# Supplementary material for: Molecular evolution of mammalian genes with epistatic interactions in fertilization
Source: BMC Evol Biol. 2019 Jul 25;19:154. doi: 10.1186/s12862-019-1480-6 (PMC6659299; doi:10.1186/s12862-019-1480-6)
Supplement: Supplementary file 1 — Appendix S1. aBSREL and MEME output files, and summary of codon model analyses. (ZIP 2616 kb) [file 12862_2019_1480_MOESM1_ESM.zip]

Archive with 71 entries (70 files):
- c4bpa_Glires_aBSREL.log
- __MACOSX/
- __MACOSX/._c4bpa_Glires_aBSREL.log
- c4bpa_Glires_MEME.csv
- __MACOSX/._c4bpa_Glires_MEME.csv
- c4bpa_Primates_aBSREL.log
- __MACOSX/._c4bpa_Primates_aBSREL.log
- c4bpa_Primates_MEME.csv
- __MACOSX/._c4bpa_Primates_MEME.csv
- c4bpb_Glires_aBSREL.webarchive
- __MACOSX/._c4bpb_Glires_aBSREL.webarchive
- c4bpb_Glires_MEME.csv
- __MACOSX/._c4bpb_Glires_MEME.csv
- c4bpb_Primates_aBSREL.webarchive
- __MACOSX/._c4bpb_Primates_aBSREL.webarchive
- c4bpb_Primates_MEME.csv
- __MACOSX/._c4bpb_Primates_MEME.csv
- HyPhy_summary.xlsx
- __MACOSX/._HyPhy_summary.xlsx
- izumo1_Glires_aBSREL.log
- __MACOSX/._izumo1_Glires_aBSREL.log
- izumo1_Glires_MEME.csv
- __MACOSX/._izumo1_Glires_MEME.csv
- izumo1_Primates_aBSREL.log
- __MACOSX/._izumo1_Primates_aBSREL.log
- izumo1_Primates_MEME.csv
- __MACOSX/._izumo1_Primates_MEME.csv
- juno_Glires_aBSREL.htm
- __MACOSX/._juno_Glires_aBSREL.htm
- juno_Glires_MEME.csv
- __MACOSX/._juno_Glires_MEME.csv
- juno_Primates_aBSREL.htm
- __MACOSX/._juno_Primates_aBSREL.htm
- juno_Primates_MEME.csv
- __MACOSX/._juno_Primates_MEME.csv
- zp1_Glires_aBSREL.log
- __MACOSX/._zp1_Glires_aBSREL.log
- zp1_Glires_MEME.csv
- __MACOSX/._zp1_Glires_MEME.csv
- zp1_Primates_aBSREL.log
- __MACOSX/._zp1_Primates_aBSREL.log
- zp1_Primates_MEME.csv
- __MACOSX/._zp1_Primates_MEME.csv
- zp2_Glires_aBSREL.log
- __MACOSX/._zp2_Glires_aBSREL.log
- zp2_Glires_MEME.csv
- __MACOSX/._zp2_Glires_MEME.csv
- zp2_Primates_aBSREL.log
- __MACOSX/._zp2_Primates_aBSREL.log
- zp2_Primates_MEME.csv
- __MACOSX/._zp2_Primates_MEME.csv
- zp3_Glires_aBSREL.log
- __MACOSX/._zp3_Glires_aBSREL.log
- zp3_Glires_MEME.csv
- __MACOSX/._zp3_Glires_MEME.csv
- zp3_Primates_aBSREL.htm
- __MACOSX/._zp3_Primates_aBSREL.htm
- zp3_Primates_MEME.csv
- __MACOSX/._zp3_Primates_MEME.csv
- zp3r_Glires_aBSREL.log
- __MACOSX/._zp3r_Glires_aBSREL.log
- zp3r_MEME.csv
- __MACOSX/._zp3r_MEME.csv
- zp4_Glires_aBSREL.log
- __MACOSX/._zp4_Glires_aBSREL.log
- zp4_Glires_MEME.csv
- __MACOSX/._zp4_Glires_MEME.csv
- zp4_Primates_aBSREL.log
- __MACOSX/._zp4_Primates_aBSREL.log
- zp4_Primates_MEME.csv
- __MACOSX/._zp4_Primates_MEME.csv
