# Supplementary material for: Molecular evolution of mammalian genes with epistatic interactions in fertilization
Source: BMC Evol Biol. 2019 Jul 25;19:154. doi: 10.1186/s12862-019-1480-6 (PMC6659299; doi:10.1186/s12862-019-1480-6)
Supplement: Supplementary file 1 — Appendix S1. aBSREL and MEME output files, and summary of codon model analyses. (ZIP 2616 kb) [file 12862_2019_1480_MOESM1_ESM.zip › c4bpa_Glires_aBSREL.log]

Analysis Description
--------------------
aBSREL (Adaptive branch-site random effects likelihood) uses an adaptive
random effects branch-site model framework to test whether each branch
has evolved under positive selection, using a procedure which infers an
optimal number of rate categories per branch.

- __Requirements__: in-frame codon alignment and a phylogenetic tree

- __Citation__: Less Is More: An Adaptive Branch-Site Random Effects Model for Efficient
Detection of Episodic Diversifying Selection (2015). Mol Biol Evol 32
(5): 1342-1353

- __Written by__: Sergei L Kosakovsky Pond, Ben Murrell, Steven Weaver and Temple iGEM /
UCSD viral evolution group

- __Contact Information__: spond@temple.edu

- __Analysis Version__: 2.0


####Choose Genetic Code

1. [**Universal**] Universal code. (Genebank transl_table=1).
2. [**Vertebrate mtDNA**] Vertebrate mitochondrial DNA code. (Genebank transl_table=2).
3. [**Yeast mtDNA**] Yeast mitochondrial DNA code. (Genebank transl_table=3).
4. [**Mold/Protozoan mtDNA**] Mold, Protozoan and Coelenterate mitochondrial DNA and the Mycloplasma/Spiroplasma code. (Genebank transl_table=4).
5. [**Invertebrate mtDNA**] Invertebrate mitochondrial DNA code. (Genebank transl_table=5).
6. [**Ciliate Nuclear**] Ciliate, Dasycladacean and Hexamita Nuclear code. (Genebank transl_table=6).
7. [**Echinoderm mtDNA**] Echinoderm mitochondrial DNA code. (Genebank transl_table=9).
8. [**Euplotid Nuclear**] Euplotid Nuclear code. (Genebank transl_table=10).
9. [**Alt. Yeast Nuclear**] Alternative Yeast Nuclear code. (Genebank transl_table=12).
10. [**Ascidian mtDNA**] Ascidian mitochondrial DNA code. (Genebank transl_table=13).
11. [**Flatworm mtDNA**] Flatworm mitochondrial DNA code. (Genebank transl_table=14).
12. [**Blepharisma Nuclear**] Blepharisma Nuclear code. (Genebank transl_table=15).
13. [**Chlorophycean mtDNA**] Chlorophycean Mitochondrial Code (transl_table=16).
14. [**Trematode mtDNA**] Trematode Mitochondrial Code (transl_table=21).
15. [**Scenedesmus obliquus mtDNA**] Scenedesmus obliquus mitochondrial Code (transl_table=22).
16. [**Thraustochytrium mtDNA**] Thraustochytrium Mitochondrial Code (transl_table=23).
17. [**Pterobranchia mtDNA**] Pterobranchia Mitochondrial Code (transl_table=24).
18. [**SR1 and Gracilibacteria**] Candidate Division SR1 and Gracilibacteria Code (transl_table=25).
19. [**Pachysolen Nuclear**] Pachysolen tannophilus Nuclear Code (transl_table=26).

>Please choose an option (or press q to cancel selection):

>Select a coding sequence alignment file (`/home/datamonkey/datamonkey-js-test/app/absrel/../../.hyphy/res//TemplateBatchFiles/SelectionAnalyses/`) >Loaded a multiple sequence alignment with **21** sequences, **457** codons, and **1** partitions from `/home/datamonkey/datamonkey-js-test/app/absrel/output/5b2ff04a18ed6e609e2469e9`


####Choose the set of branches to test for selection

1. [**All**] Include all branches in the analysis
2. [**Internal**] Include all internal branches in the analysis
3. [**Leaves**] Include all leaf branches in the analysis
4. [**Unlabeled branches**] Set of 39 unlabeled branches

>Please choose an option (or press q to cancel selection):
1. [**All**] Include all branches in the analysis
2. [**Internal**] Include all internal branches in the analysis
3. [**Leaves**] Include all leaf branches in the analysis
4. [**Unlabeled branches**] Set of 39 unlabeled branches

>Please choose an option (or press q to cancel selection):
1. [**All**] Include all branches in the analysis
2. [**Internal**] Include all internal branches in the analysis
3. [**Leaves**] Include all leaf branches in the analysis
4. [**Unlabeled branches**] Set of 39 unlabeled branches

>Please choose an option (or press q to cancel selection):

### * Selected 39 branches for testing: `PIKA, RABBIT, SQUIRREL, MARMOT, Node5, DEGU, LONG_TAILED_CHINCHILLA, Node11, GUINEA_PIG, Node10, NAKED_MOLE_RAT, DAMARA_MOLE_RAT, Node15, Node9, BEAVER, KANGAROO_RAT, Node19, LESSER_EGYPTIAN_JERBOA, BLIND_MOLE_RAT, HOUSE_MOUSE, RYUKYU_MOUSE, Node29, RAT, Node28, MONGOLIAN_GERBIL, Node27, CHINESE_HAMSTER, GOLDEN_HAMSTER, Node36, PRAIRIE_VOLE, Node35, DEER_MOUSE, Node34, Node26, Node24, Node22, Node18, Node8, Node4`


### Obtaining branch lengths and nucleotide substitution biases under the nucleotide GTR model
* Log(L) = -15017.06, AIC-c = 30128.27 (47 estimated parameters)

### Fitting the baseline model with a single dN/dS class per branch, and no site-to-site variation. 
* Log(L) = -14768.43, AIC-c = 29722.66 (92 estimated parameters)
* Branch-level non-synonymous/synonymous rate ratio distribution has median  0.70, and 95% of the weight in  0.01 - 21.26

### Determining the optimal number of rate classes per branch using a step up procedure

|              Branch               |  Length  |  Rates   |     Max. dN/dS     |    Log(L)     |     AIC-c     |Best AIC-c so far|
|-----------------------------------|----------|----------|--------------------|---------------|---------------|-----------------|
|           KANGAROO_RAT            |   0.17   |    2     |    1.76 (36.21%)   |   -14758.37   |   29706.62    |    29706.62     |
|           KANGAROO_RAT            |   0.17   |    3     |    2.19 (21.74%)   |   -14758.39   |   29710.73    |    29706.62     |
|      LESSER_EGYPTIAN_JERBOA       |   0.17   |    2     |    1.47 (42.40%)   |   -14751.47   |   29696.90    |    29696.90     |
|      LESSER_EGYPTIAN_JERBOA       |   0.17   |    3     |    1.48 (42.12%)   |   -14751.47   |   29700.98    |    29696.90     |
|               Node5               |   0.17   |    2     |   14.45 ( 8.49%)   |   -14739.06   |   29676.16    |    29676.16     |
|               Node5               |   0.17   |    3     |   15.35 ( 8.13%)   |   -14739.01   |   29680.15    |    29676.16     |
|               PIKA                |   0.14   |    2     |    6.77 (14.99%)   |   -14730.57   |   29663.26    |    29663.26     |
|               PIKA                |   0.14   |    3     |    6.77 (14.91%)   |   -14730.56   |   29667.33    |    29663.26     |
|              Node29               |   0.14   |    2     |   61.63 ( 8.01%)   |   -14710.83   |   29627.88    |    29627.88     |
|              Node29               |   0.14   |    3     |   61.70 ( 8.01%)   |   -14710.83   |   29631.97    |    29627.88     |
|          BLIND_MOLE_RAT           |   0.13   |    2     |    7.31 ( 9.22%)   |   -14703.13   |   29616.56    |    29616.56     |
|          BLIND_MOLE_RAT           |   0.13   |    3     |    7.36 ( 9.14%)   |   -14703.13   |   29620.65    |    29616.56     |
|              RABBIT               |   0.12   |    2     |   14.42 ( 6.04%)   |   -14691.96   |   29598.30    |    29598.30     |
|              RABBIT               |   0.12   |    3     |   28.88 ( 3.92%)   |   -14691.64   |   29601.77    |    29598.30     |
|              BEAVER               |   0.11   |    2     |    3.30 (25.77%)   |   -14681.04   |   29580.55    |    29580.55     |
|              BEAVER               |   0.11   |    3     |    3.32 (25.65%)   |   -14681.04   |   29584.65    |    29580.55     |
|           PRAIRIE_VOLE            |   0.10   |    2     |   84.47 ( 2.23%)   |   -14671.50   |   29565.57    |    29565.57     |
|           PRAIRIE_VOLE            |   0.10   |    3     |   85.27 ( 2.22%)   |   -14671.50   |   29569.66    |    29565.57     |
|         MONGOLIAN_GERBIL          |   0.09   |    2     |    1.10 (52.73%)   |   -14671.04   |   29568.74    |    29565.57     |
|            DEER_MOUSE             |   0.09   |    2     |    4.04 (13.72%)   |   -14667.10   |   29560.87    |    29560.87     |
|            DEER_MOUSE             |   0.09   |    3     |    5.54 ( 8.85%)   |   -14667.12   |   29565.01    |    29560.87     |
|              Node26               |   0.09   |    2     |   15.48 ( 3.06%)   |   -14664.11   |   29558.99    |    29558.99     |
|              Node26               |   0.09   |    3     |   14.98 ( 3.18%)   |   -14664.11   |   29563.08    |    29558.99     |
|               Node9               |   0.09   |    2     |   19.58 ( 5.30%)   |   -14656.46   |   29547.78    |    29547.78     |
|               Node9               |   0.09   |    3     |   22.13 ( 4.95%)   |   -14656.45   |   29551.86    |    29547.78     |
|            GUINEA_PIG             |   0.09   |    2     |   >1000 ( 0.67%)   |   -14653.31   |   29545.58    |    29545.58     |
|            GUINEA_PIG             |   0.09   |    3     |   >1000 ( 0.66%)   |   -14653.30   |   29549.66    |    29545.58     |
|               Node4               |   0.09   |    2     |  104.70 ( 5.02%)   |   -14640.86   |   29524.79    |    29524.79     |
|               Node4               |   0.09   |    3     |  140.84 ( 4.23%)   |   -14640.24   |   29527.65    |    29524.79     |
|               DEGU                |   0.08   |    2     |    1.15 (41.87%)   |   -14639.57   |   29526.31    |    29524.79     |
|                RAT                |   0.08   |    2     |    7.57 ( 7.12%)   |   -14632.32   |   29511.81    |    29511.81     |
|                RAT                |   0.08   |    3     |    7.56 ( 6.94%)   |   -14632.32   |   29515.91    |    29511.81     |
|          DAMARA_MOLE_RAT          |   0.06   |    2     |  103.42 ( 1.27%)   |   -14628.39   |   29508.05    |    29508.05     |
|          DAMARA_MOLE_RAT          |   0.06   |    3     |   99.79 ( 1.27%)   |   -14628.39   |   29512.16    |    29508.05     |
|          CHINESE_HAMSTER          |   0.05   |    2     |   >1000 ( 1.77%)   |   -14615.31   |   29486.01    |    29486.01     |
|          CHINESE_HAMSTER          |   0.05   |    3     |   >1000 ( 1.73%)   |   -14615.31   |   29490.11    |    29486.01     |
|      LONG_TAILED_CHINCHILLA       |   0.05   |    2     |    2.39 (19.29%)   |   -14613.95   |   29487.38    |    29486.01     |
|          NAKED_MOLE_RAT           |   0.04   |    2     |    0.70 (44.04%)   |   -14615.31   |   29490.11    |    29486.01     |
|              Node24               |   0.04   |    2     |    2.15 ( 9.97%)   |   -14615.16   |   29489.81    |    29486.01     |
|              Node15               |   0.04   |    2     |    3.41 (16.92%)   |   -14613.84   |   29487.17    |    29486.01     |
|          GOLDEN_HAMSTER           |   0.04   |    2     |    9.10 (10.10%)   |   -14613.62   |   29486.72    |    29486.01     |
|              Node10               |   0.04   |    2     |    9.92 (14.99%)   |   -14612.25   |   29483.99    |    29483.99     |
|              Node10               |   0.04   |    3     |   10.17 (14.88%)   |   -14612.25   |   29488.11    |    29483.99     |
|              Node28               |   0.03   |    2     |    5.33 ( 6.54%)   |   -14611.61   |   29486.82    |    29483.99     |
|           RYUKYU_MOUSE            |   0.03   |    2     |  126.99 ( 1.02%)   |   -14605.20   |   29474.00    |    29474.00     |
|           RYUKYU_MOUSE            |   0.03   |    3     |  131.93 ( 1.00%)   |   -14605.20   |   29478.11    |    29474.00     |
|              Node19               |   0.03   |    2     |   91.37 ( 1.55%)   |   -14601.40   |   29470.50    |    29470.50     |
|              Node19               |   0.03   |    3     |   94.42 ( 1.51%)   |   -14601.40   |   29474.61    |    29470.50     |
|            HOUSE_MOUSE            |   0.03   |    2     |    8.90 (11.99%)   |   -14601.02   |   29473.86    |    29470.50     |
|              Node36               |   0.02   |    2     |    8.46 ( 4.92%)   |   -14601.30   |   29474.43    |    29470.50     |
|              Node34               |   0.02   |    2     |  801.32 ( 1.25%)   |   -14593.85   |   29459.52    |    29459.52     |
|              Node34               |   0.02   |    3     |  801.28 ( 1.25%)   |   -14593.85   |   29463.64    |    29459.52     |
|              Node35               |   0.02   |    2     |   >1000 (13.89%)   |   -14592.17   |   29460.29    |    29459.52     |
|             SQUIRREL              |   0.02   |    2     |    0.74 (53.15%)   |   -14593.85   |   29463.64    |    29459.52     |
|              Node11               |   0.01   |    2     |    0.28 (48.31%)   |   -14593.62   |   29463.17    |    29459.52     |
|              Node22               |   0.01   |    2     |  113.37 ( 7.41%)   |   -14593.21   |   29462.35    |    29459.52     |
|               Node8               |   0.01   |    2     |   42.50 ( 5.81%)   |   -14593.57   |   29463.08    |    29459.52     |
|              Node18               |   0.01   |    2     |    0.25 ( 1.96%)   |   -14596.50   |   29468.94    |    29459.52     |
|              MARMOT               |   0.00   |    2     |    0.25 (50.05%)   |   -14593.57   |   29463.09    |    29459.52     |
|              Node27               |   0.00   |    2     |    1.89 (22.93%)   |   -14593.62   |   29463.18    |    29459.52     |

### Rate class analyses summary
*  21 branches with **2** rate classes
*  18 branches with **1** rate classes

### Improving parameter estimates of the adaptive rate class model
* Log(L) = -14587.17, AIC-c = 29446.16 (134 estimated parameters)

### Testing selected branches for selection

|              Branch               |  Rates   |     Max. dN/dS     |      Test LRT      |Uncorrected p-value |
|-----------------------------------|----------|--------------------|--------------------|--------------------|
|           KANGAROO_RAT            |     2    |    1.83 (34.56%)   |        4.03        |       0.04881      |
|      LESSER_EGYPTIAN_JERBOA       |     2    |    1.50 (41.28%)   |        1.88        |       0.15123      |
|               Node5               |     2    |   15.02 ( 9.25%)   |       16.71        |       0.00008      |
|               PIKA                |     2    |    6.68 (13.83%)   |        9.78        |       0.00260      |
|              Node29               |     2    |   68.77 ( 8.46%)   |       45.76        |       0.00000      |
|          BLIND_MOLE_RAT           |     2    |    9.31 ( 7.61%)   |        8.07        |       0.00622      |
|              RABBIT               |     2    |    2.68 (16.31%)   |        1.76        |       0.16101      |
|              BEAVER               |     2    |    3.16 (26.36%)   |        9.36        |       0.00323      |
|           PRAIRIE_VOLE            |     2    |   71.49 ( 2.03%)   |       11.73        |       0.00097      |
|         MONGOLIAN_GERBIL          |     1    |   0.60 (100.00%)   |        0.00        |       1.00000      |
|            DEER_MOUSE             |     2    |    8.71 ( 5.65%)   |        3.88        |       0.05282      |
|              Node26               |     2    |   12.04 ( 3.78%)   |        3.19        |       0.07561      |
|               Node9               |     2    |   30.21 ( 4.22%)   |        8.48        |       0.00505      |
|            GUINEA_PIG             |     2    |   >1000 ( 0.72%)   |        5.53        |       0.02268      |
|               Node4               |     2    |   77.56 ( 5.60%)   |       13.15        |       0.00048      |
|               DEGU                |     1    |   0.44 (100.00%)   |        0.00        |       1.00000      |
|                RAT                |     2    |    7.82 ( 6.99%)   |        8.51        |       0.00495      |
|          DAMARA_MOLE_RAT          |     2    |  112.90 ( 1.31%)   |        5.10        |       0.02817      |
|          CHINESE_HAMSTER          |     2    |  392.73 ( 1.98%)   |       27.42        |       0.00000      |
|      LONG_TAILED_CHINCHILLA       |     1    |   0.40 (100.00%)   |        0.00        |       1.00000      |
|          NAKED_MOLE_RAT           |     1    |   0.70 (100.00%)   |        0.00        |       1.00000      |
|              Node24               |     1    |   0.31 (100.00%)   |        0.00        |       1.00000      |
|              Node15               |     1    |   0.46 (100.00%)   |        0.00        |       1.00000      |
|          GOLDEN_HAMSTER           |     1    |   1.00 (100.00%)   |       -0.00        |       0.50000      |
|              Node10               |     2    |   10.70 (14.24%)   |        6.66        |       0.01271      |
|              Node28               |     1    |   0.57 (100.00%)   |        0.00        |       1.00000      |
|           RYUKYU_MOUSE            |     2    |  125.67 ( 1.01%)   |       13.56        |       0.00039      |
|              Node19               |     2    |   93.52 ( 1.61%)   |        7.35        |       0.00895      |
|            HOUSE_MOUSE            |     1    |   1.58 (100.00%)   |        0.83        |       0.26981      |
|              Node36               |     1    |   0.96 (100.00%)   |        0.00        |       1.00000      |
|              Node34               |     2    |  692.86 ( 1.44%)   |       16.58        |       0.00008      |
|              Node35               |     1    |  >1000 (100.00%)   |        5.20        |       0.02687      |
|             SQUIRREL              |     1    |   0.59 (100.00%)   |        0.00        |       1.00000      |
|              Node11               |     1    |   0.14 (100.00%)   |        0.00        |       1.00000      |
|              Node22               |     1    |   1.50 (100.00%)   |        0.08        |       0.44496      |
|               Node8               |     1    |   2.60 (100.00%)   |        0.17        |       0.41020      |
|              Node18               |     1    |  >1000 (100.00%)   |        0.59        |       0.31265      |
|              MARMOT               |     1    |   0.19 (100.00%)   |        0.00        |       1.00000      |
|              Node27               |     1    |   1.44 (100.00%)   |        0.02        |       0.47470      |
----
### Adaptive branch site random effects likelihood test 
Likelihood ratio test for episodic diversifying positive selection at Holm-Bonferroni corrected _p =   0.0500_ found **7** branches under selection among **39** tested.

* Node29, p-value =  0.00000
* CHINESE_HAMSTER, p-value =  0.00001
* Node5, p-value =  0.00294
* Node34, p-value =  0.00304
* RYUKYU_MOUSE, p-value =  0.01356
* Node4, p-value =  0.01620
* PRAIRIE_VOLE, p-value =  0.03207
