# Supplementary material for: Molecular evolution of mammalian genes with epistatic interactions in fertilization
Source: BMC Evol Biol. 2019 Jul 25;19:154. doi: 10.1186/s12862-019-1480-6 (PMC6659299; doi:10.1186/s12862-019-1480-6)
Supplement: Supplementary file 1 — Appendix S1. aBSREL and MEME output files, and summary of codon model analyses. (ZIP 2616 kb) [file 12862_2019_1480_MOESM1_ESM.zip › c4bpa_Glires_MEME.csv]

Site	Partition	&alpha;	&beta;<sup>-</sup>	p<sup>-</sup>	&beta;<sup>+</sup>	p<sup>+</sup>	LRT	p-value	# branches under selection	Total branch length
1	1	0.00	0.00	0.45	2.57	0.55	0.92	0.33	2.00	3.54
2	1	0.71	0.71	0.00	2.42	1.00	3.02	0.11	0.00	6.73
3	1	1.24	1.24	0.26	0.00	0.74	0.00	0.67	0.00	2.02
4	1	0.31	0.31	0.00	0.65	1.00	0.47	0.44	0.00	1.92
5	1	0.45	0.45	0.00	0.54	1.00	0.03	0.62	0.00	1.78
6	1	0.73	0.41	0.19	0.27	0.81	0.00	0.67	0.00	1.45
7	1	0.65	0.00	0.69	2.81	0.31	1.19	0.28	2.00	2.80
8	1	1.41	0.93	0.00	0.93	1.00	0.00	0.67	0.00	3.69
9	1	0.62	0.15	0.07	0.15	0.93	0.00	0.67	0.00	0.96
10	1	1.33	1.33	0.69	0.00	0.31	0.00	0.67	0.00	3.58
11	1	1.44	1.29	0.21	1.06	0.79	0.00	0.67	0.00	4.15
12	1	3.13	1.13	0.05	1.09	0.95	0.00	0.67	0.00	5.73
13	1	1.81	1.25	0.49	0.00	0.51	0.00	0.67	0.00	3.28
14	1	0.00	0.00	0.95	572.96	0.05	8.91	0.01	2.00	77.08
15	1	0.56	0.56	0.00	0.60	1.00	0.01	0.65	0.00	2.03
16	1	0.00	0.00	0.00	0.38	1.00	0.03	0.62	1.00	0.95
17	1	0.57	0.00	0.73	2.17	0.27	0.95	0.33	3.00	2.02
18	1	0.42	0.42	0.00	0.61	1.00	0.08	0.59	0.00	1.93
19	1	0.34	0.34	0.00	0.50	1.00	0.11	0.57	0.00	1.58
20	1	0.35	0.35	0.00	1.32	1.00	1.90	0.19	0.00	3.65
21	1	1.76	1.76	0.53	0.00	0.47	0.00	0.67	0.00	4.00
22	1	0.74	0.74	0.31	0.90	0.69	0.01	0.64	0.00	2.84
23	1	0.00	0.00	0.00	0.41	1.00	1.66	0.22	1.00	1.03
24	1	1.20	0.81	0.12	0.81	0.88	0.00	0.67	0.00	3.19
25	1	1.05	1.05	0.71	0.00	0.29	0.00	0.67	0.00	2.86
26	1	1.07	1.07	0.45	0.00	0.55	0.00	0.67	0.00	2.24
27	1	0.68	0.68	0.44	0.00	0.56	0.00	0.67	0.00	1.39
28	1	1.11	0.79	0.13	0.74	0.87	0.00	0.67	0.00	2.94
29	1	0.43	0.00	0.01	0.00	0.99	0.00	0.67	0.00	0.41
30	1	0.00	0.00	1.00	0.00	0.00	0.00	1.00	0.00	0.00
31	1	0.64	0.45	0.36	0.45	0.64	0.00	0.67	0.00	1.75
32	1	8.05	0.62	0.00	0.62	1.00	0.00	0.67	0.00	9.26
33	1	0.57	0.57	0.00	0.72	1.00	0.08	0.59	0.00	2.35
34	1	1.75	1.25	0.07	0.91	0.93	0.00	0.67	0.00	4.03
35	1	1.06	1.01	0.25	1.00	0.75	0.00	0.67	0.00	3.52
36	1	0.66	0.45	0.09	0.42	0.91	0.00	0.67	0.00	1.69
37	1	0.33	0.33	0.00	0.44	1.00	0.06	0.60	0.00	1.42
38	1	0.94	0.17	0.00	0.17	1.00	0.00	0.67	0.00	1.32
39	1	0.76	0.55	0.37	0.00	0.63	0.00	0.67	0.00	1.23
40	1	0.65	0.47	0.05	0.45	0.95	0.00	0.67	0.00	1.77
41	1	1.03	0.52	0.33	0.39	0.67	0.00	0.67	0.00	2.08
42	1	0.70	0.16	0.07	0.14	0.93	0.00	0.67	0.00	1.04
43	1	1.38	1.38	0.53	0.00	0.47	0.00	0.67	0.00	3.15
44	1	3.25	0.00	0.22	0.00	0.78	0.00	0.67	0.00	3.11
45	1	1.32	1.32	0.48	0.00	0.52	0.00	0.67	0.00	2.87
46	1	0.57	0.00	0.67	0.00	0.33	0.00	0.67	0.00	0.54
47	1	1.99	0.14	0.00	0.13	1.00	0.00	0.67	0.00	2.24
48	1	0.58	0.00	0.69	0.00	0.31	0.00	0.67	0.00	0.56
49	1	0.63	0.00	0.68	0.00	0.32	0.00	0.67	0.00	0.60
50	1	1.35	0.00	0.64	0.00	0.36	0.00	0.67	0.00	1.29
51	1	0.49	0.49	0.00	2.57	1.00	3.59	0.08	0.00	6.92
52	1	1.24	0.98	0.87	0.98	0.13	0.00	0.67	0.00	3.63
53	1	3.09	3.09	0.63	0.00	0.37	0.00	0.67	0.00	7.85
54	1	0.50	0.40	0.96	87.09	0.04	2.38	0.15	0.00	9.63
55	1	1.49	0.00	0.64	0.00	0.36	0.00	0.67	0.00	1.42
56	1	0.73	0.00	0.34	1.72	0.66	0.29	0.49	3.00	3.52
57	1	0.31	0.00	0.84	5.17	0.16	2.27	0.16	3.00	2.32
58	1	0.00	0.00	0.00	0.87	1.00	3.96	0.06	1.00	2.19
59	1	0.51	0.51	0.08	1.34	0.92	0.65	0.39	0.00	3.67
60	1	2.03	0.54	0.12	0.52	0.88	0.00	0.67	0.00	3.26
61	1	1.59	1.03	0.08	0.96	0.92	0.00	0.67	0.00	3.95
62	1	3.37	3.37	0.25	0.00	0.75	0.00	0.67	0.00	5.32
63	1	0.40	0.40	0.00	0.76	1.00	0.37	0.47	0.00	2.30
64	1	1.18	1.18	0.28	0.00	0.72	0.00	0.67	0.00	1.97
65	1	1.75	0.58	0.20	0.50	0.80	0.00	0.67	0.00	2.98
66	1	3.24	3.24	0.13	0.00	0.87	0.00	0.67	0.00	4.17
67	1	0.53	0.00	0.77	29.29	0.23	3.26	0.09	1.00	17.35
68	1	2.79	0.51	0.05	0.51	0.95	0.00	0.67	0.00	3.96
69	1	0.50	0.00	0.66	14.42	0.34	7.66	0.01	2.00	12.79
70	1	0.39	0.00	0.85	14.31	0.15	12.10	0.00	4.00	5.60
71	1	1.30	1.30	0.00	2.44	1.00	0.93	0.33	0.00	7.37
72	1	0.18	0.18	0.10	0.20	0.90	0.01	0.65	0.00	0.66
73	1	0.89	0.89	0.00	1.35	1.00	0.19	0.53	0.00	4.23
74	1	0.98	0.00	0.01	0.00	0.99	0.00	0.67	0.00	0.94
75	1	1.29	0.00	0.50	3.30	0.50	0.52	0.42	2.00	5.38
76	1	1.90	0.00	0.15	0.00	0.85	0.00	0.67	0.00	1.82
77	1	0.84	0.20	0.26	0.10	0.74	0.00	0.67	0.00	1.13
78	1	0.32	0.15	0.19	0.12	0.81	0.00	0.67	0.00	0.63
79	1	0.27	0.00	0.05	0.00	0.95	0.00	0.67	0.00	0.25
80	1	3.04	0.00	0.15	0.00	0.85	0.00	0.67	0.00	2.91
81	1	0.95	0.94	0.45	0.93	0.55	0.00	0.67	0.00	3.26
82	1	2.00	0.24	0.00	0.24	1.00	0.00	0.67	0.00	2.52
83	1	1.04	1.04	0.00	1.87	1.00	0.78	0.36	0.00	5.69
84	1	1.14	0.00	0.47	7.73	0.53	3.70	0.07	1.00	11.41
85	1	0.93	0.93	0.26	0.00	0.74	0.00	0.67	0.00	1.51
86	1	0.42	0.42	0.00	1.36	1.00	1.01	0.32	0.00	3.83
87	1	2.32	2.32	0.48	0.00	0.52	0.00	0.67	0.00	5.02
88	1	2.40	2.40	0.85	0.00	0.15	0.00	0.67	0.00	7.40
89	1	1.07	1.07	0.25	1.16	0.75	0.01	0.65	0.00	3.88
90	1	0.31	0.04	0.86	16.57	0.14	9.17	0.00	1.00	6.04
91	1	3.97	0.00	0.07	0.00	0.93	0.00	0.67	0.00	3.80
92	1	0.00	0.00	0.00	2.31	1.00	6.93	0.01	1.00	5.81
93	1	1.78	1.78	0.85	43.78	0.15	3.38	0.09	0.00	22.08
94	1	4.73	4.73	0.74	0.00	0.26	0.00	0.67	0.00	13.33
95	1	1.76	1.76	0.10	0.00	0.90	0.00	0.67	0.00	2.13
96	1	2.14	2.14	0.46	2.38	0.54	0.01	0.65	0.00	7.74
97	1	0.00	0.00	1.00	0.00	0.00	0.00	1.00	0.00	0.00
98	1	0.04	0.04	0.00	5.64	1.00	5.26	0.03	1.00	14.19
99	1	2.12	2.12	0.29	0.00	0.71	0.00	0.67	0.00	3.59
100	1	0.45	0.00	0.48	4.50	0.52	4.01	0.06	2.00	6.32
101	1	0.31	0.31	0.00	1.46	1.00	2.90	0.11	0.00	3.95
102	1	0.36	0.00	0.75	5.80	0.25	3.49	0.08	1.00	4.01
103	1	1.23	0.00	0.62	0.00	0.38	0.00	0.67	0.00	1.17
104	1	0.56	0.56	0.01	1.57	0.99	1.88	0.19	0.00	4.45
105	1	2.94	2.94	0.07	0.00	0.93	0.00	0.67	0.00	3.30
106	1	1.35	0.00	0.14	0.00	0.86	0.00	0.67	0.00	1.30
107	1	2.27	2.27	0.55	0.00	0.45	0.00	0.67	0.00	5.34
108	1	0.47	0.00	0.69	0.00	0.31	0.00	0.67	0.00	0.45
109	1	1.80	1.80	0.61	0.00	0.39	0.00	0.67	0.00	4.48
110	1	0.58	0.43	0.10	0.22	0.90	0.00	0.67	0.00	1.16
111	1	0.29	0.00	0.02	0.00	0.98	0.00	0.67	0.00	0.28
112	1	0.00	0.00	1.00	0.00	0.00	0.00	1.00	0.00	0.00
113	1	2.98	0.28	0.01	0.24	0.99	0.00	0.67	0.00	3.47
114	1	0.66	0.00	0.69	0.00	0.31	0.00	0.67	0.00	0.64
115	1	1.66	1.66	0.42	0.00	0.58	0.00	0.67	0.00	3.34
116	1	1.19	1.19	0.12	0.00	0.88	0.00	0.67	0.00	1.49
117	1	1.76	0.00	0.64	0.00	0.36	0.00	0.67	0.00	1.69
118	1	3.43	3.06	0.58	0.00	0.42	0.00	0.67	0.00	7.72
119	1	0.48	0.00	0.61	2.20	0.39	0.44	0.45	1.00	2.62
120	1	1.85	1.85	0.09	0.00	0.91	0.00	0.67	0.00	2.19
121	1	2.09	1.03	0.62	0.79	0.38	0.00	0.67	0.00	4.35
122	1	0.45	0.45	0.30	0.00	0.70	0.00	0.67	0.00	0.77
123	1	0.30	0.28	0.55	0.27	0.45	0.00	0.67	0.00	0.98
124	1	1.26	0.00	0.15	0.00	0.85	0.00	0.67	0.00	1.21
125	1	0.45	0.45	0.00	1.04	1.00	0.70	0.38	0.00	3.03
126	1	1.16	0.00	0.37	3.46	0.63	1.03	0.31	3.00	6.59
127	1	0.00	0.00	0.00	0.74	1.00	2.52	0.14	2.00	1.86
128	1	0.00	0.00	1.00	0.00	0.00	0.00	1.00	0.00	0.00
129	1	0.61	0.00	0.70	0.00	0.30	0.00	0.67	0.00	0.58
130	1	1.16	0.46	0.36	0.42	0.64	0.00	0.67	0.00	2.20
131	1	0.00	0.00	0.78	1.29	0.22	0.84	0.35	2.00	0.72
132	1	0.00	0.00	0.97	59.16	0.03	5.35	0.03	1.00	4.19
133	1	0.46	0.00	0.69	0.00	0.31	0.00	0.67	0.00	0.44
134	1	0.47	0.28	0.09	0.21	0.91	0.00	0.67	0.00	1.00
135	1	1.11	0.00	0.63	0.00	0.37	0.00	0.67	0.00	1.06
136	1	0.97	0.00	0.47	2.84	0.53	0.67	0.39	3.00	4.69
137	1	1.35	0.00	0.14	0.00	0.86	0.00	0.67	0.00	1.29
138	1	0.93	0.00	0.66	0.00	0.34	0.00	0.67	0.00	0.89
139	1	0.53	0.51	0.36	0.50	0.64	0.00	0.67	0.00	1.77
140	1	0.72	0.72	0.00	0.83	1.00	0.03	0.62	0.00	2.79
141	1	0.32	0.00	0.11	0.00	0.89	0.00	0.67	0.00	0.31
142	1	0.39	0.00	0.05	1.34	0.95	1.52	0.24	1.00	3.57
143	1	0.55	0.00	0.69	0.00	0.31	0.00	0.67	0.00	0.53
144	1	0.29	0.29	0.00	0.58	1.00	0.37	0.47	0.00	1.73
145	1	0.57	0.57	0.00	0.77	1.00	0.13	0.56	0.00	2.47
146	1	0.35	0.24	0.96	312.01	0.04	3.02	0.11	1.00	29.88
147	1	0.00	0.00	1.00	0.00	0.00	0.00	1.00	0.00	0.00
148	1	0.94	0.94	0.00	2.14	1.00	1.14	0.29	0.00	6.26
149	1	0.00	0.00	1.00	0.00	0.00	0.00	1.00	0.00	0.00
150	1	0.75	0.32	0.69	0.32	0.31	0.00	0.67	0.00	1.52
151	1	0.33	0.28	0.20	0.27	0.80	0.00	0.67	0.00	1.00
152	1	0.00	0.00	0.00	0.76	1.00	2.29	0.16	4.00	1.90
153	1	2.73	0.63	0.29	0.47	0.71	0.00	0.67	0.00	3.91
154	1	1.46	1.46	0.22	0.00	0.78	0.00	0.67	0.00	2.22
155	1	0.30	0.29	0.26	0.29	0.74	0.00	0.67	0.00	1.02
156	1	1.03	0.00	0.66	0.00	0.34	0.00	0.67	0.00	0.99
157	1	1.13	1.13	0.26	1.58	0.74	0.11	0.57	0.00	4.75
158	1	0.00	0.00	1.00	0.00	0.00	0.00	1.00	0.00	0.00
159	1	8.15	0.71	0.04	0.09	0.96	0.00	0.67	0.00	8.09
160	1	1.61	0.80	0.01	0.79	0.99	0.00	0.67	0.00	3.52
161	1	0.34	0.00	0.02	0.00	0.98	0.00	0.67	0.00	0.32
162	1	0.95	0.58	0.00	0.57	1.00	0.00	0.67	0.00	2.34
163	1	1.05	0.00	0.02	0.00	0.98	0.00	0.67	0.00	1.01
164	1	2.62	2.62	0.39	0.00	0.61	0.00	0.67	0.00	5.06
165	1	0.54	0.00	0.68	0.00	0.32	0.00	0.67	0.00	0.51
166	1	0.00	0.00	0.86	57.30	0.14	7.79	0.01	5.00	20.72
167	1	0.00	0.00	0.00	0.43	1.00	1.93	0.19	2.00	1.07
168	1	1.65	1.08	0.00	1.09	1.00	0.00	0.67	0.00	4.31
169	1	1.71	1.71	0.20	0.00	0.80	0.00	0.67	0.00	2.50
170	1	0.00	0.00	1.00	0.00	0.00	0.00	1.00	0.00	0.00
171	1	1.11	1.11	0.33	1.89	0.67	0.22	0.52	0.00	5.16
172	1	0.77	0.77	0.96	79.58	0.04	3.98	0.06	1.00	10.26
173	1	0.34	0.00	0.04	0.00	0.96	0.00	0.67	0.00	0.32
174	1	0.62	0.00	0.68	0.00	0.32	0.00	0.67	0.00	0.59
175	1	0.00	0.00	0.17	1.11	0.83	3.54	0.08	4.00	2.32
176	1	0.31	0.00	0.11	0.00	0.89	0.00	0.67	0.00	0.30
177	1	0.00	0.00	0.00	0.46	1.00	1.86	0.20	2.00	1.14
178	1	3.10	3.10	0.18	0.00	0.82	0.00	0.67	0.00	4.40
179	1	0.00	0.00	1.00	0.00	0.00	0.00	1.00	0.00	0.00
180	1	1.48	0.25	0.03	0.25	0.97	0.00	0.67	0.00	2.05
181	1	0.00	0.00	1.00	0.00	0.00	0.00	1.00	0.00	0.00
182	1	1.81	1.22	0.55	0.06	0.45	0.00	0.67	0.00	3.49
183	1	1.08	0.00	0.02	0.00	0.98	0.00	0.67	0.00	1.03
184	1	1.39	1.39	0.84	1.57	0.16	0.00	0.66	0.00	4.88
185	1	1.62	1.12	0.14	1.09	0.86	0.00	0.67	0.00	4.29
186	1	0.63	0.27	0.30	0.24	0.70	0.00	0.67	0.00	1.23
187	1	1.88	0.49	0.35	0.48	0.65	0.00	0.67	0.00	3.01
188	1	0.32	0.32	0.00	1.06	1.00	1.52	0.24	0.00	2.98
189	1	0.95	0.88	0.07	0.88	0.93	0.00	0.67	0.00	3.12
190	1	2.87	0.14	0.00	0.13	1.00	0.00	0.67	0.00	3.09
191	1	3.02	0.16	0.00	0.16	1.00	0.00	0.67	0.00	3.30
192	1	1.53	1.53	0.36	0.00	0.64	0.00	0.67	0.00	2.84
193	1	0.35	0.11	0.91	10.99	0.09	3.15	0.10	1.00	3.19
194	1	6.71	6.71	0.11	0.00	0.89	0.00	0.67	0.00	8.24
195	1	0.26	0.26	0.00	0.79	1.00	1.20	0.28	0.00	2.22
196	1	0.00	0.00	0.08	0.15	0.92	0.85	0.35	1.00	0.35
197	1	1.67	0.00	0.63	0.00	0.37	0.00	0.67	0.00	1.60
198	1	1.28	1.09	0.56	1.10	0.44	0.00	0.67	0.00	3.97
199	1	1.94	0.00	0.15	0.00	0.85	0.00	0.67	0.00	1.86
200	1	4.61	0.25	0.04	0.24	0.96	0.00	0.67	0.00	5.02
201	1	2.03	0.32	0.06	0.26	0.94	0.00	0.67	0.00	2.59
202	1	0.15	0.00	0.41	6.58	0.59	8.33	0.01	2.00	9.91
203	1	0.98	0.34	0.40	0.01	0.60	0.00	0.67	0.00	1.29
204	1	2.25	1.80	0.12	1.28	0.88	0.00	0.67	0.00	5.51
205	1	0.26	0.00	0.05	0.00	0.95	0.00	0.67	0.00	0.25
206	1	0.32	0.32	0.00	2.59	1.00	3.93	0.07	0.00	6.81
207	1	0.55	0.00	0.69	0.00	0.31	0.00	0.67	0.00	0.53
208	1	2.03	2.03	0.43	0.01	0.57	0.00	0.67	0.00	4.14
209	1	1.23	1.23	0.64	0.00	0.36	0.00	0.67	0.00	3.16
210	1	0.27	0.15	0.03	0.15	0.97	0.00	0.67	0.00	0.64
211	1	1.32	1.32	0.12	0.00	0.88	0.00	0.67	0.00	1.67
212	1	0.26	0.00	0.79	3.35	0.21	2.48	0.14	1.00	2.03
213	1	1.64	0.00	0.07	0.00	0.93	0.00	0.67	0.00	1.57
214	1	2.84	2.84	0.30	0.00	0.70	0.00	0.67	0.00	4.82
215	1	1.94	1.26	0.14	0.00	0.86	0.00	0.67	0.00	2.31
216	1	0.00	0.00	0.00	0.66	1.00	3.59	0.08	0.00	1.65
217	1	1.16	0.00	0.15	0.00	0.85	0.00	0.67	0.00	1.11
218	1	1.56	1.56	0.43	0.23	0.57	0.00	0.67	0.00	3.50
219	1	0.99	0.00	0.66	0.00	0.34	0.00	0.67	0.00	0.95
220	1	0.77	0.00	0.78	5.16	0.22	2.23	0.16	2.00	3.57
221	1	3.48	3.48	0.06	0.00	0.94	0.00	0.67	0.00	3.89
222	1	0.28	0.00	0.64	2.44	0.36	3.09	0.10	3.00	2.48
223	1	0.00	0.00	1.00	0.00	0.00	0.00	1.00	0.00	0.00
224	1	0.48	0.11	0.01	0.11	0.99	0.00	0.67	0.00	0.73
225	1	1.71	0.56	0.00	0.56	1.00	0.00	0.67	0.00	3.05
226	1	1.24	1.24	0.60	0.00	0.40	0.00	0.67	0.00	3.04
227	1	0.66	0.00	0.68	0.00	0.32	0.00	0.67	0.00	0.63
228	1	2.05	0.00	0.63	0.00	0.37	0.00	0.67	0.00	1.97
229	1	0.84	0.00	0.75	3.73	0.25	2.22	0.16	4.00	3.18
230	1	1.27	0.00	0.23	0.00	0.77	0.00	0.67	0.00	1.21
231	1	0.62	0.53	0.37	0.52	0.63	0.00	0.67	0.00	1.91
232	1	2.78	1.14	0.12	1.14	0.88	0.00	0.67	0.00	5.53
233	1	0.00	0.00	0.15	0.16	0.85	0.72	0.38	1.00	0.33
234	1	0.65	0.65	0.00	1.24	1.00	0.67	0.39	0.00	3.73
235	1	0.00	0.00	1.00	0.00	0.00	0.00	1.00	0.00	0.00
236	1	0.66	0.00	0.36	1.65	0.64	0.52	0.42	4.00	3.30
237	1	0.47	0.00	0.75	10.53	0.25	7.23	0.01	5.00	7.03
238	1	0.62	0.00	0.68	0.00	0.32	0.00	0.67	0.00	0.59
239	1	1.98	1.73	0.47	1.71	0.53	0.00	0.67	0.00	6.21
240	1	0.35	0.35	0.00	1.27	1.00	1.81	0.20	0.00	3.52
241	1	0.30	0.00	0.70	3.13	0.30	0.78	0.36	3.00	2.61
242	1	0.00	0.00	0.00	0.63	1.00	2.15	0.17	2.00	1.59
243	1	1.82	0.49	0.31	0.21	0.69	0.00	0.67	0.00	2.48
244	1	0.42	0.00	0.46	3.27	0.54	2.00	0.18	2.00	4.85
245	1	1.30	0.00	0.63	0.00	0.37	0.00	0.67	0.00	1.24
246	1	0.81	0.80	0.79	20.98	0.21	4.80	0.04	0.00	13.30
247	1	0.32	0.00	0.02	0.00	0.98	0.00	0.67	0.00	0.31
248	1	0.30	0.22	0.22	0.12	0.78	0.00	0.67	0.00	0.65
249	1	0.56	0.48	0.13	0.42	0.87	0.00	0.67	0.00	1.61
250	1	0.88	0.71	0.05	0.71	0.95	0.00	0.67	0.00	2.63
251	1	1.19	1.19	0.69	0.00	0.31	0.00	0.67	0.00	3.20
252	1	0.59	0.57	0.03	0.57	0.97	0.00	0.67	0.00	1.99
253	1	1.23	0.00	0.63	0.00	0.37	0.00	0.67	0.00	1.18
254	1	0.81	0.00	0.38	3.09	0.62	1.40	0.25	1.00	5.60
255	1	1.78	1.78	0.67	0.00	0.33	0.00	0.67	0.00	4.72
256	1	0.68	0.68	0.20	0.00	0.80	0.00	0.67	0.00	0.99
257	1	3.60	3.16	0.13	0.00	0.87	0.00	0.67	0.00	4.44
258	1	0.67	0.67	0.61	0.65	0.39	0.00	0.67	0.00	2.29
259	1	1.23	0.61	1.00	0.61	0.00	0.00	0.67	0.00	2.70
260	1	0.00	0.00	0.00	1.71	1.00	4.78	0.04	0.00	4.28
261	1	1.18	0.60	0.17	0.60	0.83	0.00	0.67	0.00	2.64
262	1	0.34	0.00	0.58	3.16	0.42	3.13	0.10	2.00	3.67
263	1	0.00	0.00	1.00	0.00	0.00	0.00	1.00	0.00	0.00
264	1	0.38	0.00	0.63	4.52	0.37	4.37	0.05	4.00	4.56
265	1	1.35	1.35	0.34	0.00	0.66	0.00	0.67	0.00	2.45
266	1	0.66	0.13	0.00	0.13	1.00	0.00	0.67	0.00	0.96
267	1	2.58	2.58	0.48	0.00	0.52	0.00	0.67	0.00	5.57
268	1	0.28	0.28	0.00	1.20	1.00	2.43	0.14	0.00	3.29
269	1	0.53	0.00	0.69	0.00	0.31	0.00	0.67	0.00	0.51
270	1	0.43	0.39	0.00	0.39	1.00	0.00	0.67	0.00	1.40
271	1	0.26	0.00	0.94	3.97	0.06	2.76	0.12	1.00	0.85
272	1	0.17	0.17	0.93	21.70	0.07	6.49	0.02	1.00	4.24
273	1	0.00	0.00	0.70	3.32	0.30	4.13	0.06	1.00	2.47
274	1	0.47	0.47	0.00	2.14	1.00	2.27	0.16	0.00	5.81
275	1	0.65	0.21	0.33	0.09	0.67	0.00	0.67	0.00	0.95
276	1	5.49	1.06	0.01	1.07	0.99	0.00	0.67	0.00	7.93
277	1	0.00	0.00	1.00	0.00	0.00	0.00	1.00	0.00	0.00
278	1	1.27	0.54	0.46	0.53	0.54	0.00	0.67	0.00	2.56
279	1	0.00	0.00	0.80	12.26	0.20	12.22	0.00	4.00	6.05
280	1	3.39	0.39	0.16	0.38	0.84	0.00	0.67	0.00	4.21
281	1	0.81	0.74	0.79	0.74	0.21	0.00	0.67	0.00	2.63
282	1	1.89	1.12	0.36	1.05	0.64	0.00	0.67	0.00	4.51
283	1	0.00	0.00	1.00	0.00	0.00	0.00	1.00	0.00	0.00
284	1	0.59	0.59	0.00	1.18	1.00	0.47	0.44	0.00	3.53
285	1	0.35	0.16	0.02	0.14	0.98	0.00	0.67	0.00	0.69
286	1	1.78	1.78	0.45	0.00	0.55	0.00	0.67	0.00	3.72
287	1	0.74	0.48	0.03	0.45	0.97	0.00	0.67	0.00	1.83
288	1	2.14	0.00	0.64	0.00	0.36	0.00	0.67	0.00	2.05
289	1	3.22	1.15	0.00	1.14	1.00	0.00	0.67	0.00	5.94
290	1	0.56	0.00	0.67	0.00	0.33	0.00	0.67	0.00	0.54
291	1	1.10	1.10	0.29	0.00	0.71	0.00	0.67	0.00	1.85
292	1	1.08	1.08	0.71	1.14	0.29	0.00	0.66	0.00	3.79
293	1	2.84	2.84	0.44	0.00	0.56	0.00	0.67	0.00	5.83
294	1	3.13	0.00	0.07	0.00	0.93	0.00	0.67	0.00	3.00
295	1	0.82	0.00	0.49	3.58	0.51	1.25	0.28	1.00	5.34
296	1	1.15	1.02	0.57	2.13	0.43	0.08	0.59	0.00	4.85
297	1	1.32	0.00	0.63	0.00	0.37	0.00	0.67	0.00	1.26
298	1	0.32	0.00	0.02	0.00	0.98	0.00	0.67	0.00	0.31
299	1	0.92	0.82	0.79	15.78	0.21	3.56	0.08	0.00	10.94
300	1	0.37	0.00	0.11	0.00	0.89	0.00	0.67	0.00	0.36
301	1	0.56	0.56	0.52	0.00	0.48	0.00	0.67	0.00	1.27
302	1	3.38	3.38	0.06	0.00	0.94	0.00	0.67	0.00	3.72
303	1	0.29	0.00	0.02	0.00	0.98	0.00	0.67	0.00	0.28
304	1	0.78	0.78	0.00	1.65	1.00	0.62	0.40	0.00	4.89
305	1	0.55	0.36	0.30	0.32	0.70	0.00	0.67	0.00	1.36
306	1	2.92	1.43	0.49	1.40	0.51	0.00	0.67	0.00	6.35
307	1	1.46	1.46	0.53	10000.00	0.47	2.66	0.13	0.00	11825.95
308	1	3.09	0.00	0.40	10.36	0.60	1.52	0.24	1.00	18.50
309	1	3.65	0.59	0.36	6.81	0.64	0.17	0.54	0.00	14.99
310	1	3.48	3.48	0.61	1.30	0.39	0.00	0.67	0.00	9.91
311	1	3.19	3.19	0.54	0.00	0.46	0.00	0.67	0.00	7.36
312	1	1.14	0.00	0.25	11.30	0.75	4.37	0.05	0.00	22.35
313	1	1.05	1.05	0.85	145.37	0.15	4.36	0.05	0.00	57.74
314	1	0.24	0.24	0.82	22.94	0.18	9.45	0.00	2.00	11.08
315	1	1.24	0.99	0.01	1.00	0.99	0.00	0.67	0.00	3.69
316	1	0.65	0.00	0.85	72.15	0.15	12.91	0.00	2.00	27.17
317	1	2.04	0.00	0.15	0.00	0.85	0.00	0.67	0.00	1.95
318	1	0.60	0.00	0.49	2.74	0.51	1.49	0.24	3.00	4.10
319	1	1.16	0.00	0.63	0.00	0.37	0.00	0.67	0.00	1.11
320	1	0.55	0.39	1.00	0.39	0.00	0.00	0.67	0.00	1.49
321	1	0.00	0.00	0.31	1.33	0.69	2.49	0.14	1.00	2.29
322	1	0.65	0.00	0.68	0.00	0.32	0.00	0.67	0.00	0.62
323	1	1.04	0.00	0.64	0.00	0.36	0.00	0.67	0.00	1.00
324	1	3.19	1.35	0.00	1.35	1.00	0.00	0.67	0.00	6.43
325	1	0.34	0.00	0.11	0.00	0.89	0.00	0.67	0.00	0.32
326	1	0.69	0.16	0.01	0.15	0.99	0.00	0.67	0.00	1.02
327	1	0.29	0.00	0.02	0.00	0.98	0.00	0.67	0.00	0.28
328	1	1.26	1.22	1.00	1.21	0.00	0.00	0.67	0.00	4.27
329	1	1.73	1.73	0.73	0.00	0.27	0.00	0.67	0.00	4.80
330	1	2.26	1.39	0.09	1.39	0.91	0.00	0.67	0.00	5.66
331	1	1.47	1.42	0.39	0.00	0.61	0.00	0.67	0.00	2.79
332	1	0.00	0.00	0.00	0.70	1.00	3.90	0.07	4.00	1.76
333	1	2.88	0.00	0.15	0.00	0.85	0.00	0.67	0.00	2.76
334	1	2.33	0.35	0.62	17.95	0.38	1.37	0.26	0.00	19.85
335	1	1.56	1.56	0.00	2.99	1.00	0.87	0.34	0.00	9.00
336	1	2.08	0.22	0.00	0.21	1.00	0.00	0.67	0.00	2.53
337	1	5.07	5.07	0.35	0.00	0.65	0.00	0.67	0.00	9.35
338	1	0.10	0.10	0.69	0.41	0.31	0.01	0.64	0.00	0.59
339	1	0.70	0.70	0.00	1.37	1.00	0.68	0.38	0.00	4.11
340	1	3.86	3.86	0.49	0.00	0.51	0.00	0.67	0.00	8.45
341	1	0.00	0.00	0.00	0.60	1.00	2.80	0.12	1.00	1.50
342	1	1.66	0.72	0.49	0.63	0.51	0.00	0.67	0.00	3.29
343	1	2.09	0.00	0.63	0.00	0.37	0.00	0.67	0.00	2.00
344	1	2.71	2.71	0.25	0.00	0.75	0.00	0.67	0.00	4.27
345	1	1.27	0.00	0.62	0.00	0.38	0.00	0.67	0.00	1.22
346	1	0.00	0.00	1.00	0.00	0.00	0.00	1.00	0.00	0.00
347	1	0.73	0.00	0.67	0.00	0.33	0.00	0.67	0.00	0.70
348	1	1.54	1.28	0.13	1.08	0.87	0.00	0.67	0.00	4.24
349	1	2.32	0.00	0.30	0.00	0.70	0.00	0.67	0.00	2.23
350	1	0.48	0.48	0.00	1.26	1.00	1.53	0.23	0.00	3.61
351	1	1.54	0.37	0.35	0.01	0.65	0.00	0.67	0.00	1.82
352	1	0.32	0.00	0.01	0.00	0.99	0.00	0.67	0.00	0.30
353	1	1.00	0.43	0.00	0.42	1.00	0.00	0.67	0.00	2.01
354	1	0.60	0.37	0.11	0.24	0.89	0.00	0.67	0.00	1.22
355	1	1.70	1.70	0.85	0.00	0.15	0.00	0.67	0.00	5.24
356	1	2.67	2.67	0.07	0.00	0.93	0.00	0.67	0.00	3.03
357	1	0.31	0.00	0.02	0.00	0.98	0.00	0.67	0.00	0.30
358	1	0.00	0.00	0.59	3.11	0.41	2.11	0.17	4.00	3.22
359	1	0.00	0.00	0.00	0.21	1.00	1.54	0.23	1.00	0.52
360	1	0.36	0.00	0.11	0.00	0.89	0.00	0.67	0.00	0.35
361	1	0.67	0.67	0.00	0.84	1.00	0.07	0.59	0.00	2.75
362	1	0.61	0.61	0.09	1.20	0.91	0.36	0.47	0.00	3.46
363	1	1.10	0.00	0.63	0.00	0.37	0.00	0.67	0.00	1.05
364	1	3.01	2.09	0.55	0.32	0.45	0.00	0.67	0.00	6.12
365	1	1.47	1.47	0.13	0.00	0.87	0.00	0.67	0.00	1.89
366	1	1.28	0.00	0.63	0.00	0.37	0.00	0.67	0.00	1.22
367	1	1.69	1.69	0.07	1.74	0.93	0.00	0.66	0.00	5.97
368	1	4.02	0.00	0.26	0.00	0.74	0.00	0.67	0.00	3.85
369	1	0.95	0.95	0.96	3373.38	0.04	7.36	0.01	1.00	329.70
370	1	0.68	0.00	0.02	0.00	0.98	0.00	0.67	0.00	0.65
371	1	0.66	0.38	0.53	0.38	0.47	0.00	0.67	0.00	1.58
372	1	0.59	0.59	0.00	1.01	1.00	0.43	0.45	0.00	3.10
373	1	0.43	0.00	0.70	0.00	0.30	0.00	0.67	0.00	0.42
374	1	1.05	0.62	0.46	0.15	0.54	0.00	0.67	0.00	1.92
375	1	4.11	3.44	0.20	0.00	0.80	0.00	0.67	0.00	5.63
376	1	0.00	0.00	1.00	0.00	0.00	0.00	1.00	0.00	0.00
377	1	0.49	0.49	0.06	0.68	0.94	0.08	0.59	0.00	2.15
378	1	0.74	0.69	0.27	0.69	0.73	0.00	0.67	0.00	2.44
379	1	0.57	0.00	0.69	0.00	0.31	0.00	0.67	0.00	0.54
380	1	0.57	0.23	0.46	0.08	0.54	0.00	0.67	0.00	0.93
381	1	1.42	1.13	0.66	5.03	0.34	0.51	0.43	0.00	7.49
382	1	1.11	0.58	0.33	0.54	0.67	0.00	0.67	0.00	2.44
383	1	1.91	1.91	0.41	0.15	0.59	0.00	0.67	0.00	4.01
384	1	1.28	0.00	0.64	0.00	0.36	0.00	0.67	0.00	1.22
385	1	0.56	0.00	0.78	5.96	0.22	3.94	0.07	3.00	3.77
386	1	1.24	0.76	0.63	0.06	0.37	0.00	0.67	0.00	2.45
387	1	2.31	1.48	0.63	0.00	0.37	0.00	0.67	0.00	4.57
388	1	1.07	0.00	0.02	0.00	0.98	0.00	0.67	0.00	1.03
389	1	0.40	0.00	0.74	3.55	0.26	1.18	0.29	2.00	2.73
390	1	0.52	0.00	0.68	0.00	0.32	0.00	0.67	0.00	0.50
391	1	0.68	0.68	0.18	0.72	0.82	0.00	0.65	0.00	2.42
392	1	0.44	0.31	0.32	0.27	0.68	0.00	0.67	0.00	1.13
393	1	1.91	0.53	0.00	0.52	1.00	0.00	0.67	0.00	3.12
394	1	0.00	0.00	0.00	1.03	1.00	4.56	0.05	1.00	2.58
395	1	0.29	0.29	0.52	0.29	0.48	0.00	0.66	0.00	1.00
396	1	0.00	0.00	1.00	0.00	0.00	0.00	1.00	0.00	0.00
397	1	1.40	0.83	0.64	0.07	0.36	0.00	0.67	0.00	2.75
398	1	0.65	0.00	0.68	0.00	0.32	0.00	0.67	0.00	0.62
399	1	0.92	0.92	0.00	1.23	1.00	0.13	0.56	0.00	3.95
400	1	0.61	0.50	0.14	0.46	0.86	0.00	0.67	0.00	1.76
401	1	0.00	0.00	1.00	0.00	0.00	0.00	1.00	0.00	0.00
402	1	2.31	0.81	0.15	0.76	0.85	0.00	0.67	0.00	4.15
403	1	0.00	0.00	1.00	0.00	0.00	0.00	1.00	0.00	0.00
404	1	2.52	2.52	0.17	0.00	0.83	0.00	0.67	0.00	3.49
405	1	0.00	0.00	0.95	9.28	0.05	5.40	0.03	1.00	1.17
406	1	0.56	0.45	0.17	0.44	0.83	0.00	0.67	0.00	1.65
407	1	1.02	1.02	0.00	1.44	1.00	0.23	0.52	0.00	4.59
408	1	2.15	2.15	0.57	0.85	0.43	0.00	0.67	0.00	6.05
409	1	0.00	0.00	0.65	0.90	0.35	0.76	0.36	1.00	0.80
410	1	0.36	0.36	0.57	1.78	0.43	0.89	0.34	0.00	2.79
411	1	1.93	1.93	0.11	0.00	0.89	0.00	0.67	0.00	2.38
412	1	1.35	1.28	0.44	0.00	0.56	0.00	0.67	0.00	2.71
413	1	5.41	5.41	0.24	0.13	0.76	0.00	0.67	0.00	8.75
414	1	0.62	0.25	0.95	68.65	0.05	8.96	0.00	1.00	9.42
415	1	1.59	0.00	0.42	6.21	0.58	2.39	0.15	2.00	10.62
416	1	0.69	0.69	0.00	2.57	1.00	2.56	0.13	0.00	7.09
417	1	0.94	0.94	0.18	0.00	0.82	0.00	0.67	0.00	1.31
418	1	1.77	1.77	0.19	0.84	0.81	0.00	0.67	0.00	4.24
419	1	2.07	0.57	0.00	0.57	1.00	0.00	0.67	0.00	3.42
420	1	0.62	0.00	0.82	8.58	0.18	5.82	0.02	3.00	4.54
421	1	4.26	0.34	0.64	0.33	0.36	0.00	0.67	0.00	4.93
422	1	1.08	0.72	0.02	0.68	0.98	0.00	0.67	0.00	2.73
423	1	2.22	0.35	0.26	0.30	0.74	0.00	0.67	0.00	2.90
424	1	1.09	0.25	0.11	0.16	0.89	0.00	0.67	0.00	1.47
425	1	0.00	0.00	0.13	1.30	0.87	5.26	0.03	0.00	2.84
426	1	2.16	0.89	0.15	0.88	0.85	0.00	0.67	0.00	4.28
427	1	1.05	0.76	0.11	0.57	0.89	0.00	0.67	0.00	2.49
428	1	3.08	2.67	0.52	2.67	0.48	0.00	0.67	0.00	9.64
429	1	5.47	0.62	0.07	0.61	0.93	0.00	0.67	0.00	6.78
430	1	0.29	0.29	0.28	0.35	0.72	0.01	0.64	0.00	1.11
431	1	2.17	0.90	0.33	0.02	0.67	0.00	0.67	0.00	2.87
432	1	0.00	0.00	1.00	0.00	0.00	0.00	1.00	0.00	0.00
433	1	1.37	0.00	0.02	0.00	0.98	0.00	0.67	0.00	1.31
434	1	0.41	0.00	0.11	0.00	0.89	0.00	0.67	0.00	0.39
435	1	0.53	0.31	0.15	0.28	0.85	0.00	0.67	0.00	1.23
436	1	3.84	0.95	0.34	0.94	0.66	0.00	0.67	0.00	6.05
437	1	1.20	0.37	0.00	0.36	1.00	0.00	0.67	0.00	2.06
438	1	2.68	0.00	0.15	0.00	0.85	0.00	0.67	0.00	2.56
439	1	0.38	0.00	0.02	0.00	0.98	0.00	0.67	0.00	0.36
440	1	1.49	1.49	0.14	0.00	0.86	0.00	0.67	0.00	1.96
441	1	0.61	0.49	0.08	0.19	0.92	0.00	0.67	0.00	1.13
442	1	0.00	0.00	0.00	0.28	1.00	0.95	0.33	2.00	0.70
443	1	1.19	1.19	0.31	0.00	0.69	0.00	0.67	0.00	2.05
444	1	0.82	0.21	0.40	0.08	0.60	0.00	0.67	0.00	1.13
445	1	3.96	1.88	0.11	0.04	0.89	0.00	0.67	0.00	4.40
446	1	1.49	0.00	0.68	0.00	0.32	0.00	0.67	0.00	1.43
447	1	0.53	0.00	0.50	2.68	0.50	1.23	0.28	2.00	3.85
448	1	0.66	0.00	0.01	0.00	0.99	0.00	0.67	0.00	0.63
449	1	1.00	0.23	0.18	0.15	0.82	0.00	0.67	0.00	1.37
450	1	0.00	0.00	0.64	2.34	0.36	1.23	0.28	2.00	2.10
451	1	0.00	0.00	0.59	3.28	0.41	5.04	0.04	4.00	3.38
452	1	1.37	1.37	0.13	0.00	0.87	0.00	0.67	0.00	1.76
453	1	1.86	1.86	0.37	0.00	0.63	0.00	0.67	0.00	3.51
454	1	2.81	0.51	0.43	0.42	0.57	0.00	0.67	0.00	3.84
455	1	4.55	1.11	0.00	1.10	1.00	0.00	0.67	0.00	7.11
456	1	3.42	3.42	0.40	0.13	0.60	0.00	0.67	0.00	6.92
457	1	0.00	0.00	1.00	0.00	0.00	0.00	1.00	0.00	0.00
