# Supplementary material for: Molecular evolution of mammalian genes with epistatic interactions in fertilization
Source: BMC Evol Biol. 2019 Jul 25;19:154. doi: 10.1186/s12862-019-1480-6 (PMC6659299; doi:10.1186/s12862-019-1480-6)
Supplement: Supplementary file 1 — Appendix S1. aBSREL and MEME output files, and summary of codon model analyses. (ZIP 2616 kb) [file 12862_2019_1480_MOESM1_ESM.zip › c4bpa_Primates_aBSREL.log]

Analysis Description
--------------------
aBSREL (Adaptive branch-site random effects likelihood) uses an adaptive
random effects branch-site model framework to test whether each branch
has evolved under positive selection, using a procedure which infers an
optimal number of rate categories per branch.

- __Requirements__: in-frame codon alignment and a phylogenetic tree

- __Citation__: Less Is More: An Adaptive Branch-Site Random Effects Model for Efficient
Detection of Episodic Diversifying Selection (2015). Mol Biol Evol 32
(5): 1342-1353

- __Written by__: Sergei L Kosakovsky Pond, Ben Murrell, Steven Weaver and Temple iGEM /
UCSD viral evolution group

- __Contact Information__: spond@temple.edu

- __Analysis Version__: 2.0


####Choose Genetic Code

1. [**Universal**] Universal code. (Genebank transl_table=1).
2. [**Vertebrate mtDNA**] Vertebrate mitochondrial DNA code. (Genebank transl_table=2).
3. [**Yeast mtDNA**] Yeast mitochondrial DNA code. (Genebank transl_table=3).
4. [**Mold/Protozoan mtDNA**] Mold, Protozoan and Coelenterate mitochondrial DNA and the Mycloplasma/Spiroplasma code. (Genebank transl_table=4).
5. [**Invertebrate mtDNA**] Invertebrate mitochondrial DNA code. (Genebank transl_table=5).
6. [**Ciliate Nuclear**] Ciliate, Dasycladacean and Hexamita Nuclear code. (Genebank transl_table=6).
7. [**Echinoderm mtDNA**] Echinoderm mitochondrial DNA code. (Genebank transl_table=9).
8. [**Euplotid Nuclear**] Euplotid Nuclear code. (Genebank transl_table=10).
9. [**Alt. Yeast Nuclear**] Alternative Yeast Nuclear code. (Genebank transl_table=12).
10. [**Ascidian mtDNA**] Ascidian mitochondrial DNA code. (Genebank transl_table=13).
11. [**Flatworm mtDNA**] Flatworm mitochondrial DNA code. (Genebank transl_table=14).
12. [**Blepharisma Nuclear**] Blepharisma Nuclear code. (Genebank transl_table=15).
13. [**Chlorophycean mtDNA**] Chlorophycean Mitochondrial Code (transl_table=16).
14. [**Trematode mtDNA**] Trematode Mitochondrial Code (transl_table=21).
15. [**Scenedesmus obliquus mtDNA**] Scenedesmus obliquus mitochondrial Code (transl_table=22).
16. [**Thraustochytrium mtDNA**] Thraustochytrium Mitochondrial Code (transl_table=23).
17. [**Pterobranchia mtDNA**] Pterobranchia Mitochondrial Code (transl_table=24).
18. [**SR1 and Gracilibacteria**] Candidate Division SR1 and Gracilibacteria Code (transl_table=25).
19. [**Pachysolen Nuclear**] Pachysolen tannophilus Nuclear Code (transl_table=26).

>Please choose an option (or press q to cancel selection):

>Select a coding sequence alignment file (`/home/datamonkey/datamonkey-js-test/app/absrel/../../.hyphy/res//TemplateBatchFiles/SelectionAnalyses/`) >Loaded a multiple sequence alignment with **24** sequences, **597** codons, and **1** partitions from `/home/datamonkey/datamonkey-js-test/app/absrel/output/5b2ff91518ed6e609e246a54`


####Choose the set of branches to test for selection

1. [**All**] Include all branches in the analysis
2. [**Internal**] Include all internal branches in the analysis
3. [**Leaves**] Include all leaf branches in the analysis
4. [**Unlabeled branches**] Set of 45 unlabeled branches

>Please choose an option (or press q to cancel selection):
1. [**All**] Include all branches in the analysis
2. [**Internal**] Include all internal branches in the analysis
3. [**Leaves**] Include all leaf branches in the analysis
4. [**Unlabeled branches**] Set of 45 unlabeled branches

>Please choose an option (or press q to cancel selection):
1. [**All**] Include all branches in the analysis
2. [**Internal**] Include all internal branches in the analysis
3. [**Leaves**] Include all leaf branches in the analysis
4. [**Unlabeled branches**] Set of 45 unlabeled branches

>Please choose an option (or press q to cancel selection):

### * Selected 45 branches for testing: `BUSHBABY, MOUSE_LEMUR, COQUERELS_SIFAKA, Node3, TARSIER, BOLIVIAN_SQUIRREL_MONKEY, CAPUCHIN, Node10, MAS_NIGHT_MONKEY, MARMOSET, Node13, Node9, HUMAN, CHIMPANZEE, BONOBO, Node22, Node20, GORILLA, Node19, ORANGUTAN, Node18, GIBBON, Node17, SOOTY_MANGABEY, DRILL, Node32, OLIVE_BABOON, Node31, MACAQUE, CRAB_EATING_MACAQUE, Node37, PIG_TAILED_MACAQUE, Node36, Node30, VERVET, Node29, RED_COLOBUS, ANGOLA_COLOBUS, Node43, BLACK_SNUB_NOSED_MONKEY, Node42, Node28, Node16, Node8, Node6`


### Obtaining branch lengths and nucleotide substitution biases under the nucleotide GTR model
* Log(L) = -10313.75, AIC-c = 20733.63 (53 estimated parameters)

### Fitting the baseline model with a single dN/dS class per branch, and no site-to-site variation. 
* Log(L) = -10165.27, AIC-c = 20540.07 (104 estimated parameters)
* Branch-level non-synonymous/synonymous rate ratio distribution has median  0.87, and 95% of the weight in  0.17 -  2.21

### Determining the optimal number of rate classes per branch using a step up procedure

|              Branch               |  Length  |  Rates   |     Max. dN/dS     |    Log(L)     |     AIC-c     |Best AIC-c so far|
|-----------------------------------|----------|----------|--------------------|---------------|---------------|-----------------|
|             BUSHBABY              |   0.14   |    2     |   11.21 (12.02%)   |   -10143.11   |   20499.81    |    20499.81     |
|             BUSHBABY              |   0.14   |    3     |   11.32 (11.83%)   |   -10143.11   |   20503.87    |    20499.81     |
|              TARSIER              |   0.10   |    2     |    6.71 (14.00%)   |   -10129.35   |   20476.35    |    20476.35     |
|              TARSIER              |   0.10   |    3     |    6.68 (13.77%)   |   -10129.33   |   20480.38    |    20476.35     |
|               Node8               |   0.07   |    2     |   >1000 ( 1.15%)   |   -10125.35   |   20472.42    |    20472.42     |
|               Node8               |   0.07   |    3     |   >1000 ( 1.12%)   |   -10125.34   |   20476.47    |    20472.42     |
|            MOUSE_LEMUR            |   0.07   |    2     |    2.02 (50.12%)   |   -10124.51   |   20474.80    |    20472.42     |
|              VERVET               |   0.04   |    2     |   >1000 ( 3.20%)   |   -10086.04   |   20397.86    |    20397.86     |
|              VERVET               |   0.04   |    3     |   >1000 ( 3.21%)   |   -10086.04   |   20401.93    |    20397.86     |
|               Node9               |   0.04   |    2     |  128.81 ( 1.76%)   |   -10078.57   |   20386.99    |    20386.99     |
|               Node9               |   0.04   |    3     |  126.92 ( 1.79%)   |   -10078.57   |   20391.06    |    20386.99     |
|               Node3               |   0.04   |    2     |   >1000 ( 1.37%)   |   -10072.45   |   20378.82    |    20378.82     |
|               Node3               |   0.04   |    3     |   >1000 ( 1.41%)   |   -10072.45   |   20382.88    |    20378.82     |
|               Node6               |   0.04   |    2     |    6.57 ( 6.89%)   |   -10070.58   |   20379.13    |    20378.82     |
|         COQUERELS_SIFAKA          |   0.04   |    2     |    1.81 (27.37%)   |   -10072.24   |   20382.46    |    20378.82     |
|     BOLIVIAN_SQUIRREL_MONKEY      |   0.03   |    2     |    5.44 (14.98%)   |   -10067.64   |   20373.26    |    20373.26     |
|     BOLIVIAN_SQUIRREL_MONKEY      |   0.03   |    3     |    5.42 (15.04%)   |   -10067.64   |   20377.32    |    20373.26     |
|             MARMOSET              |   0.03   |    2     |    4.35 ( 6.46%)   |   -10066.84   |   20375.73    |    20373.26     |
|        CRAB_EATING_MACAQUE        |   0.03   |    2     |  236.80 ( 2.16%)   |   -10041.93   |   20325.91    |    20325.91     |
|        CRAB_EATING_MACAQUE        |   0.03   |    3     |  236.05 ( 2.16%)   |   -10041.93   |   20329.97    |    20325.91     |
|             CAPUCHIN              |   0.03   |    2     |    8.53 (10.87%)   |   -10039.79   |   20325.69    |    20325.69     |
|             CAPUCHIN              |   0.03   |    3     |   11.39 ( 6.52%)   |   -10039.78   |   20329.75    |    20325.69     |
|         MAS_NIGHT_MONKEY          |   0.03   |    2     |   15.65 ( 3.05%)   |   -10034.69   |   20319.56    |    20319.56     |
|         MAS_NIGHT_MONKEY          |   0.03   |    3     |   29.15 ( 1.66%)   |   -10034.65   |   20323.54    |    20319.56     |
|              Node28               |   0.03   |    2     |    8.08 ( 6.44%)   |   -10033.15   |   20320.55    |    20319.56     |
|              Node16               |   0.02   |    2     |    8.82 (21.59%)   |   -10033.12   |   20320.50    |    20319.56     |
|             ORANGUTAN             |   0.02   |    2     |   49.25 ( 0.95%)   |   -10029.73   |   20313.71    |    20313.71     |
|             ORANGUTAN             |   0.02   |    3     |   49.51 ( 0.94%)   |   -10029.73   |   20317.78    |    20313.71     |
|              GIBBON               |   0.02   |    2     |    0.45 (40.85%)   |   -10029.73   |   20317.79    |    20313.71     |
|              GORILLA              |   0.01   |    2     |   >1000 ( 0.21%)   |   -10023.40   |   20305.12    |    20305.12     |
|              GORILLA              |   0.01   |    3     |   >1000 ( 0.21%)   |   -10023.40   |   20309.20    |    20305.12     |
|          ANGOLA_COLOBUS           |   0.01   |    2     |    1.48 (17.18%)   |   -10023.40   |   20309.20    |    20305.12     |
|              Node10               |   0.01   |    2     |   1.99 (100.00%)   |   -10023.37   |   20309.15    |    20305.12     |
|              Node19               |   0.01   |    2     |    1.57 (38.65%)   |   -10023.39   |   20309.17    |    20305.12     |
|              Node17               |   0.01   |    2     |   28.13 ( 5.45%)   |   -10022.91   |   20308.23    |    20305.12     |
|      BLACK_SNUB_NOSED_MONKEY      |   0.01   |    2     |    0.58 (79.46%)   |   -10023.40   |   20309.20    |    20305.12     |
|               HUMAN               |   0.01   |    2     |    1.57 (20.39%)   |   -10023.40   |   20309.20    |    20305.12     |
|              Node42               |   0.01   |    2     |    0.59 (70.76%)   |   -10023.40   |   20309.20    |    20305.12     |
|            RED_COLOBUS            |   0.01   |    2     |    1.01 (56.10%)   |   -10023.40   |   20309.20    |    20305.12     |
|              Node18               |   0.01   |    2     |   38.39 ( 5.42%)   |   -10022.96   |   20308.33    |    20305.12     |
|              Node22               |   0.01   |    2     |    1.53 (35.55%)   |   -10023.40   |   20309.20    |    20305.12     |
|           OLIVE_BABOON            |   0.00   |    2     |    1.00 (49.51%)   |   -10023.40   |   20309.20    |    20305.12     |
|              Node31               |   0.00   |    2     |  123.15 ( 2.01%)   |   -10020.28   |   20302.97    |    20302.97     |
|              Node31               |   0.00   |    3     |   99.22 ( 2.21%)   |   -10020.29   |   20307.06    |    20302.97     |
|              Node30               |   0.00   |    2     |    0.75 ( 0.00%)   |   -10020.25   |   20306.96    |    20302.97     |
|              Node29               |   0.00   |    2     |    1.68 (26.60%)   |   -10020.23   |   20306.94    |    20302.97     |
|          SOOTY_MANGABEY           |   0.00   |    2     |    0.80 (74.12%)   |   -10020.29   |   20307.04    |    20302.97     |
|              Node13               |   0.00   |    2     |    0.25 ( 2.00%)   |   -10023.13   |   20312.72    |    20302.97     |
|            CHIMPANZEE             |   0.00   |    2     |  905.45 (40.29%)   |   -10020.30   |   20307.07    |    20302.97     |
|              Node43               |   0.00   |    2     |    0.72 (24.18%)   |   -10020.29   |   20307.04    |    20302.97     |
|        PIG_TAILED_MACAQUE         |   0.00   |    2     |    0.73 (24.64%)   |   -10020.29   |   20307.04    |    20302.97     |
|               DRILL               |   0.00   |    2     |    0.80 (73.73%)   |   -10020.28   |   20307.04    |    20302.97     |
|              Node20               |   0.00   |    2     |    0.40 (51.51%)   |   -10020.28   |   20307.04    |    20302.97     |
|              BONOBO               |   0.00   |    2     |    0.00 (98.04%)   |   -10020.28   |   20307.04    |    20302.97     |
|              Node36               |   0.00   |    2     |   1.00 (100.00%)   |   -10020.88   |   20308.24    |    20302.97     |
|              MACAQUE              |   0.00   |    2     |    0.25 ( 0.00%)   |   -10020.28   |   20307.04    |    20302.97     |
|              Node37               |   0.00   |    2     |    0.00 (98.04%)   |   -10020.28   |   20307.04    |    20302.97     |
|              Node32               |   0.00   |    2     |    0.25 ( 1.96%)   |   -10020.28   |   20307.04    |    20302.97     |

### Rate class analyses summary
*  13 branches with **2** rate classes
*  32 branches with **1** rate classes

### Improving parameter estimates of the adaptive rate class model
* Log(L) = -10017.99, AIC-c = 20298.38 (130 estimated parameters)

### Testing selected branches for selection

|              Branch               |  Rates   |     Max. dN/dS     |      Test LRT      |Uncorrected p-value |
|-----------------------------------|----------|--------------------|--------------------|--------------------|
|             BUSHBABY              |     2    |   10.85 (11.88%)   |       30.25        |       0.00000      |
|              TARSIER              |     2    |    7.13 (14.19%)   |       20.03        |       0.00001      |
|               Node8               |     2    |   >1000 ( 1.01%)   |        6.19        |       0.01614      |
|            MOUSE_LEMUR            |     1    |   0.89 (100.00%)   |        0.00        |       1.00000      |
|              VERVET               |     2    |   >1000 ( 3.20%)   |       72.95        |       0.00000      |
|               Node9               |     2    |  125.32 ( 1.85%)   |       13.12        |       0.00048      |
|               Node3               |     2    |   >1000 ( 1.53%)   |       10.27        |       0.00204      |
|               Node6               |     1    |   0.52 (100.00%)   |        0.00        |       1.00000      |
|         COQUERELS_SIFAKA          |     1    |   0.67 (100.00%)   |        0.00        |       1.00000      |
|     BOLIVIAN_SQUIRREL_MONKEY      |     2    |    5.92 (14.29%)   |        7.08        |       0.01024      |
|             MARMOSET              |     1    |   0.52 (100.00%)   |        0.00        |       1.00000      |
|        CRAB_EATING_MACAQUE        |     2    |  245.64 ( 2.16%)   |       41.11        |       0.00000      |
|             CAPUCHIN              |     2    |    8.50 (10.74%)   |        4.59        |       0.03675      |
|         MAS_NIGHT_MONKEY          |     2    |   31.60 ( 1.68%)   |        7.29        |       0.00922      |
|              Node28               |     1    |   0.79 (100.00%)   |        0.00        |       1.00000      |
|              Node16               |     1    |   1.79 (100.00%)   |        1.44        |       0.19243      |
|             ORANGUTAN             |     2    |   49.84 ( 0.95%)   |        8.73        |       0.00444      |
|              GIBBON               |     1    |   0.35 (100.00%)   |        0.00        |       1.00000      |
|              GORILLA              |     2    |   >1000 ( 0.21%)   |       13.19        |       0.00047      |
|          ANGOLA_COLOBUS           |     1    |   1.02 (100.00%)   |       -0.00        |       0.50000      |
|              Node10               |     1    |   2.07 (100.00%)   |        1.11        |       0.23099      |
|              Node19               |     1    |   1.25 (100.00%)   |        0.14        |       0.42111      |
|              Node17               |     1    |   2.06 (100.00%)   |        0.65        |       0.30121      |
|      BLACK_SNUB_NOSED_MONKEY      |     1    |   0.52 (100.00%)   |        0.00        |       1.00000      |
|               HUMAN               |     1    |   1.01 (100.00%)   |       -0.00        |       0.50000      |
|              Node42               |     1    |   0.49 (100.00%)   |        0.00        |       1.00000      |
|            RED_COLOBUS            |     1    |   0.93 (100.00%)   |        0.00        |       1.00000      |
|              Node18               |     1    |   2.16 (100.00%)   |        0.54        |       0.32131      |
|              Node22               |     1    |   1.04 (100.00%)   |       -0.00        |       0.50000      |
|           OLIVE_BABOON            |     1    |   0.90 (100.00%)   |        0.00        |       1.00000      |
|              Node31               |     2    |  124.03 ( 2.02%)   |        6.91        |       0.01119      |
|              Node30               |     1    |   0.62 (100.00%)   |        0.00        |       1.00000      |
|              Node29               |     1    |   0.86 (100.00%)   |        0.00        |       1.00000      |
|          SOOTY_MANGABEY           |     1    |   0.72 (100.00%)   |        0.00        |       1.00000      |
|              Node13               |     1    |  >1000 (100.00%)   |        1.08        |       0.23520      |
|            CHIMPANZEE             |     1    |  >1000 (100.00%)   |        2.48        |       0.10988      |
|              Node43               |     1    |   0.17 (100.00%)   |        0.00        |       1.00000      |
|        PIG_TAILED_MACAQUE         |     1    |   0.18 (100.00%)   |        0.00        |       1.00000      |
|               DRILL               |     1    |   0.72 (100.00%)   |        0.00        |       1.00000      |
|              Node20               |     1    |   0.33 (100.00%)   |        0.00        |       1.00000      |
|              BONOBO               |     1    |   0.00 (100.00%)   |        0.00        |       1.00000      |
|              Node36               |     1    |  >1000 (100.00%)   |        1.19        |       0.22113      |
|              MACAQUE              |     1    |   0.00 (100.00%)   |        0.00        |       1.00000      |
|              Node37               |     1    |   0.00 (100.00%)   |        0.00        |       1.00000      |
|              Node32               |     1    |   1.00 (100.00%)   |        0.00        |       1.00000      |
----
### Adaptive branch site random effects likelihood test 
Likelihood ratio test for episodic diversifying positive selection at Holm-Bonferroni corrected _p =   0.0500_ found **6** branches under selection among **45** tested.

* VERVET, p-value =  0.00000
* CRAB_EATING_MACAQUE, p-value =  0.00000
* BUSHBABY, p-value =  0.00000
* TARSIER, p-value =  0.00063
* GORILLA, p-value =  0.01917
* Node9, p-value =  0.01929
