# Supplementary material for: Molecular evolution of mammalian genes with epistatic interactions in fertilization
Source: BMC Evol Biol. 2019 Jul 25;19:154. doi: 10.1186/s12862-019-1480-6 (PMC6659299; doi:10.1186/s12862-019-1480-6)
Supplement: Supplementary file 1 — Appendix S1. aBSREL and MEME output files, and summary of codon model analyses. (ZIP 2616 kb) [file 12862_2019_1480_MOESM1_ESM.zip › c4bpa_Primates_MEME.csv]

Site	Partition	&alpha;	&beta;<sup>-</sup>	p<sup>-</sup>	&beta;<sup>+</sup>	p<sup>+</sup>	LRT	p-value	# branches under selection	Total branch length
1	1	0.00	0.00	0.00	0.59	1.00	0.09	0.58	2.00	0.49
2	1	3.71	3.67	0.31	3.17	0.69	0.00	0.67	0.00	3.88
3	1	0.83	0.83	0.00	1.46	1.00	0.25	0.51	0.00	1.47
4	1	0.00	0.00	0.30	3.59	0.70	3.58	0.08	0.00	2.09
5	1	0.00	0.00	0.00	0.77	1.00	0.98	0.32	0.00	0.64
6	1	0.00	0.00	0.00	0.44	1.00	0.62	0.40	0.00	0.36
7	1	1.00	0.00	0.67	0.00	0.33	0.00	0.67	0.00	0.30
8	1	1.72	0.00	0.47	4.50	0.53	0.26	0.50	1.00	2.50
9	1	0.00	0.00	0.00	0.37	1.00	0.83	0.35	1.00	0.31
10	1	2.36	1.65	0.59	0.07	0.41	0.00	0.67	0.00	1.55
11	1	0.00	0.00	0.00	0.92	1.00	1.27	0.27	1.00	0.77
12	1	1.71	0.84	1.00	0.75	0.00	0.00	0.67	0.00	1.21
13	1	0.00	0.00	0.00	0.37	1.00	0.48	0.44	1.00	0.30
14	1	0.00	0.00	1.00	0.00	0.00	0.00	1.00	0.00	0.00
15	1	0.00	0.00	0.81	13.17	0.19	7.13	0.01	3.00	2.07
16	1	2.70	0.82	0.92	0.68	0.08	0.00	0.67	0.00	1.49
17	1	6.58	6.58	0.16	0.00	0.84	0.00	0.67	0.00	2.85
18	1	2.39	0.00	0.66	0.00	0.34	0.00	0.67	0.00	0.72
19	1	0.00	0.00	0.30	2.59	0.70	3.71	0.07	2.00	1.50
20	1	0.00	0.00	0.00	0.59	1.00	0.12	0.56	1.00	0.49
21	1	0.00	0.00	0.22	0.62	0.78	0.97	0.32	0.00	0.40
22	1	1.49	1.49	0.31	0.00	0.69	0.00	0.67	0.00	0.83
23	1	1.13	1.13	0.00	1.55	1.00	0.07	0.59	0.00	1.63
24	1	0.00	0.00	0.00	1.16	1.00	2.36	0.15	2.00	0.97
25	1	1.14	0.00	0.70	0.00	0.30	0.00	0.67	0.00	0.34
26	1	0.00	0.00	1.00	0.00	0.00	0.00	1.00	0.00	0.00
27	1	0.00	0.00	0.00	0.79	1.00	0.79	0.36	1.00	0.66
28	1	0.00	0.00	1.00	0.00	0.00	0.00	1.00	0.00	0.00
29	1	1.20	0.00	0.66	0.00	0.34	0.00	0.67	0.00	0.36
30	1	0.00	0.00	1.00	0.00	0.00	0.00	1.00	0.00	0.00
31	1	2.44	0.00	0.02	0.00	0.98	0.00	0.67	0.00	0.73
32	1	0.00	0.00	0.00	0.44	1.00	0.59	0.41	0.00	0.36
33	1	0.71	0.00	0.69	0.00	0.31	0.00	0.67	0.00	0.21
34	1	0.00	0.00	1.00	0.00	0.00	0.00	1.00	0.00	0.00
35	1	2.49	0.46	1.00	0.33	0.00	0.00	0.67	0.00	1.13
36	1	0.00	0.00	0.00	0.60	1.00	0.24	0.51	0.00	0.50
37	1	0.00	0.00	1.00	0.00	0.00	0.00	1.00	0.00	0.00
38	1	0.00	0.00	1.00	0.00	0.00	0.00	1.00	0.00	0.00
39	1	1.63	0.95	1.00	0.51	0.00	0.00	0.67	0.00	1.28
40	1	0.00	0.00	0.00	1.43	1.00	2.00	0.18	1.00	1.19
41	1	0.00	0.00	0.55	1.00	0.45	0.63	0.40	1.00	0.38
42	1	0.00	0.00	1.00	0.00	0.00	0.00	1.00	0.00	0.00
43	1	1.45	0.65	1.00	0.61	0.00	0.00	0.67	0.00	0.98
44	1	1.29	0.46	0.80	0.33	0.20	0.00	0.67	0.00	0.75
45	1	0.00	0.00	0.00	1.37	1.00	1.93	0.19	0.00	1.14
46	1	0.00	0.00	0.83	3.23	0.17	0.70	0.38	1.00	0.46
47	1	1.23	0.00	0.02	0.00	0.98	0.00	0.67	0.00	0.37
48	1	0.82	0.00	0.67	0.00	0.33	0.00	0.67	0.00	0.25
49	1	7.19	2.83	0.48	0.00	0.52	0.00	0.67	0.00	3.30
50	1	2.26	0.00	0.62	0.00	0.38	0.00	0.67	0.00	0.68
51	1	0.00	0.00	0.82	13.83	0.18	2.95	0.11	0.00	2.03
52	1	0.00	0.00	1.00	0.00	0.00	0.00	1.00	0.00	0.00
53	1	0.00	0.00	1.00	0.00	0.00	0.00	1.00	0.00	0.00
54	1	1.82	0.00	0.67	0.00	0.33	0.00	0.67	0.00	0.55
55	1	0.00	0.00	0.77	5.85	0.23	1.76	0.21	1.00	1.14
56	1	1.00	0.00	0.69	0.00	0.31	0.00	0.67	0.00	0.30
57	1	3.14	2.48	0.81	2.42	0.19	0.00	0.67	0.00	3.00
58	1	0.00	0.00	1.00	0.00	0.00	0.00	1.00	0.00	0.00
59	1	1.23	0.00	0.01	0.00	0.99	0.00	0.67	0.00	0.37
60	1	1.01	1.01	0.00	2.66	1.00	0.88	0.34	0.00	2.52
61	1	2.21	0.47	0.75	0.32	0.25	0.00	0.67	0.00	1.02
62	1	0.80	0.80	0.00	2.07	1.00	0.66	0.39	0.00	1.96
63	1	2.50	2.29	1.00	2.07	0.00	0.00	0.67	0.00	2.66
64	1	1.12	1.12	0.93	40.22	0.07	2.44	0.14	1.00	3.43
65	1	6.68	6.68	0.47	1.07	0.53	0.00	0.67	0.00	5.07
66	1	1.10	0.00	0.70	0.00	0.30	0.00	0.67	0.00	0.33
67	1	1.87	1.50	1.00	1.25	0.00	0.00	0.67	0.00	1.81
68	1	0.00	0.00	0.91	7.45	0.09	4.25	0.06	1.00	0.55
69	1	1.01	0.00	0.66	0.00	0.34	0.00	0.67	0.00	0.30
70	1	1.34	1.27	0.71	8.17	0.29	0.55	0.41	0.00	3.10
71	1	3.13	0.00	0.66	0.00	0.34	0.00	0.67	0.00	0.94
72	1	0.00	0.00	0.00	1.84	1.00	1.75	0.21	0.00	1.53
73	1	0.00	0.00	0.86	4.49	0.14	3.19	0.10	1.00	0.51
74	1	0.00	0.00	1.00	0.00	0.00	0.00	1.00	0.00	0.00
75	1	0.00	0.00	0.78	5.98	0.22	2.95	0.11	1.00	1.10
76	1	1.41	1.41	0.00	3.78	1.00	0.96	0.33	0.00	3.57
77	1	0.00	0.00	0.51	1.34	0.49	1.67	0.22	1.00	0.55
78	1	0.00	0.00	0.00	0.79	1.00	0.83	0.35	0.00	0.65
79	1	0.00	0.00	1.00	0.00	0.00	0.00	1.00	0.00	0.00
80	1	4.31	2.80	0.19	0.00	0.81	0.00	0.67	0.00	1.73
81	1	0.00	0.00	1.00	0.00	0.00	0.00	1.00	0.00	0.00
82	1	0.00	0.00	0.93	68.87	0.07	5.83	0.02	0.00	3.87
83	1	2.93	0.00	0.05	0.00	0.95	0.00	0.67	0.00	0.88
84	1	0.86	0.00	0.67	0.00	0.33	0.00	0.67	0.00	0.26
85	1	1.46	0.00	0.01	0.00	0.99	0.00	0.67	0.00	0.44
86	1	2.71	0.00	0.60	14.45	0.40	2.18	0.17	1.00	5.59
87	1	1.20	1.20	0.62	0.00	0.38	0.00	0.67	0.00	0.98
88	1	0.00	0.00	0.80	17.35	0.20	6.61	0.02	2.00	2.90
89	1	0.00	0.00	0.86	27.51	0.14	10.39	0.00	3.00	3.16
90	1	2.12	0.00	0.69	0.00	0.31	0.00	0.67	0.00	0.64
91	1	0.00	0.00	0.75	7.56	0.25	1.74	0.21	0.00	1.60
92	1	0.00	0.00	0.55	1.03	0.45	0.65	0.39	1.00	0.39
93	1	2.97	1.14	1.00	1.08	0.00	0.00	0.67	0.00	1.84
94	1	2.75	0.51	0.58	0.38	0.42	0.00	0.67	0.00	1.21
95	1	1.68	0.00	0.67	0.00	0.33	0.00	0.67	0.00	0.51
96	1	0.00	0.00	1.00	0.00	0.00	0.00	1.00	0.00	0.00
97	1	0.00	0.00	0.68	6.21	0.32	1.31	0.27	1.00	1.64
98	1	0.00	0.00	0.89	9.58	0.11	3.97	0.06	1.00	0.87
99	1	6.93	6.93	0.19	0.00	0.81	0.00	0.67	0.00	3.17
100	1	0.00	0.00	1.00	0.00	0.00	0.00	1.00	0.00	0.00
101	1	1.54	1.54	0.30	2.38	0.70	0.07	0.59	0.00	2.24
102	1	0.00	0.00	1.00	0.00	0.00	0.00	1.00	0.00	0.00
103	1	6.66	6.66	0.64	0.00	0.36	0.00	0.67	0.00	5.54
104	1	0.00	0.00	0.58	1.29	0.42	0.47	0.44	1.00	0.45
105	1	3.34	2.99	0.00	2.98	1.00	0.00	0.67	0.00	3.49
106	1	0.91	0.91	0.00	2.42	1.00	0.93	0.33	0.00	2.28
107	1	0.00	0.00	1.00	0.00	0.00	0.00	1.00	0.00	0.00
108	1	2.33	0.00	0.62	0.00	0.38	0.00	0.67	0.00	0.70
109	1	0.00	0.00	0.48	6.80	0.52	6.31	0.02	1.00	2.94
110	1	0.00	0.00	0.82	13.71	0.18	5.51	0.03	3.00	2.02
111	1	0.00	0.00	0.00	0.78	1.00	0.80	0.36	1.00	0.65
112	1	0.80	0.00	0.69	0.00	0.31	0.00	0.67	0.00	0.24
113	1	0.00	0.00	1.00	0.00	0.00	0.00	1.00	0.00	0.00
114	1	1.70	1.16	1.00	1.05	0.00	0.00	0.67	0.00	1.47
115	1	0.00	0.00	0.87	26.19	0.13	7.57	0.01	1.00	2.94
116	1	0.00	0.00	1.00	0.00	0.00	0.00	1.00	0.00	0.00
117	1	0.00	0.00	1.00	0.00	0.00	0.00	1.00	0.00	0.00
118	1	3.36	0.75	1.00	0.58	0.00	0.00	0.67	0.00	1.63
119	1	0.00	0.00	0.54	1.60	0.46	1.08	0.30	1.00	0.62
120	1	1.35	1.35	0.33	0.00	0.67	0.00	0.67	0.00	0.77
121	1	0.00	0.00	0.23	0.49	0.77	0.34	0.48	1.00	0.32
122	1	0.00	0.00	1.00	0.00	0.00	0.00	1.00	0.00	0.00
123	1	0.00	0.00	0.00	1.87	1.00	1.70	0.21	0.00	1.56
124	1	0.73	0.00	0.69	0.00	0.31	0.00	0.67	0.00	0.22
125	1	1.72	0.84	0.78	0.56	0.22	0.00	0.67	0.00	1.16
126	1	0.00	0.00	0.66	3.53	0.34	0.85	0.35	1.00	1.01
127	1	2.49	0.00	0.01	0.00	0.99	0.00	0.67	0.00	0.75
128	1	0.00	0.00	1.00	0.00	0.00	0.00	1.00	0.00	0.00
129	1	0.00	0.00	1.00	0.00	0.00	0.00	1.00	0.00	0.00
130	1	7.71	0.87	0.17	0.66	0.83	0.00	0.67	0.00	2.89
131	1	0.00	0.00	0.22	3.55	0.78	3.27	0.09	1.00	2.31
132	1	0.00	0.00	0.00	0.47	1.00	0.35	0.47	1.00	0.39
133	1	0.00	0.00	1.00	0.00	0.00	0.00	1.00	0.00	0.00
134	1	0.00	0.00	1.00	0.00	0.00	0.00	1.00	0.00	0.00
135	1	0.00	0.00	0.00	0.87	1.00	0.74	0.37	2.00	0.73
136	1	2.22	0.00	0.15	0.00	0.85	0.00	0.67	0.00	0.67
137	1	0.00	0.00	0.00	0.37	1.00	0.38	0.46	1.00	0.31
138	1	3.80	0.00	0.02	0.00	0.98	0.00	0.67	0.00	1.14
139	1	0.00	0.00	1.00	0.00	0.00	0.00	1.00	0.00	0.00
140	1	0.00	0.00	1.00	0.00	0.00	0.00	1.00	0.00	0.00
141	1	0.00	0.00	0.00	1.73	1.00	2.51	0.14	1.00	1.44
142	1	0.00	0.00	1.00	0.00	0.00	0.00	1.00	0.00	0.00
143	1	0.00	0.00	1.00	0.00	0.00	0.00	1.00	0.00	0.00
144	1	0.00	0.00	0.79	6.98	0.21	1.19	0.28	2.00	1.23
145	1	0.00	0.00	0.00	1.92	1.00	3.14	0.10	0.00	1.60
146	1	0.00	0.00	1.00	0.00	0.00	0.00	1.00	0.00	0.00
147	1	0.00	0.00	0.00	0.43	1.00	0.55	0.41	1.00	0.35
148	1	1.66	0.00	0.66	0.00	0.34	0.00	0.67	0.00	0.50
149	1	1.07	0.00	0.69	0.00	0.31	0.00	0.67	0.00	0.32
150	1	1.65	1.55	0.62	0.00	0.38	0.00	0.67	0.00	1.30
151	1	0.00	0.00	0.97	109.66	0.03	3.00	0.11	1.00	2.81
152	1	0.00	0.00	1.00	0.00	0.00	0.00	1.00	0.00	0.00
153	1	2.18	1.13	1.00	1.09	0.00	0.00	0.67	0.00	1.60
154	1	0.00	0.00	1.00	0.00	0.00	0.00	1.00	0.00	0.00
155	1	6.75	0.76	0.63	0.74	0.37	0.00	0.67	0.00	2.65
156	1	2.91	1.55	1.00	0.74	0.00	0.00	0.67	0.00	2.16
157	1	2.29	0.48	0.82	0.38	0.18	0.00	0.67	0.00	1.07
158	1	5.40	0.00	0.64	0.00	0.36	0.00	0.67	0.00	1.62
159	1	1.88	0.46	0.74	0.26	0.26	0.00	0.67	0.00	0.90
160	1	0.00	0.00	1.00	0.00	0.00	0.00	1.00	0.00	0.00
161	1	1.31	0.00	0.01	0.00	0.99	0.00	0.67	0.00	0.39
162	1	0.00	0.00	0.88	4.33	0.12	0.71	0.38	1.00	0.42
163	1	0.00	0.00	1.00	0.00	0.00	0.00	1.00	0.00	0.00
164	1	2.23	0.00	0.14	0.00	0.86	0.00	0.67	0.00	0.67
165	1	2.24	0.75	1.00	0.38	0.00	0.00	0.67	0.00	1.30
166	1	0.00	0.00	1.00	0.00	0.00	0.00	1.00	0.00	0.00
167	1	0.00	0.00	0.00	1.36	1.00	2.67	0.13	1.00	1.13
168	1	0.00	0.00	1.00	0.00	0.00	0.00	1.00	0.00	0.00
169	1	12.69	7.19	0.20	0.00	0.80	0.00	0.67	0.00	5.01
170	1	0.00	0.00	1.00	0.00	0.00	0.00	1.00	0.00	0.00
171	1	0.00	0.00	0.00	0.84	1.00	1.13	0.29	0.00	0.70
172	1	0.00	0.00	0.88	4.79	0.12	0.67	0.39	1.00	0.49
173	1	0.00	0.00	0.00	0.89	1.00	1.85	0.20	0.00	0.74
174	1	0.00	0.00	0.48	0.76	0.52	0.59	0.40	1.00	0.33
175	1	0.00	0.00	1.00	0.00	0.00	0.00	1.00	0.00	0.00
176	1	1.19	1.19	0.75	1.18	0.25	0.00	0.67	0.00	1.35
177	1	0.81	0.81	0.00	0.92	1.00	0.01	0.64	0.00	1.01
178	1	0.00	0.00	1.00	0.00	0.00	0.00	1.00	0.00	0.00
179	1	0.00	0.00	1.00	0.00	0.00	0.00	1.00	0.00	0.00
180	1	0.00	0.00	0.78	4.88	0.22	2.98	0.11	2.00	0.88
181	1	0.00	0.00	1.00	0.00	0.00	0.00	1.00	0.00	0.00
182	1	1.19	0.95	0.66	0.19	0.34	0.00	0.67	0.00	0.94
183	1	0.00	0.00	0.85	3.30	0.15	0.43	0.45	1.00	0.40
184	1	1.81	0.00	0.66	0.00	0.34	0.00	0.67	0.00	0.54
185	1	0.00	0.00	0.52	1.84	0.48	1.38	0.26	0.00	0.73
186	1	0.00	0.00	1.00	0.00	0.00	0.00	1.00	0.00	0.00
187	1	3.92	0.64	1.00	0.56	0.00	0.00	0.67	0.00	1.71
188	1	0.00	0.00	0.96	52.56	0.04	9.35	0.00	1.00	1.59
189	1	2.13	2.13	0.59	2.30	0.41	0.00	0.66	0.00	2.47
190	1	0.00	0.00	0.00	0.77	1.00	0.82	0.35	0.00	0.64
191	1	1.85	1.85	0.45	0.00	0.55	0.00	0.67	0.00	1.25
192	1	0.00	0.00	0.00	2.81	1.00	2.12	0.17	2.00	2.34
193	1	1.35	1.04	0.50	0.00	0.50	0.00	0.67	0.00	0.84
194	1	2.77	2.77	0.40	0.00	0.60	0.00	0.67	0.00	1.75
195	1	14.81	0.00	0.11	0.00	0.89	0.00	0.67	0.00	4.45
196	1	2.58	0.00	0.67	0.00	0.33	0.00	0.67	0.00	0.78
197	1	2.62	1.13	0.92	1.08	0.08	0.00	0.67	0.00	1.73
198	1	0.00	0.00	1.00	0.00	0.00	0.00	1.00	0.00	0.00
199	1	0.77	0.00	0.69	0.00	0.31	0.00	0.67	0.00	0.23
200	1	0.00	0.00	1.00	0.00	0.00	0.00	1.00	0.00	0.00
201	1	0.00	0.00	1.00	0.00	0.00	0.00	1.00	0.00	0.00
202	1	0.00	0.00	1.00	0.00	0.00	0.00	1.00	0.00	0.00
203	1	0.00	0.00	1.00	0.00	0.00	0.00	1.00	0.00	0.00
204	1	1.33	0.00	0.63	0.00	0.37	0.00	0.67	0.00	0.40
205	1	0.84	0.84	0.53	3.34	0.47	0.59	0.41	0.00	1.92
206	1	0.00	0.00	0.00	1.16	1.00	2.40	0.15	1.00	0.97
207	1	0.00	0.00	1.00	0.00	0.00	0.00	1.00	0.00	0.00
208	1	2.45	2.45	0.32	0.00	0.68	0.00	0.67	0.00	1.38
209	1	0.00	0.00	1.00	0.00	0.00	0.00	1.00	0.00	0.00
210	1	0.00	0.00	0.86	16.71	0.14	4.66	0.04	2.00	1.89
211	1	0.78	0.00	0.68	0.00	0.32	0.00	0.67	0.00	0.23
212	1	2.89	1.84	1.00	1.73	0.00	0.00	0.67	0.00	2.40
213	1	0.00	0.00	1.00	0.00	0.00	0.00	1.00	0.00	0.00
214	1	0.80	0.00	0.69	0.00	0.31	0.00	0.67	0.00	0.24
215	1	0.00	0.00	1.00	0.00	0.00	0.00	1.00	0.00	0.00
216	1	0.77	0.00	0.69	0.00	0.31	0.00	0.67	0.00	0.23
217	1	0.00	0.00	1.00	0.00	0.00	0.00	1.00	0.00	0.00
218	1	3.15	2.81	0.36	0.00	0.64	0.00	0.67	0.00	1.78
219	1	0.72	0.00	0.69	0.00	0.31	0.00	0.67	0.00	0.22
220	1	1.16	0.00	0.02	0.00	0.98	0.00	0.67	0.00	0.35
221	1	0.00	0.00	1.00	0.00	0.00	0.00	1.00	0.00	0.00
222	1	0.00	0.00	0.95	27.32	0.05	1.41	0.25	1.00	1.03
223	1	1.05	0.00	0.66	0.00	0.34	0.00	0.67	0.00	0.31
224	1	0.00	0.00	0.00	2.57	1.00	2.97	0.11	2.00	2.14
225	1	1.36	0.00	0.64	0.00	0.36	0.00	0.67	0.00	0.41
226	1	1.28	0.00	0.02	0.00	0.98	0.00	0.67	0.00	0.38
227	1	0.00	0.00	1.00	0.00	0.00	0.00	1.00	0.00	0.00
228	1	0.00	0.00	0.00	0.66	1.00	0.83	0.35	1.00	0.55
229	1	1.05	0.89	0.00	0.89	1.00	0.00	0.67	0.00	1.05
230	1	3.36	3.36	0.24	0.00	0.76	0.00	0.67	0.00	1.69
231	1	0.00	0.00	1.00	0.00	0.00	0.00	1.00	0.00	0.00
232	1	0.00	0.00	1.00	0.00	0.00	0.00	1.00	0.00	0.00
233	1	0.00	0.00	0.00	0.42	1.00	0.88	0.34	1.00	0.35
234	1	2.28	0.00	0.62	0.00	0.38	0.00	0.67	0.00	0.68
235	1	0.00	0.00	0.00	0.78	1.00	0.79	0.36	0.00	0.65
236	1	0.00	0.00	0.00	0.86	1.00	0.91	0.34	1.00	0.71
237	1	0.00	0.00	0.05	0.89	0.95	1.54	0.23	1.00	0.70
238	1	1.11	0.12	0.87	29.42	0.13	6.27	0.02	2.00	3.61
239	1	0.00	0.00	1.00	0.00	0.00	0.00	1.00	0.00	0.00
240	1	1.49	1.49	0.79	0.00	0.21	0.00	0.67	0.00	1.43
241	1	2.45	1.30	1.00	0.83	0.00	0.00	0.67	0.00	1.82
242	1	0.00	0.00	1.00	0.00	0.00	0.00	1.00	0.00	0.00
243	1	8.20	1.17	1.00	1.15	0.00	0.00	0.67	0.00	3.44
244	1	2.60	0.00	0.66	0.00	0.34	0.00	0.67	0.00	0.78
245	1	0.00	0.00	0.00	1.03	1.00	1.78	0.21	0.00	0.86
246	1	0.00	0.00	1.00	0.00	0.00	0.00	1.00	0.00	0.00
247	1	1.82	0.00	0.66	0.00	0.34	0.00	0.67	0.00	0.55
248	1	4.75	4.75	0.35	0.00	0.65	0.00	0.67	0.00	2.82
249	1	0.00	0.00	0.95	21.73	0.05	1.25	0.28	1.00	0.89
250	1	0.82	0.00	0.80	6.51	0.20	0.18	0.54	1.00	1.34
251	1	0.00	0.00	1.00	0.00	0.00	0.00	1.00	0.00	0.00
252	1	0.00	0.00	1.00	0.00	0.00	0.00	1.00	0.00	0.00
253	1	2.23	0.00	0.63	0.00	0.37	0.00	0.67	0.00	0.67
254	1	0.00	0.00	0.00	0.80	1.00	1.34	0.26	0.00	0.66
255	1	0.00	0.00	0.00	2.43	1.00	4.84	0.04	1.00	2.02
256	1	0.00	0.00	0.70	4.10	0.30	3.46	0.08	1.00	1.03
257	1	0.00	0.00	1.00	0.00	0.00	0.00	1.00	0.00	0.00
258	1	1.93	0.00	0.39	4.09	0.61	0.23	0.52	1.00	2.66
259	1	3.17	0.00	0.67	0.00	0.33	0.00	0.67	0.00	0.95
260	1	0.00	0.00	0.01	0.80	0.99	0.80	0.36	2.00	0.66
261	1	2.96	0.00	0.64	0.00	0.36	0.00	0.67	0.00	0.89
262	1	0.00	0.00	0.00	2.52	1.00	3.46	0.08	1.00	2.09
263	1	0.00	0.00	1.00	0.00	0.00	0.00	1.00	0.00	0.00
264	1	0.77	0.77	0.56	3.73	0.44	0.78	0.36	0.00	1.96
265	1	0.00	0.00	1.00	0.00	0.00	0.00	1.00	0.00	0.00
266	1	0.00	0.00	0.57	4.72	0.43	2.97	0.11	3.00	1.71
267	1	0.00	0.00	1.00	0.00	0.00	0.00	1.00	0.00	0.00
268	1	1.59	1.59	0.31	0.00	0.69	0.00	0.67	0.00	0.88
269	1	4.99	4.99	0.11	0.00	0.89	0.00	0.67	0.00	1.94
270	1	0.00	0.00	1.00	0.00	0.00	0.00	1.00	0.00	0.00
271	1	2.11	0.00	0.63	0.00	0.37	0.00	0.67	0.00	0.63
272	1	1.54	0.59	0.89	55.56	0.11	4.14	0.06	1.00	5.89
273	1	0.00	0.00	1.00	0.00	0.00	0.00	1.00	0.00	0.00
274	1	0.00	0.00	0.45	9.64	0.55	0.75	0.37	2.00	4.43
275	1	0.83	0.00	0.67	0.00	0.33	0.00	0.67	0.00	0.25
276	1	0.00	0.00	1.00	0.00	0.00	0.00	1.00	0.00	0.00
277	1	0.00	0.00	0.00	1.01	1.00	0.93	0.33	1.00	0.84
278	1	0.00	0.00	0.00	1.11	1.00	1.75	0.21	1.00	0.92
279	1	1.75	0.00	0.63	0.00	0.37	0.00	0.67	0.00	0.53
280	1	2.16	2.16	0.77	0.00	0.23	0.00	0.67	0.00	2.03
281	1	0.00	0.00	1.00	0.00	0.00	0.00	1.00	0.00	0.00
282	1	0.00	0.00	0.00	1.17	1.00	1.23	0.28	1.00	0.97
283	1	0.00	0.00	0.75	5.14	0.25	1.29	0.27	2.00	1.06
284	1	2.43	0.68	0.51	0.05	0.49	0.00	0.67	0.00	1.04
285	1	1.44	0.72	0.93	0.61	0.07	0.00	0.67	0.00	1.02
286	1	2.64	2.32	0.19	0.00	0.81	0.00	0.67	0.00	1.17
287	1	0.00	0.00	1.00	0.00	0.00	0.00	1.00	0.00	0.00
288	1	0.00	0.00	0.11	1.39	0.89	1.10	0.30	0.00	1.03
289	1	0.00	0.00	1.00	0.00	0.00	0.00	1.00	0.00	0.00
290	1	0.00	0.00	0.00	0.50	1.00	0.72	0.38	1.00	0.42
291	1	0.00	0.00	1.00	0.00	0.00	0.00	1.00	0.00	0.00
292	1	0.00	0.00	1.00	0.00	0.00	0.00	1.00	0.00	0.00
293	1	0.00	0.00	0.00	1.38	1.00	1.95	0.19	0.00	1.15
294	1	0.00	0.00	1.00	0.00	0.00	0.00	1.00	0.00	0.00
295	1	2.98	0.00	0.64	0.00	0.36	0.00	0.67	0.00	0.90
296	1	0.00	0.00	0.00	0.41	1.00	0.88	0.34	1.00	0.34
297	1	0.00	0.00	0.00	1.16	1.00	1.02	0.31	1.00	0.97
298	1	0.15	0.15	0.92	90.97	0.08	21.04	0.00	2.00	5.98
299	1	0.00	0.00	1.00	0.00	0.00	0.00	1.00	0.00	0.00
300	1	0.00	0.00	0.93	75.11	0.07	8.81	0.01	2.00	4.25
301	1	1.71	1.71	0.81	0.00	0.19	0.00	0.67	0.00	1.67
302	1	0.00	0.00	1.00	0.00	0.00	0.00	1.00	0.00	0.00
303	1	0.00	0.00	0.95	26.23	0.05	1.58	0.23	1.00	1.02
304	1	2.11	1.36	0.28	0.00	0.72	0.00	0.67	0.00	0.95
305	1	0.00	0.00	1.00	0.00	0.00	0.00	1.00	0.00	0.00
306	1	0.00	0.00	1.00	0.00	0.00	0.00	1.00	0.00	0.00
307	1	0.00	0.00	1.00	0.00	0.00	0.00	1.00	0.00	0.00
308	1	0.00	0.00	1.00	0.00	0.00	0.00	1.00	0.00	0.00
309	1	0.00	0.00	0.82	18.88	0.18	2.37	0.15	1.00	2.76
310	1	0.00	0.00	1.00	0.00	0.00	0.00	1.00	0.00	0.00
311	1	2.24	0.92	1.00	0.62	0.00	0.00	0.67	0.00	1.44
312	1	0.44	0.44	0.62	8.32	0.38	1.70	0.21	0.00	2.97
313	1	0.00	0.00	0.90	7.87	0.10	0.67	0.39	1.00	0.66
314	1	1.30	0.42	1.00	0.00	0.00	0.00	0.67	0.00	0.74
315	1	0.67	0.67	0.00	1.42	1.00	0.22	0.52	0.00	1.38
316	1	2.13	0.00	0.66	0.00	0.34	0.00	0.67	0.00	0.64
317	1	1.89	1.89	0.98	15.42	0.02	0.02	0.63	0.00	2.42
318	1	0.00	0.00	1.00	0.00	0.00	0.00	1.00	0.00	0.00
319	1	0.00	0.00	0.00	0.36	1.00	0.56	0.41	1.00	0.30
320	1	2.42	0.79	1.00	0.69	0.00	0.00	0.67	0.00	1.39
321	1	0.72	0.00	0.60	5.04	0.40	1.73	0.21	1.00	1.89
322	1	7.46	1.38	1.00	0.79	0.00	0.00	0.67	0.00	3.39
323	1	1.21	0.99	1.00	0.88	0.00	0.00	0.67	0.00	1.19
324	1	0.00	0.00	1.00	0.00	0.00	0.00	1.00	0.00	0.00
325	1	0.73	0.00	0.68	0.00	0.32	0.00	0.67	0.00	0.22
326	1	0.00	0.00	1.00	0.00	0.00	0.00	1.00	0.00	0.00
327	1	0.00	0.00	0.91	31.68	0.09	7.52	0.01	2.00	2.25
328	1	1.12	0.68	1.00	0.58	0.00	0.00	0.67	0.00	0.90
329	1	3.00	3.00	0.60	0.00	0.40	0.00	0.67	0.00	2.40
330	1	0.00	0.00	1.00	0.00	0.00	0.00	1.00	0.00	0.00
331	1	0.00	0.00	0.00	0.75	1.00	1.33	0.26	1.00	0.62
332	1	0.00	0.00	1.00	0.00	0.00	0.00	1.00	0.00	0.00
333	1	0.00	0.00	0.64	1.14	0.36	0.41	0.46	1.00	0.34
334	1	2.72	0.86	1.00	0.74	0.00	0.00	0.67	0.00	1.53
335	1	0.00	0.00	1.00	0.00	0.00	0.00	1.00	0.00	0.00
336	1	3.24	0.00	0.67	0.00	0.33	0.00	0.67	0.00	0.97
337	1	0.00	0.00	0.00	0.39	1.00	0.43	0.45	1.00	0.33
338	1	2.88	0.00	0.67	0.00	0.33	0.00	0.67	0.00	0.86
339	1	4.10	4.10	0.30	0.00	0.70	0.00	0.67	0.00	2.24
340	1	0.00	0.00	0.97	400.31	0.03	9.14	0.00	1.00	8.50
341	1	0.00	0.00	0.00	0.74	1.00	0.68	0.38	0.00	0.62
342	1	3.21	3.21	0.31	0.00	0.69	0.00	0.67	0.00	1.80
343	1	1.25	0.43	1.00	0.32	0.00	0.00	0.67	0.00	0.73
344	1	6.04	6.04	0.29	0.00	0.71	0.00	0.67	0.00	3.25
345	1	0.00	0.00	0.54	0.96	0.46	0.62	0.40	1.00	0.37
346	1	0.00	0.00	0.92	9.60	0.08	1.33	0.26	1.00	0.66
347	1	0.00	0.00	0.90	6.11	0.10	0.77	0.36	1.00	0.53
348	1	0.00	0.00	1.00	0.00	0.00	0.00	1.00	0.00	0.00
349	1	1.74	0.00	0.64	0.00	0.36	0.00	0.67	0.00	0.52
350	1	5.41	0.77	1.00	0.69	0.00	0.00	0.67	0.00	2.27
351	1	0.00	0.00	1.00	0.00	0.00	0.00	1.00	0.00	0.00
352	1	1.60	1.60	0.76	0.00	0.24	0.00	0.67	0.00	1.50
353	1	1.43	1.23	0.56	0.25	0.44	0.00	0.67	0.00	1.10
354	1	0.00	0.00	1.00	0.00	0.00	0.00	1.00	0.00	0.00
355	1	0.00	0.00	1.00	0.00	0.00	0.00	1.00	0.00	0.00
356	1	1.04	0.42	1.00	0.27	0.00	0.00	0.67	0.00	0.67
357	1	5.26	5.26	0.26	0.00	0.74	0.00	0.67	0.00	2.70
358	1	0.00	0.00	0.04	0.44	0.96	0.43	0.45	1.00	0.35
359	1	0.95	0.95	0.40	0.00	0.60	0.00	0.67	0.00	0.60
360	1	0.00	0.00	1.00	0.00	0.00	0.00	1.00	0.00	0.00
361	1	0.00	0.00	0.00	0.38	1.00	0.60	0.40	0.00	0.31
362	1	1.82	1.81	0.73	0.00	0.27	0.00	0.67	0.00	1.65
363	1	0.00	0.00	0.00	0.68	1.00	1.02	0.31	1.00	0.57
364	1	0.00	0.00	1.00	0.00	0.00	0.00	1.00	0.00	0.00
365	1	0.00	0.00	1.00	0.00	0.00	0.00	1.00	0.00	0.00
366	1	3.67	0.00	0.66	0.00	0.34	0.00	0.67	0.00	1.10
367	1	0.00	0.00	0.55	2.24	0.45	1.38	0.26	1.00	0.84
368	1	0.98	0.00	0.67	0.00	0.33	0.00	0.67	0.00	0.29
369	1	0.00	0.00	0.00	1.76	1.00	2.46	0.14	2.00	1.46
370	1	0.00	0.00	1.00	0.00	0.00	0.00	1.00	0.00	0.00
371	1	0.00	0.00	0.00	2.56	1.00	2.45	0.14	0.00	2.13
372	1	0.00	0.00	0.00	0.75	1.00	0.71	0.38	2.00	0.63
373	1	1.21	1.17	0.63	1.11	0.37	0.00	0.67	0.00	1.31
374	1	0.00	0.00	0.69	9.06	0.31	2.65	0.13	1.00	2.33
375	1	2.17	0.00	0.66	0.00	0.34	0.00	0.67	0.00	0.65
376	1	0.00	0.00	0.74	5.02	0.26	2.67	0.13	1.00	1.10
377	1	2.80	2.80	0.59	0.21	0.41	0.00	0.67	0.00	2.29
378	1	5.80	1.58	0.42	0.21	0.58	0.00	0.67	0.00	2.39
379	1	3.07	0.73	0.43	0.72	0.57	0.00	0.67	0.00	1.53
380	1	0.00	0.00	0.00	0.38	1.00	0.40	0.46	0.00	0.32
381	1	0.00	0.00	0.00	2.35	1.00	2.28	0.16	0.00	1.95
382	1	0.00	0.00	0.77	13.89	0.23	2.81	0.12	2.00	2.69
383	1	2.75	2.75	0.00	3.05	1.00	0.02	0.63	0.00	3.36
384	1	0.00	0.00	0.61	3.13	0.39	2.99	0.11	1.00	1.01
385	1	0.00	0.00	1.00	0.00	0.00	0.00	1.00	0.00	0.00
386	1	0.00	0.00	0.35	1.83	0.65	1.68	0.22	0.00	0.99
387	1	2.93	0.00	0.15	0.00	0.85	0.00	0.67	0.00	0.88
388	1	2.09	2.09	0.78	0.00	0.22	0.00	0.67	0.00	1.97
389	1	0.00	0.00	1.00	0.00	0.00	0.00	1.00	0.00	0.00
390	1	0.00	0.00	1.00	0.00	0.00	0.00	1.00	0.00	0.00
391	1	2.21	0.00	0.63	0.00	0.37	0.00	0.67	0.00	0.66
392	1	0.00	0.00	1.00	0.00	0.00	0.00	1.00	0.00	0.00
393	1	4.10	0.00	0.64	0.00	0.36	0.00	0.67	0.00	1.23
394	1	0.00	0.00	0.00	0.78	1.00	1.23	0.28	0.00	0.65
395	1	0.00	0.00	0.00	2.09	1.00	2.74	0.12	0.00	1.74
396	1	1.13	1.13	0.66	0.00	0.34	0.00	0.67	0.00	0.96
397	1	0.00	0.00	0.94	16.62	0.06	0.90	0.34	1.00	0.86
398	1	1.97	1.56	1.00	1.30	0.00	0.00	0.67	0.00	1.89
399	1	2.23	0.00	0.62	0.00	0.38	0.00	0.67	0.00	0.67
400	1	0.00	0.00	0.00	3.09	1.00	3.15	0.10	0.00	2.57
401	1	0.00	0.00	0.10	2.96	0.90	4.58	0.05	1.00	2.22
402	1	0.00	0.00	0.23	7.88	0.77	5.36	0.03	1.00	5.01
403	1	1.64	0.00	0.57	15.56	0.43	1.57	0.23	1.00	6.05
404	1	5.55	1.13	1.00	1.08	0.00	0.00	0.67	0.00	2.61
405	1	0.00	0.00	0.00	3.29	1.00	1.34	0.26	1.00	2.73
406	1	1.06	0.79	1.00	0.71	0.00	0.00	0.67	0.00	0.98
407	1	0.00	0.00	0.00	0.41	1.00	0.61	0.40	1.00	0.34
408	1	1.24	0.00	0.29	5.13	0.71	1.15	0.29	0.00	3.42
409	1	3.24	0.00	0.01	0.00	0.99	0.00	0.67	0.00	0.97
410	1	3.42	3.42	0.18	0.00	0.82	0.00	0.67	0.00	1.53
411	1	0.00	0.00	0.65	16.92	0.35	8.13	0.01	3.00	4.97
412	1	0.00	0.00	0.93	9.97	0.07	0.72	0.37	1.00	0.57
413	1	0.80	0.00	0.67	0.00	0.33	0.00	0.67	0.00	0.24
414	1	0.98	0.00	0.67	0.00	0.33	0.00	0.67	0.00	0.30
415	1	0.00	0.00	1.00	0.00	0.00	0.00	1.00	0.00	0.00
416	1	0.00	0.00	0.00	0.32	1.00	0.30	0.49	1.00	0.27
417	1	0.00	0.00	1.00	0.00	0.00	0.00	1.00	0.00	0.00
418	1	1.95	1.95	0.00	2.18	1.00	0.01	0.64	0.00	2.40
419	1	0.00	0.00	0.70	3.51	0.30	1.58	0.23	2.00	0.87
420	1	2.31	0.00	0.66	0.00	0.34	0.00	0.67	0.00	0.69
421	1	3.68	1.55	1.00	0.34	0.00	0.00	0.67	0.00	2.39
422	1	2.28	0.00	0.62	0.00	0.38	0.00	0.67	0.00	0.68
423	1	0.00	0.00	0.04	2.20	0.96	1.87	0.20	2.00	1.76
424	1	0.00	0.00	0.54	0.79	0.46	0.48	0.43	0.00	0.30
425	1	2.64	1.93	0.70	0.83	0.30	0.00	0.67	0.00	2.12
426	1	1.34	0.00	0.64	0.00	0.36	0.00	0.67	0.00	0.40
427	1	0.00	0.00	0.56	6.46	0.44	2.36	0.15	4.00	2.36
428	1	0.00	0.00	0.00	1.46	1.00	1.34	0.26	1.00	1.21
429	1	0.00	0.00	0.97	228.06	0.03	4.09	0.06	1.00	5.09
430	1	0.00	0.00	1.00	0.00	0.00	0.00	1.00	0.00	0.00
431	1	3.41	3.41	0.32	0.00	0.68	0.00	0.67	0.00	1.93
432	1	0.00	0.00	1.00	0.00	0.00	0.00	1.00	0.00	0.00
433	1	0.80	0.42	1.00	0.34	0.00	0.00	0.67	0.00	0.59
434	1	0.00	0.00	1.00	0.00	0.00	0.00	1.00	0.00	0.00
435	1	2.89	0.00	0.67	0.00	0.33	0.00	0.67	0.00	0.87
436	1	0.00	0.00	0.49	1.61	0.51	0.74	0.37	0.00	0.68
437	1	2.19	0.99	1.00	0.76	0.00	0.00	0.67	0.00	1.48
438	1	0.25	0.25	0.91	12.80	0.09	1.69	0.22	1.00	1.20
439	1	0.00	0.00	0.00	2.62	1.00	3.54	0.08	1.00	2.18
440	1	0.00	0.00	0.47	15.63	0.53	8.17	0.01	0.00	6.89
441	1	4.04	0.00	0.54	27.39	0.46	1.37	0.26	0.00	11.75
442	1	0.00	0.00	0.65	25.91	0.35	10.24	0.00	0.00	7.52
443	1	3.53	1.30	0.32	0.27	0.68	0.00	0.67	0.00	1.56
444	1	2.74	2.74	0.04	5.15	0.96	0.50	0.43	0.00	5.02
445	1	0.00	0.00	0.00	6.15	1.00	2.86	0.12	2.00	5.12
446	1	0.00	0.00	0.96	31.71	0.04	1.62	0.22	1.00	1.14
447	1	0.00	0.00	0.84	19.29	0.16	8.39	0.01	2.00	2.61
448	1	9.38	9.38	0.23	0.00	0.77	0.00	0.67	0.00	4.61
449	1	1.10	0.00	0.77	10.67	0.23	1.46	0.24	2.00	2.34
450	1	0.00	0.00	0.00	3.57	1.00	4.45	0.05	1.00	2.97
451	1	1.26	0.00	0.78	57.29	0.22	10.74	0.00	4.00	10.98
452	1	0.00	0.00	1.00	0.00	0.00	0.00	1.00	0.00	0.00
453	1	0.00	0.00	1.00	0.00	0.00	0.00	1.00	0.00	0.00
454	1	0.00	0.00	1.00	0.00	0.00	0.00	1.00	0.00	0.00
455	1	2.94	0.73	1.00	0.61	0.00	0.00	0.67	0.00	1.49
456	1	0.00	0.00	0.00	1.23	1.00	1.17	0.29	1.00	1.02
457	1	0.92	0.00	0.66	0.00	0.34	0.00	0.67	0.00	0.28
458	1	0.00	0.00	1.00	0.00	0.00	0.00	1.00	0.00	0.00
459	1	2.10	1.69	0.90	84.63	0.10	1.43	0.25	0.00	8.65
460	1	0.50	0.00	0.94	25.73	0.06	3.81	0.07	1.00	1.40
461	1	9.67	9.67	0.31	0.00	0.69	0.00	0.67	0.00	5.38
462	1	1.06	1.06	0.39	0.00	0.61	0.00	0.67	0.00	0.66
463	1	0.00	0.00	0.00	4.21	1.00	4.36	0.05	3.00	3.50
464	1	4.91	4.91	0.34	0.00	0.66	0.00	0.67	0.00	2.87
465	1	1.46	1.46	0.00	2.38	1.00	0.19	0.53	0.00	2.42
466	1	0.28	0.28	0.97	105.42	0.03	11.68	0.00	1.00	3.25
467	1	0.80	0.71	0.67	0.09	0.33	0.00	0.67	0.00	0.66
468	1	1.72	0.00	0.63	0.00	0.37	0.00	0.67	0.00	0.52
469	1	5.32	1.26	0.84	0.97	0.16	0.00	0.67	0.00	2.61
470	1	0.00	0.00	0.86	90.46	0.14	2.73	0.12	0.00	10.48
471	1	0.00	0.00	1.00	0.00	0.00	0.00	1.00	0.00	0.00
472	1	1.29	1.29	0.00	5.24	1.00	2.28	0.16	0.00	4.74
473	1	0.00	0.00	1.00	0.00	0.00	0.00	1.00	0.00	0.00
474	1	1.05	1.05	0.73	0.00	0.27	0.00	0.67	0.00	0.95
475	1	0.00	0.00	0.00	1.95	1.00	2.62	0.13	0.00	1.62
476	1	1.05	1.05	0.75	1.42	0.25	0.00	0.65	0.00	1.27
477	1	0.00	0.00	0.00	0.92	1.00	1.82	0.20	1.00	0.76
478	1	0.00	0.00	1.00	0.00	0.00	0.00	1.00	0.00	0.00
479	1	3.90	3.90	0.16	0.00	0.84	0.00	0.67	0.00	1.68
480	1	2.37	0.00	0.62	0.00	0.38	0.00	0.67	0.00	0.71
481	1	0.00	0.00	1.00	0.00	0.00	0.00	1.00	0.00	0.00
482	1	0.00	0.00	1.00	0.00	0.00	0.00	1.00	0.00	0.00
483	1	0.55	0.55	0.00	1.43	1.00	0.62	0.40	0.00	1.36
484	1	2.42	0.00	0.62	0.00	0.38	0.00	0.67	0.00	0.73
485	1	0.00	0.00	0.14	2.13	0.86	4.05	0.06	2.00	1.53
486	1	0.00	0.00	1.00	0.00	0.00	0.00	1.00	0.00	0.00
487	1	2.43	0.00	0.66	0.00	0.34	0.00	0.67	0.00	0.73
488	1	0.00	0.00	1.00	0.00	0.00	0.00	1.00	0.00	0.00
489	1	0.00	0.00	0.52	2.50	0.48	1.27	0.27	1.00	1.01
490	1	1.63	1.63	0.00	1.98	1.00	0.05	0.61	0.00	2.14
491	1	68.22	0.00	0.05	0.00	0.95	0.00	0.67	0.00	20.49
492	1	0.00	0.00	1.00	0.00	0.00	0.00	1.00	0.00	0.00
493	1	2.36	0.50	0.64	0.26	0.36	0.00	0.67	0.00	1.05
494	1	2.02	0.00	0.70	0.00	0.30	0.00	0.67	0.00	0.61
495	1	1.29	0.00	0.66	0.00	0.34	0.00	0.67	0.00	0.39
496	1	0.79	0.79	0.58	0.00	0.42	0.00	0.67	0.00	0.62
497	1	0.00	0.00	0.45	1.52	0.55	0.69	0.38	1.00	0.70
498	1	1.22	0.00	0.01	0.00	0.99	0.00	0.67	0.00	0.37
499	1	0.00	0.00	0.00	2.29	1.00	1.79	0.20	2.00	1.90
500	1	0.00	0.00	0.00	1.43	1.00	1.79	0.20	2.00	1.19
501	1	2.23	0.00	0.64	0.00	0.36	0.00	0.67	0.00	0.67
502	1	2.18	2.18	0.27	0.00	0.73	0.00	0.67	0.00	1.14
503	1	1.69	0.00	0.63	0.00	0.37	0.00	0.67	0.00	0.51
504	1	0.00	0.00	0.00	2.60	1.00	3.43	0.09	2.00	2.16
505	1	0.00	0.00	1.00	0.00	0.00	0.00	1.00	0.00	0.00
506	1	2.86	2.03	0.68	0.00	0.32	0.00	0.67	0.00	2.01
507	1	0.00	0.00	0.00	0.96	1.00	1.84	0.20	0.00	0.80
508	1	1.74	0.47	1.00	0.37	0.00	0.00	0.67	0.00	0.91
509	1	0.00	0.00	0.89	17.88	0.11	2.55	0.14	0.00	1.67
510	1	4.70	1.41	1.00	1.15	0.00	0.00	0.67	0.00	2.59
511	1	2.27	0.00	0.62	0.00	0.38	0.00	0.67	0.00	0.68
512	1	1.90	0.00	0.15	0.00	0.85	0.00	0.67	0.00	0.57
513	1	0.00	0.00	1.00	0.00	0.00	0.00	1.00	0.00	0.00
514	1	0.00	0.00	1.00	0.00	0.00	0.00	1.00	0.00	0.00
515	1	0.00	0.00	0.00	0.52	1.00	0.44	0.45	1.00	0.43
516	1	0.00	0.00	0.00	1.27	1.00	1.54	0.23	0.00	1.06
517	1	0.29	0.00	0.46	8.63	0.54	2.06	0.18	1.00	3.97
518	1	4.37	0.95	1.00	0.90	0.00	0.00	0.67	0.00	2.10
519	1	1.27	0.00	0.64	0.00	0.36	0.00	0.67	0.00	0.38
520	1	0.80	0.45	1.00	0.30	0.00	0.00	0.67	0.00	0.62
521	1	2.00	2.00	0.95	1.67	0.05	0.00	0.67	0.00	2.25
522	1	7.34	1.23	1.00	1.18	0.00	0.00	0.67	0.00	3.23
523	1	0.00	0.00	1.00	0.00	0.00	0.00	1.00	0.00	0.00
524	1	1.39	0.00	0.65	0.00	0.35	0.00	0.67	0.00	0.42
525	1	0.00	0.00	1.00	0.00	0.00	0.00	1.00	0.00	0.00
526	1	3.27	0.63	0.34	0.59	0.66	0.00	0.67	0.00	1.49
527	1	1.17	1.17	0.69	0.00	0.31	0.00	0.67	0.00	1.02
528	1	0.00	0.00	0.90	19.34	0.10	5.32	0.03	2.00	1.68
529	1	0.00	0.00	1.00	0.00	0.00	0.00	1.00	0.00	0.00
530	1	0.00	0.00	0.00	0.44	1.00	0.88	0.34	1.00	0.37
531	1	0.00	0.00	1.00	0.00	0.00	0.00	1.00	0.00	0.00
532	1	0.00	0.00	0.13	0.62	0.87	0.67	0.39	1.00	0.45
533	1	0.00	0.00	1.00	0.00	0.00	0.00	1.00	0.00	0.00
534	1	2.40	1.28	1.00	0.99	0.00	0.00	0.67	0.00	1.79
535	1	1.85	0.98	1.00	0.60	0.00	0.00	0.67	0.00	1.37
536	1	0.00	0.00	1.00	0.00	0.00	0.00	1.00	0.00	0.00
537	1	0.00	0.00	0.00	2.56	1.00	4.16	0.06	2.00	2.13
538	1	2.42	0.00	0.62	0.00	0.38	0.00	0.67	0.00	0.73
539	1	1.31	0.00	0.64	0.00	0.36	0.00	0.67	0.00	0.39
540	1	0.00	0.00	1.00	0.00	0.00	0.00	1.00	0.00	0.00
541	1	0.00	0.00	1.00	0.00	0.00	0.00	1.00	0.00	0.00
542	1	2.46	2.46	0.45	0.00	0.55	0.00	0.67	0.00	1.67
543	1	1.39	1.25	0.75	0.17	0.25	0.00	0.67	0.00	1.23
544	1	0.00	0.00	1.00	0.00	0.00	0.00	1.00	0.00	0.00
545	1	1.68	0.00	0.66	0.00	0.34	0.00	0.67	0.00	0.50
546	1	0.00	0.00	1.00	0.00	0.00	0.00	1.00	0.00	0.00
547	1	3.74	0.00	0.64	0.00	0.36	0.00	0.67	0.00	1.12
548	1	0.00	0.00	1.00	0.00	0.00	0.00	1.00	0.00	0.00
549	1	2.63	0.00	0.68	0.00	0.32	0.00	0.67	0.00	0.79
550	1	2.77	0.00	0.68	0.00	0.32	0.00	0.67	0.00	0.83
551	1	0.00	0.00	0.48	5.85	0.52	4.31	0.05	3.00	2.52
552	1	0.00	0.00	1.00	0.00	0.00	0.00	1.00	0.00	0.00
553	1	1.53	1.53	0.43	1.66	0.57	0.00	0.66	0.00	1.79
554	1	1.80	0.00	0.28	3.85	0.72	0.19	0.53	3.00	2.86
555	1	0.00	0.00	1.00	0.00	0.00	0.00	1.00	0.00	0.00
556	1	0.00	0.00	0.64	0.82	0.36	0.04	0.62	1.00	0.25
557	1	0.00	0.00	0.00	0.44	1.00	0.71	0.38	0.00	0.37
558	1	2.73	0.00	0.15	0.00	0.85	0.00	0.67	0.00	0.82
559	1	6.40	6.40	0.10	0.00	0.90	0.00	0.67	0.00	2.45
560	1	1.05	0.42	1.00	0.16	0.00	0.00	0.67	0.00	0.66
561	1	0.00	0.00	0.00	1.13	1.00	1.51	0.24	1.00	0.94
562	1	1.05	1.05	0.63	0.51	0.37	0.00	0.67	0.00	1.02
563	1	0.00	0.00	0.01	0.74	0.99	1.15	0.29	2.00	0.61
564	1	2.25	1.98	0.41	0.00	0.59	0.00	0.67	0.00	1.36
565	1	0.00	0.00	1.00	0.00	0.00	0.00	1.00	0.00	0.00
566	1	0.00	0.00	1.00	0.00	0.00	0.00	1.00	0.00	0.00
567	1	0.00	0.00	0.57	1.42	0.43	0.09	0.58	2.00	0.51
568	1	2.69	0.00	0.67	0.00	0.33	0.00	0.67	0.00	0.81
569	1	0.58	0.00	0.04	0.00	0.96	0.00	0.67	0.00	0.17
570	1	0.00	0.00	1.00	0.00	0.00	0.00	1.00	0.00	0.00
571	1	6.83	1.53	0.58	1.53	0.42	0.00	0.67	0.00	3.33
572	1	0.00	0.00	1.00	0.00	0.00	0.00	1.00	0.00	0.00
573	1	3.20	0.00	0.64	0.00	0.36	0.00	0.67	0.00	0.96
574	1	2.15	0.00	0.02	0.00	0.98	0.00	0.67	0.00	0.65
575	1	0.00	0.00	1.00	0.00	0.00	0.00	1.00	0.00	0.00
576	1	0.48	0.48	0.55	0.76	0.45	0.03	0.62	0.00	0.65
577	1	9.95	0.00	0.69	0.00	0.31	0.00	0.67	0.00	2.99
578	1	0.00	0.00	1.00	0.00	0.00	0.00	1.00	0.00	0.00
579	1	0.00	0.00	0.00	2.02	1.00	1.43	0.25	2.00	1.68
580	1	0.90	0.90	0.56	1.36	0.44	0.03	0.62	0.00	1.19
581	1	1.00	0.00	0.01	0.00	0.99	0.00	0.67	0.00	0.30
582	1	0.00	0.00	1.00	0.00	0.00	0.00	1.00	0.00	0.00
583	1	1.27	0.00	0.96	68.09	0.04	6.26	0.02	1.00	2.62
584	1	0.00	0.00	0.40	1.56	0.60	1.37	0.26	2.00	0.78
585	1	0.00	0.00	0.85	2.99	0.15	0.57	0.41	1.00	0.39
586	1	0.00	0.00	0.65	4.31	0.35	2.64	0.13	3.00	1.26
587	1	2.28	1.17	0.90	24.77	0.10	2.14	0.17	1.00	3.63
588	1	1.21	1.21	0.00	3.24	1.00	0.92	0.33	0.00	3.06
589	1	0.30	0.30	0.97	339.63	0.03	11.29	0.00	1.00	7.83
590	1	9.27	9.27	0.75	0.00	0.25	0.00	0.67	0.00	8.54
591	1	2.93	1.42	0.93	243.93	0.07	9.17	0.00	1.00	16.92
592	1	2.55	1.71	0.92	41.53	0.08	1.59	0.23	1.00	4.76
593	1	4.20	0.00	0.41	9.65	0.59	0.38	0.47	2.00	6.01
594	1	2.05	2.05	0.00	2.59	1.00	0.04	0.61	0.00	2.77
595	1	2.12	2.12	0.21	0.00	0.79	0.00	0.67	0.00	1.00
596	1	4.47	4.47	0.19	0.31	0.81	0.00	0.67	0.00	2.25
597	1	3.03	0.00	0.90	35.74	0.10	3.56	0.08	2.00	4.03
