# Supplementary material for: Molecular evolution of mammalian genes with epistatic interactions in fertilization
Source: BMC Evol Biol. 2019 Jul 25;19:154. doi: 10.1186/s12862-019-1480-6 (PMC6659299; doi:10.1186/s12862-019-1480-6)
Supplement: Supplementary file 1 — Appendix S1. aBSREL and MEME output files, and summary of codon model analyses. (ZIP 2616 kb) [file 12862_2019_1480_MOESM1_ESM.zip › c4bpb_Glires_MEME.csv]

Site	Partition	&alpha;	&beta;<sup>-</sup>	p<sup>-</sup>	&beta;<sup>+</sup>	p<sup>+</sup>	LRT	p-value	# branches under selection	Total branch length
1	1	0.00	0.00	1.00	0.00	0.00	0.00	1.00	0.00	0.00
2	1	1.08	0.56	0.00	0.55	1.00	0.00	0.67	0.00	2.05
3	1	1.59	0.48	0.36	0.47	0.64	0.00	0.67	0.00	2.30
4	1	0.00	0.00	0.00	2.15	1.00	2.21	0.16	2.00	4.54
5	1	1.41	0.93	0.00	0.92	1.00	0.00	0.67	0.00	3.09
6	1	1.29	1.07	0.01	1.05	0.99	0.00	0.67	0.00	3.27
7	1	0.00	0.00	0.00	0.49	1.00	1.64	0.22	2.00	1.04
8	1	0.75	0.75	0.22	0.00	0.78	0.00	0.67	0.00	0.96
9	1	1.42	0.20	0.00	0.19	1.00	0.00	0.67	0.00	1.56
10	1	1.65	0.95	0.00	0.92	1.00	0.00	0.67	0.00	3.28
11	1	0.00	0.00	0.00	0.70	1.00	0.07	0.59	2.00	1.49
12	1	0.75	0.53	0.07	0.53	0.93	0.00	0.67	0.00	1.73
13	1	0.66	0.65	0.19	1.31	0.81	0.31	0.49	0.00	3.03
14	1	0.78	0.36	0.00	0.36	1.00	0.00	0.67	0.00	1.39
15	1	0.69	0.47	0.37	0.00	0.63	0.00	0.67	0.00	0.93
16	1	0.68	0.51	0.00	0.50	1.00	0.00	0.67	0.00	1.61
17	1	0.55	0.18	0.43	1.67	0.57	0.37	0.47	0.00	2.61
18	1	3.34	3.34	0.52	0.00	0.48	0.00	0.67	0.00	6.41
19	1	0.00	0.00	0.52	1.91	0.48	3.43	0.09	4.00	1.93
20	1	1.41	1.41	0.26	0.00	0.74	0.00	0.67	0.00	1.93
21	1	0.59	0.59	0.00	0.73	1.00	0.06	0.60	0.00	2.03
22	1	0.54	0.34	0.00	0.34	1.00	0.00	0.67	0.00	1.15
23	1	1.30	1.27	0.74	1.27	0.26	0.00	0.67	0.00	3.75
24	1	1.64	0.00	0.65	0.00	0.35	0.00	0.67	0.00	1.34
25	1	1.42	0.99	0.54	0.06	0.46	0.00	0.67	0.00	2.34
26	1	0.82	0.00	0.67	0.00	0.33	0.00	0.67	0.00	0.67
27	1	2.39	0.83	0.19	0.83	0.81	0.00	0.67	0.00	3.71
28	1	3.70	0.00	0.27	0.00	0.73	0.00	0.67	0.00	3.03
29	1	1.46	0.00	0.27	0.00	0.73	0.00	0.67	0.00	1.19
30	1	2.54	2.54	0.47	0.00	0.53	0.00	0.67	0.00	4.60
31	1	0.56	0.38	0.28	0.34	0.72	0.00	0.67	0.00	1.20
32	1	1.98	0.58	0.00	0.58	1.00	0.00	0.67	0.00	2.83
33	1	0.00	0.00	0.00	0.74	1.00	3.90	0.07	1.00	1.57
34	1	0.00	0.00	0.00	0.67	1.00	1.88	0.19	2.00	1.42
35	1	1.47	0.37	0.14	0.33	0.86	0.00	0.67	0.00	1.91
36	1	2.33	2.33	0.67	0.00	0.33	0.00	0.67	0.00	5.21
37	1	0.00	0.00	0.00	0.16	1.00	0.62	0.40	1.00	0.34
38	1	0.64	0.50	0.13	0.33	0.87	0.00	0.67	0.00	1.27
39	1	0.66	0.33	0.17	0.17	0.83	0.00	0.67	0.00	0.95
40	1	0.49	0.49	0.00	0.71	1.00	0.09	0.58	0.00	1.90
41	1	0.00	0.00	0.58	3.58	0.42	7.18	0.01	3.00	3.17
42	1	2.55	0.15	0.00	0.16	1.00	0.00	0.67	0.00	2.42
43	1	1.36	1.36	0.55	0.00	0.45	0.00	0.67	0.00	2.68
44	1	0.57	0.39	0.22	0.14	0.78	0.00	0.67	0.00	0.89
45	1	1.46	1.46	0.57	1.45	0.43	0.00	0.67	0.00	4.27
46	1	0.58	0.00	0.68	0.00	0.32	0.00	0.67	0.00	0.47
47	1	0.91	0.32	0.73	0.31	0.27	0.00	0.67	0.00	1.42
48	1	1.37	1.25	0.68	1.25	0.32	0.00	0.67	0.00	3.76
49	1	1.40	1.40	0.14	0.00	0.86	0.00	0.67	0.00	1.56
50	1	0.00	0.00	0.94	8.37	0.06	1.04	0.31	0.00	0.97
51	1	0.57	0.00	0.67	0.00	0.33	0.00	0.67	0.00	0.46
52	1	1.29	0.51	0.00	0.51	1.00	0.00	0.67	0.00	2.13
53	1	1.18	0.85	0.14	0.79	0.86	0.00	0.67	0.00	2.65
54	1	0.30	0.00	0.02	0.00	0.98	0.00	0.67	0.00	0.24
55	1	1.39	0.67	0.23	0.66	0.77	0.00	0.67	0.00	2.53
56	1	2.68	1.15	0.19	1.15	0.81	0.00	0.67	0.00	4.62
57	1	2.50	2.50	0.70	0.00	0.30	0.00	0.67	0.00	5.76
58	1	0.00	0.00	0.72	1.66	0.28	1.45	0.25	1.00	0.99
59	1	0.88	0.20	0.58	3.29	0.42	0.79	0.36	1.00	3.89
60	1	1.26	1.26	0.44	0.00	0.56	0.00	0.67	0.00	2.20
61	1	1.28	0.89	0.21	0.65	0.79	0.00	0.67	0.00	2.52
62	1	0.00	0.00	0.37	3.03	0.63	6.62	0.02	3.00	4.00
63	1	1.67	1.67	0.15	0.00	0.85	0.00	0.67	0.00	1.89
64	1	1.05	0.52	0.10	0.52	0.90	0.00	0.67	0.00	1.96
65	1	1.97	0.53	1.00	0.52	0.00	0.00	0.67	0.00	2.73
66	1	0.11	0.11	0.68	0.48	0.32	0.01	0.64	0.00	0.58
67	1	0.00	0.00	0.00	1.44	1.00	3.14	0.10	1.00	3.03
68	1	2.29	1.75	0.08	1.75	0.92	0.00	0.67	0.00	5.57
69	1	1.12	0.96	0.05	0.95	0.95	0.00	0.67	0.00	2.93
70	1	1.09	0.00	0.34	2.79	0.66	0.54	0.42	1.00	4.76
71	1	0.81	0.66	0.23	0.66	0.77	0.00	0.67	0.00	2.05
72	1	2.40	0.49	0.18	0.32	0.82	0.00	0.67	0.00	2.71
73	1	0.56	0.00	0.68	0.00	0.32	0.00	0.67	0.00	0.46
74	1	0.00	0.00	0.48	3.40	0.52	6.42	0.02	1.00	3.76
75	1	0.25	0.00	0.91	28.32	0.09	2.57	0.13	0.00	5.37
76	1	0.00	0.00	1.00	0.00	0.00	0.00	1.00	0.00	0.00
77	1	0.00	0.00	1.00	0.00	0.00	0.00	1.00	0.00	0.00
78	1	0.57	0.00	0.68	0.00	0.32	0.00	0.67	0.00	0.46
79	1	2.83	2.83	0.08	0.00	0.92	0.00	0.67	0.00	2.79
80	1	0.57	0.49	0.20	0.25	0.80	0.00	0.67	0.00	1.09
81	1	0.37	0.00	0.11	0.00	0.89	0.00	0.67	0.00	0.30
82	1	0.37	0.00	0.02	0.00	0.98	0.00	0.67	0.00	0.31
83	1	0.78	0.00	0.70	0.00	0.30	0.00	0.67	0.00	0.64
84	1	0.99	0.64	0.91	9.49	0.09	0.79	0.36	0.00	3.81
85	1	1.24	0.00	0.22	0.00	0.78	0.00	0.67	0.00	1.01
86	1	1.83	0.00	0.63	0.00	0.37	0.00	0.67	0.00	1.50
87	1	2.60	2.60	0.45	0.00	0.55	0.00	0.67	0.00	4.61
88	1	0.46	0.46	0.00	1.19	1.00	0.85	0.35	0.00	2.89
89	1	0.00	0.00	0.23	1.21	0.77	2.76	0.12	1.00	1.96
90	1	0.79	0.57	0.03	0.54	0.97	0.00	0.67	0.00	1.79
91	1	1.05	1.05	0.24	0.00	0.76	0.00	0.67	0.00	1.39
92	1	1.25	0.15	0.00	0.15	1.00	0.00	0.67	0.00	1.34
93	1	0.75	0.16	0.00	0.15	1.00	0.00	0.67	0.00	0.94
94	1	0.00	0.00	1.00	0.00	0.00	0.00	1.00	0.00	0.00
95	1	0.58	0.15	0.01	0.14	0.99	0.00	0.67	0.00	0.78
96	1	0.67	0.67	0.00	1.89	1.00	1.87	0.20	0.00	4.53
97	1	2.90	1.14	0.54	1.14	0.46	0.00	0.67	0.00	4.78
98	1	0.57	0.24	0.44	0.08	0.56	0.00	0.67	0.00	0.78
99	1	0.86	0.86	0.61	0.00	0.39	0.00	0.67	0.00	1.82
100	1	0.86	0.32	0.70	0.33	0.30	0.00	0.67	0.00	1.39
101	1	3.35	2.65	0.33	0.00	0.67	0.00	0.67	0.00	4.60
102	1	2.10	0.00	0.15	0.00	0.85	0.00	0.67	0.00	1.71
103	1	0.62	0.50	0.21	0.48	0.79	0.00	0.67	0.00	1.53
104	1	1.95	0.00	0.07	0.00	0.93	0.00	0.67	0.00	1.59
105	1	0.57	0.45	0.21	0.43	0.79	0.00	0.67	0.00	1.39
106	1	1.48	0.15	0.00	0.14	1.00	0.00	0.67	0.00	1.51
107	1	1.08	0.65	0.87	6.40	0.13	0.50	0.43	0.00	3.83
108	1	0.55	0.00	0.69	0.00	0.31	0.00	0.67	0.00	0.45
109	1	0.42	0.42	0.00	0.66	1.00	0.18	0.54	0.00	1.75
110	1	0.33	0.00	0.00	0.00	1.00	0.00	0.67	0.00	0.27
111	1	0.68	0.64	0.73	0.63	0.27	0.00	0.67	0.00	1.91
112	1	0.66	0.00	0.68	0.00	0.32	0.00	0.67	0.00	0.54
113	1	1.93	0.00	0.26	0.00	0.74	0.00	0.67	0.00	1.58
114	1	14.19	0.85	1.00	0.85	0.00	0.00	0.67	0.00	13.39
115	1	0.00	0.00	0.95	9.71	0.05	0.33	0.48	1.00	1.05
116	1	1.87	0.00	0.27	0.00	0.73	0.00	0.67	0.00	1.53
117	1	1.19	0.67	0.00	0.67	1.00	0.00	0.67	0.00	2.39
118	1	1.23	0.00	0.62	0.00	0.38	0.00	0.67	0.00	1.01
119	1	1.32	1.32	0.22	0.00	0.78	0.00	0.67	0.00	1.69
120	1	0.00	0.00	0.00	0.32	1.00	0.90	0.34	2.00	0.68
121	1	0.55	0.29	0.00	0.29	1.00	0.00	0.67	0.00	1.06
122	1	0.56	0.00	0.67	0.00	0.33	0.00	0.67	0.00	0.46
123	1	0.00	0.00	0.00	0.44	1.00	2.04	0.18	2.00	0.94
124	1	0.00	0.00	1.00	0.00	0.00	0.00	1.00	0.00	0.00
125	1	1.66	0.73	0.00	0.72	1.00	0.00	0.67	0.00	2.87
126	1	0.00	0.00	0.00	0.15	1.00	0.72	0.37	1.00	0.32
127	1	0.00	0.00	0.91	8.51	0.09	2.75	0.12	2.00	1.65
128	1	2.41	0.95	1.00	0.95	0.00	0.00	0.67	0.00	3.97
129	1	0.70	0.00	0.68	0.00	0.32	0.00	0.67	0.00	0.57
130	1	0.40	0.40	0.00	0.82	1.00	0.46	0.44	0.00	2.05
131	1	0.00	0.00	1.00	0.00	0.00	0.00	1.00	0.00	0.00
132	1	0.40	0.40	0.00	1.03	1.00	0.78	0.36	0.00	2.50
133	1	3.34	3.34	0.06	0.00	0.94	0.00	0.67	0.00	3.18
134	1	0.36	0.00	0.11	0.00	0.89	0.00	0.67	0.00	0.29
135	1	0.00	0.00	0.00	0.14	1.00	0.48	0.43	1.00	0.30
136	1	0.00	0.00	0.00	0.15	1.00	0.49	0.43	1.00	0.32
137	1	0.00	0.00	0.32	1.98	0.68	4.29	0.05	0.00	2.85
138	1	1.16	0.34	0.06	0.30	0.94	0.00	0.67	0.00	1.59
139	1	1.23	0.15	0.00	0.15	1.00	0.00	0.67	0.00	1.32
140	1	0.44	0.44	0.30	0.49	0.70	0.01	0.65	0.00	1.37
141	1	0.00	0.00	0.00	1.20	1.00	3.45	0.08	1.00	2.53
142	1	1.06	1.06	0.52	0.00	0.48	0.00	0.67	0.00	2.04
143	1	2.42	2.42	0.58	0.00	0.42	0.00	0.67	0.00	4.96
144	1	1.25	1.25	0.14	0.00	0.86	0.00	0.67	0.00	1.38
145	1	0.35	0.35	0.44	0.00	0.56	0.00	0.67	0.00	0.61
146	1	2.18	2.18	0.13	0.00	0.87	0.00	0.67	0.00	2.39
147	1	2.09	0.17	0.00	0.17	1.00	0.00	0.67	0.00	2.06
148	1	0.46	0.46	0.38	0.52	0.62	0.00	0.65	0.00	1.42
149	1	0.63	0.00	0.69	0.00	0.31	0.00	0.67	0.00	0.51
150	1	1.87	1.13	0.13	1.13	0.87	0.00	0.67	0.00	3.91
151	1	1.81	1.14	0.09	1.07	0.91	0.00	0.67	0.00	3.75
152	1	1.14	0.16	0.06	0.16	0.94	0.00	0.67	0.00	1.27
153	1	1.08	1.08	0.34	0.00	0.66	0.00	0.67	0.00	1.66
154	1	1.37	1.37	0.19	0.00	0.81	0.00	0.67	0.00	1.67
155	1	1.31	0.26	0.04	0.16	0.96	0.00	0.67	0.00	1.41
156	1	0.72	0.31	0.26	0.13	0.74	0.00	0.67	0.00	0.96
157	1	1.27	1.27	0.07	1.31	0.93	0.00	0.66	0.00	3.80
158	1	0.41	0.41	0.00	0.89	1.00	0.53	0.42	0.00	2.21
159	1	1.20	0.50	0.00	0.50	1.00	0.00	0.67	0.00	2.04
160	1	1.14	1.04	0.94	1.04	0.06	0.00	0.67	0.00	3.12
161	1	1.16	1.16	0.00	1.27	1.00	0.01	0.64	0.00	3.62
162	1	1.14	1.14	0.16	0.00	0.84	0.00	0.67	0.00	1.32
163	1	0.56	0.22	0.84	11.17	0.16	2.63	0.13	1.00	4.68
164	1	3.41	3.41	0.39	0.00	0.61	0.00	0.67	0.00	5.58
165	1	1.83	1.83	0.37	0.00	0.63	0.00	0.67	0.00	2.93
166	1	2.45	2.45	0.21	0.04	0.79	0.00	0.67	0.00	3.14
167	1	1.76	1.76	0.49	0.00	0.51	0.00	0.67	0.00	3.25
168	1	1.84	0.32	0.00	0.30	1.00	0.00	0.67	0.00	2.13
169	1	0.14	0.14	0.96	90.33	0.04	4.41	0.05	1.00	7.35
170	1	0.00	0.00	0.96	12.42	0.04	8.22	0.01	1.00	1.10
171	1	1.91	0.83	0.68	0.83	0.32	0.00	0.67	0.00	3.32
172	1	1.14	1.00	0.29	1.00	0.71	0.00	0.67	0.00	3.05
173	1	0.40	0.40	0.00	1.34	1.00	0.78	0.36	0.00	3.16
174	1	0.26	0.26	0.00	1.50	1.00	3.33	0.09	0.00	3.39
175	1	2.79	0.89	0.14	0.87	0.86	0.00	0.67	0.00	4.12
176	1	0.56	0.54	0.31	0.44	0.69	0.00	0.67	0.00	1.45
177	1	2.00	1.33	0.22	1.03	0.78	0.00	0.67	0.00	3.94
178	1	2.51	0.54	0.04	0.45	0.96	0.00	0.67	0.00	3.01
179	1	1.28	0.19	0.02	0.15	0.98	0.00	0.67	0.00	1.37
180	1	1.09	1.09	0.55	0.00	0.45	0.00	0.67	0.00	2.15
181	1	0.00	0.00	1.00	0.00	0.00	0.00	1.00	0.00	0.00
182	1	2.69	2.69	0.45	0.00	0.55	0.00	0.67	0.00	4.77
183	1	2.94	2.94	0.34	0.07	0.66	0.00	0.67	0.00	4.61
184	1	2.95	2.95	0.56	0.00	0.44	0.00	0.67	0.00	5.88
185	1	1.44	1.44	0.00	2.27	1.00	0.38	0.47	0.00	5.97
186	1	2.52	0.15	0.06	0.15	0.94	0.00	0.67	0.00	2.38
187	1	0.00	0.00	0.00	0.82	1.00	4.06	0.06	1.00	1.73
188	1	1.25	0.31	0.29	0.30	0.71	0.00	0.67	0.00	1.66
189	1	0.00	0.00	0.64	1.04	0.36	0.96	0.32	2.00	0.78
190	1	1.08	0.00	0.48	4.43	0.52	1.68	0.22	1.00	5.75
191	1	0.90	0.34	0.20	0.11	0.80	0.00	0.67	0.00	1.07
192	1	4.61	0.59	0.00	0.59	1.00	0.00	0.67	0.00	5.01
193	1	1.55	1.55	0.33	0.00	0.67	0.00	0.67	0.00	2.33
194	1	0.97	0.00	0.77	12.13	0.23	5.52	0.03	2.00	6.62
195	1	1.16	0.92	0.22	0.72	0.78	0.00	0.67	0.00	2.56
196	1	1.66	1.66	0.60	0.00	0.40	0.00	0.67	0.00	3.45
197	1	2.85	2.85	0.50	0.00	0.50	0.00	0.67	0.00	5.36
198	1	0.00	0.00	0.23	2.05	0.77	4.89	0.04	0.00	3.32
199	1	2.07	1.82	0.16	1.81	0.84	0.00	0.67	0.00	5.52
200	1	0.50	0.35	0.93	164.97	0.07	3.09	0.10	1.00	24.36
201	1	0.44	0.44	0.00	1.23	1.00	1.02	0.31	0.00	2.95
202	1	0.68	0.68	0.26	0.00	0.74	0.00	0.67	0.00	0.92
203	1	1.94	0.47	0.42	0.46	0.58	0.00	0.67	0.00	2.57
204	1	1.43	0.17	0.00	0.16	1.00	0.00	0.67	0.00	1.51
205	1	2.41	0.84	0.39	0.84	0.61	0.00	0.67	0.00	3.75
206	1	1.31	1.31	0.54	0.00	0.46	0.00	0.67	0.00	2.54
207	1	0.00	0.00	0.88	6.18	0.12	6.24	0.02	2.00	1.60
208	1	0.63	0.00	0.67	0.00	0.33	0.00	0.67	0.00	0.52
209	1	0.70	0.51	0.15	0.42	0.85	0.00	0.67	0.00	1.49
210	1	0.64	0.36	0.00	0.33	1.00	0.00	0.67	0.00	1.23
211	1	1.76	1.63	0.41	1.62	0.59	0.00	0.67	0.00	4.87
212	1	0.62	0.62	0.00	0.85	1.00	0.08	0.59	0.00	2.29
213	1	0.60	0.60	1.00	0.60	0.00	0.00	0.67	0.00	1.76
214	1	0.66	0.59	0.51	0.59	0.49	0.00	0.67	0.00	1.78
215	1	2.14	0.00	0.07	0.00	0.93	0.00	0.67	0.00	1.75
216	1	0.00	0.00	0.00	0.40	1.00	1.30	0.27	2.00	0.84
217	1	0.34	0.18	0.09	0.16	0.91	0.00	0.67	0.00	0.62
218	1	1.00	1.00	0.64	1.00	0.36	0.00	0.67	0.00	2.93
219	1	0.00	0.00	0.00	0.32	1.00	0.95	0.33	2.00	0.68
220	1	0.58	0.58	0.00	0.90	1.00	0.17	0.54	0.00	2.38
221	1	2.22	2.22	0.10	0.00	0.90	0.00	0.67	0.00	2.29
222	1	0.00	0.00	0.00	0.57	1.00	1.04	0.31	3.00	1.21
223	1	1.00	0.32	0.18	0.29	0.82	0.00	0.67	0.00	1.44
224	1	1.55	1.55	0.47	0.00	0.53	0.00	0.67	0.00	2.80
225	1	1.70	0.60	0.25	0.12	0.75	0.00	0.67	0.00	1.90
226	1	0.64	0.50	0.27	0.46	0.73	0.00	0.67	0.00	1.51
227	1	0.00	0.00	0.00	0.33	1.00	1.29	0.27	1.00	0.70
228	1	1.14	0.42	0.62	0.42	0.38	0.00	0.67	0.00	1.82
229	1	2.08	2.08	0.10	0.00	0.90	0.00	0.67	0.00	2.14
230	1	0.25	0.25	0.00	0.81	1.00	1.12	0.30	0.00	1.92
231	1	1.82	0.32	0.00	0.31	1.00	0.00	0.67	0.00	2.15
232	1	0.00	0.00	0.00	0.37	1.00	0.18	0.54	3.00	0.78
233	1	1.16	0.16	0.00	0.16	1.00	0.00	0.67	0.00	1.28
234	1	0.49	0.20	0.11	0.15	0.89	0.00	0.67	0.00	0.73
235	1	1.78	1.36	0.00	1.33	1.00	0.00	0.67	0.00	4.26
236	1	1.19	1.19	0.15	0.00	0.85	0.00	0.67	0.00	1.35
237	1	1.19	0.59	0.00	0.59	1.00	0.00	0.67	0.00	2.23
238	1	1.83	0.38	0.02	0.35	0.98	0.00	0.67	0.00	2.24
239	1	0.21	0.00	0.74	0.00	0.26	0.00	0.67	0.00	0.18
240	1	0.00	0.00	1.00	0.00	0.00	0.00	1.00	0.00	0.00
241	1	0.00	0.00	0.00	1.17	1.00	1.76	0.21	2.00	2.47
242	1	0.63	0.17	0.30	0.14	0.70	0.00	0.67	0.00	0.83
243	1	0.00	0.00	0.00	0.15	1.00	0.58	0.41	1.00	0.31
244	1	1.86	0.42	0.21	0.29	0.79	0.00	0.67	0.00	2.19
245	1	0.64	0.55	0.13	0.29	0.87	0.00	0.67	0.00	1.21
246	1	2.45	0.00	0.68	0.00	0.32	0.00	0.67	0.00	2.00
247	1	1.40	1.40	0.41	0.00	0.59	0.00	0.67	0.00	2.36
