# Supplementary material for: Molecular evolution of mammalian genes with epistatic interactions in fertilization
Source: BMC Evol Biol. 2019 Jul 25;19:154. doi: 10.1186/s12862-019-1480-6 (PMC6659299; doi:10.1186/s12862-019-1480-6)
Supplement: Supplementary file 1 — Appendix S1. aBSREL and MEME output files, and summary of codon model analyses. (ZIP 2616 kb) [file 12862_2019_1480_MOESM1_ESM.zip › c4bpb_Primates_MEME.csv]

Site	Partition	&alpha;	&beta;<sup>-</sup>	p<sup>-</sup>	&beta;<sup>+</sup>	p<sup>+</sup>	LRT	p-value	# branches under selection	Total branch length
1	1	0.00	0.00	1.00	0.00	0.00	0.00	1.00	0.00	0.00
2	1	0.00	0.00	0.91	11.19	0.09	0.86	0.34	1.00	0.76
3	1	1.87	1.32	1.00	1.21	0.00	0.00	0.67	0.00	1.53
4	1	0.00	0.00	0.00	2.57	1.00	2.47	0.14	0.00	1.91
5	1	0.00	0.00	0.00	1.76	1.00	1.74	0.21	1.00	1.31
6	1	2.40	1.64	1.00	1.37	0.00	0.00	0.67	0.00	1.92
7	1	0.00	0.00	0.00	0.44	1.00	0.50	0.43	1.00	0.33
8	1	1.91	0.00	0.63	0.00	0.37	0.00	0.67	0.00	0.56
9	1	1.24	0.00	0.66	0.00	0.34	0.00	0.67	0.00	0.36
10	1	0.00	0.00	0.58	1.28	0.42	0.67	0.39	0.00	0.41
11	1	0.00	0.00	1.00	0.00	0.00	0.00	1.00	0.00	0.00
12	1	2.34	0.60	0.63	0.44	0.37	0.00	0.67	0.00	1.08
13	1	0.00	0.00	0.26	2.20	0.74	0.07	0.59	1.00	1.22
14	1	1.59	1.50	0.27	1.71	0.73	0.00	0.66	0.00	1.69
15	1	0.00	0.00	0.00	1.93	1.00	2.41	0.15	2.00	1.44
16	1	1.30	0.00	0.66	0.00	0.34	0.00	0.67	0.00	0.38
17	1	0.00	0.00	0.00	0.48	1.00	0.68	0.38	0.00	0.36
18	1	0.86	0.00	0.70	0.00	0.30	0.00	0.67	0.00	0.25
19	1	3.18	0.91	1.00	0.48	0.00	0.00	0.67	0.00	1.60
20	1	0.86	0.00	0.68	0.00	0.32	0.00	0.67	0.00	0.25
21	1	0.00	0.00	0.00	0.45	1.00	0.50	0.43	1.00	0.33
22	1	1.89	1.89	0.69	0.00	0.31	0.00	0.67	0.00	1.51
23	1	0.00	0.00	1.00	0.00	0.00	0.00	1.00	0.00	0.00
24	1	1.08	1.08	0.08	1.13	0.92	0.00	0.66	0.00	1.15
25	1	4.06	0.00	0.67	0.00	0.33	0.00	0.67	0.00	1.18
26	1	0.00	0.00	0.00	0.54	1.00	0.77	0.36	0.00	0.40
27	1	1.22	1.22	0.39	0.00	0.61	0.00	0.67	0.00	0.71
28	1	0.00	0.00	1.00	0.00	0.00	0.00	1.00	0.00	0.00
29	1	0.00	0.00	1.00	0.00	0.00	0.00	1.00	0.00	0.00
30	1	1.57	1.31	1.00	1.29	0.00	0.00	0.67	0.00	1.43
31	1	12.13	0.00	0.70	0.00	0.30	0.00	0.67	0.00	3.52
32	1	1.60	0.00	0.30	0.00	0.70	0.00	0.67	0.00	0.46
33	1	0.00	0.00	0.97	87.91	0.03	2.87	0.11	1.00	2.10
34	1	0.00	0.00	1.00	0.00	0.00	0.00	1.00	0.00	0.00
35	1	1.38	1.38	0.40	0.00	0.60	0.00	0.67	0.00	0.81
36	1	0.83	0.00	0.68	0.00	0.32	0.00	0.67	0.00	0.24
37	1	0.00	0.00	0.00	0.90	1.00	1.06	0.31	2.00	0.67
38	1	0.00	0.00	1.00	0.00	0.00	0.00	1.00	0.00	0.00
39	1	1.15	0.00	0.67	0.00	0.33	0.00	0.67	0.00	0.33
40	1	0.00	0.00	0.47	0.85	0.53	0.62	0.40	1.00	0.33
41	1	0.00	0.00	1.00	0.00	0.00	0.00	1.00	0.00	0.00
42	1	1.61	0.00	0.02	0.00	0.98	0.00	0.67	0.00	0.47
43	1	3.31	0.00	0.66	0.00	0.34	0.00	0.67	0.00	0.96
44	1	0.67	0.67	0.00	0.81	1.00	0.02	0.63	0.00	0.80
45	1	1.15	0.00	0.01	0.00	0.99	0.00	0.67	0.00	0.33
46	1	0.00	0.00	1.00	0.00	0.00	0.00	1.00	0.00	0.00
47	1	7.86	0.00	0.70	0.00	0.30	0.00	0.67	0.00	2.28
48	1	0.00	0.00	0.00	2.77	1.00	3.09	0.10	0.00	2.06
49	1	1.85	0.00	0.63	0.00	0.37	0.00	0.67	0.00	0.54
50	1	1.64	1.64	0.29	0.00	0.71	0.00	0.67	0.00	0.83
51	1	4.25	0.42	0.73	0.42	0.27	0.00	0.67	0.00	1.55
52	1	0.99	0.00	0.66	0.00	0.34	0.00	0.67	0.00	0.29
53	1	1.55	0.00	0.05	0.00	0.95	0.00	0.67	0.00	0.45
54	1	0.00	0.00	1.00	0.00	0.00	0.00	1.00	0.00	0.00
55	1	2.25	0.81	1.00	0.62	0.00	0.00	0.67	0.00	1.26
56	1	0.91	0.00	0.68	0.00	0.32	0.00	0.67	0.00	0.27
57	1	0.82	0.00	0.68	0.00	0.32	0.00	0.67	0.00	0.24
58	1	1.57	1.20	0.82	0.02	0.18	0.00	0.67	0.00	1.19
59	1	1.51	0.00	0.64	0.00	0.36	0.00	0.67	0.00	0.44
60	1	0.00	0.00	0.83	19.55	0.17	4.28	0.05	3.00	2.48
61	1	0.00	0.00	0.67	3.95	0.33	1.63	0.22	1.00	0.98
62	1	4.93	1.21	1.00	1.02	0.00	0.00	0.67	0.00	2.34
63	1	0.00	0.00	1.00	0.00	0.00	0.00	1.00	0.00	0.00
64	1	0.00	0.00	1.00	0.00	0.00	0.00	1.00	0.00	0.00
65	1	0.00	0.00	0.93	14.52	0.07	1.29	0.27	1.00	0.73
66	1	1.19	0.57	1.00	0.01	0.00	0.00	0.67	0.00	0.77
67	1	0.00	0.00	0.95	21.95	0.05	1.38	0.26	1.00	0.89
68	1	1.87	1.87	0.27	0.00	0.73	0.00	0.67	0.00	0.92
69	1	0.00	0.00	1.00	0.00	0.00	0.00	1.00	0.00	0.00
70	1	0.00	0.00	0.00	1.90	1.00	1.95	0.19	0.00	1.42
71	1	1.20	0.00	0.85	11.88	0.15	1.79	0.20	2.00	1.68
72	1	0.00	0.00	0.00	1.40	1.00	2.41	0.15	1.00	1.05
73	1	3.83	0.45	0.82	0.43	0.18	0.00	0.67	0.00	1.44
74	1	1.21	1.21	0.00	1.47	1.00	0.03	0.62	0.00	1.45
75	1	1.84	0.47	0.92	0.33	0.08	0.00	0.67	0.00	0.88
76	1	0.00	0.00	1.00	0.00	0.00	0.00	1.00	0.00	0.00
77	1	0.00	0.00	0.53	1.98	0.47	1.36	0.26	2.00	0.70
78	1	1.00	0.00	0.70	0.00	0.30	0.00	0.67	0.00	0.29
79	1	1.03	0.00	0.66	0.00	0.34	0.00	0.67	0.00	0.30
80	1	0.00	0.00	1.00	0.00	0.00	0.00	1.00	0.00	0.00
81	1	0.00	0.00	1.00	0.00	0.00	0.00	1.00	0.00	0.00
82	1	0.00	0.00	1.00	0.00	0.00	0.00	1.00	0.00	0.00
83	1	2.25	0.00	0.62	0.00	0.38	0.00	0.67	0.00	0.65
84	1	4.93	0.00	0.68	0.00	0.32	0.00	0.67	0.00	1.43
85	1	1.13	0.00	0.67	0.00	0.33	0.00	0.67	0.00	0.33
86	1	0.64	0.00	0.01	0.00	0.99	0.00	0.67	0.00	0.19
87	1	2.90	2.90	0.44	0.00	0.56	0.00	0.67	0.00	1.80
88	1	4.95	0.00	0.11	0.00	0.89	0.00	0.67	0.00	1.44
89	1	4.79	0.00	0.67	0.00	0.33	0.00	0.67	0.00	1.39
90	1	3.85	0.00	0.66	0.00	0.34	0.00	0.67	0.00	1.12
91	1	1.78	1.78	0.67	0.00	0.33	0.00	0.67	0.00	1.41
92	1	3.12	3.12	0.52	0.00	0.48	0.00	0.67	0.00	2.12
93	1	0.00	0.00	0.00	1.22	1.00	1.57	0.23	1.00	0.91
94	1	23.20	0.00	0.74	0.00	0.26	0.00	0.67	0.00	6.74
95	1	2.50	0.00	0.02	0.00	0.98	0.00	0.67	0.00	0.73
96	1	0.00	0.00	1.00	0.00	0.00	0.00	1.00	0.00	0.00
97	1	2.52	1.82	1.00	1.52	0.00	0.00	0.67	0.00	2.09
98	1	9.55	5.84	0.11	0.00	0.89	0.00	0.67	0.00	3.26
99	1	0.00	0.00	0.00	1.65	1.00	2.68	0.13	0.00	1.23
100	1	0.00	0.00	0.00	0.78	1.00	0.81	0.35	0.00	0.58
101	1	0.00	0.00	1.00	0.00	0.00	0.00	1.00	0.00	0.00
102	1	0.00	0.00	0.00	0.92	1.00	1.39	0.25	1.00	0.68
103	1	0.00	0.00	1.00	0.00	0.00	0.00	1.00	0.00	0.00
104	1	4.29	0.00	0.67	0.00	0.33	0.00	0.67	0.00	1.25
105	1	0.00	0.00	1.00	0.00	0.00	0.00	1.00	0.00	0.00
106	1	0.00	0.00	0.00	0.96	1.00	1.07	0.30	1.00	0.72
107	1	0.00	0.00	1.00	0.00	0.00	0.00	1.00	0.00	0.00
108	1	0.00	0.00	0.36	3.41	0.64	1.93	0.19	1.00	1.63
109	1	1.80	0.00	0.63	0.00	0.37	0.00	0.67	0.00	0.52
110	1	1.80	1.09	0.42	0.03	0.58	0.00	0.67	0.00	0.88
111	1	1.69	0.00	0.01	0.00	0.99	0.00	0.67	0.00	0.49
112	1	0.00	0.00	0.95	24.62	0.05	1.57	0.23	1.00	1.01
113	1	2.40	0.00	0.69	0.00	0.31	0.00	0.67	0.00	0.70
114	1	0.00	0.00	1.00	0.00	0.00	0.00	1.00	0.00	0.00
115	1	1.03	0.00	0.66	0.00	0.34	0.00	0.67	0.00	0.30
116	1	1.79	0.00	0.15	0.00	0.85	0.00	0.67	0.00	0.52
117	1	0.00	0.00	0.00	1.51	1.00	1.39	0.25	1.00	1.13
118	1	0.00	0.00	0.94	249.08	0.06	5.51	0.03	2.00	11.15
119	1	0.00	0.00	1.00	0.00	0.00	0.00	1.00	0.00	0.00
120	1	0.00	0.00	1.00	0.00	0.00	0.00	1.00	0.00	0.00
121	1	0.00	0.00	1.00	0.00	0.00	0.00	1.00	0.00	0.00
122	1	1.14	0.00	0.01	0.00	0.99	0.00	0.67	0.00	0.33
123	1	1.81	0.00	0.63	0.00	0.37	0.00	0.67	0.00	0.53
124	1	0.00	0.00	1.00	0.00	0.00	0.00	1.00	0.00	0.00
125	1	0.00	0.00	1.00	0.00	0.00	0.00	1.00	0.00	0.00
126	1	0.00	0.00	0.00	0.49	1.00	0.80	0.36	1.00	0.37
127	1	0.00	0.00	1.00	0.00	0.00	0.00	1.00	0.00	0.00
128	1	0.00	0.00	0.67	5.17	0.33	3.44	0.08	0.00	1.29
129	1	0.00	0.00	1.00	0.00	0.00	0.00	1.00	0.00	0.00
130	1	0.00	0.00	1.00	0.00	0.00	0.00	1.00	0.00	0.00
131	1	0.00	0.00	1.00	0.00	0.00	0.00	1.00	0.00	0.00
132	1	0.00	0.00	1.00	0.00	0.00	0.00	1.00	0.00	0.00
133	1	0.00	0.00	0.00	0.49	1.00	0.69	0.38	0.00	0.36
134	1	0.00	0.00	1.00	0.00	0.00	0.00	1.00	0.00	0.00
135	1	0.00	0.00	1.00	0.00	0.00	0.00	1.00	0.00	0.00
136	1	2.08	0.00	0.22	0.00	0.78	0.00	0.67	0.00	0.61
137	1	9.78	0.00	0.68	0.00	0.32	0.00	0.67	0.00	2.84
138	1	0.00	0.00	1.00	0.00	0.00	0.00	1.00	0.00	0.00
139	1	1.82	0.00	0.63	0.00	0.37	0.00	0.67	0.00	0.53
140	1	0.00	0.00	0.77	4.93	0.23	1.60	0.23	1.00	0.86
141	1	0.00	0.00	1.00	0.00	0.00	0.00	1.00	0.00	0.00
142	1	3.00	3.00	0.18	0.00	0.82	0.00	0.67	0.00	1.27
143	1	1.05	0.00	0.02	0.00	0.98	0.00	0.67	0.00	0.31
144	1	0.00	0.00	1.00	0.00	0.00	0.00	1.00	0.00	0.00
145	1	1.74	0.00	0.67	0.00	0.33	0.00	0.67	0.00	0.50
146	1	0.00	0.00	0.45	3.19	0.55	2.24	0.16	1.00	1.30
147	1	4.27	0.00	0.02	0.00	0.98	0.00	0.67	0.00	1.24
148	1	2.11	0.00	0.11	0.00	0.89	0.00	0.67	0.00	0.61
149	1	0.00	0.00	1.00	0.00	0.00	0.00	1.00	0.00	0.00
150	1	0.00	0.00	0.96	54.10	0.04	1.93	0.19	1.00	1.71
151	1	0.00	0.00	0.94	20.29	0.06	1.50	0.24	1.00	0.87
152	1	1.69	0.00	0.66	0.00	0.34	0.00	0.67	0.00	0.49
153	1	0.00	0.00	0.78	10.57	0.22	2.32	0.15	3.00	1.76
154	1	4.99	0.88	0.36	0.86	0.64	0.00	0.67	0.00	2.09
155	1	0.00	0.00	1.00	0.00	0.00	0.00	1.00	0.00	0.00
156	1	1.25	0.00	0.01	0.00	0.99	0.00	0.67	0.00	0.36
157	1	0.97	0.73	0.95	77.00	0.05	4.41	0.05	1.00	3.73
158	1	0.00	0.00	1.00	0.00	0.00	0.00	1.00	0.00	0.00
159	1	1.18	1.04	0.56	0.02	0.44	0.00	0.67	0.00	0.78
160	1	0.99	0.43	1.00	0.01	0.00	0.00	0.67	0.00	0.61
161	1	0.00	0.00	0.57	1.12	0.43	0.57	0.41	1.00	0.36
162	1	1.53	0.97	0.41	0.00	0.59	0.00	0.67	0.00	0.74
163	1	0.00	0.00	1.00	0.00	0.00	0.00	1.00	0.00	0.00
164	1	0.00	0.00	0.00	1.13	1.00	1.29	0.27	0.00	0.84
165	1	1.85	0.00	0.63	0.00	0.37	0.00	0.67	0.00	0.54
166	1	0.00	0.00	0.00	1.39	1.00	2.18	0.17	1.00	1.03
167	1	2.37	1.34	1.00	0.94	0.00	0.00	0.67	0.00	1.69
168	1	2.58	0.41	0.70	0.35	0.30	0.00	0.67	0.00	1.04
169	1	0.00	0.00	1.00	0.00	0.00	0.00	1.00	0.00	0.00
170	1	0.00	0.00	0.43	2.04	0.57	1.53	0.24	0.00	0.86
171	1	1.54	0.00	0.02	0.00	0.98	0.00	0.67	0.00	0.45
172	1	0.00	0.00	1.00	0.00	0.00	0.00	1.00	0.00	0.00
173	1	0.00	0.00	1.00	0.00	0.00	0.00	1.00	0.00	0.00
174	1	4.96	4.96	0.47	0.00	0.53	0.00	0.67	0.00	3.19
175	1	0.00	0.00	1.00	0.00	0.00	0.00	1.00	0.00	0.00
176	1	0.00	0.00	0.00	1.46	1.00	1.58	0.23	1.00	1.09
177	1	0.00	0.00	1.00	0.00	0.00	0.00	1.00	0.00	0.00
178	1	2.32	1.72	1.00	1.17	0.00	0.00	0.67	0.00	1.95
179	1	0.00	0.00	1.00	0.00	0.00	0.00	1.00	0.00	0.00
180	1	4.64	3.46	0.75	0.00	0.25	0.00	0.67	0.00	3.29
181	1	2.02	0.00	0.62	0.00	0.38	0.00	0.67	0.00	0.59
182	1	0.00	0.00	1.00	0.00	0.00	0.00	1.00	0.00	0.00
183	1	0.00	0.00	0.00	0.44	1.00	0.46	0.44	1.00	0.33
184	1	0.00	0.00	1.00	0.00	0.00	0.00	1.00	0.00	0.00
185	1	0.00	0.00	1.00	0.00	0.00	0.00	1.00	0.00	0.00
186	1	0.00	0.00	0.00	0.33	1.00	0.37	0.47	0.00	0.25
187	1	1.81	0.99	1.00	0.42	0.00	0.00	0.67	0.00	1.26
188	1	1.24	0.66	0.66	0.27	0.34	0.00	0.67	0.00	0.75
189	1	3.00	3.00	0.18	0.00	0.82	0.00	0.67	0.00	1.28
190	1	1.21	1.21	0.00	1.93	1.00	0.17	0.54	0.00	1.79
191	1	1.60	0.00	0.63	0.00	0.37	0.00	0.67	0.00	0.46
192	1	7.14	1.31	1.00	1.21	0.00	0.00	0.67	0.00	3.05
193	1	4.16	0.00	0.02	0.00	0.98	0.00	0.67	0.00	1.21
194	1	0.00	0.00	1.00	0.00	0.00	0.00	1.00	0.00	0.00
195	1	0.00	0.00	1.00	0.00	0.00	0.00	1.00	0.00	0.00
196	1	0.00	0.00	0.00	0.90	1.00	1.43	0.25	0.00	0.67
197	1	3.20	0.00	0.66	0.00	0.34	0.00	0.67	0.00	0.93
198	1	2.09	0.00	0.67	0.00	0.33	0.00	0.67	0.00	0.61
199	1	1.12	0.00	0.05	0.00	0.95	0.00	0.67	0.00	0.33
200	1	2.83	0.00	0.68	0.00	0.32	0.00	0.67	0.00	0.82
201	1	5.86	5.86	0.12	0.00	0.88	0.00	0.67	0.00	2.22
202	1	3.10	0.92	0.81	26.02	0.19	1.33	0.26	0.00	5.09
203	1	0.00	0.00	0.00	0.47	1.00	0.56	0.41	1.00	0.35
204	1	2.51	2.51	0.47	0.00	0.53	0.00	0.67	0.00	1.60
205	1	0.00	0.00	1.00	0.00	0.00	0.00	1.00	0.00	0.00
206	1	0.00	0.00	1.00	0.00	0.00	0.00	1.00	0.00	0.00
207	1	0.00	0.00	1.00	0.00	0.00	0.00	1.00	0.00	0.00
208	1	0.00	0.00	1.00	0.00	0.00	0.00	1.00	0.00	0.00
209	1	1.98	0.00	0.67	0.00	0.33	0.00	0.67	0.00	0.58
210	1	0.00	0.00	0.58	1.30	0.42	0.74	0.37	1.00	0.41
211	1	0.00	0.00	0.00	0.55	1.00	0.78	0.36	1.00	0.41
212	1	0.00	0.00	0.90	7.60	0.10	1.01	0.32	1.00	0.55
213	1	1.81	0.00	0.02	0.00	0.98	0.00	0.67	0.00	0.53
214	1	0.00	0.00	0.85	6.05	0.15	3.20	0.10	1.00	0.65
215	1	1.61	0.00	0.64	0.00	0.36	0.00	0.67	0.00	0.47
216	1	0.00	0.00	0.00	1.60	1.00	1.80	0.20	2.00	1.19
217	1	0.00	0.00	0.58	1.05	0.42	0.51	0.43	1.00	0.33
218	1	1.80	1.80	0.25	0.00	0.75	0.00	0.67	0.00	0.86
219	1	1.20	0.56	1.00	0.36	0.00	0.00	0.67	0.00	0.77
220	1	4.27	0.00	0.01	0.00	0.99	0.00	0.67	0.00	1.24
221	1	0.00	0.00	0.00	2.15	1.00	3.26	0.09	1.00	1.60
222	1	2.48	0.00	0.66	0.00	0.34	0.00	0.67	0.00	0.72
223	1	0.00	0.00	0.49	1.73	0.51	1.20	0.28	0.00	0.65
224	1	3.70	0.45	0.00	0.45	1.00	0.00	0.67	0.00	1.41
225	1	0.00	0.00	0.00	0.81	1.00	0.98	0.32	0.00	0.61
226	1	2.32	0.00	0.64	0.00	0.36	0.00	0.67	0.00	0.67
227	1	0.00	0.00	0.63	2.21	0.37	0.17	0.54	2.00	0.60
228	1	0.00	0.00	0.92	14.32	0.08	1.34	0.26	1.00	0.83
229	1	0.00	0.00	0.23	1.72	0.77	2.40	0.15	0.00	0.98
230	1	0.00	0.00	1.00	0.00	0.00	0.00	1.00	0.00	0.00
231	1	0.00	0.00	0.48	1.78	0.52	0.96	0.32	2.00	0.69
232	1	0.00	0.00	1.00	0.00	0.00	0.00	1.00	0.00	0.00
233	1	1.93	1.44	0.82	0.00	0.18	0.00	0.67	0.00	1.44
234	1	1.27	1.27	0.00	1.97	1.00	0.16	0.55	0.00	1.84
235	1	0.00	0.00	0.00	1.60	1.00	1.66	0.22	2.00	1.19
236	1	0.84	0.84	0.42	0.91	0.58	0.00	0.66	0.00	0.90
237	1	0.00	0.00	1.00	0.00	0.00	0.00	1.00	0.00	0.00
238	1	5.45	0.45	0.37	0.44	0.63	0.00	0.67	0.00	1.92
239	1	1.44	0.45	0.97	195.38	0.03	7.66	0.01	1.00	5.24
240	1	0.00	0.00	1.00	0.00	0.00	0.00	1.00	0.00	0.00
241	1	0.00	0.00	1.00	0.00	0.00	0.00	1.00	0.00	0.00
242	1	0.00	0.00	1.00	0.00	0.00	0.00	1.00	0.00	0.00
243	1	0.00	0.00	0.00	1.17	1.00	1.58	0.23	0.00	0.87
244	1	0.00	0.00	1.00	0.00	0.00	0.00	1.00	0.00	0.00
245	1	1.86	0.00	0.63	0.00	0.37	0.00	0.67	0.00	0.54
246	1	1.18	0.00	0.71	15.61	0.29	3.46	0.08	0.00	3.74
247	1	0.00	0.00	1.00	0.00	0.00	0.00	1.00	0.00	0.00
248	1	1.12	0.00	0.05	0.00	0.95	0.00	0.67	0.00	0.33
249	1	0.00	0.00	0.00	1.48	1.00	2.10	0.17	1.00	1.10
250	1	0.00	0.00	0.88	5.56	0.12	0.69	0.38	1.00	0.50
251	1	0.00	0.00	1.00	0.00	0.00	0.00	1.00	0.00	0.00
252	1	0.00	0.00	1.00	0.00	0.00	0.00	1.00	0.00	0.00
253	1	0.99	0.99	0.34	1.19	0.66	0.01	0.64	0.00	1.12
254	1	0.00	0.00	1.00	0.00	0.00	0.00	1.00	0.00	0.00
255	1	0.00	0.00	0.00	1.27	1.00	1.07	0.31	0.00	0.95
256	1	0.00	0.00	0.00	1.17	1.00	1.10	0.30	0.00	0.87
