# Supplementary material for: Molecular evolution of mammalian genes with epistatic interactions in fertilization
Source: BMC Evol Biol. 2019 Jul 25;19:154. doi: 10.1186/s12862-019-1480-6 (PMC6659299; doi:10.1186/s12862-019-1480-6)
Supplement: Supplementary file 1 — Appendix S1. aBSREL and MEME output files, and summary of codon model analyses. (ZIP 2616 kb) [file 12862_2019_1480_MOESM1_ESM.zip › HyPhy_summary.xlsx]

## Sheet: HyPhy summary
gene & taxon (nodes)
Zp3r Glires	branch under selection	maximum dN/dS	proportion of sites under selection
	kangaroo rat	29.88	0.13
	deer mouse	23.51	0.06
	beaver	58.8	0.04
	mean	37.3967	0.0766667
	site under selection	beta	proportion of gene tree under selection
	6	23.45	0.18
	68	49.07	0.06
	323	10.2	0.42
	479	222.02	0.09
	484	8.83	0.27
	mean	62.714	0.204
C4bpa Glires	branch under selection	maximum dN/dS	proportion of sites under selection
(HOUSE_MOUSE,RYUKYU_MOUSE)Node29	Node29	69	0.09
	Chinese hamster	393	0.02
(SQUIRREL,MARMOT)Node5	Node5	15	0.09
(((CHINESE_HAMSTER,GOLDEN_HAMSTER)Node36,PRAIRIE_VOLE)Node35,DEER_MOUSE)Node34	Node34	693	0.01
	mean	292.5	0.0525
	site under selection	beta	proportion of gene tree under selection
	70	14.31	0.15
	90	16.57	0.14
	279	12.26	0.2
	314	22.94	0.18
	316	72.15	0.15
	414	68.65	0.05
	mean	34.48	0.145
C4BPA Primates	branch under selection	maximum dN/dS	proportion of sites under selection
	vervet	1460	0.03
	crab-eating macaque	246	0.02
	bushbaby	11	0.12
	tarsier	7	0.14
	mean	431	0.0775
	site under selection	beta	proportion of gene tree under selection
	89	27.51	0.14
	188	52.56	0.04
	298	90.97	0.08
	340	400.31	0.03
	442	25.91	0.35
	451	57.29	0.22
	466	105.42	0.03
	589	339.63	0.03
	591	243.93	0.07
	mean	149.281	0.11
[no C4bpb or C4BPB results here: found no sites or lineages under positive selection]
Zp1 Glires	branch under selection	maximum dN/dS	proportion of sites under selection
	kangaroo rat	35	0.06
	pika	3330	0.04
	Mongolian gerbil	3330	0.01
	mean	2231.67	0.0366667
	site under selection	beta	proportion of gene tree under selection
	191	10.93	0.25
	402	23.66	0.04
	483	507.66	0.08
	mean	180.75	0.123333
ZP1 Primates	branch under selection	maximum dN/dS	proportion of sites under selection
	Bolivian squirrel monkey	10000	0.02
	capuchin	10000	0.01
	mean	10000	0.015
	site under selection	beta	proportion of gene tree under selection
	52	202.19	0.04
	228	3167.78	0.03
	582	937.95	0.06
	mean	1435.97	0.0433333
Zp2 Glires	branch under selection	maximum dN/dS	proportion of sites under selection
	Chinese hamster	10000	0.01
(DEGU,LONG_TAILED_CHINCHILLA)Node10	Node10	666	0.03
	Mongolian gerbil	16	0.06
	mean	3560.67	0.0333333
	site under selection	beta	proportion of gene tree under selection
	116	6.3	0.47
	118	54.26	0.13
	121	37.57	0.14
	161	9.9	0.13
	mean	27.0075	0.2175
ZP2 Primates	branch under selection	maximum dN/dS	proportion of sites under selection
	tarsier	10	0.08
	site under selection	beta	proportion of gene tree under selection
	none
Zp3 Glires	branch under selection	maximum dN/dS	proportion of sites under selection
	Mongolian gerbil	169	0.04
	site under selection	beta	proportion of gene tree under selection
	339	7	0.36
ZP3 Primates	branch under selection	maximum dN/dS	proportion of sites under selection
	none
	site under selection	beta	proportion of gene tree under selection
	none
Zp4 Glires	branch under selection	maximum dN/dS	proportion of sites under selection
	Ryukyu mouse	10000	0.02
	site under selection	beta	proportion of gene tree under selection
	175	54.82	0.18
	462	172.89	0.03
	mean	113.855	0.105
ZP4 Primates	branch under selection	maximum dN/dS	proportion of sites under selection
	chimpanzee	2020	0.03
	gibbon	10000	0.01
	mean	6010	0.02
	site under selection	beta	proportion of gene tree under selection
	357	73.27	0.03
	441	269.48	0.03
	460	221.97	0.05
	mean	188.24	0.0366667
Izumo1 Glires	branch under selection	maximum dN/dS	proportion of sites under selection
	squirrel	19	0.26
(BLIND_MOLE_RAT,(((((HOUSE_MOUSE,RYUKYU_MOUSE)Node30,SHREW_MOUSE)Node29,RAT)Node28,MONGOLIAN_GERBIL)Node27,(((CHINESE_HAMSTER,GOLDEN_HAMSTER)Node38,PRAIRIE_VOLE)Node37,DEER_MOUSE)Node36)Node26)Node24	Node24	83	0.04
	mean	51	0.15
	site under selection	beta	proportion of gene tree under selection
	62	111.53	0.1		Izumo1 Glires
IZUMO1 Primates	branch under selection	maximum dN/dS	proportion of sites under selection
	mouse lemur	10000	0.05
	site under selection	beta	proportion of gene tree under selection
	none
Juno Glires	branch under selection	maximum dN/dS	proportion of sites under selection
	none
	site under selection	beta	proportion of gene tree under selection
	69	20.53	0.13		Juno Glires
JUNO Primates	branch under selection	maximum dN/dS	proportion of sites under selection
	none
	site under selection	beta	proportion of gene tree under selection
	none
