# Supplementary material for: Molecular evolution of mammalian genes with epistatic interactions in fertilization
Source: BMC Evol Biol. 2019 Jul 25;19:154. doi: 10.1186/s12862-019-1480-6 (PMC6659299; doi:10.1186/s12862-019-1480-6)
Supplement: Supplementary file 1 — Appendix S1. aBSREL and MEME output files, and summary of codon model analyses. (ZIP 2616 kb) [file 12862_2019_1480_MOESM1_ESM.zip › izumo1_Glires_aBSREL.log]

Analysis Description
--------------------
aBSREL (Adaptive branch-site random effects likelihood) uses an adaptive
random effects branch-site model framework to test whether each branch
has evolved under positive selection, using a procedure which infers an
optimal number of rate categories per branch.

- __Requirements__: in-frame codon alignment and a phylogenetic tree

- __Citation__: Less Is More: An Adaptive Branch-Site Random Effects Model for Efficient
Detection of Episodic Diversifying Selection (2015). Mol Biol Evol 32
(5): 1342-1353

- __Written by__: Sergei L Kosakovsky Pond, Ben Murrell, Steven Weaver and Temple iGEM /
UCSD viral evolution group

- __Contact Information__: spond@temple.edu

- __Analysis Version__: 2.0


####Choose Genetic Code

1. [**Universal**] Universal code. (Genebank transl_table=1).
2. [**Vertebrate mtDNA**] Vertebrate mitochondrial DNA code. (Genebank transl_table=2).
3. [**Yeast mtDNA**] Yeast mitochondrial DNA code. (Genebank transl_table=3).
4. [**Mold/Protozoan mtDNA**] Mold, Protozoan and Coelenterate mitochondrial DNA and the Mycloplasma/Spiroplasma code. (Genebank transl_table=4).
5. [**Invertebrate mtDNA**] Invertebrate mitochondrial DNA code. (Genebank transl_table=5).
6. [**Ciliate Nuclear**] Ciliate, Dasycladacean and Hexamita Nuclear code. (Genebank transl_table=6).
7. [**Echinoderm mtDNA**] Echinoderm mitochondrial DNA code. (Genebank transl_table=9).
8. [**Euplotid Nuclear**] Euplotid Nuclear code. (Genebank transl_table=10).
9. [**Alt. Yeast Nuclear**] Alternative Yeast Nuclear code. (Genebank transl_table=12).
10. [**Ascidian mtDNA**] Ascidian mitochondrial DNA code. (Genebank transl_table=13).
11. [**Flatworm mtDNA**] Flatworm mitochondrial DNA code. (Genebank transl_table=14).
12. [**Blepharisma Nuclear**] Blepharisma Nuclear code. (Genebank transl_table=15).
13. [**Chlorophycean mtDNA**] Chlorophycean Mitochondrial Code (transl_table=16).
14. [**Trematode mtDNA**] Trematode Mitochondrial Code (transl_table=21).
15. [**Scenedesmus obliquus mtDNA**] Scenedesmus obliquus mitochondrial Code (transl_table=22).
16. [**Thraustochytrium mtDNA**] Thraustochytrium Mitochondrial Code (transl_table=23).
17. [**Pterobranchia mtDNA**] Pterobranchia Mitochondrial Code (transl_table=24).
18. [**SR1 and Gracilibacteria**] Candidate Division SR1 and Gracilibacteria Code (transl_table=25).
19. [**Pachysolen Nuclear**] Pachysolen tannophilus Nuclear Code (transl_table=26).

>Please choose an option (or press q to cancel selection):

>Select a coding sequence alignment file (`/home/datamonkey/datamonkey-js-test/app/absrel/../../.hyphy/res//TemplateBatchFiles/SelectionAnalyses/`) >Loaded a multiple sequence alignment with **22** sequences, **262** codons, and **1** partitions from `/home/datamonkey/datamonkey-js-test/app/absrel/output/5b2fde5418ed6e609e24684c`


####Choose the set of branches to test for selection

1. [**All**] Include all branches in the analysis
2. [**Internal**] Include all internal branches in the analysis
3. [**Leaves**] Include all leaf branches in the analysis
4. [**Unlabeled branches**] Set of 41 unlabeled branches

>Please choose an option (or press q to cancel selection):
1. [**All**] Include all branches in the analysis
2. [**Internal**] Include all internal branches in the analysis
3. [**Leaves**] Include all leaf branches in the analysis
4. [**Unlabeled branches**] Set of 41 unlabeled branches

>Please choose an option (or press q to cancel selection):
1. [**All**] Include all branches in the analysis
2. [**Internal**] Include all internal branches in the analysis
3. [**Leaves**] Include all leaf branches in the analysis
4. [**Unlabeled branches**] Set of 41 unlabeled branches

>Please choose an option (or press q to cancel selection):

### * Selected 41 branches for testing: `PIKA, RABBIT, SQUIRREL, MARMOT, Node5, DEGU, LONG_TAILED_CHINCHILLA, Node11, GUINEA_PIG, Node10, NAKED_MOLE_RAT, DAMARA_MOLE_RAT, Node15, Node9, BEAVER, KANGAROO_RAT, Node19, LESSER_EGYPTIAN_JERBOA, BLIND_MOLE_RAT, HOUSE_MOUSE, RYUKYU_MOUSE, Node30, SHREW_MOUSE, Node29, RAT, Node28, MONGOLIAN_GERBIL, Node27, CHINESE_HAMSTER, GOLDEN_HAMSTER, Node38, PRAIRIE_VOLE, Node37, DEER_MOUSE, Node36, Node26, Node24, Node22, Node18, Node8, Node4`


### Obtaining branch lengths and nucleotide substitution biases under the nucleotide GTR model
* Log(L) = -8602.61, AIC-c = 17303.50 (49 estimated parameters)

### Fitting the baseline model with a single dN/dS class per branch, and no site-to-site variation. 
* Log(L) = -8303.97, AIC-c = 16803.23 (96 estimated parameters)
* Branch-level non-synonymous/synonymous rate ratio distribution has median  0.42, and 95% of the weight in  0.08 -  7.04

### Determining the optimal number of rate classes per branch using a step up procedure

|              Branch               |  Length  |  Rates   |     Max. dN/dS     |    Log(L)     |     AIC-c     |Best AIC-c so far|
|-----------------------------------|----------|----------|--------------------|---------------|---------------|-----------------|
|             SQUIRREL              |   0.34   |    2     |   19.29 (26.43%)   |   -8280.09    |   16759.61    |    16759.61     |
|             SQUIRREL              |   0.34   |    3     |   20.42 (24.48%)   |   -8279.81    |   16763.20    |    16759.61     |
|              MARMOT               |   0.17   |    2     |   11.43 (10.11%)   |   -8272.23    |   16748.02    |    16748.02     |
|              MARMOT               |   0.17   |    3     |   12.45 ( 9.53%)   |   -8272.21    |   16752.13    |    16748.02     |
|              BEAVER               |   0.17   |    2     |    2.82 (29.97%)   |   -8260.80    |   16729.31    |    16729.31     |
|              BEAVER               |   0.17   |    3     |    2.81 (29.98%)   |   -8260.80    |   16733.46    |    16729.31     |
|               PIKA                |   0.14   |    2     |    9.03 ( 2.45%)   |   -8257.78    |   16727.42    |    16727.42     |
|               PIKA                |   0.14   |    3     |    9.09 ( 2.44%)   |   -8257.78    |   16731.57    |    16727.42     |
|           KANGAROO_RAT            |   0.14   |    2     |    2.98 ( 9.37%)   |   -8253.80    |   16723.61    |    16723.61     |
|           KANGAROO_RAT            |   0.14   |    3     |    3.35 ( 8.26%)   |   -8253.80    |   16727.77    |    16723.61     |
|              RABBIT               |   0.11   |    2     |    1.39 (27.76%)   |   -8251.10    |   16722.36    |    16722.36     |
|              RABBIT               |   0.11   |    3     |    1.63 (17.35%)   |   -8251.11    |   16726.53    |    16722.36     |
|              Node29               |   0.11   |    2     |    4.40 (34.42%)   |   -8245.69    |   16715.70    |    16715.70     |
|              Node29               |   0.11   |    3     |    4.43 (34.36%)   |   -8245.69    |   16719.86    |    16715.70     |
|      LESSER_EGYPTIAN_JERBOA       |   0.10   |    2     |    0.56 (12.49%)   |   -8245.68    |   16719.84    |    16715.70     |
|               Node4               |   0.09   |    2     |    1.60 (29.01%)   |   -8244.22    |   16716.91    |    16715.70     |
|               Node9               |   0.09   |    2     |    1.87 (18.29%)   |   -8242.75    |   16713.99    |    16713.99     |
|               Node9               |   0.09   |    3     |    1.92 (17.94%)   |   -8242.75    |   16718.15    |    16713.99     |
|            GUINEA_PIG             |   0.09   |    2     |    5.61 ( 9.63%)   |   -8234.70    |   16702.05    |    16702.05     |
|            GUINEA_PIG             |   0.09   |    3     |    5.63 ( 9.31%)   |   -8234.70    |   16706.21    |    16702.05     |
|          BLIND_MOLE_RAT           |   0.09   |    2     |   73.60 ( 2.14%)   |   -8230.47    |   16697.75    |    16697.75     |
|          BLIND_MOLE_RAT           |   0.09   |    3     |   75.46 ( 2.05%)   |   -8230.45    |   16701.88    |    16697.75     |
|              Node24               |   0.08   |    2     |   97.55 ( 4.06%)   |   -8219.40    |   16679.77    |    16679.77     |
|              Node24               |   0.08   |    3     |  101.00 ( 4.04%)   |   -8219.39    |   16683.93    |    16679.77     |
|               Node5               |   0.08   |    2     |    3.57 (12.98%)   |   -8217.62    |   16680.38    |    16679.77     |
|               DEGU                |   0.07   |    2     |   10.56 ( 1.28%)   |   -8218.65    |   16682.44    |    16679.77     |
|              Node28               |   0.05   |    2     |   >1000 ( 1.55%)   |   -8215.47    |   16676.08    |    16676.08     |
|              Node28               |   0.05   |    3     |   >1000 ( 1.54%)   |   -8215.47    |   16680.26    |    16676.08     |
|         MONGOLIAN_GERBIL          |   0.05   |    2     |    1.35 (17.48%)   |   -8214.37    |   16678.06    |    16676.08     |
|              Node22               |   0.05   |    2     |    2.09 ( 7.27%)   |   -8215.22    |   16679.77    |    16676.08     |
|                RAT                |   0.04   |    2     |   0.17 (100.00%)   |   -8215.46    |   16680.25    |    16676.08     |
|              Node26               |   0.04   |    2     |    0.78 (10.74%)   |   -8215.38    |   16680.09    |    16676.08     |
|           PRAIRIE_VOLE            |   0.04   |    2     |    5.03 ( 3.86%)   |   -8214.33    |   16677.98    |    16676.08     |
|               Node8               |   0.04   |    2     |    8.38 (11.66%)   |   -8213.36    |   16676.03    |    16676.03     |
|               Node8               |   0.04   |    3     |    9.09 (10.37%)   |   -8213.36    |   16680.22    |    16676.03     |
|      LONG_TAILED_CHINCHILLA       |   0.04   |    2     |    0.36 (23.37%)   |   -8213.35    |   16680.20    |    16676.03     |
|              Node19               |   0.04   |    2     |    7.70 ( 7.11%)   |   -8211.13    |   16675.75    |    16675.75     |
|              Node19               |   0.04   |    3     |    7.67 ( 7.13%)   |   -8211.13    |   16679.93    |    16675.75     |
|              Node30               |   0.04   |    2     |   23.03 (29.33%)   |   -8210.70    |   16679.08    |    16675.75     |
|           RYUKYU_MOUSE            |   0.03   |    2     |   13.78 ( 8.49%)   |   -8204.80    |   16667.28    |    16667.28     |
|           RYUKYU_MOUSE            |   0.03   |    3     |   13.90 ( 8.44%)   |   -8204.80    |   16671.46    |    16667.28     |
|            SHREW_MOUSE            |   0.03   |    2     |   11.56 ( 8.06%)   |   -8203.67    |   16669.21    |    16667.28     |
|            DEER_MOUSE             |   0.03   |    2     |    2.45 ( 7.90%)   |   -8202.98    |   16667.82    |    16667.28     |
|          NAKED_MOLE_RAT           |   0.03   |    2     |    2.45 (18.16%)   |   -8203.99    |   16669.84    |    16667.28     |
|          DAMARA_MOLE_RAT          |   0.03   |    2     |    0.56 (41.15%)   |   -8204.80    |   16671.46    |    16667.28     |
|          CHINESE_HAMSTER          |   0.02   |    2     |    0.49 ( 9.79%)   |   -8204.80    |   16671.46    |    16667.28     |
|            HOUSE_MOUSE            |   0.02   |    2     |   33.48 ( 5.16%)   |   -8202.66    |   16667.19    |    16667.19     |
|            HOUSE_MOUSE            |   0.02   |    3     |   30.65 ( 5.96%)   |   -8202.66    |   16671.36    |    16667.19     |
|              Node38               |   0.02   |    2     |   11.51 ( 2.09%)   |   -8201.22    |   16668.49    |    16667.19     |
|              Node15               |   0.02   |    2     |    2.09 (55.63%)   |   -8202.64    |   16671.33    |    16667.19     |
|              Node10               |   0.01   |    2     |   12.63 ( 2.66%)   |   -8200.47    |   16666.98    |    16666.98     |
|              Node10               |   0.01   |    3     |   12.79 ( 2.64%)   |   -8200.47    |   16671.17    |    16666.98     |
|          GOLDEN_HAMSTER           |   0.01   |    2     |    0.77 (56.59%)   |   -8200.47    |   16671.17    |    16666.98     |
|              Node27               |   0.01   |    2     |    0.97 ( 8.45%)   |   -8200.47    |   16671.17    |    16666.98     |
|              Node36               |   0.01   |    2     |    0.17 (97.08%)   |   -8199.81    |   16669.85    |    16666.98     |
|              Node18               |   0.01   |    2     |   28.01 (45.92%)   |   -8200.22    |   16670.68    |    16666.98     |
|              Node11               |   0.01   |    2     |    0.25 ( 1.96%)   |   -8208.30    |   16686.83    |    16666.98     |
|              Node37               |   0.00   |    2     |    8.93 ( 5.00%)   |   -8200.47    |   16671.17    |    16666.98     |

### Rate class analyses summary
*  17 branches with **2** rate classes
*  24 branches with **1** rate classes

### Improving parameter estimates of the adaptive rate class model
* Log(L) = -8190.11, AIC-c = 16646.26 (130 estimated parameters)

### Testing selected branches for selection

|              Branch               |  Rates   |     Max. dN/dS     |      Test LRT      |Uncorrected p-value |
|-----------------------------------|----------|--------------------|--------------------|--------------------|
|             SQUIRREL              |     2    |   18.68 (26.07%)   |       26.97        |       0.00000      |
|              MARMOT               |     2    |    8.37 (13.54%)   |        8.69        |       0.00453      |
|              BEAVER               |     2    |    2.53 (31.04%)   |        5.81        |       0.01962      |
|               PIKA                |     2    |    8.44 ( 2.65%)   |        2.06        |       0.13728      |
|           KANGAROO_RAT            |     2    |    3.10 (10.63%)   |        1.12        |       0.22980      |
|              RABBIT               |     2    |    1.23 (28.97%)   |        0.14        |       0.42038      |
|              Node29               |     2    |    4.41 (34.12%)   |        9.30        |       0.00332      |
|      LESSER_EGYPTIAN_JERBOA       |     1    |   0.24 (100.00%)   |        0.00        |       1.00000      |
|               Node4               |     1    |   0.38 (100.00%)   |        0.00        |       1.00000      |
|               Node9               |     2    |    1.67 (18.03%)   |        0.60        |       0.30955      |
|            GUINEA_PIG             |     2    |    5.68 ( 9.22%)   |        6.22        |       0.01593      |
|          BLIND_MOLE_RAT           |     2    |  182.74 ( 2.24%)   |        1.87        |       0.15200      |
|              Node24               |     2    |   82.56 ( 3.99%)   |       15.14        |       0.00017      |
|               Node5               |     1    |   0.22 (100.00%)   |        0.00        |       1.00000      |
|               DEGU                |     1    |   0.41 (100.00%)   |        0.00        |       1.00000      |
|              Node28               |     2    |   >1000 ( 1.53%)   |        7.92        |       0.00669      |
|         MONGOLIAN_GERBIL          |     1    |   0.19 (100.00%)   |        0.00        |       1.00000      |
|              Node22               |     1    |   0.14 (100.00%)   |        0.00        |       1.00000      |
|                RAT                |     1    |   0.16 (100.00%)   |        0.00        |       1.00000      |
|              Node26               |     1    |   0.04 (100.00%)   |        0.00        |       1.00000      |
|           PRAIRIE_VOLE            |     1    |   0.32 (100.00%)   |        0.00        |       1.00000      |
|               Node8               |     2    |    8.83 ( 8.58%)   |        2.84        |       0.09112      |
|      LONG_TAILED_CHINCHILLA       |     1    |   0.32 (100.00%)   |        0.00        |       1.00000      |
|              Node19               |     2    |    8.22 ( 5.93%)   |        2.53        |       0.10715      |
|              Node30               |     1    |   6.88 (100.00%)   |        5.38        |       0.02440      |
|           RYUKYU_MOUSE            |     2    |   12.08 ( 8.86%)   |        8.71        |       0.00449      |
|            SHREW_MOUSE            |     1    |   0.99 (100.00%)   |        0.00        |       1.00000      |
|            DEER_MOUSE             |     1    |   0.17 (100.00%)   |        0.00        |       1.00000      |
|          NAKED_MOLE_RAT           |     1    |   0.41 (100.00%)   |        0.00        |       1.00000      |
|          DAMARA_MOLE_RAT          |     1    |   0.50 (100.00%)   |        0.00        |       1.00000      |
|          CHINESE_HAMSTER          |     1    |   0.40 (100.00%)   |        0.00        |       1.00000      |
|            HOUSE_MOUSE            |     2    |   32.58 ( 5.13%)   |        4.18        |       0.04539      |
|              Node38               |     1    |   0.12 (100.00%)   |        0.00        |       1.00000      |
|              Node15               |     1    |   1.25 (100.00%)   |        0.04        |       0.46374      |
|              Node10               |     2    |   12.13 ( 2.74%)   |        2.69        |       0.09846      |
|          GOLDEN_HAMSTER           |     1    |   0.68 (100.00%)   |        0.00        |       1.00000      |
|              Node27               |     1    |   0.66 (100.00%)   |        0.00        |       1.00000      |
|              Node36               |     1    |   0.23 (100.00%)   |        0.00        |       1.00000      |
|              Node18               |     1    |  >1000 (100.00%)   |        0.49        |       0.33086      |
|              Node11               |     1    |  >1000 (100.00%)   |        2.60        |       0.10320      |
|              Node37               |     1    |   0.51 (100.00%)   |        0.00        |       1.00000      |
----
### Adaptive branch site random effects likelihood test 
Likelihood ratio test for episodic diversifying positive selection at Holm-Bonferroni corrected _p =   0.0500_ found **2** branches under selection among **41** tested.

* SQUIRREL, p-value =  0.00002
* Node24, p-value =  0.00698
