# Supplementary material for: Molecular evolution of mammalian genes with epistatic interactions in fertilization
Source: BMC Evol Biol. 2019 Jul 25;19:154. doi: 10.1186/s12862-019-1480-6 (PMC6659299; doi:10.1186/s12862-019-1480-6)
Supplement: Supplementary file 1 — Appendix S1. aBSREL and MEME output files, and summary of codon model analyses. (ZIP 2616 kb) [file 12862_2019_1480_MOESM1_ESM.zip › izumo1_Glires_MEME.csv]

Site	Partition	&alpha;	&beta;<sup>-</sup>	p<sup>-</sup>	&beta;<sup>+</sup>	p<sup>+</sup>	LRT	p-value	# branches under selection	Total branch length
1	1	0.00	0.00	1.00	0.00	0.00	0.00	1.00	0.00	0.00
2	1	0.56	0.00	0.67	0.00	0.33	0.00	0.67	0.00	0.69
3	1	2.58	0.77	0.34	0.40	0.66	0.00	0.67	0.00	5.08
4	1	1.38	1.04	0.64	0.00	0.36	0.00	0.67	0.00	4.09
5	1	0.38	0.32	0.58	0.27	0.42	0.00	0.67	0.00	1.54
6	1	0.94	0.25	0.35	0.01	0.65	0.00	0.67	0.00	1.50
7	1	0.69	0.25	0.41	0.02	0.59	0.00	0.67	0.00	1.26
8	1	1.12	0.79	0.17	0.51	0.83	0.00	0.67	0.00	3.38
9	1	0.48	0.00	0.83	5.77	0.17	2.84	0.12	1.00	4.05
10	1	2.60	0.69	0.35	0.11	0.65	0.00	0.67	0.00	4.35
11	1	0.81	0.81	0.14	0.00	0.86	0.00	0.67	0.00	1.40
12	1	0.35	0.00	0.11	0.00	0.89	0.00	0.67	0.00	0.43
13	1	0.77	0.00	0.02	0.00	0.98	0.00	0.67	0.00	0.95
14	1	0.36	0.36	0.00	0.75	1.00	0.50	0.43	0.00	3.14
15	1	0.49	0.27	0.00	0.27	1.00	0.00	0.67	0.00	1.57
16	1	0.16	0.00	0.74	0.00	0.26	0.00	0.67	0.00	0.20
17	1	1.46	1.46	0.38	0.00	0.62	0.00	0.67	0.00	3.83
18	1	1.58	1.21	0.48	0.00	0.52	0.00	0.67	0.00	4.04
19	1	1.77	0.45	0.12	0.42	0.88	0.00	0.67	0.00	3.72
20	1	1.45	0.96	0.87	0.00	0.13	0.00	0.67	0.00	4.79
21	1	1.77	1.77	0.37	0.00	0.63	0.00	0.67	0.00	4.56
22	1	1.55	0.00	0.19	0.00	0.81	0.00	0.67	0.00	1.91
23	1	0.98	0.19	0.00	0.19	1.00	0.00	0.67	0.00	1.87
24	1	1.54	1.54	0.31	0.30	0.69	0.00	0.67	0.00	4.36
25	1	0.82	0.00	0.63	0.00	0.37	0.00	0.67	0.00	1.01
26	1	0.51	0.09	0.32	0.08	0.68	0.00	0.67	0.00	0.93
27	1	4.10	4.10	0.20	0.00	0.80	0.00	0.67	0.00	7.96
28	1	3.72	3.72	0.51	0.00	0.49	0.00	0.67	0.00	11.37
29	1	2.17	0.11	0.00	0.11	1.00	0.00	0.67	0.00	3.09
30	1	1.59	1.59	0.56	0.04	0.44	0.00	0.67	0.00	5.19
31	1	1.39	0.90	0.52	0.00	0.48	0.00	0.67	0.00	3.39
32	1	1.75	1.75	0.08	0.00	0.92	0.00	0.67	0.00	2.65
33	1	0.51	0.38	0.03	0.28	0.97	0.00	0.67	0.00	1.65
34	1	0.00	0.00	0.69	0.71	0.31	0.70	0.38	1.00	0.78
35	1	1.61	1.61	0.17	0.00	0.83	0.00	0.67	0.00	2.96
36	1	0.81	0.81	0.22	0.00	0.78	0.00	0.67	0.00	1.63
37	1	3.55	3.55	0.05	0.00	0.95	0.00	0.67	0.00	5.08
38	1	2.42	2.42	0.59	0.00	0.41	0.00	0.67	0.00	8.09
39	1	0.89	0.89	0.60	0.00	0.40	0.00	0.67	0.00	3.01
40	1	0.00	0.00	1.00	0.00	0.00	0.00	1.00	0.00	0.00
41	1	0.34	0.00	0.02	0.00	0.98	0.00	0.67	0.00	0.43
42	1	0.67	0.67	0.35	0.00	0.65	0.00	0.67	0.00	1.67
43	1	0.93	0.93	0.92	12.36	0.08	1.17	0.29	0.00	7.76
44	1	0.46	0.17	0.03	0.17	0.97	0.00	0.67	0.00	1.18
45	1	0.61	0.29	0.18	0.29	0.82	0.00	0.67	0.00	1.79
46	1	2.68	0.84	0.37	0.83	0.63	0.00	0.67	0.00	6.32
47	1	2.79	1.63	0.53	1.20	0.47	0.00	0.67	0.00	8.55
48	1	2.54	0.95	0.53	0.94	0.47	0.00	0.67	0.00	6.52
49	1	0.41	0.00	0.80	6.85	0.20	5.52	0.03	3.00	5.43
50	1	25.04	1.48	0.26	0.00	0.74	0.00	0.67	0.00	32.29
51	1	0.00	0.00	0.00	0.87	1.00	5.80	0.02	1.00	3.14
52	1	5.00	0.75	0.01	0.75	0.99	0.00	0.67	0.00	8.85
53	1	1.19	0.82	0.04	0.81	0.96	0.00	0.67	0.00	4.37
54	1	0.00	0.00	0.97	16.04	0.03	-0.40	0.67	1.00	1.68
55	1	3.33	0.88	0.25	0.42	0.75	0.00	0.67	0.00	6.03
56	1	0.00	0.00	0.16	0.68	0.84	2.10	0.17	2.00	2.07
57	1	1.53	0.22	0.00	0.22	1.00	0.00	0.67	0.00	2.68
58	1	4.66	4.66	0.30	0.00	0.70	0.00	0.67	0.00	10.77
59	1	1.68	1.61	1.00	1.62	0.00	0.00	0.67	0.00	7.86
60	1	4.57	2.24	0.20	0.00	0.80	0.00	0.67	0.00	7.27
61	1	0.53	0.40	0.19	0.38	0.81	0.00	0.67	0.00	2.03
62	1	0.48	0.48	0.90	111.53	0.10	9.35	0.00	1.00	42.58
63	1	0.72	0.70	1.00	0.70	0.00	0.00	0.67	0.00	3.42
64	1	1.08	0.15	0.26	0.07	0.74	0.00	0.67	0.00	1.65
65	1	2.36	2.36	0.43	0.00	0.57	0.00	0.67	0.00	6.58
66	1	4.45	0.47	0.10	0.47	0.90	0.00	0.67	0.00	7.20
67	1	1.19	0.34	0.13	0.28	0.87	0.00	0.67	0.00	2.50
68	1	3.09	1.16	0.40	0.00	0.60	0.00	0.67	0.00	5.50
69	1	0.00	0.00	0.00	1.13	1.00	2.06	0.18	1.00	4.04
70	1	1.17	1.17	0.00	1.36	1.00	0.02	0.63	0.00	6.32
71	1	0.62	0.62	0.00	0.77	1.00	0.04	0.61	0.00	3.54
72	1	3.91	1.23	0.25	1.22	0.75	0.00	0.67	0.00	9.21
73	1	0.22	0.22	0.00	0.79	1.00	1.83	0.20	0.00	3.11
74	1	0.98	0.98	0.54	0.00	0.46	0.00	0.67	0.00	3.09
75	1	0.74	0.00	0.77	5.45	0.23	2.14	0.17	2.00	5.37
76	1	0.63	0.00	0.65	0.00	0.35	0.00	0.67	0.00	0.78
77	1	1.01	1.01	0.24	0.00	0.76	0.00	0.67	0.00	2.13
78	1	0.93	0.50	0.11	0.50	0.89	0.00	0.67	0.00	2.94
79	1	0.77	0.09	0.27	0.09	0.73	0.00	0.67	0.00	1.27
80	1	2.90	0.10	0.04	0.10	0.96	0.00	0.67	0.00	3.93
81	1	0.46	0.39	0.53	0.36	0.47	0.00	0.67	0.00	1.92
82	1	0.88	0.88	0.26	0.01	0.74	0.00	0.67	0.00	1.91
83	1	0.84	0.84	0.45	0.00	0.55	0.00	0.67	0.00	2.40
84	1	0.26	0.26	0.00	0.39	1.00	0.13	0.56	0.00	1.72
85	1	2.91	1.81	0.09	0.00	0.91	0.00	0.67	0.00	4.18
86	1	0.66	0.32	0.01	0.32	0.99	0.00	0.67	0.00	1.95
87	1	0.47	0.47	0.00	0.79	1.00	0.40	0.46	0.00	3.41
88	1	0.00	0.00	0.00	0.27	1.00	0.41	0.46	1.00	0.96
89	1	0.00	0.00	0.00	0.07	1.00	0.37	0.47	0.00	0.26
90	1	1.83	0.00	0.26	0.00	0.74	0.00	0.67	0.00	2.26
91	1	0.36	0.00	0.01	0.00	0.99	0.00	0.67	0.00	0.44
92	1	0.59	0.09	0.00	0.09	1.00	0.00	0.67	0.00	1.05
93	1	0.00	0.00	0.00	0.38	1.00	1.72	0.21	1.00	1.36
94	1	0.35	0.00	0.05	0.00	0.95	0.00	0.67	0.00	0.43
95	1	0.80	0.08	0.00	0.08	1.00	0.00	0.67	0.00	1.29
96	1	2.03	2.03	0.16	0.00	0.84	0.00	0.67	0.00	3.67
97	1	1.77	1.58	0.16	0.00	0.84	0.00	0.67	0.00	3.08
98	1	0.92	0.00	0.01	0.00	0.99	0.00	0.67	0.00	1.14
99	1	1.25	0.56	0.57	0.03	0.43	0.00	0.67	0.00	2.75
100	1	1.32	0.00	0.27	0.00	0.73	0.00	0.67	0.00	1.63
101	1	1.05	0.78	0.30	0.00	0.70	0.00	0.67	0.00	2.15
102	1	0.44	0.44	0.00	0.65	1.00	0.22	0.52	0.00	2.86
103	1	0.00	0.00	0.00	0.26	1.00	1.98	0.18	2.00	0.93
104	1	0.81	0.49	0.42	0.01	0.58	0.00	0.67	0.00	1.76
105	1	0.00	0.00	0.00	0.20	1.00	0.69	0.38	1.00	0.71
106	1	0.93	0.87	0.31	0.01	0.69	0.00	0.67	0.00	2.15
107	1	1.92	1.92	0.08	0.00	0.92	0.00	0.67	0.00	2.90
108	1	1.77	0.24	0.01	0.22	0.99	0.00	0.67	0.00	2.97
109	1	0.00	0.00	0.00	0.18	1.00	0.66	0.39	1.00	0.66
110	1	2.31	0.72	0.36	0.00	0.64	0.00	0.67	0.00	3.78
111	1	1.38	0.14	0.00	0.14	1.00	0.00	0.67	0.00	2.21
112	1	1.82	1.00	0.69	0.00	0.31	0.00	0.67	0.00	4.72
113	1	0.00	0.00	0.90	1.85	0.10	2.73	0.12	1.00	0.66
114	1	0.00	0.00	1.00	0.00	0.00	0.00	1.00	0.00	0.00
115	1	1.27	0.38	0.41	0.41	0.59	0.00	0.67	0.00	3.01
116	1	1.73	0.71	0.22	0.71	0.78	0.00	0.67	0.00	4.70
117	1	1.38	1.38	0.23	1.00	0.77	0.00	0.67	0.00	5.61
118	1	0.85	0.27	0.41	0.00	0.59	0.00	0.67	0.00	1.44
119	1	2.01	0.00	0.18	0.00	0.82	0.00	0.67	0.00	2.48
120	1	1.64	1.21	0.34	0.00	0.66	0.00	0.67	0.00	3.49
121	1	1.07	0.00	0.21	1.57	0.79	0.09	0.58	1.00	5.77
122	1	2.90	2.90	0.06	0.00	0.94	0.00	0.67	0.00	4.18
123	1	0.40	0.00	0.55	4.68	0.45	4.66	0.04	2.00	8.00
124	1	1.41	1.38	0.66	1.35	0.34	0.00	0.67	0.00	6.65
125	1	0.52	0.29	0.84	5.47	0.16	1.70	0.21	0.00	4.64
126	1	1.32	0.43	0.16	0.16	0.84	0.00	0.67	0.00	2.34
127	1	1.21	0.80	0.91	16.57	0.09	1.22	0.28	0.00	9.57
128	1	1.57	0.84	0.96	0.84	0.04	0.00	0.67	0.00	4.94
129	1	1.04	0.00	0.14	0.00	0.86	0.00	0.67	0.00	1.29
130	1	0.51	0.23	0.03	0.21	0.97	0.00	0.67	0.00	1.41
131	1	1.28	0.86	0.68	0.00	0.32	0.00	0.67	0.00	3.68
132	1	1.33	0.00	0.10	0.00	0.90	0.00	0.67	0.00	1.64
133	1	0.24	0.24	0.00	0.49	1.00	0.47	0.44	0.00	2.06
134	1	0.85	0.68	0.38	0.65	0.62	0.00	0.67	0.00	3.41
135	1	1.31	1.31	0.10	0.00	0.90	0.00	0.67	0.00	2.07
136	1	1.59	1.59	0.09	0.00	0.91	0.00	0.67	0.00	2.45
137	1	0.00	0.00	1.00	0.00	0.00	0.00	1.00	0.00	0.00
138	1	0.33	0.00	0.66	2.48	0.34	1.91	0.19	4.00	3.43
139	1	2.24	0.00	0.18	0.00	0.82	0.00	0.67	0.00	2.76
140	1	1.02	0.00	0.64	0.00	0.36	0.00	0.67	0.00	1.26
141	1	2.60	1.80	0.39	0.13	0.61	0.00	0.67	0.00	6.00
142	1	0.00	0.00	1.00	0.00	0.00	0.00	1.00	0.00	0.00
143	1	1.32	0.30	1.00	0.30	0.00	0.00	0.67	0.00	2.71
144	1	0.60	0.00	0.11	0.00	0.89	0.00	0.67	0.00	0.74
145	1	0.45	0.26	0.84	3.81	0.16	1.23	0.28	0.00	3.47
146	1	0.36	0.16	0.00	0.14	1.00	0.00	0.67	0.00	0.97
147	1	0.88	0.88	0.24	0.00	0.76	0.00	0.67	0.00	1.85
148	1	0.00	0.00	1.00	0.00	0.00	0.00	1.00	0.00	0.00
149	1	0.97	0.00	0.14	0.00	0.86	0.00	0.67	0.00	1.20
150	1	12.22	8.90	0.12	0.30	0.88	0.00	0.67	0.00	19.73
151	1	1.22	0.85	0.03	0.84	0.97	0.00	0.67	0.00	4.53
152	1	11.65	0.00	0.09	0.00	0.91	0.00	0.67	0.00	14.39
153	1	2.11	1.92	0.32	0.00	0.68	0.00	0.67	0.00	4.84
154	1	0.00	0.00	1.00	0.00	0.00	0.00	1.00	0.00	0.00
155	1	0.55	0.47	0.10	0.47	0.90	0.00	0.67	0.00	2.37
156	1	0.99	0.99	0.55	0.00	0.45	0.00	0.67	0.00	3.16
157	1	3.00	0.17	0.13	0.17	0.87	0.00	0.67	0.00	4.31
158	1	1.51	1.51	0.31	1.65	0.69	0.01	0.64	0.00	7.61
159	1	2.83	0.00	0.26	0.00	0.74	0.00	0.67	0.00	3.49
160	1	0.77	0.49	0.17	0.40	0.83	0.00	0.67	0.00	2.44
161	1	0.98	0.00	0.45	0.00	0.55	0.00	0.67	0.00	1.21
162	1	0.21	0.10	0.00	0.10	1.00	0.00	0.67	0.00	0.61
163	1	1.65	0.34	0.75	14.83	0.25	3.90	0.07	1.00	16.33
164	1	2.07	0.70	0.38	0.55	0.62	0.00	0.67	0.00	4.74
165	1	2.44	0.00	0.25	0.00	0.75	0.00	0.67	0.00	3.01
166	1	0.83	0.00	0.02	0.00	0.98	0.00	0.67	0.00	1.03
167	1	0.16	0.16	0.88	7.76	0.12	3.62	0.08	1.00	4.19
168	1	0.46	0.18	0.00	0.18	1.00	0.00	0.67	0.00	1.20
169	1	2.89	2.06	0.16	2.06	0.84	0.00	0.67	0.00	10.96
170	1	0.91	0.91	0.44	0.00	0.56	0.00	0.67	0.00	2.57
171	1	0.00	0.00	0.00	0.41	1.00	1.28	0.27	1.00	1.46
172	1	1.41	0.35	0.43	0.36	0.57	0.00	0.67	0.00	3.02
173	1	2.12	0.31	0.08	0.16	0.92	0.00	0.67	0.00	3.24
174	1	2.55	2.18	0.46	0.00	0.54	0.00	0.67	0.00	6.75
175	1	0.00	0.00	0.73	4.77	0.27	4.88	0.04	3.00	4.64
176	1	1.17	0.09	0.18	0.09	0.82	0.00	0.67	0.00	1.78
177	1	0.45	0.09	0.33	0.09	0.67	0.00	0.67	0.00	0.87
178	1	1.52	0.54	0.39	0.54	0.61	0.00	0.67	0.00	3.82
179	1	0.91	0.55	0.04	0.54	0.96	0.00	0.67	0.00	3.05
180	1	0.87	0.00	0.68	0.00	0.32	0.00	0.67	0.00	1.08
181	1	0.00	0.00	0.00	0.17	1.00	0.67	0.39	1.00	0.61
182	1	2.93	0.00	0.25	0.00	0.75	0.00	0.67	0.00	3.62
183	1	1.25	1.25	0.95	8.70	0.05	0.13	0.56	0.00	7.36
184	1	0.22	0.00	0.05	0.00	0.95	0.00	0.67	0.00	0.27
185	1	1.87	1.06	0.44	0.32	0.56	0.00	0.67	0.00	4.62
186	1	0.00	0.00	1.00	0.00	0.00	0.00	1.00	0.00	0.00
187	1	1.85	0.00	0.25	0.00	0.75	0.00	0.67	0.00	2.28
188	1	9.01	0.79	0.06	0.79	0.94	0.00	0.67	0.00	13.95
189	1	1.04	1.04	0.27	0.00	0.73	0.00	0.67	0.00	2.29
190	1	0.70	0.10	0.00	0.10	1.00	0.00	0.67	0.00	1.23
191	1	0.43	0.23	0.70	1.32	0.30	0.09	0.58	0.00	2.53
192	1	0.38	0.14	0.12	0.09	0.88	0.00	0.67	0.00	0.81
193	1	0.89	0.89	0.15	0.00	0.85	0.00	0.67	0.00	1.58
194	1	3.67	0.08	0.00	0.08	1.00	0.00	0.67	0.00	4.83
195	1	1.26	0.26	1.00	0.26	0.00	0.00	0.67	0.00	2.51
196	1	0.00	0.00	1.00	0.00	0.00	0.00	1.00	0.00	0.00
197	1	1.45	1.45	0.16	0.00	0.84	0.00	0.67	0.00	2.63
198	1	1.39	0.00	0.20	0.00	0.80	0.00	0.67	0.00	1.72
199	1	0.00	0.00	1.00	0.00	0.00	0.00	1.00	0.00	0.00
200	1	0.36	0.36	0.47	0.00	0.53	0.00	0.67	0.00	1.05
201	1	0.23	0.00	0.02	0.00	0.98	0.00	0.67	0.00	0.28
202	1	0.00	0.00	1.00	0.00	0.00	0.00	1.00	0.00	0.00
203	1	0.33	0.33	0.00	0.48	1.00	0.12	0.56	0.00	2.12
204	1	0.00	0.00	1.00	0.00	0.00	0.00	1.00	0.00	0.00
205	1	0.00	0.00	0.32	0.93	0.68	2.45	0.14	2.00	2.27
206	1	0.00	0.00	0.00	0.21	1.00	1.54	0.23	1.00	0.75
207	1	0.62	0.00	0.65	0.00	0.35	0.00	0.67	0.00	0.76
208	1	0.47	0.17	0.48	0.02	0.52	0.00	0.67	0.00	0.90
209	1	0.27	0.17	0.05	0.17	0.95	0.00	0.67	0.00	0.94
210	1	0.20	0.00	0.02	1.41	0.98	3.46	0.08	1.00	5.20
211	1	0.00	0.00	0.00	0.96	1.00	5.91	0.02	1.00	3.46
212	1	0.76	0.76	0.16	0.00	0.84	0.00	0.67	0.00	1.38
213	1	0.66	0.00	0.66	0.00	0.34	0.00	0.67	0.00	0.82
214	1	0.89	0.89	0.27	0.00	0.73	0.00	0.67	0.00	1.97
215	1	1.76	0.31	0.00	0.31	1.00	0.00	0.67	0.00	3.28
216	1	1.22	0.33	0.25	0.29	0.75	0.00	0.67	0.00	2.58
217	1	0.98	0.97	0.99	0.55	0.01	0.00	0.67	0.00	4.69
218	1	0.41	0.30	0.00	0.30	1.00	0.00	0.67	0.00	1.57
219	1	0.48	0.09	0.03	0.09	0.97	0.00	0.67	0.00	0.92
220	1	0.61	0.09	0.19	0.09	0.81	0.00	0.67	0.00	1.09
221	1	1.41	1.41	0.46	0.00	0.54	0.00	0.67	0.00	4.05
222	1	2.76	2.76	0.45	0.00	0.55	0.00	0.67	0.00	7.84
223	1	0.55	0.52	0.77	0.49	0.23	0.00	0.67	0.00	2.53
224	1	0.52	0.00	0.41	2.15	0.59	2.01	0.18	3.00	5.16
225	1	0.33	0.33	0.00	0.71	1.00	0.89	0.34	0.00	2.93
226	1	2.37	0.72	0.38	0.00	0.62	0.00	0.67	0.00	3.91
227	1	0.87	0.00	0.63	0.00	0.37	0.00	0.67	0.00	1.08
228	1	1.09	1.09	0.26	0.00	0.74	0.00	0.67	0.00	2.36
229	1	0.73	0.00	0.66	0.00	0.34	0.00	0.67	0.00	0.90
230	1	0.86	0.86	0.46	1.24	0.54	0.04	0.61	0.00	4.89
231	1	1.20	0.00	0.14	0.00	0.86	0.00	0.67	0.00	1.48
232	1	0.24	0.24	0.40	0.00	0.60	0.00	0.67	0.00	0.63
233	1	2.87	0.00	0.10	0.00	0.90	0.00	0.67	0.00	3.55
234	1	11.02	11.02	0.08	0.10	0.92	0.00	0.67	0.00	17.02
235	1	0.77	0.00	0.69	0.00	0.31	0.00	0.67	0.00	0.95
236	1	10.35	0.37	0.00	0.32	1.00	0.00	0.67	0.00	13.91
237	1	1.39	0.00	0.15	0.00	0.85	0.00	0.67	0.00	1.72
238	1	0.53	0.53	0.00	1.29	1.00	0.61	0.40	0.00	5.27
239	1	3.58	0.67	0.07	0.67	0.93	0.00	0.67	0.00	6.81
240	1	4.89	4.89	0.37	0.00	0.63	0.00	0.67	0.00	12.54
241	1	0.86	0.86	0.30	0.00	0.70	0.00	0.67	0.00	2.00
242	1	0.95	0.95	0.12	0.00	0.88	0.00	0.67	0.00	1.59
243	1	0.00	0.00	0.00	0.10	1.00	0.78	0.36	1.00	0.37
244	1	3.21	0.00	0.19	0.00	0.81	0.00	0.67	0.00	3.96
245	1	0.86	0.86	0.26	0.00	0.74	0.00	0.67	0.00	1.85
246	1	1.97	0.11	0.16	0.09	0.84	0.00	0.67	0.00	2.75
247	1	2.10	2.10	0.66	0.00	0.34	0.00	0.67	0.00	7.60
248	1	5.21	0.24	0.01	0.21	0.99	0.00	0.67	0.00	7.18
249	1	0.96	0.96	0.78	0.99	0.22	0.00	0.66	0.00	4.65
250	1	0.46	0.00	0.70	0.00	0.30	0.00	0.67	0.00	0.57
251	1	0.00	0.00	0.59	2.64	0.41	8.13	0.01	3.00	3.90
252	1	0.26	0.00	0.01	0.00	0.99	0.00	0.67	0.00	0.32
253	1	1.59	1.59	0.42	0.00	0.58	0.00	0.67	0.00	4.35
254	1	0.73	0.00	0.66	0.00	0.34	0.00	0.67	0.00	0.90
255	1	0.29	0.29	0.00	1.41	1.00	3.35	0.09	0.00	5.42
256	1	0.70	0.64	0.82	0.64	0.18	0.00	0.67	0.00	3.16
257	1	0.93	0.93	0.00	2.62	1.00	2.18	0.17	0.00	10.55
258	1	0.13	0.13	0.21	5.38	0.79	5.85	0.02	1.00	15.52
259	1	2.36	0.22	0.19	0.22	0.81	0.00	0.67	0.00	3.69
260	1	0.75	0.75	0.35	0.00	0.65	0.00	0.67	0.00	1.87
261	1	1.28	0.92	0.30	0.84	0.70	0.00	0.67	0.00	4.67
262	1	0.62	0.48	0.32	0.39	0.68	0.00	0.67	0.00	2.27
