# Supplementary material for: Molecular evolution of mammalian genes with epistatic interactions in fertilization
Source: BMC Evol Biol. 2019 Jul 25;19:154. doi: 10.1186/s12862-019-1480-6 (PMC6659299; doi:10.1186/s12862-019-1480-6)
Supplement: Supplementary file 1 — Appendix S1. aBSREL and MEME output files, and summary of codon model analyses. (ZIP 2616 kb) [file 12862_2019_1480_MOESM1_ESM.zip › izumo1_Primates_aBSREL.log]

Analysis Description
--------------------
aBSREL (Adaptive branch-site random effects likelihood) uses an adaptive
random effects branch-site model framework to test whether each branch
has evolved under positive selection, using a procedure which infers an
optimal number of rate categories per branch.

- __Requirements__: in-frame codon alignment and a phylogenetic tree

- __Citation__: Less Is More: An Adaptive Branch-Site Random Effects Model for Efficient
Detection of Episodic Diversifying Selection (2015). Mol Biol Evol 32
(5): 1342-1353

- __Written by__: Sergei L Kosakovsky Pond, Ben Murrell, Steven Weaver and Temple iGEM /
UCSD viral evolution group

- __Contact Information__: spond@temple.edu

- __Analysis Version__: 2.0


####Choose Genetic Code

1. [**Universal**] Universal code. (Genebank transl_table=1).
2. [**Vertebrate mtDNA**] Vertebrate mitochondrial DNA code. (Genebank transl_table=2).
3. [**Yeast mtDNA**] Yeast mitochondrial DNA code. (Genebank transl_table=3).
4. [**Mold/Protozoan mtDNA**] Mold, Protozoan and Coelenterate mitochondrial DNA and the Mycloplasma/Spiroplasma code. (Genebank transl_table=4).
5. [**Invertebrate mtDNA**] Invertebrate mitochondrial DNA code. (Genebank transl_table=5).
6. [**Ciliate Nuclear**] Ciliate, Dasycladacean and Hexamita Nuclear code. (Genebank transl_table=6).
7. [**Echinoderm mtDNA**] Echinoderm mitochondrial DNA code. (Genebank transl_table=9).
8. [**Euplotid Nuclear**] Euplotid Nuclear code. (Genebank transl_table=10).
9. [**Alt. Yeast Nuclear**] Alternative Yeast Nuclear code. (Genebank transl_table=12).
10. [**Ascidian mtDNA**] Ascidian mitochondrial DNA code. (Genebank transl_table=13).
11. [**Flatworm mtDNA**] Flatworm mitochondrial DNA code. (Genebank transl_table=14).
12. [**Blepharisma Nuclear**] Blepharisma Nuclear code. (Genebank transl_table=15).
13. [**Chlorophycean mtDNA**] Chlorophycean Mitochondrial Code (transl_table=16).
14. [**Trematode mtDNA**] Trematode Mitochondrial Code (transl_table=21).
15. [**Scenedesmus obliquus mtDNA**] Scenedesmus obliquus mitochondrial Code (transl_table=22).
16. [**Thraustochytrium mtDNA**] Thraustochytrium Mitochondrial Code (transl_table=23).
17. [**Pterobranchia mtDNA**] Pterobranchia Mitochondrial Code (transl_table=24).
18. [**SR1 and Gracilibacteria**] Candidate Division SR1 and Gracilibacteria Code (transl_table=25).
19. [**Pachysolen Nuclear**] Pachysolen tannophilus Nuclear Code (transl_table=26).

>Please choose an option (or press q to cancel selection):

>Select a coding sequence alignment file (`/home/datamonkey/datamonkey-js-test/app/absrel/../../.hyphy/res//TemplateBatchFiles/SelectionAnalyses/`) >Loaded a multiple sequence alignment with **24** sequences, **350** codons, and **1** partitions from `/home/datamonkey/datamonkey-js-test/app/absrel/output/5b2fde7c18ed6e609e246868`


####Choose the set of branches to test for selection

1. [**All**] Include all branches in the analysis
2. [**Internal**] Include all internal branches in the analysis
3. [**Leaves**] Include all leaf branches in the analysis
4. [**Unlabeled branches**] Set of 45 unlabeled branches

>Please choose an option (or press q to cancel selection):
1. [**All**] Include all branches in the analysis
2. [**Internal**] Include all internal branches in the analysis
3. [**Leaves**] Include all leaf branches in the analysis
4. [**Unlabeled branches**] Set of 45 unlabeled branches

>Please choose an option (or press q to cancel selection):
1. [**All**] Include all branches in the analysis
2. [**Internal**] Include all internal branches in the analysis
3. [**Leaves**] Include all leaf branches in the analysis
4. [**Unlabeled branches**] Set of 45 unlabeled branches

>Please choose an option (or press q to cancel selection):

### * Selected 45 branches for testing: `BUSHBABY, MOUSE_LEMUR, COQUERELS_SIFAKA, Node3, TARSIER, BOLIVIAN_SQUIRREL_MONKEY, CAPUCHIN, Node10, MAS_NIGHT_MONKEY, MARMOSET, Node13, Node9, HUMAN, CHIMPANZEE, BONOBO, Node22, Node20, GORILLA, Node19, ORANGUTAN, Node18, GIBBON, Node17, SOOTY_MANGABEY, DRILL, Node32, OLIVE_BABOON, Node31, MACAQUE, CRAB_EATING_MACAQUE, Node37, PIG_TAILED_MACAQUE, Node36, Node30, VERVET, Node29, RED_COLOBUS, ANGOLA_COLOBUS, Node43, BLACK_SNUB_NOSED_MONKEY, Node42, Node28, Node16, Node8, Node6`


### Obtaining branch lengths and nucleotide substitution biases under the nucleotide GTR model
* Log(L) = -5235.59, AIC-c = 10577.41 (53 estimated parameters)

### Fitting the baseline model with a single dN/dS class per branch, and no site-to-site variation. 
* Log(L) = -5112.68, AIC-c = 10435.99 (104 estimated parameters)
* Branch-level non-synonymous/synonymous rate ratio distribution has median  0.42, and 95% of the weight in  0.00 -  3.07

### Determining the optimal number of rate classes per branch using a step up procedure

|              Branch               |  Length  |  Rates   |     Max. dN/dS     |    Log(L)     |     AIC-c     |Best AIC-c so far|
|-----------------------------------|----------|----------|--------------------|---------------|---------------|-----------------|
|             BUSHBABY              |   0.18   |    2     |    4.93 (22.59%)   |   -5104.34    |   10423.42    |    10423.42     |
|             BUSHBABY              |   0.18   |    3     |    4.83 (22.70%)   |   -5104.33    |   10427.51    |    10423.42     |
|              TARSIER              |   0.16   |    2     |    4.36 ( 9.54%)   |   -5101.07    |   10420.97    |    10420.97     |
|              TARSIER              |   0.16   |    3     |    5.33 ( 7.31%)   |   -5101.06    |   10425.07    |    10420.97     |
|            MOUSE_LEMUR            |   0.09   |    2     |  548.71 ( 4.80%)   |   -5086.16    |   10395.26    |    10395.26     |
|            MOUSE_LEMUR            |   0.09   |    3     |  537.39 ( 4.74%)   |   -5086.15    |   10399.36    |    10395.26     |
|               Node8               |   0.07   |    2     |    1.43 (18.80%)   |   -5085.01    |   10397.08    |    10395.26     |
|               Node9               |   0.05   |    2     |    5.44 (20.22%)   |   -5081.62    |   10390.29    |    10390.29     |
|               Node9               |   0.05   |    3     |    5.51 (20.19%)   |   -5081.62    |   10394.40    |    10390.29     |
|               Node3               |   0.05   |    2     |    0.94 (77.70%)   |   -5081.61    |   10394.38    |    10390.29     |
|               Node6               |   0.03   |    2     |    1.21 ( 7.07%)   |   -5081.58    |   10394.33    |    10390.29     |
|         MAS_NIGHT_MONKEY          |   0.03   |    2     |   31.53 ( 0.50%)   |   -5081.06    |   10393.28    |    10390.29     |
|         COQUERELS_SIFAKA          |   0.02   |    2     |    0.83 (15.33%)   |   -5081.55    |   10394.27    |    10390.29     |
|              Node16               |   0.02   |    2     |    0.39 (43.93%)   |   -5081.55    |   10394.27    |    10390.29     |
|             MARMOSET              |   0.02   |    2     |    4.45 ( 5.35%)   |   -5079.44    |   10390.05    |    10390.05     |
|             MARMOSET              |   0.02   |    3     |    5.24 ( 4.10%)   |   -5079.45    |   10394.17    |    10390.05     |
|     BOLIVIAN_SQUIRREL_MONKEY      |   0.02   |    2     |    0.40 (77.65%)   |   -5079.44    |   10394.15    |    10390.05     |
|              GIBBON               |   0.02   |    2     |    0.99 (25.86%)   |   -5079.44    |   10394.16    |    10390.05     |
|             ORANGUTAN             |   0.01   |    2     |    0.47 (22.68%)   |   -5079.44    |   10394.16    |    10390.05     |
|              Node28               |   0.01   |    2     |   12.15 ( 3.83%)   |   -5078.55    |   10392.38    |    10390.05     |
|             CAPUCHIN              |   0.01   |    2     |   11.21 ( 6.05%)   |   -5077.58    |   10390.43    |    10390.05     |
|              Node17               |   0.01   |    2     |    3.09 (98.70%)   |   -5079.44    |   10394.16    |    10390.05     |
|      BLACK_SNUB_NOSED_MONKEY      |   0.01   |    2     |    0.52 ( 9.90%)   |   -5079.44    |   10394.16    |    10390.05     |
|          ANGOLA_COLOBUS           |   0.01   |    2     |    0.70 ( 4.94%)   |   -5079.44    |   10394.16    |    10390.05     |
|            RED_COLOBUS            |   0.01   |    2     |    0.23 (23.93%)   |   -5079.45    |   10394.17    |    10390.05     |
|           OLIVE_BABOON            |   0.01   |    2     |    2.27 (69.29%)   |   -5079.44    |   10394.16    |    10390.05     |
|              Node19               |   0.01   |    2     |   68.09 ( 1.47%)   |   -5075.80    |   10386.89    |    10386.89     |
|              Node19               |   0.01   |    3     |   69.55 ( 1.46%)   |   -5075.80    |   10391.00    |    10386.89     |
|              Node42               |   0.00   |    2     |    0.22 (46.96%)   |   -5075.81    |   10391.00    |    10386.89     |
|               HUMAN               |   0.00   |    2     |    0.40 (88.65%)   |   -5075.80    |   10391.00    |    10386.89     |
|              Node18               |   0.00   |    2     |    0.00 (98.04%)   |   -5075.80    |   10391.00    |    10386.89     |
|              GORILLA              |   0.00   |    2     |    0.80 (90.27%)   |   -5075.80    |   10391.00    |    10386.89     |
|              Node10               |   0.00   |    2     |    0.40 (88.66%)   |   -5075.80    |   10391.00    |    10386.89     |
|          SOOTY_MANGABEY           |   0.00   |    2     |   1.00 (100.00%)   |   -5076.45    |   10392.28    |    10386.89     |
|              Node36               |   0.00   |    2     |    0.40 (88.65%)   |   -5075.80    |   10391.00    |    10386.89     |
|              Node31               |   0.00   |    2     |    0.40 (88.32%)   |   -5075.80    |   10391.00    |    10386.89     |
|            CHIMPANZEE             |   0.00   |    2     |    0.40 (88.28%)   |   -5075.80    |   10391.00    |    10386.89     |
|              Node22               |   0.00   |    2     |    0.00 (98.04%)   |   -5075.80    |   10391.00    |    10386.89     |
|              MACAQUE              |   0.00   |    2     |    0.25 ( 0.00%)   |   -5075.80    |   10391.00    |    10386.89     |
|              Node29               |   0.00   |    2     |    0.25 ( 0.00%)   |   -5075.80    |   10391.00    |    10386.89     |
|              Node43               |   0.00   |    2     |    0.40 (94.95%)   |   -5075.80    |   10391.00    |    10386.89     |
|              VERVET               |   0.00   |    2     |   1.00 (100.00%)   |   -5076.12    |   10391.63    |    10386.89     |
|               DRILL               |   0.00   |    2     |  16.47 (100.00%)   |   -5075.83    |   10391.05    |    10386.89     |
|              Node30               |   0.00   |    2     |    0.00 (98.04%)   |   -5075.80    |   10391.00    |    10386.89     |
|              Node13               |   0.00   |    2     |    0.25 ( 1.96%)   |   -5077.20    |   10393.80    |    10386.89     |
|              BONOBO               |   0.00   |    2     |    0.25 ( 1.96%)   |   -5075.80    |   10391.00    |    10386.89     |
|        CRAB_EATING_MACAQUE        |   0.00   |    2     |    0.25 ( 1.96%)   |   -5075.80    |   10391.00    |    10386.89     |
|              Node20               |   0.00   |    2     |    0.25 ( 1.96%)   |   -5075.80    |   10391.00    |    10386.89     |
|        PIG_TAILED_MACAQUE         |   0.00   |    2     |    0.25 ( 1.96%)   |   -5075.80    |   10391.00    |    10386.89     |
|              Node37               |   0.00   |    2     |    0.25 ( 1.96%)   |   -5075.80    |   10391.00    |    10386.89     |
|              Node32               |   0.00   |    2     |    0.25 ( 1.96%)   |   -5075.80    |   10391.00    |    10386.89     |

### Rate class analyses summary
*  6 branches with **2** rate classes
*  39 branches with **1** rate classes

### Improving parameter estimates of the adaptive rate class model
* Log(L) = -5074.46, AIC-c = 10384.20 (116 estimated parameters)

### Testing selected branches for selection

|              Branch               |  Rates   |     Max. dN/dS     |      Test LRT      |Uncorrected p-value |
|-----------------------------------|----------|--------------------|--------------------|--------------------|
|             BUSHBABY              |     2    |    4.31 (25.56%)   |        9.82        |       0.00255      |
|              TARSIER              |     2    |    4.07 (11.10%)   |        1.96        |       0.14504      |
|            MOUSE_LEMUR            |     2    |   >1000 ( 4.77%)   |       23.39        |       0.00000      |
|               Node8               |     1    |   0.22 (100.00%)   |        0.00        |       1.00000      |
|               Node9               |     2    |    5.34 (20.47%)   |        6.54        |       0.01350      |
|               Node3               |     1    |   0.87 (100.00%)   |        0.00        |       1.00000      |
|               Node6               |     1    |   0.85 (100.00%)   |        0.00        |       1.00000      |
|         MAS_NIGHT_MONKEY          |     1    |   0.36 (100.00%)   |        0.00        |       1.00000      |
|         COQUERELS_SIFAKA          |     1    |   0.80 (100.00%)   |        0.00        |       1.00000      |
|              Node16               |     1    |   0.30 (100.00%)   |        0.00        |       1.00000      |
|             MARMOSET              |     2    |    4.52 ( 5.25%)   |        1.44        |       0.19192      |
|     BOLIVIAN_SQUIRREL_MONKEY      |     1    |   0.36 (100.00%)   |        0.00        |       1.00000      |
|              GIBBON               |     1    |   0.86 (100.00%)   |        0.00        |       1.00000      |
|             ORANGUTAN             |     1    |   0.41 (100.00%)   |        0.00        |       1.00000      |
|              Node28               |     1    |   0.49 (100.00%)   |        0.00        |       1.00000      |
|             CAPUCHIN              |     1    |   0.57 (100.00%)   |        0.00        |       1.00000      |
|              Node17               |     1    |   3.01 (100.00%)   |        1.27        |       0.21094      |
|      BLACK_SNUB_NOSED_MONKEY      |     1    |   0.41 (100.00%)   |        0.00        |       1.00000      |
|          ANGOLA_COLOBUS           |     1    |   0.41 (100.00%)   |        0.00        |       1.00000      |
|            RED_COLOBUS            |     1    |   0.06 (100.00%)   |        0.00        |       1.00000      |
|           OLIVE_BABOON            |     1    |   1.86 (100.00%)   |        0.36        |       0.35985      |
|              Node19               |     2    |   67.74 ( 1.47%)   |        5.92        |       0.01850      |
|              Node42               |     1    |   0.11 (100.00%)   |        0.00        |       1.00000      |
|               HUMAN               |     1    |   0.37 (100.00%)   |        0.00        |       1.00000      |
|              Node18               |     1    |   0.00 (100.00%)   |        0.00        |       1.00000      |
|              GORILLA              |     1    |   0.74 (100.00%)   |        0.00        |       1.00000      |
|              Node10               |     1    |   0.37 (100.00%)   |        0.00        |       1.00000      |
|          SOOTY_MANGABEY           |     1    |  >1000 (100.00%)   |        1.26        |       0.21197      |
|              Node36               |     1    |   0.37 (100.00%)   |        0.00        |       1.00000      |
|              Node31               |     1    |   0.37 (100.00%)   |        0.00        |       1.00000      |
|            CHIMPANZEE             |     1    |   0.37 (100.00%)   |        0.00        |       1.00000      |
|              Node22               |     1    |   0.00 (100.00%)   |        0.00        |       1.00000      |
|              MACAQUE              |     1    |   0.00 (100.00%)   |        0.00        |       1.00000      |
|              Node29               |     1    |   0.00 (100.00%)   |        0.00        |       1.00000      |
|              Node43               |     1    |   0.39 (100.00%)   |        0.00        |       1.00000      |
|              VERVET               |     1    |  >1000 (100.00%)   |        0.62        |       0.30637      |
