# Supplementary material for: Molecular evolution of mammalian genes with epistatic interactions in fertilization
Source: BMC Evol Biol. 2019 Jul 25;19:154. doi: 10.1186/s12862-019-1480-6 (PMC6659299; doi:10.1186/s12862-019-1480-6)
Supplement: Supplementary file 1 — Appendix S1. aBSREL and MEME output files, and summary of codon model analyses. (ZIP 2616 kb) [file 12862_2019_1480_MOESM1_ESM.zip › izumo1_Primates_MEME.csv]

Site	Partition	&alpha;	&beta;<sup>-</sup>	p<sup>-</sup>	&beta;<sup>+</sup>	p<sup>+</sup>	LRT	p-value	# branches under selection	Total branch length
1	1	0.00	0.00	1.00	0.00	0.00	0.00	1.00	0.00	0.00
2	1	1.33	0.55	0.68	0.20	0.32	0.00	0.67	0.00	0.90
3	1	3.73	0.00	0.02	0.00	0.98	0.00	0.67	0.00	1.32
4	1	0.00	0.00	0.40	5.17	0.60	3.12	0.10	3.00	3.03
5	1	0.00	0.00	1.00	0.00	0.00	0.00	1.00	0.00	0.00
6	1	0.00	0.00	0.00	0.41	1.00	0.75	0.37	0.00	0.40
7	1	0.00	0.00	0.91	11.43	0.09	1.43	0.25	1.00	0.98
8	1	0.00	0.00	1.00	0.00	0.00	0.00	1.00	0.00	0.00
9	1	0.00	0.00	0.51	4.50	0.49	2.26	0.16	0.00	2.19
10	1	0.93	0.93	0.48	0.92	0.52	0.00	0.67	0.00	1.24
11	1	1.30	0.00	0.64	0.00	0.36	0.00	0.67	0.00	0.46
12	1	0.00	0.00	1.00	0.00	0.00	0.00	1.00	0.00	0.00
13	1	2.09	0.00	0.01	0.00	0.99	0.00	0.67	0.00	0.74
14	1	2.76	2.76	0.61	0.00	0.39	0.00	0.67	0.00	2.64
15	1	0.00	0.00	1.00	0.00	0.00	0.00	1.00	0.00	0.00
16	1	2.19	0.00	0.68	0.00	0.32	0.00	0.67	0.00	0.77
17	1	0.99	0.00	0.67	0.00	0.33	0.00	0.67	0.00	0.35
18	1	0.32	0.32	0.91	32.06	0.09	5.73	0.03	1.00	3.40
19	1	2.50	2.50	0.21	0.00	0.79	0.00	0.67	0.00	1.39
20	1	0.00	0.00	0.20	0.59	0.80	0.52	0.42	0.00	0.46
21	1	1.25	1.03	1.00	0.97	0.00	0.00	0.67	0.00	1.46
22	1	0.00	0.00	1.00	0.00	0.00	0.00	1.00	0.00	0.00
23	1	1.25	0.00	0.02	0.00	0.98	0.00	0.67	0.00	0.44
24	1	2.27	1.65	0.96	1.47	0.04	0.00	0.67	0.00	2.42
25	1	0.00	0.00	1.00	0.00	0.00	0.00	1.00	0.00	0.00
26	1	0.00	0.00	0.91	9.92	0.09	3.60	0.08	0.00	0.87
27	1	1.50	1.50	0.29	0.00	0.71	0.00	0.67	0.00	0.95
28	1	1.22	1.19	0.53	0.00	0.47	0.00	0.67	0.00	1.05
29	1	0.00	0.00	0.00	0.52	1.00	0.90	0.34	0.00	0.51
30	1	1.71	1.71	0.00	3.15	1.00	0.23	0.51	0.00	3.70
31	1	0.00	0.00	0.00	1.36	1.00	1.83	0.20	0.00	1.34
32	1	2.27	0.00	0.01	0.00	0.99	0.00	0.67	0.00	0.80
33	1	0.48	0.00	0.02	0.00	0.98	0.00	0.67	0.00	0.17
34	1	0.00	0.00	1.00	0.00	0.00	0.00	1.00	0.00	0.00
35	1	0.00	0.00	0.93	18.75	0.07	1.74	0.21	1.00	1.21
36	1	2.81	0.00	0.68	0.00	0.32	0.00	0.67	0.00	0.99
37	1	1.83	0.49	1.00	0.47	0.00	0.00	0.67	0.00	1.13
38	1	2.83	0.90	1.00	0.87	0.00	0.00	0.67	0.00	1.89
39	1	0.00	0.00	1.00	0.00	0.00	0.00	1.00	0.00	0.00
40	1	2.64	0.00	0.62	0.00	0.38	0.00	0.67	0.00	0.93
41	1	0.00	0.00	1.00	0.00	0.00	0.00	1.00	0.00	0.00
42	1	0.98	0.00	0.01	0.00	0.99	0.00	0.67	0.00	0.35
43	1	0.00	0.00	1.00	0.00	0.00	0.00	1.00	0.00	0.00
44	1	2.72	0.00	0.12	0.00	0.88	0.00	0.67	0.00	0.96
45	1	1.64	0.00	0.68	0.00	0.32	0.00	0.67	0.00	0.58
46	1	1.69	0.00	0.62	0.00	0.38	0.00	0.67	0.00	0.60
47	1	4.68	2.68	0.37	0.23	0.63	0.00	0.67	0.00	2.78
48	1	2.98	2.84	0.70	0.00	0.30	0.00	0.67	0.00	3.01
49	1	0.00	0.00	0.00	0.92	1.00	1.25	0.28	0.00	0.90
50	1	0.00	0.00	0.00	0.36	1.00	0.37	0.47	0.00	0.35
51	1	0.00	0.00	0.00	0.37	1.00	0.59	0.41	1.00	0.36
52	1	2.43	1.80	1.00	1.66	0.00	0.00	0.67	0.00	2.64
53	1	0.00	0.00	0.75	6.48	0.25	1.11	0.30	1.00	1.61
54	1	0.00	0.00	1.00	0.00	0.00	0.00	1.00	0.00	0.00
55	1	0.00	0.00	0.36	4.27	0.64	2.75	0.12	3.00	2.70
56	1	3.70	0.80	1.00	0.77	0.00	0.00	0.67	0.00	2.10
57	1	1.06	0.57	1.00	0.33	0.00	0.00	0.67	0.00	0.94
58	1	2.78	0.49	0.43	0.49	0.57	0.00	0.67	0.00	1.46
59	1	9.93	9.93	0.17	0.00	0.83	0.00	0.67	0.00	5.17
60	1	2.13	0.46	1.00	0.45	0.00	0.00	0.67	0.00	1.20
61	1	1.96	1.46	1.00	1.37	0.00	0.00	0.67	0.00	2.13
62	1	2.34	2.34	0.64	0.55	0.36	0.00	0.67	0.00	2.49
63	1	0.00	0.00	0.00	0.43	1.00	0.55	0.42	0.00	0.42
64	1	0.00	0.00	1.00	0.00	0.00	0.00	1.00	0.00	0.00
65	1	5.62	1.13	0.33	0.16	0.67	0.00	0.67	0.00	2.45
66	1	5.67	4.43	0.29	0.00	0.71	0.00	0.67	0.00	3.26
67	1	0.97	0.00	0.68	0.00	0.32	0.00	0.67	0.00	0.34
68	1	2.26	2.26	0.50	0.00	0.50	0.00	0.67	0.00	1.90
69	1	3.71	3.71	0.19	0.00	0.81	0.00	0.67	0.00	1.99
70	1	0.00	0.00	0.26	3.64	0.74	2.83	0.12	2.00	2.65
71	1	0.00	0.00	0.00	0.46	1.00	0.39	0.46	1.00	0.45
72	1	1.08	1.08	0.33	1.14	0.67	0.00	0.66	0.00	1.49
73	1	1.09	1.09	0.83	0.00	0.17	0.00	0.67	0.00	1.28
74	1	0.00	0.00	0.72	2.28	0.28	0.67	0.39	0.00	0.62
75	1	0.00	0.00	1.00	0.00	0.00	0.00	1.00	0.00	0.00
76	1	1.31	0.00	0.64	0.00	0.36	0.00	0.67	0.00	0.46
77	1	0.00	0.00	0.00	0.58	1.00	1.00	0.32	0.00	0.57
78	1	1.21	1.11	0.56	0.99	0.44	0.00	0.67	0.00	1.47
79	1	1.71	0.00	0.62	0.00	0.38	0.00	0.67	0.00	0.60
80	1	3.12	0.00	0.23	0.00	0.77	0.00	0.67	0.00	1.10
81	1	0.00	0.00	0.00	0.85	1.00	1.42	0.25	0.00	0.84
82	1	0.66	0.00	0.69	0.00	0.31	0.00	0.67	0.00	0.23
83	1	1.70	0.00	0.68	0.00	0.32	0.00	0.67	0.00	0.60
84	1	0.00	0.00	0.00	1.36	1.00	1.77	0.21	0.00	1.34
85	1	5.42	4.67	0.14	0.00	0.86	0.00	0.67	0.00	2.54
86	1	2.31	2.31	0.24	0.00	0.76	0.00	0.67	0.00	1.35
87	1	0.00	0.00	1.00	0.00	0.00	0.00	1.00	0.00	0.00
88	1	0.00	0.00	0.87	7.00	0.13	0.28	0.50	1.00	0.92
89	1	0.00	0.00	1.00	0.00	0.00	0.00	1.00	0.00	0.00
90	1	0.00	0.00	1.00	0.00	0.00	0.00	1.00	0.00	0.00
91	1	0.00	0.00	1.00	0.00	0.00	0.00	1.00	0.00	0.00
92	1	2.46	0.00	0.20	0.00	0.80	0.00	0.67	0.00	0.87
93	1	0.00	0.00	1.00	0.00	0.00	0.00	1.00	0.00	0.00
94	1	0.00	0.00	1.00	0.00	0.00	0.00	1.00	0.00	0.00
95	1	0.00	0.00	0.00	0.38	1.00	0.53	0.42	0.00	0.37
96	1	2.05	0.00	0.02	0.00	0.98	0.00	0.67	0.00	0.72
97	1	0.00	0.00	1.00	0.00	0.00	0.00	1.00	0.00	0.00
98	1	0.83	0.00	0.67	0.00	0.33	0.00	0.67	0.00	0.29
99	1	0.00	0.00	1.00	0.00	0.00	0.00	1.00	0.00	0.00
100	1	0.00	0.00	1.00	0.00	0.00	0.00	1.00	0.00	0.00
101	1	1.63	0.00	0.62	0.00	0.38	0.00	0.67	0.00	0.58
102	1	0.00	0.00	1.00	0.00	0.00	0.00	1.00	0.00	0.00
103	1	0.00	0.00	0.49	2.01	0.51	1.83	0.20	2.00	1.02
104	1	5.64	1.43	1.00	1.33	0.00	0.00	0.67	0.00	3.40
105	1	1.65	1.01	1.00	0.91	0.00	0.00	0.67	0.00	1.58
106	1	2.24	0.49	1.00	0.37	0.00	0.00	0.67	0.00	1.27
107	1	0.00	0.00	1.00	0.00	0.00	0.00	1.00	0.00	0.00
108	1	1.49	1.49	0.38	0.00	0.62	0.00	0.67	0.00	1.09
109	1	0.00	0.00	0.00	0.40	1.00	0.36	0.47	0.00	0.39
110	1	0.00	0.00	1.00	0.00	0.00	0.00	1.00	0.00	0.00
111	1	0.49	0.42	0.48	0.80	0.52	0.03	0.62	0.00	0.78
112	1	2.05	0.44	1.00	0.44	0.00	0.00	0.67	0.00	1.16
113	1	0.00	0.00	1.00	0.00	0.00	0.00	1.00	0.00	0.00
114	1	0.00	0.00	1.00	0.00	0.00	0.00	1.00	0.00	0.00
115	1	2.92	0.00	0.68	0.00	0.32	0.00	0.67	0.00	1.03
116	1	2.64	2.64	0.54	0.00	0.46	0.00	0.67	0.00	2.33
117	1	1.73	1.73	0.34	0.00	0.66	0.00	0.67	0.00	1.19
118	1	0.93	0.00	0.66	0.00	0.34	0.00	0.67	0.00	0.33
119	1	0.00	0.00	1.00	0.00	0.00	0.00	1.00	0.00	0.00
120	1	0.00	0.00	1.00	0.00	0.00	0.00	1.00	0.00	0.00
121	1	0.78	0.70	0.47	0.00	0.53	0.00	0.67	0.00	0.60
122	1	1.38	1.38	0.58	0.00	0.42	0.00	0.67	0.00	1.28
123	1	0.78	0.34	1.00	0.18	0.00	0.00	0.67	0.00	0.61
124	1	1.37	1.15	1.00	1.06	0.00	0.00	0.67	0.00	1.62
125	1	1.52	1.09	0.85	0.00	0.15	0.00	0.67	0.00	1.44
126	1	1.93	0.82	1.00	0.45	0.00	0.00	0.67	0.00	1.49
127	1	0.00	0.00	1.00	0.00	0.00	0.00	1.00	0.00	0.00
128	1	0.63	0.63	0.00	1.48	1.00	0.40	0.46	0.00	1.68
129	1	0.00	0.00	1.00	0.00	0.00	0.00	1.00	0.00	0.00
130	1	0.97	0.00	0.05	0.00	0.95	0.00	0.67	0.00	0.34
131	1	0.00	0.00	0.00	0.63	1.00	1.27	0.27	1.00	0.62
132	1	2.55	0.00	0.19	0.00	0.81	0.00	0.67	0.00	0.90
133	1	0.00	0.00	1.00	0.00	0.00	0.00	1.00	0.00	0.00
134	1	1.31	0.45	1.00	0.28	0.00	0.00	0.67	0.00	0.90
135	1	0.00	0.00	1.00	0.00	0.00	0.00	1.00	0.00	0.00
136	1	0.00	0.00	1.00	0.00	0.00	0.00	1.00	0.00	0.00
137	1	2.98	0.00	0.25	0.00	0.75	0.00	0.67	0.00	1.05
138	1	0.92	0.64	1.00	0.56	0.00	0.00	0.67	0.00	0.96
139	1	0.00	0.00	1.00	0.00	0.00	0.00	1.00	0.00	0.00
140	1	1.97	0.00	0.64	0.00	0.36	0.00	0.67	0.00	0.70
141	1	1.17	0.00	0.42	3.84	0.58	0.27	0.50	1.00	2.62
142	1	0.00	0.00	1.00	0.00	0.00	0.00	1.00	0.00	0.00
143	1	2.19	1.22	1.00	0.98	0.00	0.00	0.67	0.00	1.97
144	1	8.73	0.00	0.64	0.00	0.36	0.00	0.67	0.00	3.08
145	1	0.00	0.00	0.00	0.67	1.00	1.40	0.25	1.00	0.66
146	1	0.00	0.00	0.00	0.54	1.00	1.22	0.28	1.00	0.53
147	1	1.14	0.00	0.63	0.00	0.37	0.00	0.67	0.00	0.40
148	1	0.00	0.00	1.00	0.00	0.00	0.00	1.00	0.00	0.00
149	1	0.00	0.00	1.00	0.00	0.00	0.00	1.00	0.00	0.00
150	1	0.00	0.00	0.31	3.10	0.69	1.85	0.20	1.00	2.12
151	1	0.00	0.00	0.00	1.01	1.00	1.11	0.30	0.00	0.99
152	1	0.00	0.00	1.00	0.00	0.00	0.00	1.00	0.00	0.00
153	1	0.96	0.81	1.00	0.65	0.00	0.00	0.67	0.00	1.14
154	1	0.00	0.00	1.00	0.00	0.00	0.00	1.00	0.00	0.00
155	1	0.00	0.00	0.63	1.23	0.37	0.42	0.45	1.00	0.45
156	1	0.00	0.00	0.55	1.12	0.45	0.88	0.34	0.00	0.50
157	1	20.06	0.00	0.67	0.00	0.33	0.00	0.67	0.00	7.08
158	1	0.00	0.00	0.00	0.37	1.00	0.78	0.36	1.00	0.36
159	1	1.43	0.00	0.22	0.00	0.78	0.00	0.67	0.00	0.50
160	1	0.48	0.00	0.02	0.00	0.98	0.00	0.67	0.00	0.17
161	1	0.00	0.00	1.00	0.00	0.00	0.00	1.00	0.00	0.00
162	1	0.80	0.00	0.67	0.00	0.33	0.00	0.67	0.00	0.28
163	1	1.23	0.94	0.80	0.94	0.20	0.00	0.67	0.00	1.36
164	1	1.34	0.74	0.52	0.00	0.48	0.00	0.67	0.00	0.85
165	1	98.28	0.00	0.04	0.00	0.96	0.00	0.67	0.00	34.71
166	1	4.46	0.00	0.64	0.00	0.36	0.00	0.67	0.00	1.57
167	1	2.04	0.00	0.20	0.00	0.80	0.00	0.67	0.00	0.72
168	1	0.77	0.00	0.67	0.00	0.33	0.00	0.67	0.00	0.27
169	1	1.88	1.88	0.00	2.56	1.00	0.05	0.60	0.00	3.19
170	1	1.20	0.00	0.65	0.00	0.35	0.00	0.67	0.00	0.42
171	1	2.38	1.23	1.00	0.79	0.00	0.00	0.67	0.00	2.06
172	1	2.05	0.00	0.02	0.00	0.98	0.00	0.67	0.00	0.72
173	1	2.38	0.58	0.47	0.10	0.53	0.00	0.67	0.00	1.16
174	1	0.00	0.00	0.00	1.13	1.00	1.91	0.19	3.00	1.12
175	1	0.00	0.00	1.00	0.00	0.00	0.00	1.00	0.00	0.00
176	1	0.00	0.00	1.00	0.00	0.00	0.00	1.00	0.00	0.00
177	1	5.18	0.00	0.14	0.00	0.86	0.00	0.67	0.00	1.83
178	1	0.00	0.00	1.00	0.00	0.00	0.00	1.00	0.00	0.00
179	1	0.00	0.00	0.82	7.74	0.18	2.25	0.16	2.00	1.35
180	1	0.00	0.00	1.00	0.00	0.00	0.00	1.00	0.00	0.00
181	1	0.00	0.00	1.00	0.00	0.00	0.00	1.00	0.00	0.00
182	1	0.00	0.00	1.00	0.00	0.00	0.00	1.00	0.00	0.00
183	1	0.00	0.00	1.00	0.00	0.00	0.00	1.00	0.00	0.00
184	1	0.80	0.51	1.00	0.46	0.00	0.00	0.67	0.00	0.79
185	1	0.00	0.00	0.00	0.57	1.00	0.63	0.39	0.00	0.56
186	1	0.00	0.00	1.00	0.00	0.00	0.00	1.00	0.00	0.00
187	1	1.31	0.00	0.15	0.00	0.85	0.00	0.67	0.00	0.46
188	1	2.50	2.46	1.00	2.42	0.00	0.00	0.67	0.00	3.30
189	1	2.48	2.48	0.21	0.00	0.79	0.00	0.67	0.00	1.38
190	1	13.10	0.00	0.02	0.00	0.98	0.00	0.67	0.00	4.63
191	1	1.01	0.36	1.00	0.09	0.00	0.00	0.67	0.00	0.71
192	1	0.00	0.00	1.00	0.00	0.00	0.00	1.00	0.00	0.00
193	1	0.00	0.00	1.00	0.00	0.00	0.00	1.00	0.00	0.00
194	1	0.85	0.75	0.83	0.52	0.17	0.00	0.67	0.00	1.00
195	1	0.00	0.00	0.00	1.20	1.00	1.72	0.21	0.00	1.18
196	1	0.00	0.00	1.00	0.00	0.00	0.00	1.00	0.00	0.00
197	1	0.00	0.00	0.00	0.60	1.00	1.01	0.32	1.00	0.59
198	1	1.34	0.00	0.63	0.00	0.37	0.00	0.67	0.00	0.47
199	1	0.00	0.00	1.00	0.00	0.00	0.00	1.00	0.00	0.00
200	1	0.00	0.00	1.00	0.00	0.00	0.00	1.00	0.00	0.00
201	1	0.00	0.00	1.00	0.00	0.00	0.00	1.00	0.00	0.00
202	1	0.00	0.00	1.00	0.00	0.00	0.00	1.00	0.00	0.00
203	1	1.09	0.78	1.00	0.46	0.00	0.00	0.67	0.00	1.15
204	1	0.00	0.00	1.00	0.00	0.00	0.00	1.00	0.00	0.00
205	1	1.91	0.63	1.00	0.61	0.00	0.00	0.67	0.00	1.29
206	1	2.52	0.74	1.00	0.65	0.00	0.00	0.67	0.00	1.61
207	1	0.00	0.00	1.00	0.00	0.00	0.00	1.00	0.00	0.00
208	1	2.94	2.94	0.16	0.00	0.84	0.00	0.67	0.00	1.51
209	1	1.97	0.00	0.67	0.00	0.33	0.00	0.67	0.00	0.70
210	1	0.00	0.00	1.00	0.00	0.00	0.00	1.00	0.00	0.00
211	1	0.00	0.00	0.19	0.44	0.81	0.79	0.36	1.00	0.35
212	1	0.00	0.00	0.31	2.11	0.69	1.09	0.30	1.00	1.42
213	1	2.17	2.17	0.23	0.00	0.77	0.00	0.67	0.00	1.25
214	1	0.88	0.88	0.79	0.00	0.21	0.00	0.67	0.00	1.00
215	1	1.97	1.12	0.38	0.00	0.62	0.00	0.67	0.00	1.12
216	1	0.00	0.00	0.56	3.06	0.44	2.53	0.14	3.00	1.32
217	1	0.00	0.00	0.97	142.41	0.03	4.39	0.05	1.00	4.48
218	1	0.61	0.00	0.70	0.00	0.30	0.00	0.67	0.00	0.21
219	1	0.00	0.00	1.00	0.00	0.00	0.00	1.00	0.00	0.00
220	1	6.31	0.00	0.15	0.00	0.85	0.00	0.67	0.00	2.23
221	1	1.08	1.08	0.32	0.00	0.68	0.00	0.67	0.00	0.72
222	1	0.00	0.00	0.93	9.48	0.07	0.89	0.34	1.00	0.70
223	1	1.07	0.00	0.02	0.00	0.98	0.00	0.67	0.00	0.38
224	1	0.00	0.00	0.00	0.36	1.00	0.76	0.36	1.00	0.36
225	1	1.92	1.13	1.00	1.09	0.00	0.00	0.67	0.00	1.79
226	1	0.00	0.00	0.49	0.80	0.51	0.37	0.47	0.00	0.40
227	1	1.34	0.00	0.62	0.00	0.38	0.00	0.67	0.00	0.47
228	1	0.57	0.00	0.69	0.00	0.31	0.00	0.67	0.00	0.20
229	1	1.70	0.00	0.01	0.00	0.99	0.00	0.67	0.00	0.60
230	1	2.68	2.68	0.64	0.12	0.36	0.00	0.67	0.00	2.68
231	1	1.96	0.00	0.07	0.00	0.93	0.00	0.67	0.00	0.69
232	1	0.00	0.00	1.00	0.00	0.00	0.00	1.00	0.00	0.00
233	1	17.10	0.00	0.64	0.00	0.36	0.00	0.67	0.00	6.04
234	1	0.00	0.00	1.00	0.00	0.00	0.00	1.00	0.00	0.00
235	1	0.63	0.00	0.70	0.00	0.30	0.00	0.67	0.00	0.22
236	1	0.00	0.00	0.87	4.59	0.13	1.07	0.30	1.00	0.58
237	1	3.48	1.36	1.00	1.29	0.00	0.00	0.67	0.00	2.57
238	1	0.00	0.00	1.00	0.00	0.00	0.00	1.00	0.00	0.00
239	1	0.00	0.00	0.00	0.63	1.00	0.77	0.36	1.00	0.62
240	1	0.00	0.00	1.00	0.00	0.00	0.00	1.00	0.00	0.00
241	1	17.55	5.44	0.10	0.00	0.90	0.00	0.67	0.00	6.74
242	1	0.57	0.00	0.69	0.00	0.31	0.00	0.67	0.00	0.20
243	1	0.00	0.00	0.00	0.37	1.00	0.81	0.35	1.00	0.36
244	1	7.08	4.45	0.13	0.00	0.87	0.00	0.67	0.00	3.05
245	1	0.00	0.00	0.00	0.70	1.00	1.22	0.28	1.00	0.69
246	1	2.88	0.71	1.00	0.69	0.00	0.00	0.67	0.00	1.71
247	1	2.54	1.64	0.83	10.39	0.17	0.21	0.53	0.00	3.97
248	1	0.00	0.00	0.82	3.08	0.18	2.77	0.12	1.00	0.56
249	1	1.47	1.47	0.50	1.49	0.50	0.00	0.67	0.00	1.98
250	1	1.69	0.47	1.00	0.28	0.00	0.00	0.67	0.00	1.06
251	1	0.00	0.00	0.00	0.63	1.00	1.86	0.20	2.00	0.62
252	1	0.00	0.00	1.00	0.00	0.00	0.00	1.00	0.00	0.00
253	1	0.90	0.00	0.68	0.00	0.32	0.00	0.67	0.00	0.32
254	1	0.00	0.00	1.00	0.00	0.00	0.00	1.00	0.00	0.00
255	1	0.93	0.00	0.77	18.24	0.23	4.14	0.06	4.00	4.40
256	1	1.38	1.38	0.27	0.00	0.73	0.00	0.67	0.00	0.85
257	1	0.83	0.00	0.26	6.45	0.74	3.00	0.11	2.00	4.98
258	1	0.00	0.00	0.71	13.93	0.29	5.77	0.03	3.00	3.96
259	1	0.00	0.00	0.00	0.40	1.00	0.42	0.45	1.00	0.39
260	1	1.98	0.00	0.27	0.00	0.73	0.00	0.67	0.00	0.70
261	1	0.96	0.96	0.00	1.39	1.00	0.10	0.57	0.00	1.71
262	1	3.87	0.31	0.56	0.31	0.44	0.00	0.67	0.00	1.67
263	1	5.53	0.42	0.99	0.42	0.01	0.00	0.67	0.00	2.37
264	1	0.00	0.00	1.00	0.00	0.00	0.00	1.00	0.00	0.00
265	1	2.37	0.29	0.53	0.29	0.47	0.00	0.67	0.00	1.12
266	1	2.15	1.79	1.00	1.45	0.00	0.00	0.67	0.00	2.52
267	1	0.00	0.00	0.00	0.42	1.00	1.18	0.29	1.00	0.42
268	1	1.69	0.00	0.63	0.00	0.37	0.00	0.67	0.00	0.60
269	1	1.01	1.01	0.00	2.84	1.00	0.81	0.35	0.00	3.16
270	1	3.54	0.40	1.00	0.37	0.00	0.00	0.67	0.00	1.64
271	1	0.00	0.00	0.27	0.78	0.73	0.39	0.46	0.00	0.56
272	1	1.39	1.39	0.76	15.50	0.24	1.44	0.25	0.00	5.23
273	1	0.00	0.00	0.92	9.72	0.08	3.60	0.08	1.00	0.77
274	1	1.55	0.79	0.89	17.58	0.11	1.15	0.29	1.00	3.13
275	1	0.00	0.00	1.00	0.00	0.00	0.00	1.00	0.00	0.00
276	1	2.38	1.00	1.00	0.58	0.00	0.00	0.67	0.00	1.83
277	1	0.84	0.35	1.00	0.34	0.00	0.00	0.67	0.00	0.64
278	1	0.00	0.00	0.65	4.90	0.35	3.57	0.08	2.00	1.67
279	1	1.95	1.95	0.67	0.52	0.33	0.00	0.67	0.00	2.14
280	1	0.81	0.48	0.89	7.99	0.11	0.91	0.33	0.00	1.57
281	1	0.36	0.36	0.94	36.54	0.06	3.76	0.07	1.00	2.47
282	1	1.92	1.92	0.43	0.00	0.57	0.00	0.67	0.00	1.50
283	1	2.29	0.73	1.00	0.71	0.00	0.00	0.67	0.00	1.53
284	1	6.90	6.90	0.29	0.00	0.71	0.00	0.67	0.00	4.43
285	1	8.11	8.11	0.19	0.00	0.81	0.00	0.67	0.00	4.37
286	1	0.00	0.00	0.00	1.14	1.00	0.69	0.38	1.00	1.13
287	1	1.41	1.41	0.00	1.76	1.00	0.02	0.62	0.00	2.24
288	1	0.00	0.00	0.00	0.61	1.00	0.31	0.49	0.00	0.60
289	1	0.00	0.00	1.00	0.00	0.00	0.00	1.00	0.00	0.00
290	1	0.84	0.59	0.96	131.91	0.04	7.34	0.01	1.00	5.98
291	1	0.00	0.00	0.00	1.23	1.00	2.36	0.15	0.00	1.21
292	1	0.84	0.00	0.66	0.00	0.34	0.00	0.67	0.00	0.30
293	1	0.00	0.00	1.00	0.00	0.00	0.00	1.00	0.00	0.00
294	1	1.70	1.70	0.63	0.00	0.37	0.00	0.67	0.00	1.65
295	1	0.00	0.00	1.00	0.00	0.00	0.00	1.00	0.00	0.00
296	1	0.00	0.00	1.00	0.00	0.00	0.00	1.00	0.00	0.00
297	1	0.00	0.00	1.00	0.00	0.00	0.00	1.00	0.00	0.00
298	1	0.00	0.00	0.00	0.74	1.00	0.79	0.36	1.00	0.73
299	1	18.11	3.07	0.83	0.00	0.17	0.00	0.67	0.00	8.92
300	1	0.92	0.00	0.44	2.38	0.56	0.39	0.46	1.00	1.63
301	1	3.49	3.49	0.33	0.00	0.67	0.00	0.67	0.00	2.38
302	1	1.84	1.84	0.67	0.00	0.33	0.00	0.67	0.00	1.86
303	1	3.54	2.87	0.42	0.00	0.58	0.00	0.67	0.00	2.43
304	1	1.98	0.00	0.66	0.00	0.34	0.00	0.67	0.00	0.70
305	1	0.00	0.00	0.69	1.17	0.31	0.45	0.44	0.00	0.35
306	1	4.06	1.55	1.00	1.35	0.00	0.00	0.67	0.00	2.96
307	1	0.00	0.00	0.00	0.87	1.00	1.50	0.24	0.00	0.86
308	1	1.08	0.88	1.00	0.73	0.00	0.00	0.67	0.00	1.25
309	1	0.97	0.82	1.00	0.79	0.00	0.00	0.67	0.00	1.15
310	1	2.42	0.92	1.00	0.91	0.00	0.00	0.67	0.00	1.76
311	1	2.01	0.39	0.30	0.39	0.70	0.00	0.67	0.00	1.10
312	1	0.00	0.00	0.00	0.96	1.00	1.20	0.28	1.00	0.95
313	1	0.00	0.00	0.78	15.50	0.22	3.90	0.07	1.00	3.35
314	1	1.23	0.00	0.36	4.97	0.64	0.84	0.35	1.00	3.55
315	1	0.00	0.00	0.48	1.22	0.52	1.64	0.22	0.00	0.63
316	1	0.00	0.00	0.00	0.88	1.00	1.27	0.27	0.00	0.86
317	1	2.93	2.93	0.16	0.00	0.84	0.00	0.67	0.00	1.49
318	1	0.00	0.00	1.00	0.00	0.00	0.00	1.00	0.00	0.00
319	1	1.18	0.61	0.94	0.54	0.06	0.00	0.67	0.00	1.01
320	1	0.00	0.00	0.00	0.34	1.00	0.50	0.43	1.00	0.33
321	1	0.00	0.00	0.00	0.80	1.00	0.95	0.33	2.00	0.78
322	1	1.76	0.00	0.20	0.00	0.80	0.00	0.67	0.00	0.62
323	1	5.24	0.33	1.00	0.32	0.00	0.00	0.67	0.00	2.17
324	1	2.21	2.21	0.26	0.00	0.74	0.00	0.67	0.00	1.35
325	1	0.00	0.00	0.82	5.37	0.18	4.62	0.05	1.00	0.95
326	1	0.72	0.72	0.00	1.27	1.00	0.21	0.52	0.00	1.50
327	1	7.43	0.89	0.25	0.89	0.75	0.00	0.67	0.00	3.50
328	1	0.00	0.00	1.00	0.00	0.00	0.00	1.00	0.00	0.00
329	1	0.00	0.00	0.83	4.19	0.17	3.58	0.08	1.00	0.71
330	1	1.08	0.96	0.14	0.96	0.86	0.00	0.67	0.00	1.33
331	1	4.96	1.61	1.00	1.23	0.00	0.00	0.67	0.00	3.34
332	1	0.00	0.00	0.00	1.41	1.00	3.21	0.10	0.00	1.39
333	1	5.99	2.16	1.00	2.08	0.00	0.00	0.67	0.00	4.24
334	1	4.84	2.02	1.00	1.90	0.00	0.00	0.67	0.00	3.70
335	1	5.34	5.34	0.15	0.00	0.85	0.00	0.67	0.00	2.68
336	1	1.15	1.15	0.00	1.93	1.00	0.19	0.53	0.00	2.30
337	1	0.00	0.00	0.00	0.74	1.00	1.44	0.25	0.00	0.73
338	1	0.00	0.00	0.00	1.17	1.00	1.29	0.27	0.00	1.15
339	1	0.97	0.00	0.67	0.00	0.33	0.00	0.67	0.00	0.34
340	1	0.92	0.92	0.49	0.00	0.51	0.00	0.67	0.00	0.76
341	1	1.97	0.93	0.67	0.92	0.33	0.00	0.67	0.00	1.61
342	1	0.00	0.00	0.70	5.39	0.30	3.95	0.06	2.00	1.59
343	1	5.89	0.77	1.00	0.73	0.00	0.00	0.67	0.00	2.84
344	1	0.00	0.00	0.00	0.84	1.00	1.52	0.24	1.00	0.82
345	1	0.00	0.00	0.58	3.27	0.42	3.43	0.08	0.00	1.34
346	1	2.65	0.39	1.00	0.37	0.00	0.00	0.67	0.00	1.32
347	1	5.48	0.63	0.61	0.62	0.39	0.00	0.67	0.00	2.55
348	1	1.67	1.13	1.00	0.99	0.00	0.00	0.67	0.00	1.70
349	1	0.00	0.00	0.76	10.49	0.24	4.84	0.04	1.00	2.52
350	1	0.00	0.00	0.00	0.41	1.00	0.70	0.38	1.00	0.41
