# Supplementary material for: Molecular evolution of mammalian genes with epistatic interactions in fertilization
Source: BMC Evol Biol. 2019 Jul 25;19:154. doi: 10.1186/s12862-019-1480-6 (PMC6659299; doi:10.1186/s12862-019-1480-6)
Supplement: Supplementary file 1 — Appendix S1. aBSREL and MEME output files, and summary of codon model analyses. (ZIP 2616 kb) [file 12862_2019_1480_MOESM1_ESM.zip › juno_Glires_MEME.csv]

Site	Partition	&alpha;	&beta;<sup>-</sup>	p<sup>-</sup>	&beta;<sup>+</sup>	p<sup>+</sup>	LRT	p-value	# branches under selection	Total branch length
1	1	0.00	0.00	1.00	0.00	0.00	0.00	1.00	0.00	0.00
2	1	0.21	0.21	0.97	855.13	0.03	6.47	0.02	1.00	85.37
3	1	2.74	0.43	0.00	0.43	1.00	0.00	0.67	0.00	4.31
4	1	33.09	2.06	0.19	0.00	0.81	0.00	0.67	0.00	36.89
5	1	4.43	4.43	0.12	0.00	0.88	0.00	0.67	0.00	6.47
6	1	1.21	1.21	0.41	0.00	0.59	0.00	0.67	0.00	2.91
7	1	2.31	0.39	0.04	0.39	0.96	0.00	0.67	0.00	3.72
8	1	0.23	0.00	0.73	0.00	0.27	0.00	0.67	0.00	0.25
9	1	0.75	0.18	0.00	0.18	1.00	0.00	0.67	0.00	1.39
10	1	1.70	1.15	0.12	0.00	0.88	0.00	0.67	0.00	2.26
11	1	1.09	0.17	0.00	0.17	1.00	0.00	0.67	0.00	1.72
12	1	7.13	0.31	0.42	0.31	0.58	0.00	0.67	0.00	8.67
13	1	0.18	0.18	0.00	0.96	1.00	3.01	0.11	0.00	3.25
14	1	0.77	0.64	0.38	0.48	0.62	0.00	0.67	0.00	2.54
15	1	1.07	0.81	0.80	0.00	0.20	0.00	0.67	0.00	3.21
16	1	0.83	0.58	0.22	0.34	0.78	0.00	0.67	0.00	2.13
17	1	1.87	0.45	0.04	0.45	0.96	0.00	0.67	0.00	3.43
18	1	1.43	0.76	0.82	9.97	0.18	0.77	0.36	0.00	9.20
19	1	0.58	0.58	0.12	0.76	0.88	0.11	0.57	0.00	2.97
20	1	1.30	0.46	0.18	0.42	0.82	0.00	0.67	0.00	2.77
21	1	0.00	0.00	0.88	2.61	0.12	0.85	0.35	2.00	0.97
22	1	1.62	0.36	0.33	0.24	0.67	0.00	0.67	0.00	2.63
23	1	1.15	0.71	0.35	0.70	0.65	0.00	0.67	0.00	3.48
24	1	0.86	0.86	0.62	0.00	0.38	0.00	0.67	0.00	2.60
25	1	1.20	0.27	0.06	0.26	0.94	0.00	0.67	0.00	2.12
26	1	0.40	0.35	0.52	0.35	0.48	0.00	0.67	0.00	1.55
27	1	0.00	0.00	1.00	0.00	0.00	0.00	1.00	0.00	0.00
28	1	0.00	0.00	1.00	0.00	0.00	0.00	1.00	0.00	0.00
29	1	1.64	0.34	0.07	0.34	0.93	0.00	0.67	0.00	2.84
30	1	0.36	0.36	0.00	0.63	1.00	0.30	0.49	0.00	2.39
31	1	0.87	0.28	0.07	0.28	0.93	0.00	0.67	0.00	1.81
32	1	0.64	0.28	0.39	0.14	0.61	0.00	0.67	0.00	1.30
33	1	0.00	0.00	1.00	0.00	0.00	0.00	1.00	0.00	0.00
34	1	0.00	0.00	1.00	0.00	0.00	0.00	1.00	0.00	0.00
35	1	0.33	0.00	0.74	2.91	0.26	2.57	0.13	1.00	2.79
36	1	3.40	0.00	0.19	0.00	0.81	0.00	0.67	0.00	3.66
37	1	0.64	0.00	0.00	0.00	1.00	0.00	0.67	0.00	0.69
38	1	1.12	0.00	0.62	0.00	0.38	0.00	0.67	0.00	1.21
39	1	0.31	0.00	0.01	0.00	0.99	0.00	0.67	0.00	0.34
40	1	0.22	0.00	0.02	0.00	0.98	0.00	0.67	0.00	0.24
41	1	8.03	0.10	0.09	0.09	0.91	0.00	0.67	0.00	8.94
42	1	1.92	1.92	0.15	0.00	0.85	0.00	0.67	0.00	2.98
43	1	0.75	0.00	0.66	0.00	0.34	0.00	0.67	0.00	0.81
44	1	0.86	0.86	0.43	0.00	0.57	0.00	0.67	0.00	2.11
45	1	1.86	0.92	0.09	0.90	0.91	0.00	0.67	0.00	4.87
46	1	0.00	0.00	0.38	0.36	0.62	0.70	0.38	2.00	0.70
47	1	1.22	0.00	0.20	0.00	0.80	0.00	0.67	0.00	1.32
48	1	3.96	3.08	0.29	2.99	0.71	0.00	0.67	0.00	13.85
49	1	1.44	0.00	0.64	0.00	0.36	0.00	0.67	0.00	1.56
50	1	0.00	0.00	1.00	0.00	0.00	0.00	1.00	0.00	0.00
51	1	0.00	0.00	0.85	3.60	0.15	2.61	0.13	3.00	1.76
52	1	3.74	1.33	0.09	0.00	0.91	0.00	0.67	0.00	4.42
53	1	0.29	0.18	0.33	0.04	0.67	0.00	0.67	0.00	0.57
54	1	0.76	0.00	0.66	0.00	0.34	0.00	0.67	0.00	0.82
55	1	0.70	0.00	0.63	0.00	0.37	0.00	0.67	0.00	0.75
56	1	0.74	0.00	0.63	0.00	0.37	0.00	0.67	0.00	0.80
57	1	0.88	0.00	0.68	0.00	0.32	0.00	0.67	0.00	0.95
58	1	1.54	1.54	0.76	0.00	0.24	0.00	0.67	0.00	5.40
59	1	0.55	0.55	0.23	2.19	0.77	1.64	0.22	0.00	6.34
60	1	0.94	0.00	0.67	0.00	0.33	0.00	0.67	0.00	1.01
61	1	2.03	0.00	0.09	0.00	0.91	0.00	0.67	0.00	2.18
62	1	0.00	0.00	1.00	0.00	0.00	0.00	1.00	0.00	0.00
63	1	0.23	0.23	0.41	0.00	0.59	0.00	0.67	0.00	0.55
64	1	1.25	0.00	0.63	0.00	0.37	0.00	0.67	0.00	1.34
65	1	0.00	0.00	1.00	0.00	0.00	0.00	1.00	0.00	0.00
66	1	2.53	2.53	0.07	0.00	0.93	0.00	0.67	0.00	3.32
67	1	2.26	2.26	0.50	0.00	0.50	0.00	0.67	0.00	6.05
68	1	0.44	0.30	0.33	0.18	0.67	0.00	0.67	0.00	1.16
69	1	0.37	0.00	0.87	20.53	0.13	9.52	0.00	3.00	8.77
70	1	2.30	2.03	0.62	0.00	0.38	0.00	0.67	0.00	6.48
71	1	0.37	0.37	1.00	0.37	0.00	0.00	0.67	0.00	1.57
72	1	0.98	0.55	0.00	0.55	1.00	0.00	0.67	0.00	2.82
73	1	0.00	0.00	0.00	0.17	1.00	0.49	0.43	2.00	0.54
74	1	0.00	0.00	1.00	0.00	0.00	0.00	1.00	0.00	0.00
75	1	0.66	0.66	0.30	0.00	0.70	0.00	0.67	0.00	1.34
76	1	2.25	0.28	0.06	0.24	0.94	0.00	0.67	0.00	3.20
77	1	0.00	0.00	0.00	0.75	1.00	3.49	0.08	1.00	2.37
78	1	0.00	0.00	1.00	0.00	0.00	0.00	1.00	0.00	0.00
79	1	0.97	0.00	0.64	0.00	0.36	0.00	0.67	0.00	1.04
80	1	0.49	0.00	0.70	0.00	0.30	0.00	0.67	0.00	0.53
81	1	0.42	0.00	0.02	0.00	0.98	0.00	0.67	0.00	0.46
82	1	1.40	0.00	0.68	0.00	0.32	0.00	0.67	0.00	1.51
83	1	0.76	0.00	0.01	0.00	0.99	0.00	0.67	0.00	0.82
84	1	1.90	0.00	0.02	0.00	0.98	0.00	0.67	0.00	2.05
85	1	0.00	0.00	0.34	3.43	0.66	5.54	0.03	2.00	7.16
86	1	0.58	0.00	0.67	0.00	0.33	0.00	0.67	0.00	0.63
87	1	2.95	0.49	0.05	0.46	0.95	0.00	0.67	0.00	4.64
88	1	1.16	0.73	0.12	0.73	0.88	0.00	0.67	0.00	3.57
89	1	0.72	0.00	0.63	0.00	0.37	0.00	0.67	0.00	0.78
90	1	0.00	0.00	1.00	0.00	0.00	0.00	1.00	0.00	0.00
91	1	1.72	0.20	0.05	0.20	0.95	0.00	0.67	0.00	2.47
92	1	0.48	0.38	0.00	0.38	1.00	0.00	0.67	0.00	1.72
93	1	0.00	0.00	1.00	0.00	0.00	0.00	1.00	0.00	0.00
94	1	0.00	0.00	0.00	0.31	1.00	1.26	0.27	1.00	0.98
95	1	0.00	0.00	1.00	0.00	0.00	0.00	1.00	0.00	0.00
96	1	1.25	0.29	0.38	0.00	0.62	0.00	0.67	0.00	1.69
97	1	2.48	0.30	0.04	0.21	0.96	0.00	0.67	0.00	3.35
98	1	1.33	0.48	0.63	0.35	0.37	0.00	0.67	0.00	2.80
99	1	0.62	0.00	0.68	0.00	0.32	0.00	0.67	0.00	0.66
100	1	0.35	0.00	0.01	0.00	0.99	0.00	0.67	0.00	0.38
101	1	1.44	0.00	0.02	0.00	0.98	0.00	0.67	0.00	1.55
102	1	3.21	0.00	0.18	0.00	0.82	0.00	0.67	0.00	3.46
103	1	0.17	0.00	0.74	0.00	0.26	0.00	0.67	0.00	0.18
104	1	1.51	0.00	0.62	0.00	0.38	0.00	0.67	0.00	1.62
105	1	0.40	0.00	0.04	0.00	0.96	0.00	0.67	0.00	0.43
106	1	0.00	0.00	1.00	0.00	0.00	0.00	1.00	0.00	0.00
107	1	0.00	0.00	1.00	0.00	0.00	0.00	1.00	0.00	0.00
108	1	0.57	0.38	0.23	0.38	0.77	0.00	0.67	0.00	1.83
109	1	0.51	0.50	0.45	1.46	0.55	0.68	0.38	0.00	3.82
110	1	0.57	0.52	0.55	0.28	0.45	0.00	0.67	0.00	1.92
111	1	1.61	1.06	0.22	1.06	0.78	0.00	0.67	0.00	5.08
112	1	3.43	2.19	0.40	0.09	0.60	0.00	0.67	0.00	6.69
113	1	1.50	1.50	0.49	0.00	0.51	0.00	0.67	0.00	3.95
114	1	0.95	0.54	0.04	0.54	0.96	0.00	0.67	0.00	2.75
115	1	3.04	3.04	0.37	0.00	0.63	0.00	0.67	0.00	6.86
116	1	1.24	0.89	0.73	0.00	0.27	0.00	0.67	0.00	3.39
117	1	7.24	0.12	0.02	0.10	0.98	0.00	0.67	0.00	8.12
118	1	1.00	1.00	0.59	0.00	0.41	0.00	0.67	0.00	2.97
119	1	0.20	0.20	0.00	0.61	1.00	1.27	0.27	0.00	2.14
120	1	1.96	1.94	1.00	1.92	0.00	0.00	0.67	0.00	8.27
121	1	4.15	0.70	0.11	0.59	0.89	0.00	0.67	0.00	6.37
122	1	1.49	0.42	0.09	0.36	0.91	0.00	0.67	0.00	2.78
123	1	1.66	0.00	0.66	0.00	0.34	0.00	0.67	0.00	1.79
124	1	1.08	0.00	0.69	0.00	0.31	0.00	0.67	0.00	1.17
125	1	0.72	0.00	0.64	0.00	0.36	0.00	0.67	0.00	0.78
126	1	0.96	0.96	0.00	2.64	1.00	1.14	0.29	0.00	9.41
127	1	1.25	0.00	0.34	0.00	0.66	0.00	0.67	0.00	1.35
128	1	1.53	0.00	0.33	0.00	0.67	0.00	0.67	0.00	1.65
129	1	0.58	0.00	0.67	0.00	0.33	0.00	0.67	0.00	0.63
130	1	2.32	0.10	0.19	0.10	0.81	0.00	0.67	0.00	2.81
131	1	0.94	0.69	0.33	0.57	0.67	0.00	0.67	0.00	2.95
132	1	0.00	0.00	1.00	0.00	0.00	0.00	1.00	0.00	0.00
133	1	0.00	0.00	1.00	0.00	0.00	0.00	1.00	0.00	0.00
134	1	1.57	1.57	0.64	0.00	0.36	0.00	0.67	0.00	4.91
135	1	0.63	0.22	0.26	0.17	0.74	0.00	0.67	0.00	1.28
136	1	1.61	0.00	0.26	0.00	0.74	0.00	0.67	0.00	1.74
137	1	0.73	0.73	0.00	1.26	1.00	0.25	0.51	0.00	4.78
138	1	1.83	1.83	0.43	0.00	0.57	0.00	0.67	0.00	4.47
139	1	0.66	0.00	0.69	0.00	0.31	0.00	0.67	0.00	0.71
140	1	1.83	1.83	0.25	0.00	0.75	0.00	0.67	0.00	3.43
141	1	0.86	0.00	0.67	0.00	0.33	0.00	0.67	0.00	0.92
142	1	0.79	0.00	0.15	0.00	0.85	0.00	0.67	0.00	0.85
143	1	0.73	0.00	0.66	0.00	0.34	0.00	0.67	0.00	0.78
144	1	0.36	0.24	0.21	0.10	0.79	0.00	0.67	0.00	0.80
145	1	0.69	0.27	0.52	0.25	0.48	0.00	0.67	0.00	1.57
146	1	0.00	0.00	1.00	0.00	0.00	0.00	1.00	0.00	0.00
147	1	1.68	1.24	0.08	1.08	0.92	0.00	0.67	0.00	5.29
148	1	3.11	3.11	0.14	0.49	0.86	0.00	0.67	0.00	6.07
149	1	0.75	0.41	0.00	0.40	1.00	0.00	0.67	0.00	2.08
150	1	115.66	24.41	0.06	0.00	0.94	0.00	0.67	0.00	129.29
151	1	0.80	0.80	0.54	0.00	0.46	0.00	0.67	0.00	2.24
152	1	16.22	6.83	0.09	0.00	0.91	0.00	0.67	0.00	19.42
153	1	0.00	0.00	0.82	2.18	0.18	6.49	0.02	3.00	1.27
154	1	1.17	0.81	0.26	0.81	0.74	0.00	0.67	0.00	3.82
155	1	1.09	1.09	0.23	0.00	0.77	0.00	0.67	0.00	1.97
156	1	1.58	0.27	0.00	0.28	1.00	0.00	0.67	0.00	2.58
157	1	0.00	0.00	0.00	0.25	1.00	0.78	0.36	2.00	0.81
158	1	0.81	0.48	0.18	0.44	0.82	0.00	0.67	0.00	2.30
159	1	0.70	0.00	0.63	0.00	0.37	0.00	0.67	0.00	0.75
160	1	1.52	0.00	0.66	0.00	0.34	0.00	0.67	0.00	1.64
161	1	0.45	0.00	0.80	4.88	0.20	2.48	0.14	2.00	3.60
162	1	0.72	0.72	0.94	12.68	0.06	0.56	0.41	0.00	5.20
163	1	1.75	1.09	0.34	0.06	0.66	0.00	0.67	0.00	3.17
164	1	0.32	0.32	0.49	1.34	0.51	1.00	0.32	0.00	3.00
165	1	1.57	0.00	0.19	0.00	0.81	0.00	0.67	0.00	1.69
166	1	0.66	0.51	0.53	0.45	0.47	0.00	0.67	0.00	2.24
167	1	0.62	0.00	0.69	0.00	0.31	0.00	0.67	0.00	0.67
168	1	1.89	0.00	0.11	0.00	0.89	0.00	0.67	0.00	2.03
169	1	3.16	2.67	0.36	0.00	0.64	0.00	0.67	0.00	6.45
170	1	0.59	0.25	0.85	7.58	0.15	0.41	0.45	0.00	4.81
171	1	27.24	27.24	0.04	0.08	0.96	0.00	0.67	0.00	32.96
172	1	1.78	0.00	0.26	0.00	0.74	0.00	0.67	0.00	1.92
173	1	0.35	0.15	0.03	0.12	0.97	0.00	0.67	0.00	0.77
174	1	0.73	0.00	0.66	0.00	0.34	0.00	0.67	0.00	0.79
175	1	2.26	0.00	0.65	0.00	0.35	0.00	0.67	0.00	2.43
176	1	1.49	1.23	0.15	1.22	0.85	0.00	0.67	0.00	5.50
177	1	4.73	0.00	0.09	0.00	0.91	0.00	0.67	0.00	5.10
178	1	0.52	0.00	0.02	0.00	0.98	0.00	0.67	0.00	0.56
179	1	0.58	0.00	0.67	0.00	0.33	0.00	0.67	0.00	0.62
180	1	0.00	0.00	1.00	0.00	0.00	0.00	1.00	0.00	0.00
181	1	0.58	0.00	0.02	0.00	0.98	0.00	0.67	0.00	0.62
182	1	2.42	0.00	0.20	0.00	0.80	0.00	0.67	0.00	2.60
183	1	0.00	0.00	1.00	0.00	0.00	0.00	1.00	0.00	0.00
184	1	1.45	0.44	0.00	0.44	1.00	0.00	0.67	0.00	2.96
185	1	0.70	0.29	0.30	0.00	0.70	0.00	0.67	0.00	1.03
186	1	1.75	0.76	0.33	0.59	0.67	0.00	0.67	0.00	3.93
187	1	0.69	0.00	0.65	0.00	0.35	0.00	0.67	0.00	0.74
188	1	0.57	0.28	1.00	0.28	0.00	0.00	0.67	0.00	1.50
189	1	1.34	0.12	0.00	0.12	1.00	0.00	0.67	0.00	1.82
190	1	2.05	0.00	0.18	0.00	0.82	0.00	0.67	0.00	2.21
191	1	0.84	0.54	0.11	0.52	0.89	0.00	0.67	0.00	2.55
192	1	1.71	1.41	0.29	0.00	0.71	0.00	0.67	0.00	3.14
193	1	0.46	0.00	0.70	2.85	0.30	1.39	0.26	2.00	3.24
194	1	0.35	0.35	0.27	0.00	0.73	0.00	0.67	0.00	0.69
195	1	2.78	1.24	0.40	0.00	0.60	0.00	0.67	0.00	4.58
196	1	0.28	0.00	0.11	0.00	0.89	0.00	0.67	0.00	0.30
197	1	2.86	0.41	0.05	0.09	0.95	0.00	0.67	0.00	3.41
198	1	1.99	0.77	0.40	0.57	0.60	0.00	0.67	0.00	4.20
199	1	0.00	0.00	1.00	0.00	0.00	0.00	1.00	0.00	0.00
200	1	1.14	0.00	0.66	0.00	0.34	0.00	0.67	0.00	1.23
201	1	0.60	0.00	0.66	0.00	0.34	0.00	0.67	0.00	0.65
202	1	0.55	0.00	0.66	0.00	0.34	0.00	0.67	0.00	0.60
203	1	0.00	0.00	1.00	0.00	0.00	0.00	1.00	0.00	0.00
204	1	0.94	0.00	0.65	0.00	0.35	0.00	0.67	0.00	1.01
205	1	1.73	1.73	0.17	0.00	0.83	0.00	0.67	0.00	2.78
206	1	1.09	0.00	0.66	0.00	0.34	0.00	0.67	0.00	1.18
207	1	1.39	1.19	0.00	1.18	1.00	0.00	0.67	0.00	5.24
208	1	1.51	1.51	0.47	0.00	0.53	0.00	0.67	0.00	3.88
209	1	0.00	0.00	0.55	1.07	0.45	1.89	0.19	2.00	1.52
210	1	0.00	0.00	1.00	0.00	0.00	0.00	1.00	0.00	0.00
211	1	1.57	0.00	0.63	0.00	0.37	0.00	0.67	0.00	1.69
212	1	1.94	0.00	0.19	0.00	0.81	0.00	0.67	0.00	2.09
213	1	1.27	1.23	0.50	0.00	0.50	0.00	0.67	0.00	3.32
214	1	1.46	1.46	0.29	0.00	0.71	0.00	0.67	0.00	2.92
215	1	1.50	0.14	0.00	0.11	1.00	0.00	0.67	0.00	1.98
216	1	0.00	0.00	0.00	0.50	1.00	2.43	0.14	1.00	1.60
217	1	1.28	0.83	0.12	0.83	0.88	0.00	0.67	0.00	4.01
218	1	1.49	0.61	0.27	0.57	0.73	0.00	0.67	0.00	3.45
219	1	2.08	0.11	0.02	0.10	0.98	0.00	0.67	0.00	2.58
220	1	1.42	0.00	0.62	0.00	0.38	0.00	0.67	0.00	1.53
221	1	28.07	2.88	0.12	0.24	0.88	0.00	0.67	0.00	31.98
222	1	0.41	0.41	0.31	1.33	0.69	1.37	0.26	0.00	3.78
223	1	1.14	0.19	0.15	0.11	0.85	0.00	0.67	0.00	1.62
224	1	0.15	0.00	0.80	1.76	0.20	0.36	0.47	2.00	1.30
225	1	0.37	0.37	0.00	0.49	1.00	0.07	0.59	0.00	1.95
226	1	1.05	1.05	0.00	1.85	1.00	0.31	0.49	0.00	7.00
227	1	1.18	0.95	0.20	0.95	0.80	0.00	0.67	0.00	4.29
228	1	2.22	0.73	0.35	0.61	0.65	0.00	0.67	0.00	4.47
229	1	0.61	0.42	0.11	0.39	0.89	0.00	0.67	0.00	1.90
230	1	2.35	0.59	0.41	0.58	0.59	0.00	0.67	0.00	4.39
231	1	0.00	0.00	0.43	1.90	0.57	5.08	0.04	5.00	3.44
232	1	1.14	0.40	0.09	0.38	0.91	0.00	0.67	0.00	2.45
233	1	0.00	0.00	0.59	3.70	0.41	6.11	0.02	2.00	4.79
234	1	0.00	0.00	0.23	0.94	0.77	3.24	0.09	1.00	2.30
235	1	1.52	0.32	1.00	0.32	0.00	0.00	0.67	0.00	2.67
236	1	0.84	0.84	0.52	0.00	0.48	0.00	0.67	0.00	2.27
237	1	0.18	0.18	0.00	0.36	1.00	0.34	0.48	0.00	1.32
238	1	0.85	0.85	0.41	0.00	0.59	0.00	0.67	0.00	2.04
239	1	1.15	0.00	0.69	0.00	0.31	0.00	0.67	0.00	1.24
240	1	2.45	2.18	0.67	0.00	0.33	0.00	0.67	0.00	7.33
241	1	0.00	0.00	0.64	2.40	0.36	3.71	0.07	1.00	2.71
242	1	1.43	0.40	0.08	0.33	0.92	0.00	0.67	0.00	2.61
243	1	0.00	0.00	0.00	1.26	1.00	5.53	0.03	2.00	4.02
