# Supplementary material for: Molecular evolution of mammalian genes with epistatic interactions in fertilization
Source: BMC Evol Biol. 2019 Jul 25;19:154. doi: 10.1186/s12862-019-1480-6 (PMC6659299; doi:10.1186/s12862-019-1480-6)
Supplement: Supplementary file 1 — Appendix S1. aBSREL and MEME output files, and summary of codon model analyses. (ZIP 2616 kb) [file 12862_2019_1480_MOESM1_ESM.zip › juno_Primates_MEME.csv]

Site	Partition	&alpha;	&beta;<sup>-</sup>	p<sup>-</sup>	&beta;<sup>+</sup>	p<sup>+</sup>	LRT	p-value	# branches under selection	Total branch length
1	1	0.00	0.00	1.00	0.00	0.00	0.00	1.00	0.00	0.00
2	1	0.00	0.00	1.00	0.00	0.00	0.00	1.00	0.00	0.00
3	1	0.00	0.00	0.00	1.18	1.00	0.89	0.34	1.00	0.96
4	1	0.00	0.00	1.00	0.00	0.00	0.00	1.00	0.00	0.00
5	1	0.00	0.00	1.00	0.00	0.00	0.00	1.00	0.00	0.00
6	1	5.28	1.22	0.71	0.92	0.29	0.00	0.67	0.00	2.34
7	1	1.84	1.84	0.29	0.00	0.71	0.00	0.67	0.00	0.93
8	1	0.69	0.00	0.02	0.00	0.98	0.00	0.67	0.00	0.18
9	1	0.44	0.00	0.02	0.00	0.98	0.00	0.67	0.00	0.12
10	1	0.00	0.00	0.77	6.31	0.23	1.86	0.20	2.00	1.17
11	1	3.12	0.00	0.70	0.00	0.30	0.00	0.67	0.00	0.84
12	1	0.00	0.00	0.95	43.73	0.05	1.43	0.25	1.00	1.93
13	1	0.00	0.00	0.95	42.09	0.05	2.78	0.12	1.00	1.57
14	1	0.00	0.00	0.79	2.82	0.21	0.61	0.40	1.00	0.49
15	1	0.00	0.00	0.82	15.35	0.18	2.87	0.11	1.00	2.20
16	1	0.00	0.00	0.91	10.40	0.09	1.01	0.32	1.00	0.78
17	1	4.22	0.86	1.00	0.73	0.00	0.00	0.67	0.00	1.83
18	1	0.00	0.00	1.00	0.00	0.00	0.00	1.00	0.00	0.00
19	1	0.78	0.78	0.65	0.00	0.35	0.00	0.67	0.00	0.62
20	1	0.00	0.00	1.00	0.00	0.00	0.00	1.00	0.00	0.00
21	1	5.93	0.00	0.13	0.00	0.87	0.00	0.67	0.00	1.60
22	1	3.40	0.00	0.11	0.00	0.89	0.00	0.67	0.00	0.91
23	1	1.32	0.00	0.70	0.00	0.30	0.00	0.67	0.00	0.36
24	1	0.00	0.00	1.00	0.00	0.00	0.00	1.00	0.00	0.00
25	1	3.23	0.00	0.19	0.00	0.81	0.00	0.67	0.00	0.87
26	1	0.00	0.00	0.00	1.27	1.00	1.09	0.30	1.00	1.02
27	1	0.00	0.00	1.00	0.00	0.00	0.00	1.00	0.00	0.00
28	1	10000.00	0.32	1.00	0.01	0.00	0.00	0.67	0.00	2688.47
29	1	0.00	0.00	0.00	0.70	1.00	1.26	0.27	0.00	0.56
30	1	0.00	0.00	0.81	10.58	0.19	1.96	0.19	2.00	1.58
31	1	0.00	0.00	0.00	0.70	1.00	1.66	0.22	0.00	0.56
32	1	0.00	0.00	0.00	0.39	1.00	0.27	0.50	1.00	0.32
33	1	0.00	0.00	1.00	0.00	0.00	0.00	1.00	0.00	0.00
34	1	0.00	0.00	1.00	0.00	0.00	0.00	1.00	0.00	0.00
35	1	0.00	0.00	0.84	3.31	0.16	1.13	0.29	1.00	0.43
36	1	0.00	0.00	0.78	14.78	0.22	6.32	0.02	3.00	2.61
37	1	4.27	0.00	0.02	0.00	0.98	0.00	0.67	0.00	1.15
38	1	3.62	1.33	0.89	1.27	0.11	0.00	0.67	0.00	2.04
39	1	1.24	0.00	0.69	0.00	0.31	0.00	0.67	0.00	0.33
40	1	0.00	0.00	1.00	0.00	0.00	0.00	1.00	0.00	0.00
41	1	0.00	0.00	0.93	13.22	0.07	0.92	0.33	1.00	0.75
42	1	0.00	0.00	0.00	0.35	1.00	0.33	0.48	0.00	0.29
43	1	0.00	0.00	1.00	0.00	0.00	0.00	1.00	0.00	0.00
44	1	1.18	0.00	0.02	0.00	0.98	0.00	0.67	0.00	0.32
45	1	0.00	0.00	0.00	0.78	1.00	0.37	0.47	0.00	0.63
46	1	0.00	0.00	1.00	0.00	0.00	0.00	1.00	0.00	0.00
47	1	0.00	0.00	1.00	0.00	0.00	0.00	1.00	0.00	0.00
48	1	2.52	1.31	1.00	1.18	0.00	0.00	0.67	0.00	1.74
49	1	0.00	0.00	1.00	0.00	0.00	0.00	1.00	0.00	0.00
50	1	0.00	0.00	1.00	0.00	0.00	0.00	1.00	0.00	0.00
51	1	0.00	0.00	1.00	0.00	0.00	0.00	1.00	0.00	0.00
52	1	0.00	0.00	0.56	1.05	0.44	0.30	0.49	0.00	0.38
53	1	2.41	0.00	0.63	0.00	0.37	0.00	0.67	0.00	0.65
54	1	1.79	0.00	0.63	0.00	0.37	0.00	0.67	0.00	0.48
55	1	0.00	0.00	1.00	0.00	0.00	0.00	1.00	0.00	0.00
56	1	0.00	0.00	1.00	0.00	0.00	0.00	1.00	0.00	0.00
57	1	6.56	0.00	0.68	0.00	0.32	0.00	0.67	0.00	1.76
58	1	4.02	4.02	0.36	0.00	0.64	0.00	0.67	0.00	2.25
59	1	5.94	3.19	1.00	0.12	0.00	0.00	0.67	0.00	4.18
60	1	0.63	0.00	0.69	0.00	0.31	0.00	0.67	0.00	0.17
61	1	0.00	0.00	1.00	0.00	0.00	0.00	1.00	0.00	0.00
62	1	0.00	0.00	1.00	0.00	0.00	0.00	1.00	0.00	0.00
63	1	0.00	0.00	0.86	3.82	0.14	1.04	0.31	1.00	0.44
64	1	1.76	0.00	0.63	0.00	0.37	0.00	0.67	0.00	0.47
65	1	3.12	0.00	0.27	0.00	0.73	0.00	0.67	0.00	0.84
66	1	0.67	0.00	0.01	0.00	0.99	0.00	0.67	0.00	0.18
67	1	5.78	0.36	0.17	0.36	0.83	0.00	0.67	0.00	1.85
68	1	1.40	0.00	0.64	0.00	0.36	0.00	0.67	0.00	0.38
69	1	2.57	0.00	0.66	0.00	0.34	0.00	0.67	0.00	0.69
70	1	0.69	0.00	0.69	0.00	0.31	0.00	0.67	0.00	0.19
71	1	0.00	0.00	1.00	0.00	0.00	0.00	1.00	0.00	0.00
72	1	0.00	0.00	1.00	0.00	0.00	0.00	1.00	0.00	0.00
73	1	0.00	0.00	1.00	0.00	0.00	0.00	1.00	0.00	0.00
74	1	0.00	0.00	1.00	0.00	0.00	0.00	1.00	0.00	0.00
75	1	0.00	0.00	0.87	3.69	0.13	0.43	0.45	1.00	0.39
76	1	2.08	2.08	0.43	0.00	0.57	0.00	0.67	0.00	1.29
77	1	0.00	0.00	0.00	1.36	1.00	2.49	0.14	1.00	1.10
78	1	0.00	0.00	1.00	0.00	0.00	0.00	1.00	0.00	0.00
79	1	2.81	0.00	0.64	0.00	0.36	0.00	0.67	0.00	0.76
80	1	0.00	0.00	1.00	0.00	0.00	0.00	1.00	0.00	0.00
81	1	1.54	0.00	0.70	0.00	0.30	0.00	0.67	0.00	0.41
82	1	0.81	0.00	0.70	0.00	0.30	0.00	0.67	0.00	0.22
83	1	0.00	0.00	0.00	0.33	1.00	0.04	0.62	1.00	0.27
84	1	2.14	0.00	0.67	0.00	0.33	0.00	0.67	0.00	0.57
85	1	0.00	0.00	1.00	0.00	0.00	0.00	1.00	0.00	0.00
86	1	1.71	0.00	0.06	0.00	0.94	0.00	0.67	0.00	0.46
87	1	0.85	0.85	0.00	1.87	1.00	0.18	0.54	0.00	1.74
88	1	0.00	0.00	1.00	0.00	0.00	0.00	1.00	0.00	0.00
89	1	0.00	0.00	1.00	0.00	0.00	0.00	1.00	0.00	0.00
90	1	0.00	0.00	1.00	0.00	0.00	0.00	1.00	0.00	0.00
91	1	0.00	0.00	1.00	0.00	0.00	0.00	1.00	0.00	0.00
92	1	0.00	0.00	1.00	0.00	0.00	0.00	1.00	0.00	0.00
93	1	1.74	0.00	0.63	0.00	0.37	0.00	0.67	0.00	0.47
94	1	2.16	2.16	0.24	0.00	0.76	0.00	0.67	0.00	1.00
95	1	0.00	0.00	1.00	0.00	0.00	0.00	1.00	0.00	0.00
96	1	0.00	0.00	1.00	0.00	0.00	0.00	1.00	0.00	0.00
97	1	2.16	0.00	0.01	0.00	0.99	0.00	0.67	0.00	0.58
98	1	0.00	0.00	1.00	0.00	0.00	0.00	1.00	0.00	0.00
99	1	0.00	0.00	1.00	0.00	0.00	0.00	1.00	0.00	0.00
100	1	1.11	0.00	0.66	0.00	0.34	0.00	0.67	0.00	0.30
101	1	0.57	0.00	0.11	0.00	0.89	0.00	0.67	0.00	0.15
102	1	0.00	0.00	1.00	0.00	0.00	0.00	1.00	0.00	0.00
103	1	0.00	0.00	1.00	0.00	0.00	0.00	1.00	0.00	0.00
104	1	0.00	0.00	1.00	0.00	0.00	0.00	1.00	0.00	0.00
105	1	1.68	0.00	0.64	0.00	0.36	0.00	0.67	0.00	0.45
106	1	0.00	0.00	1.00	0.00	0.00	0.00	1.00	0.00	0.00
107	1	0.00	0.00	1.00	0.00	0.00	0.00	1.00	0.00	0.00
108	1	0.00	0.00	0.00	3.67	1.00	3.84	0.07	0.00	2.97
109	1	0.87	0.00	0.68	0.00	0.32	0.00	0.67	0.00	0.23
110	1	2.00	2.00	0.28	0.00	0.72	0.00	0.67	0.00	0.99
111	1	0.62	0.00	0.89	8.64	0.11	2.86	0.11	1.00	0.92
112	1	0.00	0.00	1.00	0.00	0.00	0.00	1.00	0.00	0.00
113	1	0.70	0.00	0.01	0.00	0.99	0.00	0.67	0.00	0.19
114	1	0.00	0.00	0.86	4.93	0.14	0.80	0.36	1.00	0.54
115	1	0.00	0.00	0.00	1.62	1.00	0.38	0.46	0.00	1.31
116	1	0.00	0.00	0.00	0.50	1.00	0.34	0.48	0.00	0.41
117	1	2.09	0.00	0.45	5.20	0.55	0.10	0.58	0.00	2.87
118	1	0.00	0.00	1.00	0.00	0.00	0.00	1.00	0.00	0.00
119	1	4.07	2.18	1.00	1.51	0.00	0.00	0.67	0.00	2.86
120	1	1.69	0.44	1.00	0.38	0.00	0.00	0.67	0.00	0.81
121	1	0.00	0.00	0.00	0.56	1.00	0.51	0.43	1.00	0.45
122	1	3.66	0.61	0.67	0.59	0.33	0.00	0.67	0.00	1.47
123	1	0.00	0.00	0.70	1.67	0.30	1.21	0.28	1.00	0.40
124	1	2.75	0.00	0.27	0.00	0.73	0.00	0.67	0.00	0.74
125	1	0.54	0.00	0.02	0.00	0.98	0.00	0.67	0.00	0.14
126	1	4.43	1.00	1.00	0.88	0.00	0.00	0.67	0.00	2.00
127	1	0.00	0.00	0.00	1.00	1.00	1.30	0.27	1.00	0.81
128	1	2.78	0.78	1.00	0.68	0.00	0.00	0.67	0.00	1.38
129	1	2.52	1.64	1.00	1.25	0.00	0.00	0.67	0.00	2.00
130	1	3.96	0.00	0.68	0.00	0.32	0.00	0.67	0.00	1.06
131	1	0.00	0.00	1.00	0.00	0.00	0.00	1.00	0.00	0.00
132	1	0.00	0.00	1.00	0.00	0.00	0.00	1.00	0.00	0.00
133	1	0.00	0.00	0.00	0.57	1.00	0.58	0.41	0.00	0.46
134	1	0.00	0.00	1.00	0.00	0.00	0.00	1.00	0.00	0.00
135	1	0.00	0.00	1.00	0.00	0.00	0.00	1.00	0.00	0.00
136	1	2.93	0.00	0.64	0.00	0.36	0.00	0.67	0.00	0.79
137	1	0.00	0.00	0.73	4.49	0.27	1.12	0.30	2.00	0.96
138	1	0.00	0.00	1.00	0.00	0.00	0.00	1.00	0.00	0.00
139	1	0.00	0.00	1.00	0.00	0.00	0.00	1.00	0.00	0.00
140	1	0.00	0.00	1.00	0.00	0.00	0.00	1.00	0.00	0.00
141	1	1.79	0.00	0.02	0.00	0.98	0.00	0.67	0.00	0.48
142	1	0.00	0.00	1.00	0.00	0.00	0.00	1.00	0.00	0.00
143	1	1.31	0.00	0.63	0.00	0.37	0.00	0.67	0.00	0.35
144	1	0.00	0.00	0.00	0.86	1.00	0.90	0.34	1.00	0.70
145	1	11.40	5.26	0.49	0.60	0.51	0.00	0.67	0.00	5.39
146	1	2.89	0.00	0.68	0.00	0.32	0.00	0.67	0.00	0.78
147	1	0.00	0.00	1.00	0.00	0.00	0.00	1.00	0.00	0.00
148	1	2.88	0.00	0.64	0.00	0.36	0.00	0.67	0.00	0.77
149	1	0.00	0.00	1.00	0.00	0.00	0.00	1.00	0.00	0.00
150	1	0.00	0.00	1.00	0.00	0.00	0.00	1.00	0.00	0.00
151	1	1.74	0.56	1.00	0.03	0.00	0.00	0.67	0.00	0.92
152	1	0.00	0.00	1.00	0.00	0.00	0.00	1.00	0.00	0.00
153	1	0.00	0.00	1.00	0.00	0.00	0.00	1.00	0.00	0.00
154	1	1.60	1.60	0.00	2.68	1.00	0.23	0.51	0.00	2.59
155	1	6.48	0.93	1.00	0.74	0.00	0.00	0.67	0.00	2.49
156	1	0.00	0.00	0.84	3.57	0.16	0.61	0.40	1.00	0.46
157	1	0.00	0.00	1.00	0.00	0.00	0.00	1.00	0.00	0.00
158	1	0.00	0.00	1.00	0.00	0.00	0.00	1.00	0.00	0.00
159	1	0.00	0.00	1.00	0.00	0.00	0.00	1.00	0.00	0.00
160	1	1.20	1.20	0.29	0.00	0.71	0.00	0.67	0.00	0.60
161	1	0.00	0.00	0.00	0.52	1.00	0.50	0.43	0.00	0.42
162	1	0.00	0.00	1.00	0.00	0.00	0.00	1.00	0.00	0.00
163	1	0.00	0.00	0.00	0.35	1.00	0.34	0.48	0.00	0.29
164	1	0.00	0.00	1.00	0.00	0.00	0.00	1.00	0.00	0.00
165	1	1.73	0.41	1.00	0.37	0.00	0.00	0.67	0.00	0.79
166	1	0.00	0.00	1.00	0.00	0.00	0.00	1.00	0.00	0.00
167	1	7.19	0.00	0.70	0.00	0.30	0.00	0.67	0.00	1.93
168	1	0.00	0.00	0.73	4.97	0.27	4.43	0.05	2.00	1.07
169	1	2.34	2.34	0.24	0.00	0.76	0.00	0.67	0.00	1.08
170	1	1.84	0.00	0.63	0.00	0.37	0.00	0.67	0.00	0.49
171	1	0.00	0.00	0.00	0.57	1.00	0.58	0.41	0.00	0.46
172	1	5.22	0.00	0.63	0.00	0.37	0.00	0.67	0.00	1.40
173	1	0.00	0.00	1.00	0.00	0.00	0.00	1.00	0.00	0.00
174	1	0.80	0.80	0.63	0.00	0.37	0.00	0.67	0.00	0.63
175	1	0.00	0.00	1.00	0.00	0.00	0.00	1.00	0.00	0.00
176	1	0.00	0.00	0.00	0.53	1.00	0.58	0.41	0.00	0.43
177	1	1.71	0.00	0.15	0.00	0.85	0.00	0.67	0.00	0.46
178	1	0.00	0.00	1.00	0.00	0.00	0.00	1.00	0.00	0.00
179	1	0.00	0.00	1.00	0.00	0.00	0.00	1.00	0.00	0.00
180	1	1.76	0.00	0.64	0.00	0.36	0.00	0.67	0.00	0.47
181	1	1.88	0.00	0.62	0.00	0.38	0.00	0.67	0.00	0.51
182	1	0.87	0.00	0.68	0.00	0.32	0.00	0.67	0.00	0.23
183	1	1.96	0.00	0.67	0.00	0.33	0.00	0.67	0.00	0.53
184	1	0.00	0.00	1.00	0.00	0.00	0.00	1.00	0.00	0.00
185	1	0.00	0.00	1.00	0.00	0.00	0.00	1.00	0.00	0.00
186	1	1.71	0.00	0.06	0.00	0.94	0.00	0.67	0.00	0.46
187	1	2.22	0.00	0.14	0.00	0.86	0.00	0.67	0.00	0.60
188	1	0.00	0.00	1.00	0.00	0.00	0.00	1.00	0.00	0.00
189	1	0.00	0.00	0.00	0.97	1.00	1.99	0.18	0.00	0.79
190	1	0.00	0.00	1.00	0.00	0.00	0.00	1.00	0.00	0.00
191	1	0.00	0.00	0.87	3.69	0.13	0.43	0.45	1.00	0.39
192	1	3.49	0.00	0.62	0.00	0.38	0.00	0.67	0.00	0.94
193	1	0.00	0.00	0.80	3.74	0.20	2.36	0.15	1.00	0.61
194	1	0.00	0.00	1.00	0.00	0.00	0.00	1.00	0.00	0.00
195	1	2.95	0.35	0.91	0.32	0.09	0.00	0.67	0.00	1.07
196	1	5.36	0.00	0.05	0.00	0.95	0.00	0.67	0.00	1.44
197	1	0.00	0.00	1.00	0.00	0.00	0.00	1.00	0.00	0.00
198	1	2.14	0.00	0.67	0.00	0.33	0.00	0.67	0.00	0.57
199	1	0.00	0.00	1.00	0.00	0.00	0.00	1.00	0.00	0.00
200	1	0.88	0.88	0.64	1.41	0.36	0.02	0.63	0.00	1.10
201	1	0.00	0.00	0.00	0.44	1.00	0.68	0.38	0.00	0.35
202	1	0.00	0.00	0.00	0.35	1.00	0.23	0.52	0.00	0.29
203	1	2.68	0.00	0.62	0.00	0.38	0.00	0.67	0.00	0.72
204	1	0.00	0.00	1.00	0.00	0.00	0.00	1.00	0.00	0.00
205	1	3.10	3.10	0.39	0.00	0.61	0.00	0.67	0.00	1.80
206	1	0.00	0.00	1.00	0.00	0.00	0.00	1.00	0.00	0.00
207	1	0.00	0.00	1.00	0.00	0.00	0.00	1.00	0.00	0.00
208	1	0.00	0.00	0.00	0.52	1.00	0.50	0.43	0.00	0.42
209	1	0.00	0.00	1.00	0.00	0.00	0.00	1.00	0.00	0.00
210	1	0.00	0.00	1.00	0.00	0.00	0.00	1.00	0.00	0.00
211	1	0.00	0.00	1.00	0.00	0.00	0.00	1.00	0.00	0.00
212	1	0.00	0.00	0.00	0.91	1.00	0.59	0.41	0.00	0.74
213	1	0.00	0.00	1.00	0.00	0.00	0.00	1.00	0.00	0.00
214	1	2.29	0.00	0.66	0.00	0.34	0.00	0.67	0.00	0.62
215	1	0.00	0.00	1.00	0.00	0.00	0.00	1.00	0.00	0.00
216	1	0.00	0.00	0.00	0.39	1.00	0.43	0.45	0.00	0.32
217	1	0.00	0.00	1.00	0.00	0.00	0.00	1.00	0.00	0.00
218	1	0.00	0.00	1.00	0.00	0.00	0.00	1.00	0.00	0.00
219	1	4.01	0.00	0.15	0.00	0.85	0.00	0.67	0.00	1.08
220	1	0.00	0.00	0.00	0.48	1.00	0.64	0.39	1.00	0.39
221	1	1.76	0.00	0.63	0.00	0.37	0.00	0.67	0.00	0.47
222	1	0.00	0.00	1.00	0.00	0.00	0.00	1.00	0.00	0.00
223	1	0.00	0.00	1.00	0.00	0.00	0.00	1.00	0.00	0.00
224	1	1.99	1.99	0.46	0.00	0.54	0.00	0.67	0.00	1.28
225	1	0.00	0.00	1.00	0.00	0.00	0.00	1.00	0.00	0.00
226	1	24.14	0.00	0.02	0.00	0.98	0.00	0.67	0.00	6.49
227	1	0.00	0.00	1.00	0.00	0.00	0.00	1.00	0.00	0.00
228	1	0.00	0.00	0.00	0.80	1.00	0.41	0.45	1.00	0.65
229	1	0.00	0.00	0.48	1.38	0.52	1.14	0.29	0.00	0.58
230	1	0.00	0.00	1.00	0.00	0.00	0.00	1.00	0.00	0.00
231	1	1.09	1.09	0.57	0.00	0.43	0.00	0.67	0.00	0.79
232	1	0.00	0.00	1.00	0.00	0.00	0.00	1.00	0.00	0.00
233	1	0.00	0.00	1.00	0.00	0.00	0.00	1.00	0.00	0.00
234	1	0.00	0.00	1.00	0.00	0.00	0.00	1.00	0.00	0.00
235	1	2.41	0.00	0.69	0.00	0.31	0.00	0.67	0.00	0.65
236	1	0.00	0.00	1.00	0.00	0.00	0.00	1.00	0.00	0.00
237	1	11.93	11.63	0.09	0.00	0.91	0.00	0.67	0.00	4.02
238	1	2.72	1.33	0.44	0.09	0.56	0.00	0.67	0.00	1.24
239	1	2.93	2.93	0.45	0.00	0.55	0.00	0.67	0.00	1.86
240	1	0.00	0.00	0.57	4.48	0.43	1.44	0.25	2.00	1.57
241	1	0.00	0.00	0.00	0.60	1.00	0.53	0.42	0.00	0.49
242	1	19.13	0.55	1.00	0.53	0.00	0.00	0.67	0.00	5.58
243	1	3.26	0.00	0.68	0.00	0.32	0.00	0.67	0.00	0.88
244	1	0.00	0.00	0.82	16.30	0.18	3.38	0.09	2.00	2.43
245	1	0.00	0.00	0.00	1.34	1.00	0.94	0.33	0.00	1.08
246	1	0.00	0.00	1.00	0.00	0.00	0.00	1.00	0.00	0.00
247	1	10.32	2.15	0.84	2.01	0.16	0.00	0.67	0.00	4.50
248	1	0.00	0.00	0.51	1.33	0.49	0.32	0.48	0.00	0.53
249	1	0.00	0.00	1.00	0.00	0.00	0.00	1.00	0.00	0.00
250	1	0.00	0.00	0.93	23.17	0.07	1.26	0.27	1.00	1.25
