# Supplementary material for: Molecular evolution of mammalian genes with epistatic interactions in fertilization
Source: BMC Evol Biol. 2019 Jul 25;19:154. doi: 10.1186/s12862-019-1480-6 (PMC6659299; doi:10.1186/s12862-019-1480-6)
Supplement: Supplementary file 1 — Appendix S1. aBSREL and MEME output files, and summary of codon model analyses. (ZIP 2616 kb) [file 12862_2019_1480_MOESM1_ESM.zip › zp1_Glires_aBSREL.log]

Analysis Description
--------------------
aBSREL (Adaptive branch-site random effects likelihood) uses an adaptive
random effects branch-site model framework to test whether each branch
has evolved under positive selection, using a procedure which infers an
optimal number of rate categories per branch.

- __Requirements__: in-frame codon alignment and a phylogenetic tree

- __Citation__: Less Is More: An Adaptive Branch-Site Random Effects Model for Efficient
Detection of Episodic Diversifying Selection (2015). Mol Biol Evol 32
(5): 1342-1353

- __Written by__: Sergei L Kosakovsky Pond, Ben Murrell, Steven Weaver and Temple iGEM /
UCSD viral evolution group

- __Contact Information__: spond@temple.edu

- __Analysis Version__: 2.0


####Choose Genetic Code

1. [**Universal**] Universal code. (Genebank transl_table=1).
2. [**Vertebrate mtDNA**] Vertebrate mitochondrial DNA code. (Genebank transl_table=2).
3. [**Yeast mtDNA**] Yeast mitochondrial DNA code. (Genebank transl_table=3).
4. [**Mold/Protozoan mtDNA**] Mold, Protozoan and Coelenterate mitochondrial DNA and the Mycloplasma/Spiroplasma code. (Genebank transl_table=4).
5. [**Invertebrate mtDNA**] Invertebrate mitochondrial DNA code. (Genebank transl_table=5).
6. [**Ciliate Nuclear**] Ciliate, Dasycladacean and Hexamita Nuclear code. (Genebank transl_table=6).
7. [**Echinoderm mtDNA**] Echinoderm mitochondrial DNA code. (Genebank transl_table=9).
8. [**Euplotid Nuclear**] Euplotid Nuclear code. (Genebank transl_table=10).
9. [**Alt. Yeast Nuclear**] Alternative Yeast Nuclear code. (Genebank transl_table=12).
10. [**Ascidian mtDNA**] Ascidian mitochondrial DNA code. (Genebank transl_table=13).
11. [**Flatworm mtDNA**] Flatworm mitochondrial DNA code. (Genebank transl_table=14).
12. [**Blepharisma Nuclear**] Blepharisma Nuclear code. (Genebank transl_table=15).
13. [**Chlorophycean mtDNA**] Chlorophycean Mitochondrial Code (transl_table=16).
14. [**Trematode mtDNA**] Trematode Mitochondrial Code (transl_table=21).
15. [**Scenedesmus obliquus mtDNA**] Scenedesmus obliquus mitochondrial Code (transl_table=22).
16. [**Thraustochytrium mtDNA**] Thraustochytrium Mitochondrial Code (transl_table=23).
17. [**Pterobranchia mtDNA**] Pterobranchia Mitochondrial Code (transl_table=24).
18. [**SR1 and Gracilibacteria**] Candidate Division SR1 and Gracilibacteria Code (transl_table=25).
19. [**Pachysolen Nuclear**] Pachysolen tannophilus Nuclear Code (transl_table=26).

>Please choose an option (or press q to cancel selection):

>Select a coding sequence alignment file (`/home/datamonkey/datamonkey-js-test/app/absrel/../../.hyphy/res//TemplateBatchFiles/SelectionAnalyses/`) >Loaded a multiple sequence alignment with **17** sequences, **615** codons, and **1** partitions from `/home/datamonkey/datamonkey-js-test/app/absrel/output/5b2fdebd18ed6e609e246886`


####Choose the set of branches to test for selection

1. [**All**] Include all branches in the analysis
2. [**Internal**] Include all internal branches in the analysis
3. [**Leaves**] Include all leaf branches in the analysis
4. [**Unlabeled branches**] Set of 31 unlabeled branches

>Please choose an option (or press q to cancel selection):
1. [**All**] Include all branches in the analysis
2. [**Internal**] Include all internal branches in the analysis
3. [**Leaves**] Include all leaf branches in the analysis
4. [**Unlabeled branches**] Set of 31 unlabeled branches

>Please choose an option (or press q to cancel selection):
1. [**All**] Include all branches in the analysis
2. [**Internal**] Include all internal branches in the analysis
3. [**Leaves**] Include all leaf branches in the analysis
4. [**Unlabeled branches**] Set of 31 unlabeled branches

>Please choose an option (or press q to cancel selection):

### * Selected 31 branches for testing: `PIKA, RABBIT, SQUIRREL, MARMOT, Node5, BEAVER, KANGAROO_RAT, Node9, LESSER_EGYPTIAN_JERBOA, BLIND_MOLE_RAT, HOUSE_MOUSE, RYUKYU_MOUSE, Node20, SHREW_MOUSE, Node19, RAT, Node18, MONGOLIAN_GERBIL, Node17, CHINESE_HAMSTER, GOLDEN_HAMSTER, Node28, PRAIRIE_VOLE, Node27, DEER_MOUSE, Node26, Node16, Node14, Node12, Node8, Node4`


### Obtaining branch lengths and nucleotide substitution biases under the nucleotide GTR model
* Log(L) = -13860.16, AIC-c = 27798.42 (39 estimated parameters)

### Fitting the baseline model with a single dN/dS class per branch, and no site-to-site variation. 
* Log(L) = -13504.13, AIC-c = 27161.39 (76 estimated parameters)
* Branch-level non-synonymous/synonymous rate ratio distribution has median  0.38, and 95% of the weight in  0.18 - 10000000000.00

### Determining the optimal number of rate classes per branch using a step up procedure

|              Branch               |  Length  |  Rates   |     Max. dN/dS     |    Log(L)     |     AIC-c     |Best AIC-c so far|
|-----------------------------------|----------|----------|--------------------|---------------|---------------|-----------------|
|           KANGAROO_RAT            |   0.20   |    2     |   31.86 ( 6.09%)   |   -13483.00   |   27123.18    |    27123.18     |
|           KANGAROO_RAT            |   0.20   |    3     |   83.43 ( 4.26%)   |   -13481.80   |   27124.85    |    27123.18     |
|               PIKA                |   0.14   |    2     |   >1000 ( 3.86%)   |   -13466.60   |   27094.44    |    27094.44     |
|               PIKA                |   0.14   |    3     |   >1000 ( 3.85%)   |   -13466.60   |   27098.50    |    27094.44     |
|               Node5               |   0.13   |    2     |    1.42 (30.79%)   |   -13460.12   |   27085.55    |    27085.55     |
|               Node5               |   0.13   |    3     |    1.42 (30.78%)   |   -13460.12   |   27089.61    |    27085.55     |
|      LESSER_EGYPTIAN_JERBOA       |   0.12   |    2     |    4.63 ( 4.76%)   |   -13454.62   |   27078.62    |    27078.62     |
|      LESSER_EGYPTIAN_JERBOA       |   0.12   |    3     |    5.04 ( 4.35%)   |   -13454.62   |   27082.68    |    27078.62     |
|          BLIND_MOLE_RAT           |   0.09   |    2     |  195.32 ( 1.16%)   |   -13447.35   |   27068.15    |    27068.15     |
|          BLIND_MOLE_RAT           |   0.09   |    3     |  175.07 ( 1.17%)   |   -13447.34   |   27072.19    |    27068.15     |
|               Node4               |   0.08   |    2     |   65.15 ( 1.17%)   |   -13440.78   |   27059.06    |    27059.06     |
|               Node4               |   0.08   |    3     |   66.16 ( 1.17%)   |   -13440.77   |   27063.13    |    27059.06     |
|              RABBIT               |   0.07   |    2     |    1.21 (25.41%)   |   -13440.23   |   27062.03    |    27059.06     |
|              BEAVER               |   0.07   |    2     |    2.49 (11.03%)   |   -13437.83   |   27057.24    |    27057.24     |
|              BEAVER               |   0.07   |    3     |    2.86 ( 7.19%)   |   -13437.83   |   27061.32    |    27057.24     |
|         MONGOLIAN_GERBIL          |   0.07   |    2     |   >1000 ( 1.36%)   |   -13426.04   |   27037.72    |    27037.72     |
|         MONGOLIAN_GERBIL          |   0.07   |    3     |   >1000 ( 1.35%)   |   -13426.01   |   27041.74    |    27037.72     |
|              Node16               |   0.07   |    2     |    1.91 (23.73%)   |   -13422.26   |   27034.25    |    27034.25     |
|              Node16               |   0.07   |    3     |    1.95 (23.40%)   |   -13422.26   |   27038.32    |    27034.25     |
|           PRAIRIE_VOLE            |   0.06   |    2     |    0.32 (49.11%)   |   -13422.26   |   27038.32    |    27034.25     |
|          GOLDEN_HAMSTER           |   0.05   |    2     |  136.99 ( 0.99%)   |   -13414.49   |   27022.78    |    27022.78     |
|          GOLDEN_HAMSTER           |   0.05   |    3     |  142.47 ( 0.99%)   |   -13414.49   |   27026.86    |    27022.78     |
|            DEER_MOUSE             |   0.05   |    2     |    0.27 (20.16%)   |   -13414.49   |   27026.85    |    27022.78     |
|                RAT                |   0.04   |    2     |    0.56 (17.01%)   |   -13414.49   |   27026.86    |    27022.78     |
|              Node19               |   0.03   |    2     |  767.67 ( 0.27%)   |   -13410.60   |   27019.07    |    27019.07     |
|              Node19               |   0.03   |    3     |  761.18 ( 0.27%)   |   -13410.60   |   27023.15    |    27019.07     |
|              Node14               |   0.03   |    2     |    7.21 ( 6.68%)   |   -13406.87   |   27015.70    |    27015.70     |
|              Node14               |   0.03   |    3     |    7.12 ( 6.76%)   |   -13406.87   |   27019.78    |    27015.70     |
|               Node9               |   0.03   |    2     |   11.22 ( 5.81%)   |   -13401.71   |   27009.45    |    27009.45     |
|               Node9               |   0.03   |    3     |   11.32 ( 5.78%)   |   -13401.71   |   27013.53    |    27009.45     |
|            SHREW_MOUSE            |   0.03   |    2     |    2.56 ( 9.95%)   |   -13401.43   |   27012.97    |    27009.45     |
|          CHINESE_HAMSTER          |   0.03   |    2     |   27.80 ( 0.72%)   |   -13399.06   |   27008.23    |    27008.23     |
|          CHINESE_HAMSTER          |   0.03   |    3     |   24.78 ( 0.83%)   |   -13399.05   |   27012.30    |    27008.23     |
|              Node18               |   0.03   |    2     |   62.92 ( 0.67%)   |   -13394.48   |   27003.16    |    27003.16     |
|              Node18               |   0.03   |    3     |   65.68 ( 0.61%)   |   -13394.48   |   27007.23    |    27003.16     |
|               Node8               |   0.03   |    2     |   11.90 ( 1.49%)   |   -13393.13   |   27004.54    |    27003.16     |
|             SQUIRREL              |   0.02   |    2     |   27.35 ( 0.33%)   |   -13394.31   |   27006.89    |    27003.16     |
|              Node12               |   0.02   |    2     |    2.03 (26.17%)   |   -13394.40   |   27007.08    |    27003.16     |
|              Node28               |   0.02   |    2     |  685.86 ( 0.59%)   |   -13389.19   |   26996.65    |    26996.65     |
|              Node28               |   0.02   |    3     |  768.84 ( 0.58%)   |   -13389.18   |   27000.73    |    26996.65     |
|              Node20               |   0.02   |    2     |    0.35 (38.64%)   |   -13389.19   |   27000.74    |    26996.65     |
|              Node26               |   0.01   |    2     |    0.40 (95.60%)   |   -13389.19   |   27000.73    |    26996.65     |
|              MARMOT               |   0.01   |    2     |    9.82 ( 3.92%)   |   -13386.82   |   26996.00    |    26996.00     |
|              MARMOT               |   0.01   |    3     |   31.81 ( 0.71%)   |   -13386.72   |   26999.88    |    26996.00     |
|           RYUKYU_MOUSE            |   0.01   |    2     |    0.45 ( 0.00%)   |   -13386.82   |   27000.09    |    26996.00     |
|            HOUSE_MOUSE            |   0.01   |    2     |    0.40 (76.20%)   |   -13386.82   |   27000.09    |    26996.00     |
|              Node17               |   0.01   |    2     |   91.50 ( 0.70%)   |   -13381.01   |   26988.47    |    26988.47     |
|              Node17               |   0.01   |    3     |   86.81 ( 0.72%)   |   -13381.01   |   26992.56    |    26988.47     |
|              Node27               |   0.00   |    2     |    0.25 ( 0.12%)   |   -13382.43   |   26995.40    |    26988.47     |

### Rate class analyses summary
*  18 branches with **2** rate classes
*  13 branches with **1** rate classes

### Improving parameter estimates of the adaptive rate class model
* Log(L) = -13372.81, AIC-c = 26972.06 (112 estimated parameters)

### Testing selected branches for selection

|              Branch               |  Rates   |     Max. dN/dS     |      Test LRT      |Uncorrected p-value |
|-----------------------------------|----------|--------------------|--------------------|--------------------|
|           KANGAROO_RAT            |     2    |   34.93 ( 6.12%)   |       19.37        |       0.00002      |
|               PIKA                |     2    |   >1000 ( 3.95%)   |       19.23        |       0.00002      |
|               Node5               |     2    |    1.34 (31.26%)   |        0.74        |       0.28456      |
|      LESSER_EGYPTIAN_JERBOA       |     2    |    4.24 ( 5.10%)   |        1.12        |       0.22915      |
|          BLIND_MOLE_RAT           |     2    |  134.38 ( 1.23%)   |        9.08        |       0.00372      |
|               Node4               |     2    |   53.61 ( 1.16%)   |        6.63        |       0.01289      |
|              RABBIT               |     1    |   0.37 (100.00%)   |        0.00        |       1.00000      |
|              BEAVER               |     2    |    1.93 (11.41%)   |       -0.03        |       0.50000      |
|         MONGOLIAN_GERBIL          |     2    |   >1000 ( 1.36%)   |       15.50        |       0.00015      |
|              Node16               |     2    |    1.97 (22.69%)   |        1.82        |       0.15602      |
|           PRAIRIE_VOLE            |     1    |   0.30 (100.00%)   |        0.00        |       1.00000      |
|          GOLDEN_HAMSTER           |     2    |  112.59 ( 1.01%)   |        8.29        |       0.00556      |
|            DEER_MOUSE             |     1    |   0.26 (100.00%)   |        0.00        |       1.00000      |
|                RAT                |     1    |   0.52 (100.00%)   |        0.00        |       1.00000      |
|              Node19               |     2    |   >1000 ( 0.27%)   |        6.74        |       0.01221      |
|              Node14               |     2    |    6.49 ( 6.96%)   |        4.16        |       0.04583      |
|               Node9               |     2    |   11.54 ( 5.80%)   |        7.29        |       0.00921      |
|            SHREW_MOUSE            |     1    |   0.52 (100.00%)   |        0.00        |       1.00000      |
|          CHINESE_HAMSTER          |     2    |   25.36 ( 0.71%)   |        1.94        |       0.14609      |
|              Node18               |     2    |   63.18 ( 0.61%)   |        5.89        |       0.01882      |
|               Node8               |     1    |   0.29 (100.00%)   |        0.00        |       1.00000      |
|             SQUIRREL              |     1    |   0.49 (100.00%)   |        0.00        |       1.00000      |
|              Node12               |     1    |   0.48 (100.00%)   |        0.00        |       1.00000      |
|              Node28               |     2    |  898.75 ( 0.60%)   |        9.83        |       0.00254      |
|              Node20               |     1    |   0.29 (100.00%)   |        0.00        |       1.00000      |
|              Node26               |     1    |   0.35 (100.00%)   |        0.00        |       1.00000      |
|              MARMOT               |     2    |   10.17 ( 3.74%)   |        2.74        |       0.09599      |
|           RYUKYU_MOUSE            |     1    |   0.18 (100.00%)   |        0.00        |       1.00000      |
|            HOUSE_MOUSE            |     1    |   0.36 (100.00%)   |        0.00        |       1.00000      |
