# Supplementary material for: Molecular evolution of mammalian genes with epistatic interactions in fertilization
Source: BMC Evol Biol. 2019 Jul 25;19:154. doi: 10.1186/s12862-019-1480-6 (PMC6659299; doi:10.1186/s12862-019-1480-6)
Supplement: Supplementary file 1 — Appendix S1. aBSREL and MEME output files, and summary of codon model analyses. (ZIP 2616 kb) [file 12862_2019_1480_MOESM1_ESM.zip › zp1_Glires_MEME.csv]

Site	Partition	&alpha;	&beta;<sup>-</sup>	p<sup>-</sup>	&beta;<sup>+</sup>	p<sup>+</sup>	LRT	p-value	# branches under selection	Total branch length
1	1	0.00	0.00	1.00	0.00	0.00	0.00	1.00	0.00	0.00
2	1	1.20	0.99	0.16	0.99	0.84	0.00	0.67	0.00	3.00
3	1	1.55	1.55	0.53	0.00	0.47	0.00	0.67	0.00	2.93
4	1	0.34	0.34	0.00	0.49	1.00	0.11	0.57	0.00	1.28
5	1	2.08	1.69	0.00	1.65	1.00	0.00	0.67	0.00	5.06
6	1	0.77	0.00	0.58	3.77	0.42	1.27	0.27	1.00	3.90
7	1	1.80	1.80	0.51	0.00	0.49	0.00	0.67	0.00	3.34
8	1	1.04	1.03	0.83	1.01	0.17	0.00	0.67	0.00	2.95
9	1	1.00	1.00	0.28	0.00	0.72	0.00	0.67	0.00	1.38
10	1	0.67	0.67	0.37	0.00	0.63	0.00	0.67	0.00	1.05
11	1	0.58	0.58	0.48	0.00	0.52	0.00	0.67	0.00	1.03
12	1	0.39	0.35	0.28	1.12	0.72	0.54	0.42	0.00	2.19
13	1	1.65	0.36	0.00	0.37	1.00	0.00	0.67	0.00	2.08
14	1	0.45	0.45	0.00	0.78	1.00	0.25	0.51	0.00	1.96
15	1	0.00	0.00	0.60	1.77	0.40	2.18	0.17	0.00	1.47
16	1	0.55	0.00	0.02	0.00	0.98	0.00	0.67	0.00	0.44
17	1	1.93	0.23	0.04	0.14	0.96	0.00	0.67	0.00	1.84
18	1	1.04	0.00	0.69	0.00	0.31	0.00	0.67	0.00	0.83
19	1	0.00	0.00	0.00	0.54	1.00	2.38	0.15	2.00	1.11
20	1	0.80	0.00	0.65	0.00	0.35	0.00	0.67	0.00	0.64
21	1	2.18	2.18	0.46	2.26	0.54	0.00	0.66	0.00	6.34
22	1	2.56	1.19	0.51	0.00	0.49	0.00	0.67	0.00	3.30
23	1	3.12	3.12	0.16	0.34	0.84	0.00	0.67	0.00	4.09
24	1	3.36	3.36	0.43	0.00	0.57	0.00	0.67	0.00	5.68
25	1	0.00	0.00	0.00	0.69	1.00	1.45	0.25	0.00	1.42
26	1	1.27	1.27	0.24	0.00	0.76	0.00	0.67	0.00	1.64
27	1	1.06	0.31	0.17	0.30	0.83	0.00	0.67	0.00	1.48
28	1	2.98	2.98	0.20	0.00	0.80	0.00	0.67	0.00	3.64
29	1	0.50	0.50	0.00	1.75	1.00	1.52	0.24	0.00	4.02
30	1	0.00	0.00	0.55	0.88	0.45	0.83	0.35	0.00	0.82
31	1	0.87	0.18	0.24	0.10	0.76	0.00	0.67	0.00	0.95
32	1	0.96	0.00	0.11	0.00	0.89	0.00	0.67	0.00	0.77
33	1	0.90	0.38	0.23	0.08	0.77	0.00	0.67	0.00	1.03
34	1	0.44	0.00	0.69	0.00	0.31	0.00	0.67	0.00	0.36
35	1	0.43	0.00	0.69	0.00	0.31	0.00	0.67	0.00	0.34
36	1	2.85	1.15	0.03	1.15	0.97	0.00	0.67	0.00	4.65
37	1	0.41	0.00	0.56	1.64	0.44	0.24	0.51	1.00	1.80
38	1	3.25	0.00	0.15	0.00	0.85	0.00	0.67	0.00	2.60
39	1	0.00	0.00	1.00	0.00	0.00	0.00	1.00	0.00	0.00
40	1	0.78	0.00	0.11	0.00	0.89	0.00	0.67	0.00	0.63
41	1	0.27	0.00	0.73	0.00	0.27	0.00	0.67	0.00	0.22
42	1	1.02	0.91	0.42	0.90	0.58	0.00	0.67	0.00	2.68
43	1	1.51	0.00	0.63	0.00	0.37	0.00	0.67	0.00	1.21
44	1	0.66	0.66	0.29	1.06	0.71	0.09	0.58	0.00	2.47
45	1	1.06	0.00	0.02	0.00	0.98	0.00	0.67	0.00	0.85
46	1	0.54	0.13	0.05	0.13	0.95	0.00	0.67	0.00	0.69
47	1	0.54	0.50	0.25	0.39	0.75	0.00	0.67	0.00	1.29
48	1	0.00	0.00	0.77	1.70	0.23	1.30	0.27	0.00	0.81
49	1	0.00	0.00	0.78	2.72	0.22	1.85	0.20	1.00	1.24
50	1	1.40	0.00	0.63	0.00	0.37	0.00	0.67	0.00	1.12
51	1	0.00	0.00	0.19	0.37	0.81	0.87	0.34	1.00	0.62
52	1	1.71	1.71	0.69	0.00	0.31	0.00	0.67	0.00	3.81
53	1	0.00	0.00	0.94	5.65	0.06	0.84	0.35	1.00	0.70
54	1	0.00	0.00	0.00	0.13	1.00	0.33	0.48	1.00	0.27
55	1	1.61	0.00	0.63	0.00	0.37	0.00	0.67	0.00	1.29
56	1	0.61	0.61	0.00	0.76	1.00	0.05	0.60	0.00	2.06
57	1	1.55	0.00	0.22	0.00	0.78	0.00	0.67	0.00	1.24
58	1	0.00	0.00	1.00	0.00	0.00	0.00	1.00	0.00	0.00
59	1	0.47	0.00	0.69	0.00	0.31	0.00	0.67	0.00	0.38
60	1	0.40	0.00	0.70	0.00	0.30	0.00	0.67	0.00	0.32
61	1	0.89	0.00	0.30	0.00	0.70	0.00	0.67	0.00	0.71
62	1	0.36	0.00	0.11	0.00	0.89	0.00	0.67	0.00	0.28
63	1	0.45	0.00	0.70	0.00	0.30	0.00	0.67	0.00	0.36
64	1	1.14	0.15	0.15	0.15	0.85	0.00	0.67	0.00	1.22
65	1	0.00	0.00	1.00	0.00	0.00	0.00	1.00	0.00	0.00
66	1	1.13	0.27	0.00	0.26	1.00	0.00	0.67	0.00	1.44
67	1	0.83	0.00	0.62	0.00	0.38	0.00	0.67	0.00	0.67
68	1	0.97	0.00	0.15	0.00	0.85	0.00	0.67	0.00	0.78
69	1	0.42	0.00	0.70	0.00	0.30	0.00	0.67	0.00	0.34
70	1	0.00	0.00	0.00	0.29	1.00	0.88	0.34	2.00	0.60
71	1	0.00	0.00	1.00	0.00	0.00	0.00	1.00	0.00	0.00
72	1	0.00	0.00	0.29	0.24	0.71	0.41	0.46	1.00	0.36
73	1	0.91	0.00	0.60	0.00	0.40	0.00	0.67	0.00	0.73
74	1	0.00	0.00	1.00	0.00	0.00	0.00	1.00	0.00	0.00
75	1	0.49	0.00	0.69	0.00	0.31	0.00	0.67	0.00	0.39
76	1	0.55	0.55	0.00	0.88	1.00	0.19	0.53	0.00	2.25
77	1	1.65	1.65	0.27	0.00	0.73	0.00	0.67	0.00	2.24
78	1	1.59	1.59	0.13	0.00	0.87	0.00	0.67	0.00	1.70
79	1	0.00	0.00	0.91	15.90	0.09	3.30	0.09	2.00	3.02
80	1	3.73	3.73	0.35	0.00	0.65	0.00	0.67	0.00	5.69
81	1	0.79	0.00	0.56	2.78	0.44	0.88	0.34	2.00	3.16
82	1	3.99	3.99	0.18	0.19	0.82	0.00	0.67	0.00	5.03
83	1	2.49	0.37	0.51	0.37	0.49	0.00	0.67	0.00	2.75
84	1	1.94	0.00	0.63	0.00	0.37	0.00	0.67	0.00	1.56
85	1	0.00	0.00	0.00	0.49	1.00	1.25	0.28	3.00	1.02
86	1	3.84	0.00	0.66	0.00	0.34	0.00	0.67	0.00	3.07
87	1	0.32	0.20	0.16	0.17	0.84	0.00	0.67	0.00	0.63
88	1	1.07	0.79	0.41	0.00	0.59	0.00	0.67	0.00	1.53
89	1	0.84	0.00	0.63	0.00	0.37	0.00	0.67	0.00	0.68
90	1	0.00	0.00	0.00	0.40	1.00	1.91	0.19	2.00	0.82
91	1	0.48	0.00	0.69	0.00	0.31	0.00	0.67	0.00	0.39
92	1	0.79	0.00	0.64	0.00	0.36	0.00	0.67	0.00	0.63
93	1	8.50	0.00	0.19	0.00	0.81	0.00	0.67	0.00	6.80
94	1	0.42	0.00	0.70	0.00	0.30	0.00	0.67	0.00	0.34
95	1	0.57	0.00	0.11	0.00	0.89	0.00	0.67	0.00	0.46
96	1	0.00	0.00	0.00	0.32	1.00	0.80	0.36	2.00	0.66
97	1	0.00	0.00	0.00	0.27	1.00	0.66	0.39	1.00	0.55
98	1	0.81	0.23	0.11	0.14	0.89	0.00	0.67	0.00	0.95
99	1	2.73	0.00	0.62	0.00	0.38	0.00	0.67	0.00	2.19
100	1	1.18	0.38	0.22	0.36	0.78	0.00	0.67	0.00	1.70
101	1	0.70	0.70	0.22	0.74	0.78	0.00	0.66	0.00	2.08
102	1	0.00	0.00	0.00	0.32	1.00	0.78	0.36	1.00	0.67
103	1	0.26	0.00	0.73	0.00	0.27	0.00	0.67	0.00	0.21
104	1	1.06	0.42	0.34	0.41	0.66	0.00	0.67	0.00	1.70
105	1	3.53	0.18	0.04	0.18	0.96	0.00	0.67	0.00	3.19
106	1	0.00	0.00	0.00	0.16	1.00	0.40	0.46	1.00	0.33
107	1	0.00	0.00	0.78	10.36	0.22	7.39	0.01	5.00	4.79
108	1	0.37	0.36	0.19	0.35	0.81	0.00	0.67	0.00	1.03
109	1	2.51	2.51	0.10	0.00	0.90	0.00	0.67	0.00	2.55
110	1	1.34	0.57	0.11	0.57	0.89	0.00	0.67	0.00	2.25
111	1	0.49	0.00	0.02	0.00	0.98	0.00	0.67	0.00	0.39
112	1	1.90	0.00	0.02	0.00	0.98	0.00	0.67	0.00	1.52
113	1	0.98	0.30	0.18	0.28	0.82	0.00	0.67	0.00	1.36
114	1	1.61	0.00	0.15	0.00	0.85	0.00	0.67	0.00	1.29
115	1	5.57	5.57	0.48	0.00	0.52	0.00	0.67	0.00	10.02
116	1	0.00	0.00	0.00	0.19	1.00	0.75	0.37	1.00	0.38
117	1	0.50	0.30	0.15	0.30	0.85	0.00	0.67	0.00	1.01
118	1	0.61	0.61	0.00	1.44	1.00	0.78	0.36	0.00	3.46
119	1	0.87	0.58	0.17	0.57	0.83	0.00	0.67	0.00	1.88
120	1	1.29	1.29	0.36	0.00	0.64	0.00	0.67	0.00	1.99
121	1	0.49	0.49	1.00	0.49	0.00	0.00	0.67	0.00	1.41
122	1	1.04	0.38	0.19	0.37	0.81	0.00	0.67	0.00	1.59
123	1	0.32	0.00	0.94	7.08	0.06	3.72	0.07	1.00	1.08
124	1	0.26	0.00	0.73	0.00	0.27	0.00	0.67	0.00	0.21
125	1	0.00	0.00	1.00	0.00	0.00	0.00	1.00	0.00	0.00
126	1	1.00	0.00	0.63	0.00	0.37	0.00	0.67	0.00	0.80
127	1	1.00	0.00	0.02	0.00	0.98	0.00	0.67	0.00	0.80
128	1	0.38	0.00	0.70	0.00	0.30	0.00	0.67	0.00	0.30
129	1	0.65	0.65	0.63	0.00	0.37	0.00	0.67	0.00	1.37
130	1	0.00	0.00	0.00	0.46	1.00	0.85	0.35	2.00	0.95
131	1	1.78	0.37	0.04	0.35	0.96	0.00	0.67	0.00	2.16
132	1	0.70	0.00	0.20	1.54	0.80	0.23	0.52	1.00	3.11
133	1	1.28	1.28	0.00	1.83	1.00	0.11	0.57	0.00	4.80
134	1	0.75	0.23	0.27	0.15	0.73	0.00	0.67	0.00	0.95
135	1	0.82	0.82	0.65	1.04	0.35	0.01	0.64	0.00	2.50
136	1	2.37	0.48	0.25	0.27	0.75	0.00	0.67	0.00	2.57
137	1	1.21	0.80	0.11	0.77	0.89	0.00	0.67	0.00	2.56
138	1	0.00	0.00	0.32	2.64	0.68	3.73	0.07	0.00	3.69
139	1	0.31	0.31	0.21	0.31	0.79	0.00	0.67	0.00	0.88
140	1	1.77	0.78	0.52	0.71	0.48	0.00	0.67	0.00	2.96
141	1	1.31	0.85	0.02	0.68	0.98	0.00	0.67	0.00	2.46
142	1	1.21	0.20	0.00	0.20	1.00	0.00	0.67	0.00	1.38
143	1	1.06	0.34	0.17	0.31	0.83	0.00	0.67	0.00	1.51
144	1	0.77	0.77	0.00	0.93	1.00	0.04	0.61	0.00	2.53
145	1	2.15	2.15	0.14	0.00	0.86	0.00	0.67	0.00	2.33
146	1	2.92	2.92	0.46	0.00	0.54	0.00	0.67	0.00	5.13
147	1	0.76	0.47	0.11	0.46	0.89	0.00	0.67	0.00	1.56
148	1	1.11	1.08	1.00	1.08	0.00	0.00	0.67	0.00	3.12
149	1	1.55	0.75	0.09	0.74	0.91	0.00	0.67	0.00	2.78
150	1	0.74	0.47	0.13	0.44	0.87	0.00	0.67	0.00	1.51
151	1	0.63	0.63	0.00	0.95	1.00	0.14	0.55	0.00	2.47
152	1	0.00	0.00	0.26	3.64	0.74	5.57	0.03	3.00	5.59
153	1	1.38	1.38	0.41	1.98	0.59	0.10	0.57	0.00	4.68
154	1	0.53	0.53	0.00	1.23	1.00	0.62	0.40	0.00	2.96
155	1	1.37	0.84	0.00	0.81	1.00	0.00	0.67	0.00	2.77
156	1	2.55	0.99	0.53	0.99	0.47	0.00	0.67	0.00	4.08
157	1	1.69	1.54	1.00	1.54	0.00	0.00	0.67	0.00	4.54
158	1	2.66	1.62	0.04	1.60	0.96	0.00	0.67	0.00	5.44
159	1	1.71	1.71	0.32	0.00	0.68	0.00	0.67	0.00	2.50
160	1	0.54	0.00	0.57	5.38	0.43	3.07	0.10	1.00	5.17
161	1	0.87	0.00	0.63	0.00	0.37	0.00	0.67	0.00	0.70
162	1	2.14	2.14	0.40	0.00	0.60	0.00	0.67	0.00	3.47
163	1	0.50	0.50	0.00	0.71	1.00	0.08	0.59	0.00	1.86
164	1	0.48	0.48	0.00	0.89	1.00	0.31	0.49	0.00	2.22
165	1	0.73	0.72	0.71	0.71	0.29	0.00	0.67	0.00	2.07
166	1	0.00	0.00	1.00	0.00	0.00	0.00	1.00	0.00	0.00
167	1	0.68	0.68	0.36	0.00	0.64	0.00	0.67	0.00	1.04
168	1	4.28	0.49	0.38	0.50	0.62	0.00	0.67	0.00	4.44
169	1	1.15	0.69	0.00	0.47	1.00	0.00	0.67	0.00	1.90
170	1	1.72	1.72	0.58	0.45	0.42	0.00	0.67	0.00	3.83
171	1	0.50	0.50	0.00	0.66	1.00	0.05	0.60	0.00	1.76
172	1	2.49	0.58	0.14	0.55	0.86	0.00	0.67	0.00	3.14
173	1	1.22	0.94	0.12	0.78	0.88	0.00	0.67	0.00	2.63
174	1	1.10	0.50	0.03	0.49	0.97	0.00	0.67	0.00	1.90
175	1	0.00	0.00	0.00	0.54	1.00	1.25	0.28	2.00	1.11
176	1	0.26	0.26	0.00	1.22	1.00	2.49	0.14	0.00	2.72
177	1	2.00	0.00	0.26	0.00	0.74	0.00	0.67	0.00	1.60
178	1	0.00	0.00	0.00	0.69	1.00	1.43	0.25	2.00	1.43
179	1	4.10	4.10	0.06	0.00	0.94	0.00	0.67	0.00	3.82
180	1	3.05	3.05	0.15	0.31	0.85	0.00	0.67	0.00	3.94
181	1	1.75	1.75	0.64	1.84	0.36	0.00	0.66	0.00	5.07
182	1	2.61	0.76	0.08	0.76	0.92	0.00	0.67	0.00	3.65
183	1	0.25	0.25	0.24	1.18	0.76	1.64	0.22	0.00	2.18
184	1	1.11	0.15	0.00	0.16	1.00	0.00	0.67	0.00	1.21
185	1	0.32	0.32	0.00	0.66	1.00	0.43	0.45	0.00	1.62
186	1	2.20	2.20	0.23	0.00	0.77	0.00	0.67	0.00	2.82
187	1	1.18	1.17	0.46	1.14	0.54	0.00	0.67	0.00	3.33
188	1	1.32	0.00	0.67	0.00	0.33	0.00	0.67	0.00	1.05
189	1	2.04	2.04	0.40	0.00	0.60	0.00	0.67	0.00	3.32
190	1	2.99	1.79	0.07	1.62	0.93	0.00	0.67	0.00	5.76
191	1	0.00	0.00	0.75	10.93	0.25	11.41	0.00	2.00	5.62
192	1	3.53	0.76	0.19	0.33	0.81	0.00	0.67	0.00	3.67
193	1	1.02	0.49	0.04	0.49	0.96	0.00	0.67	0.00	1.83
194	1	0.36	0.36	0.00	0.62	1.00	0.24	0.51	0.00	1.56
195	1	2.35	1.31	0.07	1.17	0.93	0.00	0.67	0.00	4.33
196	1	3.22	3.22	0.36	0.00	0.64	0.00	0.67	0.00	4.97
197	1	0.00	0.00	0.00	1.14	1.00	3.86	0.07	1.00	2.34
198	1	5.53	0.56	0.11	0.56	0.89	0.00	0.67	0.00	5.58
199	1	1.28	0.63	0.39	2.52	0.61	0.17	0.54	0.00	4.69
200	1	0.46	0.46	0.42	1.61	0.58	0.68	0.38	0.00	2.69
201	1	1.62	1.33	0.96	167.60	0.04	1.95	0.19	1.00	19.45
202	1	1.51	0.68	0.00	0.67	1.00	0.00	0.67	0.00	2.58
203	1	3.54	0.23	0.19	0.23	0.81	0.00	0.67	0.00	3.31
204	1	0.00	0.00	0.00	0.25	1.00	0.10	0.58	0.00	0.51
205	1	1.24	0.00	0.63	0.00	0.37	0.00	0.67	0.00	0.99
206	1	2.87	2.31	0.26	0.00	0.74	0.00	0.67	0.00	3.51
207	1	0.61	0.00	0.65	5.85	0.35	1.06	0.31	1.00	4.73
208	1	0.78	0.00	0.55	3.16	0.45	1.12	0.30	2.00	3.57
209	1	0.74	0.74	0.01	1.28	0.99	0.25	0.51	0.00	3.23
210	1	5.38	5.38	0.29	0.00	0.71	0.00	0.67	0.00	7.54
211	1	0.36	0.36	0.00	0.66	1.00	0.29	0.49	0.00	1.65
212	1	2.24	2.24	0.50	0.12	0.50	0.00	0.67	0.00	4.22
213	1	2.70	2.70	0.40	0.00	0.60	0.00	0.67	0.00	4.38
214	1	0.00	0.00	0.00	1.25	1.00	1.45	0.25	1.00	2.58
215	1	2.59	0.51	0.09	0.45	0.91	0.00	0.67	0.00	3.01
216	1	1.53	1.53	0.39	0.00	0.61	0.00	0.67	0.00	2.46
217	1	1.09	1.09	0.00	1.36	1.00	0.07	0.59	0.00	3.68
218	1	0.24	0.24	0.00	1.00	1.00	1.30	0.27	0.00	2.26
219	1	0.67	0.00	0.68	0.00	0.32	0.00	0.67	0.00	0.53
220	1	0.52	0.34	0.12	0.31	0.88	0.00	0.67	0.00	1.05
221	1	0.46	0.00	0.70	0.00	0.30	0.00	0.67	0.00	0.37
222	1	0.27	0.27	0.19	0.28	0.81	0.00	0.66	0.00	0.79
223	1	1.05	0.97	0.45	0.79	0.55	0.00	0.67	0.00	2.63
224	1	0.00	0.00	0.67	1.63	0.33	2.36	0.15	2.00	1.11
225	1	0.76	0.31	1.00	0.31	0.00	0.00	0.67	0.00	1.24
226	1	0.00	0.00	0.67	4.38	0.33	4.92	0.04	1.00	2.96
227	1	1.96	0.00	0.19	0.00	0.81	0.00	0.67	0.00	1.57
228	1	0.91	0.19	0.00	0.19	1.00	0.00	0.67	0.00	1.12
229	1	0.35	0.00	0.02	0.00	0.98	0.00	0.67	0.00	0.28
230	1	0.00	0.00	0.00	0.36	1.00	1.31	0.27	2.00	0.74
231	1	0.33	0.23	0.18	0.18	0.82	0.00	0.67	0.00	0.64
232	1	2.07	0.21	0.01	0.15	0.99	0.00	0.67	0.00	1.97
233	1	0.00	0.00	0.27	0.22	0.73	0.37	0.47	1.00	0.33
234	1	1.42	0.30	0.31	0.08	0.69	0.00	0.67	0.00	1.44
235	1	1.64	0.00	0.64	0.00	0.36	0.00	0.67	0.00	1.31
236	1	1.77	0.00	0.19	0.00	0.81	0.00	0.67	0.00	1.41
237	1	0.00	0.00	0.00	0.35	1.00	0.24	0.51	1.00	0.73
238	1	1.09	0.36	0.34	0.36	0.66	0.00	0.67	0.00	1.61
239	1	0.00	0.00	0.00	1.06	1.00	4.69	0.04	2.00	2.19
240	1	1.33	0.71	1.00	0.71	0.00	0.00	0.67	0.00	2.53
241	1	2.67	2.67	0.17	0.00	0.83	0.00	0.67	0.00	3.05
242	1	1.16	0.40	0.43	0.39	0.57	0.00	0.67	0.00	1.73
243	1	0.00	0.00	0.00	0.27	1.00	0.70	0.38	2.00	0.55
244	1	0.44	0.00	0.69	0.00	0.31	0.00	0.67	0.00	0.35
245	1	2.00	2.00	0.12	0.00	0.88	0.00	0.67	0.00	2.09
246	1	0.46	0.00	0.69	0.00	0.31	0.00	0.67	0.00	0.36
247	1	0.85	0.82	0.66	0.75	0.34	0.00	0.67	0.00	2.32
248	1	2.36	0.28	0.07	0.19	0.93	0.00	0.67	0.00	2.28
249	1	0.71	0.18	0.00	0.18	1.00	0.00	0.67	0.00	0.94
250	1	0.00	0.00	1.00	0.00	0.00	0.00	1.00	0.00	0.00
251	1	0.85	0.00	0.62	0.00	0.38	0.00	0.67	0.00	0.68
252	1	0.84	0.00	0.63	0.00	0.37	0.00	0.67	0.00	0.68
253	1	0.94	0.00	0.02	0.00	0.98	0.00	0.67	0.00	0.75
254	1	0.79	0.00	0.63	0.00	0.37	0.00	0.67	0.00	0.63
255	1	3.13	0.89	0.00	0.89	1.00	0.00	0.67	0.00	4.35
256	1	0.00	0.00	0.00	0.50	1.00	1.82	0.20	1.00	1.02
257	1	0.42	0.42	0.52	0.41	0.48	0.00	0.67	0.00	1.19
258	1	1.35	0.00	0.06	0.00	0.94	0.00	0.67	0.00	1.08
259	1	1.03	1.03	0.38	0.00	0.62	0.00	0.67	0.00	1.65
260	1	0.00	0.00	0.30	0.29	0.70	0.71	0.38	1.00	0.42
261	1	0.53	0.00	0.68	0.00	0.32	0.00	0.67	0.00	0.42
262	1	0.00	0.00	1.00	0.00	0.00	0.00	1.00	0.00	0.00
263	1	0.44	0.00	0.70	0.00	0.30	0.00	0.67	0.00	0.36
264	1	0.00	0.00	1.00	0.00	0.00	0.00	1.00	0.00	0.00
265	1	0.00	0.00	1.00	0.00	0.00	0.00	1.00	0.00	0.00
266	1	0.00	0.00	0.96	22.44	0.04	2.61	0.13	1.00	1.83
267	1	1.02	1.02	0.40	0.00	0.60	0.00	0.67	0.00	1.67
268	1	0.91	0.00	0.05	0.00	0.95	0.00	0.67	0.00	0.73
269	1	1.26	1.26	0.64	0.00	0.36	0.00	0.67	0.00	2.68
270	1	0.00	0.00	1.00	0.00	0.00	0.00	1.00	0.00	0.00
271	1	0.47	0.00	0.69	0.00	0.31	0.00	0.67	0.00	0.38
272	1	0.00	0.00	0.95	8.11	0.05	1.08	0.30	1.00	0.88
273	1	0.61	0.61	0.51	0.00	0.49	0.00	0.67	0.00	1.13
274	1	0.86	0.43	0.14	0.43	0.86	0.00	0.67	0.00	1.58
275	1	1.02	0.00	0.64	0.00	0.36	0.00	0.67	0.00	0.81
276	1	0.79	0.38	0.19	0.35	0.81	0.00	0.67	0.00	1.36
277	1	1.96	0.00	0.26	0.00	0.74	0.00	0.67	0.00	1.56
278	1	1.22	0.30	0.00	0.30	1.00	0.00	0.67	0.00	1.59
279	1	0.65	0.27	0.02	0.26	0.98	0.00	0.67	0.00	1.06
280	1	1.79	1.14	0.19	0.00	0.81	0.00	0.67	0.00	1.87
281	1	1.65	1.03	1.00	0.83	0.00	0.00	0.67	0.00	3.45
282	1	2.78	1.39	0.13	0.05	0.87	0.00	0.67	0.00	2.68
283	1	0.00	0.00	0.00	0.19	1.00	0.87	0.34	0.00	0.39
284	1	0.00	0.00	1.00	0.00	0.00	0.00	1.00	0.00	0.00
285	1	0.00	0.00	0.00	0.68	1.00	1.75	0.21	0.00	1.41
286	1	0.00	0.00	1.00	0.00	0.00	0.00	1.00	0.00	0.00
287	1	0.66	0.66	0.39	0.00	0.61	0.00	0.67	0.00	1.06
288	1	0.25	0.20	0.21	0.16	0.79	0.00	0.67	0.00	0.55
289	1	1.98	0.16	0.03	0.16	0.97	0.00	0.67	0.00	1.91
290	1	1.76	0.74	0.00	0.74	1.00	0.00	0.67	0.00	2.93
291	1	0.56	0.34	0.00	0.34	1.00	0.00	0.67	0.00	1.15
292	1	5.29	3.52	0.28	0.00	0.72	0.00	0.67	0.00	6.25
293	1	0.96	0.00	0.69	0.00	0.31	0.00	0.67	0.00	0.77
294	1	0.78	0.78	0.44	0.00	0.56	0.00	0.67	0.00	1.33
295	1	1.97	0.13	0.33	0.13	0.67	0.00	0.67	0.00	1.84
296	1	0.83	0.83	1.00	0.82	0.00	0.00	0.67	0.00	2.37
297	1	0.81	0.49	0.00	0.49	1.00	0.00	0.67	0.00	1.67
298	1	0.26	0.00	0.73	0.00	0.27	0.00	0.67	0.00	0.21
299	1	0.47	0.00	0.68	0.00	0.32	0.00	0.67	0.00	0.38
300	1	0.63	0.00	0.67	0.00	0.33	0.00	0.67	0.00	0.50
301	1	0.00	0.00	1.00	0.00	0.00	0.00	1.00	0.00	0.00
302	1	1.87	0.63	0.08	0.16	0.92	0.00	0.67	0.00	1.91
303	1	4.31	0.85	0.31	0.85	0.69	0.00	0.67	0.00	5.20
304	1	0.34	0.34	0.00	0.73	1.00	0.50	0.43	0.00	1.78
305	1	0.85	0.00	0.63	0.00	0.37	0.00	0.67	0.00	0.68
306	1	1.10	0.68	0.00	0.66	1.00	0.00	0.67	0.00	2.25
307	1	1.01	0.00	0.66	0.00	0.34	0.00	0.67	0.00	0.81
308	1	0.00	0.00	0.00	0.33	1.00	1.21	0.28	1.00	0.68
309	1	0.00	0.00	1.00	0.00	0.00	0.00	1.00	0.00	0.00
310	1	0.00	0.00	0.00	0.13	1.00	0.34	0.48	1.00	0.27
311	1	2.40	2.40	0.10	0.00	0.90	0.00	0.67	0.00	2.41
312	1	0.97	0.38	0.35	0.38	0.65	0.00	0.67	0.00	1.56
313	1	0.00	0.00	0.00	0.57	1.00	2.80	0.12	0.00	1.17
314	1	872.60	0.00	0.19	0.00	0.81	0.00	0.67	0.00	698.10
315	1	0.46	0.38	0.08	0.37	0.92	0.00	0.67	0.00	1.14
316	1	1.12	0.61	0.00	0.61	1.00	0.00	0.67	0.00	2.15
317	1	0.83	0.00	0.63	0.00	0.37	0.00	0.67	0.00	0.67
318	1	1.94	0.35	0.01	0.36	0.99	0.00	0.67	0.00	2.29
319	1	1.64	0.18	0.07	0.18	0.93	0.00	0.67	0.00	1.67
320	1	1.21	0.00	0.66	0.00	0.34	0.00	0.67	0.00	0.96
321	1	1.56	0.19	0.03	0.20	0.97	0.00	0.67	0.00	1.65
322	1	0.48	0.00	0.69	0.00	0.31	0.00	0.67	0.00	0.39
323	1	0.00	0.00	0.00	0.56	1.00	1.46	0.24	1.00	1.15
324	1	1.67	0.00	0.15	0.00	0.85	0.00	0.67	0.00	1.34
325	1	1.22	0.00	0.64	0.00	0.36	0.00	0.67	0.00	0.97
326	1	2.66	0.00	0.15	0.00	0.85	0.00	0.67	0.00	2.13
327	1	0.57	0.57	0.31	0.00	0.69	0.00	0.67	0.00	0.83
328	1	0.60	0.51	0.00	0.51	1.00	0.00	0.67	0.00	1.53
329	1	0.00	0.00	1.00	0.00	0.00	0.00	1.00	0.00	0.00
330	1	0.85	0.58	0.09	0.56	0.91	0.00	0.67	0.00	1.83
331	1	1.12	0.57	1.00	0.54	0.00	0.00	0.67	0.00	2.07
332	1	3.12	0.00	0.15	0.00	0.85	0.00	0.67	0.00	2.50
333	1	16.35	1.12	0.29	1.19	0.71	0.00	0.67	0.00	15.49
334	1	0.91	0.21	0.24	0.18	0.76	0.00	0.67	0.00	1.12
335	1	0.00	0.00	1.00	0.00	0.00	0.00	1.00	0.00	0.00
336	1	0.71	0.71	0.45	0.00	0.55	0.00	0.67	0.00	1.23
337	1	1.04	0.00	0.64	0.00	0.36	0.00	0.67	0.00	0.83
338	1	0.00	0.00	1.00	0.00	0.00	0.00	1.00	0.00	0.00
339	1	4.22	0.00	0.25	0.00	0.75	0.00	0.67	0.00	3.38
340	1	0.81	0.00	0.64	0.00	0.36	0.00	0.67	0.00	0.65
341	1	0.27	0.00	0.73	0.00	0.27	0.00	0.67	0.00	0.22
342	1	0.42	0.20	0.20	0.17	0.80	0.00	0.67	0.00	0.71
343	1	0.32	0.00	0.02	0.00	0.98	0.00	0.67	0.00	0.26
344	1	0.00	0.00	0.00	0.44	1.00	0.96	0.33	1.00	0.91
345	1	3.10	0.16	0.02	0.14	0.98	0.00	0.67	0.00	2.77
346	1	1.77	1.77	0.23	0.00	0.77	0.00	0.67	0.00	2.24
347	1	0.00	0.00	0.00	0.74	1.00	2.54	0.14	0.00	1.52
348	1	0.51	0.43	0.08	0.42	0.92	0.00	0.67	0.00	1.28
349	1	0.00	0.00	0.00	0.77	1.00	1.80	0.20	3.00	1.58
350	1	0.86	0.00	0.02	0.00	0.98	0.00	0.67	0.00	0.69
351	1	1.34	0.21	0.00	0.20	1.00	0.00	0.67	0.00	1.50
352	1	2.69	0.38	0.00	0.39	1.00	0.00	0.67	0.00	2.95
353	1	0.32	0.18	0.03	0.16	0.97	0.00	0.67	0.00	0.58
354	1	0.00	0.00	1.00	0.00	0.00	0.00	1.00	0.00	0.00
355	1	0.00	0.00	0.00	0.14	1.00	0.43	0.45	1.00	0.30
356	1	0.68	0.00	0.68	0.00	0.32	0.00	0.67	0.00	0.54
357	1	0.35	0.00	0.20	0.00	0.80	0.00	0.67	0.00	0.28
358	1	2.40	0.00	0.11	0.00	0.89	0.00	0.67	0.00	1.92
359	1	0.76	0.76	0.36	0.00	0.64	0.00	0.67	0.00	1.17
360	1	0.48	0.03	0.68	3.71	0.32	1.75	0.21	0.00	2.90
361	1	0.00	0.00	1.00	0.00	0.00	0.00	1.00	0.00	0.00
362	1	0.00	0.00	0.00	0.38	1.00	1.72	0.21	1.00	0.77
363	1	0.00	0.00	1.00	0.00	0.00	0.00	1.00	0.00	0.00
364	1	3.50	0.76	0.24	0.22	0.76	0.00	0.67	0.00	3.53
365	1	0.45	0.18	0.13	0.18	0.87	0.00	0.67	0.00	0.74
366	1	0.53	0.53	0.35	0.00	0.65	0.00	0.67	0.00	0.80
367	1	1.03	0.00	0.63	0.00	0.37	0.00	0.67	0.00	0.83
368	1	0.00	0.00	0.00	0.15	1.00	0.44	0.45	1.00	0.31
369	1	0.00	0.00	1.00	0.00	0.00	0.00	1.00	0.00	0.00
370	1	1.66	0.00	0.20	0.00	0.80	0.00	0.67	0.00	1.33
371	1	0.77	0.21	0.10	0.18	0.90	0.00	0.67	0.00	1.00
372	1	1.39	0.46	0.51	0.45	0.49	0.00	0.67	0.00	2.06
373	1	0.87	0.00	0.62	0.00	0.38	0.00	0.67	0.00	0.70
374	1	0.00	0.00	1.00	0.00	0.00	0.00	1.00	0.00	0.00
375	1	1.42	0.00	0.68	0.00	0.32	0.00	0.67	0.00	1.14
376	1	0.49	0.00	0.69	0.00	0.31	0.00	0.67	0.00	0.40
377	1	0.00	0.00	0.94	6.76	0.06	1.07	0.31	0.00	0.78
378	1	0.00	0.00	0.87	2.17	0.13	0.57	0.41	1.00	0.57
379	1	1.31	0.00	0.66	0.00	0.34	0.00	0.67	0.00	1.05
380	1	1.97	1.97	0.29	0.00	0.71	0.00	0.67	0.00	2.74
381	1	0.69	0.16	0.07	0.15	0.93	0.00	0.67	0.00	0.85
382	1	0.00	0.00	0.43	1.43	0.57	1.68	0.22	1.00	1.68
383	1	1.65	0.56	0.18	0.44	0.82	0.00	0.67	0.00	2.28
384	1	2.84	0.47	0.00	0.42	1.00	0.00	0.67	0.00	3.14
385	1	0.29	0.00	0.59	3.57	0.41	3.38	0.09	1.00	3.24
386	1	0.88	0.88	0.63	0.91	0.37	0.00	0.66	0.00	2.54
387	1	0.00	0.00	1.00	0.00	0.00	0.00	1.00	0.00	0.00
388	1	1.00	0.19	0.00	0.18	1.00	0.00	0.67	0.00	1.17
389	1	1.66	0.00	0.66	0.00	0.34	0.00	0.67	0.00	1.33
390	1	0.47	0.00	0.69	0.00	0.31	0.00	0.67	0.00	0.38
391	1	2.72	0.16	0.75	0.16	0.25	0.00	0.67	0.00	2.51
392	1	2.33	0.43	0.00	0.40	1.00	0.00	0.67	0.00	2.70
393	1	0.70	0.00	0.79	5.65	0.21	2.15	0.17	3.00	2.99
394	1	2.37	2.37	0.10	0.00	0.90	0.00	0.67	0.00	2.39
395	1	0.00	0.00	0.18	0.53	0.82	1.50	0.24	2.00	0.90
396	1	0.86	0.00	0.69	0.00	0.31	0.00	0.67	0.00	0.69
397	1	3.51	0.41	0.00	0.37	1.00	0.00	0.67	0.00	3.56
398	1	0.27	0.00	0.73	0.00	0.27	0.00	0.67	0.00	0.22
399	1	0.87	0.17	0.00	0.16	1.00	0.00	0.67	0.00	1.02
400	1	0.27	0.27	0.00	0.54	1.00	0.31	0.49	0.00	1.33
401	1	1.86	1.86	0.12	0.00	0.88	0.00	0.67	0.00	1.95
402	1	0.00	0.00	0.96	23.66	0.04	9.65	0.00	1.00	1.88
403	1	0.00	0.00	1.00	0.00	0.00	0.00	1.00	0.00	0.00
404	1	3.47	3.47	0.22	0.00	0.78	0.00	0.67	0.00	4.33
405	1	2.70	0.00	0.19	0.00	0.81	0.00	0.67	0.00	2.16
406	1	0.89	0.85	0.52	0.83	0.48	0.00	0.67	0.00	2.44
407	1	0.97	0.73	0.51	0.00	0.49	0.00	0.67	0.00	1.55
408	1	2.25	0.00	0.12	0.00	0.88	0.00	0.67	0.00	1.80
409	1	0.85	0.00	0.15	0.00	0.85	0.00	0.67	0.00	0.68
410	1	0.00	0.00	0.54	0.42	0.46	0.69	0.38	1.00	0.40
411	1	0.91	0.84	0.45	0.00	0.55	0.00	0.67	0.00	1.52
412	1	2.31	0.00	0.62	0.00	0.38	0.00	0.67	0.00	1.84
413	1	2.32	2.32	0.27	0.60	0.73	0.00	0.67	0.00	4.04
414	1	0.87	0.87	0.20	0.00	0.80	0.00	0.67	0.00	1.06
415	1	1.37	1.37	0.12	2.09	0.88	0.19	0.53	0.00	5.23
416	1	0.00	0.00	0.00	0.14	1.00	0.32	0.49	1.00	0.30
417	1	3.91	0.00	0.22	0.00	0.78	0.00	0.67	0.00	3.13
418	1	1.04	0.00	0.02	0.00	0.98	0.00	0.67	0.00	0.83
419	1	3.11	1.31	0.15	0.05	0.85	0.00	0.67	0.00	2.98
420	1	0.00	0.00	0.51	0.37	0.49	0.73	0.37	1.00	0.38
421	1	0.42	0.00	0.69	0.00	0.31	0.00	0.67	0.00	0.34
422	1	0.00	0.00	0.23	0.36	0.77	1.43	0.25	1.00	0.58
423	1	1.14	0.00	0.64	0.00	0.36	0.00	0.67	0.00	0.91
424	1	2.12	2.12	0.26	0.00	0.74	0.00	0.67	0.00	2.85
425	1	1.08	0.00	0.63	0.00	0.37	0.00	0.67	0.00	0.86
426	1	1.95	0.00	0.66	0.00	0.34	0.00	0.67	0.00	1.56
427	1	3.52	0.00	0.62	0.00	0.38	0.00	0.67	0.00	2.81
428	1	14.17	6.38	0.06	0.00	0.94	0.00	0.67	0.00	12.11
429	1	0.49	0.49	0.00	0.53	1.00	0.00	0.65	0.00	1.47
430	1	0.99	0.00	0.30	0.00	0.70	0.00	0.67	0.00	0.79
431	1	1.09	0.35	0.22	0.35	0.78	0.00	0.67	0.00	1.60
432	1	5.15	5.15	0.21	0.00	0.79	0.00	0.67	0.00	6.39
433	1	1.59	0.00	0.65	0.00	0.35	0.00	0.67	0.00	1.27
434	1	0.26	0.26	0.26	0.28	0.74	0.00	0.66	0.00	0.77
435	1	0.00	0.00	0.00	0.19	1.00	0.48	0.43	1.00	0.40
436	1	0.98	0.00	0.63	0.00	0.37	0.00	0.67	0.00	0.79
437	1	1.87	1.36	0.14	0.00	0.86	0.00	0.67	0.00	1.90
438	1	1.79	0.00	0.19	0.00	0.81	0.00	0.67	0.00	1.43
439	1	2.81	0.00	0.63	0.00	0.37	0.00	0.67	0.00	2.25
440	1	1.55	0.81	0.36	0.81	0.64	0.00	0.67	0.00	2.92
441	1	0.00	0.00	0.56	1.34	0.44	2.72	0.12	0.00	1.21
442	1	1.98	1.98	0.12	0.00	0.88	0.00	0.67	0.00	2.09
443	1	0.27	0.00	0.73	0.00	0.27	0.00	0.67	0.00	0.21
444	1	2.04	1.51	0.00	1.51	1.00	0.00	0.67	0.00	4.74
445	1	1.68	0.00	0.70	0.00	0.30	0.00	0.67	0.00	1.34
446	1	10.02	0.00	0.18	0.00	0.82	0.00	0.67	0.00	8.01
447	1	0.00	0.00	0.48	0.39	0.52	0.47	0.44	1.00	0.42
448	1	0.00	0.00	1.00	0.00	0.00	0.00	1.00	0.00	0.00
449	1	0.00	0.00	1.00	0.00	0.00	0.00	1.00	0.00	0.00
450	1	0.00	0.00	1.00	0.00	0.00	0.00	1.00	0.00	0.00
451	1	3.12	0.00	0.62	0.00	0.38	0.00	0.67	0.00	2.49
452	1	0.98	0.00	0.66	0.00	0.34	0.00	0.67	0.00	0.78
453	1	2.42	0.57	0.02	0.56	0.98	0.00	0.67	0.00	3.10
454	1	0.00	0.00	0.00	0.59	1.00	2.10	0.17	2.00	1.21
455	1	0.00	0.00	0.00	0.39	1.00	0.85	0.35	2.00	0.80
456	1	0.00	0.00	0.49	0.41	0.51	0.74	0.37	1.00	0.43
457	1	0.82	0.39	0.43	0.00	0.57	0.00	0.67	0.00	1.00
458	1	1.65	1.65	0.30	0.00	0.70	0.00	0.67	0.00	2.34
459	1	0.00	0.00	0.68	1.62	0.32	0.68	0.38	2.00	1.08
460	1	1.08	0.00	0.11	0.00	0.89	0.00	0.67	0.00	0.87
461	1	0.91	0.00	0.63	0.00	0.37	0.00	0.67	0.00	0.73
462	1	0.00	0.00	1.00	0.00	0.00	0.00	1.00	0.00	0.00
463	1	1.79	0.00	0.63	0.00	0.37	0.00	0.67	0.00	1.43
464	1	1.18	1.18	0.31	0.00	0.69	0.00	0.67	0.00	1.70
465	1	0.56	0.00	0.02	0.00	0.98	0.00	0.67	0.00	0.45
466	1	1.24	0.04	0.84	12.49	0.16	3.40	0.09	2.00	5.12
467	1	1.04	0.00	0.63	0.00	0.37	0.00	0.67	0.00	0.83
468	1	0.00	0.00	1.00	0.00	0.00	0.00	1.00	0.00	0.00
469	1	0.45	0.00	0.69	0.00	0.31	0.00	0.67	0.00	0.36
470	1	1.72	0.23	0.00	0.20	1.00	0.00	0.67	0.00	1.79
471	1	2.08	0.00	0.19	0.00	0.81	0.00	0.67	0.00	1.66
472	1	1.63	0.57	0.06	0.56	0.94	0.00	0.67	0.00	2.46
473	1	1.26	0.00	0.64	0.00	0.36	0.00	0.67	0.00	1.01
474	1	0.00	0.00	1.00	0.00	0.00	0.00	1.00	0.00	0.00
475	1	0.00	0.00	0.91	9.56	0.09	2.39	0.15	2.00	1.78
476	1	0.82	0.00	0.64	0.00	0.36	0.00	0.67	0.00	0.66
477	1	0.29	0.00	0.02	0.00	0.98	0.00	0.67	0.00	0.23
478	1	0.74	0.00	0.67	0.00	0.33	0.00	0.67	0.00	0.59
479	1	0.00	0.00	0.24	0.26	0.76	0.88	0.34	0.00	0.41
480	1	2.21	2.21	0.45	0.00	0.55	0.00	0.67	0.00	3.80
481	1	1.63	1.63	0.29	0.00	0.71	0.00	0.67	0.00	2.28
482	1	1.88	0.39	0.07	0.39	0.93	0.00	0.67	0.00	2.32
483	1	0.39	0.31	0.92	507.66	0.08	13.03	0.00	1.00	87.53
484	1	0.00	0.00	1.00	0.00	0.00	0.00	1.00	0.00	0.00
485	1	1.19	0.55	0.00	0.55	1.00	0.00	0.67	0.00	2.08
486	1	1.18	1.18	0.00	1.20	1.00	0.00	0.66	0.00	3.42
487	1	0.68	0.68	0.54	0.67	0.46	0.00	0.67	0.00	1.93
488	1	0.31	0.26	0.95	36.51	0.05	2.61	0.13	1.00	4.55
489	1	3.20	3.20	0.10	0.00	0.90	0.00	0.67	0.00	3.25
490	1	0.00	0.00	1.00	0.00	0.00	0.00	1.00	0.00	0.00
491	1	3.17	1.86	0.59	0.00	0.41	0.00	0.67	0.00	4.80
492	1	0.69	0.00	0.68	0.00	0.32	0.00	0.67	0.00	0.55
493	1	0.98	0.00	0.22	0.00	0.78	0.00	0.67	0.00	0.78
494	1	1.79	0.00	0.13	0.00	0.87	0.00	0.67	0.00	1.43
495	1	3.04	1.12	0.12	0.08	0.88	0.00	0.67	0.00	2.87
496	1	4.96	4.96	0.07	0.00	0.93	0.00	0.67	0.00	4.66
497	1	0.00	0.00	1.00	0.00	0.00	0.00	1.00	0.00	0.00
498	1	1.20	0.00	0.62	0.00	0.38	0.00	0.67	0.00	0.96
499	1	7.13	0.73	0.03	0.73	0.97	0.00	0.67	0.00	7.22
500	1	0.54	0.54	0.68	0.00	0.32	0.00	0.67	0.00	1.19
501	1	0.00	0.00	1.00	0.00	0.00	0.00	1.00	0.00	0.00
502	1	2.08	0.00	0.19	0.00	0.81	0.00	0.67	0.00	1.66
503	1	1.96	1.96	0.56	0.00	0.44	0.00	0.67	0.00	3.84
504	1	0.50	0.50	0.00	0.68	1.00	0.06	0.59	0.00	1.80
505	1	1.04	1.04	0.25	0.00	0.75	0.00	0.67	0.00	1.36
506	1	1.82	0.14	0.00	0.14	1.00	0.00	0.67	0.00	1.75
507	1	1.39	0.38	0.08	0.39	0.92	0.00	0.67	0.00	1.91
508	1	137.22	1.18	0.28	0.00	0.72	0.00	0.67	0.00	110.45
509	1	1.02	1.02	0.42	0.00	0.58	0.00	0.67	0.00	1.70
510	1	1.34	1.34	0.37	0.00	0.63	0.00	0.67	0.00	2.10
511	1	1.07	1.07	0.72	0.00	0.28	0.00	0.67	0.00	2.45
512	1	0.00	0.00	0.52	0.86	0.48	1.34	0.26	2.00	0.85
513	1	2.19	0.00	0.64	0.00	0.36	0.00	0.67	0.00	1.75
514	1	0.55	0.55	0.51	0.00	0.49	0.00	0.67	0.00	1.02
515	1	0.26	0.00	0.02	0.00	0.98	0.00	0.67	0.00	0.21
516	1	0.46	0.46	0.92	62.51	0.08	6.23	0.02	1.00	10.98
517	1	1.74	0.00	0.62	0.00	0.38	0.00	0.67	0.00	1.39
518	1	1.56	0.00	0.14	0.00	0.86	0.00	0.67	0.00	1.25
519	1	0.00	0.00	1.00	0.00	0.00	0.00	1.00	0.00	0.00
520	1	0.00	0.00	1.00	0.00	0.00	0.00	1.00	0.00	0.00
521	1	0.68	0.00	0.01	0.00	0.99	0.00	0.67	0.00	0.54
522	1	1.97	0.18	0.12	0.11	0.88	0.00	0.67	0.00	1.82
523	1	1.02	0.00	0.65	0.00	0.35	0.00	0.67	0.00	0.82
524	1	0.67	0.00	0.69	0.00	0.31	0.00	0.67	0.00	0.54
525	1	0.00	0.00	0.77	2.23	0.23	1.48	0.24	0.00	1.05
526	1	0.00	0.00	1.00	0.00	0.00	0.00	1.00	0.00	0.00
527	1	0.78	0.55	0.29	0.51	0.71	0.00	0.67	0.00	1.71
528	1	2.40	0.20	0.00	0.20	1.00	0.00	0.67	0.00	2.33
529	1	3.18	3.18	0.56	0.00	0.44	0.00	0.67	0.00	6.22
530	1	0.42	0.15	0.00	0.15	1.00	0.00	0.67	0.00	0.64
531	1	5.71	1.68	0.20	1.68	0.80	0.00	0.67	0.00	8.03
532	1	12.38	0.72	0.09	0.64	0.91	0.00	0.67	0.00	11.24
533	1	3.09	0.51	0.04	0.51	0.96	0.00	0.67	0.00	3.53
534	1	0.00	0.00	1.00	0.00	0.00	0.00	1.00	0.00	0.00
535	1	2.74	2.74	0.21	0.00	0.79	0.00	0.67	0.00	3.38
536	1	1.10	0.72	0.05	0.72	0.95	0.00	0.67	0.00	2.37
537	1	2.08	1.57	0.13	1.49	0.87	0.00	0.67	0.00	4.77
538	1	1.28	0.00	0.07	0.00	0.93	0.00	0.67	0.00	1.02
539	1	5.82	2.99	0.43	0.32	0.57	0.00	0.67	0.00	7.68
540	1	2.19	2.19	0.24	0.00	0.76	0.00	0.67	0.00	2.85
541	1	1.75	0.56	1.00	0.56	0.00	0.00	0.67	0.00	2.56
542	1	0.00	0.00	0.64	4.07	0.36	3.36	0.09	1.00	3.02
543	1	0.54	0.54	0.44	0.68	0.56	0.02	0.63	0.00	1.71
544	1	3.03	0.14	0.02	0.15	0.98	0.00	0.67	0.00	2.72
545	1	3.75	0.98	0.01	0.94	0.99	0.00	0.67	0.00	4.93
546	1	1.46	0.00	0.68	0.00	0.32	0.00	0.67	0.00	1.17
547	1	0.47	0.00	0.01	0.00	0.99	0.00	0.67	0.00	0.38
548	1	1.17	0.00	0.64	0.00	0.36	0.00	0.67	0.00	0.94
549	1	0.88	0.59	0.95	86.76	0.05	5.28	0.03	1.00	10.51
550	1	1.04	1.04	0.61	0.00	0.39	0.00	0.67	0.00	2.14
551	1	1.01	1.01	0.63	0.00	0.37	0.00	0.67	0.00	2.12
552	1	8.18	0.28	0.07	0.29	0.93	0.00	0.67	0.00	7.13
553	1	1.82	1.72	0.46	0.65	0.54	0.00	0.67	0.00	3.82
554	1	3.24	3.24	0.09	0.00	0.91	0.00	0.67	0.00	3.16
555	1	0.00	0.00	0.58	8.89	0.42	4.08	0.06	1.00	7.67
556	1	1.04	0.64	0.05	0.60	0.95	0.00	0.67	0.00	2.08
557	1	1.12	1.12	0.12	1.15	0.88	0.00	0.66	0.00	3.27
558	1	0.61	0.26	0.00	0.26	1.00	0.00	0.67	0.00	1.04
559	1	0.87	0.00	0.62	0.00	0.38	0.00	0.67	0.00	0.69
560	1	2.20	0.00	0.19	0.00	0.81	0.00	0.67	0.00	1.76
561	1	1.72	0.00	0.63	0.00	0.37	0.00	0.67	0.00	1.37
562	1	4.66	0.00	0.10	0.00	0.90	0.00	0.67	0.00	3.73
563	1	0.32	0.00	0.05	0.00	0.95	0.00	0.67	0.00	0.26
564	1	0.00	0.00	0.10	0.23	0.90	1.21	0.28	1.00	0.42
565	1	0.93	0.00	0.67	0.00	0.33	0.00	0.67	0.00	0.74
566	1	1.07	1.07	0.20	0.00	0.80	0.00	0.67	0.00	1.30
567	1	0.81	0.81	0.26	0.00	0.74	0.00	0.67	0.00	1.07
568	1	0.50	0.31	0.00	0.30	1.00	0.00	0.67	0.00	1.03
569	1	1.41	0.00	0.15	0.00	0.85	0.00	0.67	0.00	1.13
570	1	0.68	0.54	0.25	0.50	0.75	0.00	0.67	0.00	1.60
571	1	2.92	0.14	0.00	0.14	1.00	0.00	0.67	0.00	2.63
572	1	0.33	0.33	0.00	0.58	1.00	0.24	0.51	0.00	1.46
573	1	1.22	0.00	0.46	5.99	0.54	1.62	0.22	0.00	7.69
574	1	0.80	0.80	0.22	0.84	0.78	0.00	0.66	0.00	2.37
575	1	5.67	0.27	0.00	0.26	1.00	0.00	0.67	0.00	5.07
576	1	0.68	0.68	0.00	1.76	1.00	0.79	0.36	0.00	4.17
577	1	1.93	0.96	1.00	0.89	0.00	0.00	0.67	0.00	3.53
578	1	0.27	0.00	0.89	11.06	0.11	1.27	0.27	0.00	2.77
579	1	1.01	0.00	0.64	0.00	0.36	0.00	0.67	0.00	0.81
580	1	0.00	0.00	1.00	0.00	0.00	0.00	1.00	0.00	0.00
581	1	0.00	0.00	0.00	0.71	1.00	1.88	0.19	2.00	1.47
582	1	1.71	1.71	0.34	0.17	0.66	0.00	0.67	0.00	2.82
583	1	0.00	0.00	0.00	0.57	1.00	1.41	0.25	1.00	1.18
584	1	0.98	0.00	0.02	0.00	0.98	0.00	0.67	0.00	0.78
585	1	3.20	0.57	0.00	0.57	1.00	0.00	0.67	0.00	3.73
586	1	1.18	0.97	0.00	0.96	1.00	0.00	0.67	0.00	2.92
587	1	0.52	0.27	0.30	0.27	0.70	0.00	0.67	0.00	0.97
588	1	0.83	0.83	0.96	624.14	0.04	8.09	0.01	1.00	52.68
589	1	1.36	0.54	0.00	0.54	1.00	0.00	0.67	0.00	2.20
590	1	2.65	0.20	0.19	0.20	0.81	0.00	0.67	0.00	2.54
591	1	2.74	2.74	0.52	0.00	0.48	0.00	0.67	0.00	5.12
592	1	0.58	0.55	0.34	0.54	0.66	0.00	0.67	0.00	1.59
593	1	0.00	0.00	1.00	0.00	0.00	0.00	1.00	0.00	0.00
594	1	1.48	0.83	0.24	0.00	0.76	0.00	0.67	0.00	1.60
595	1	1.93	1.71	0.36	1.69	0.64	0.00	0.67	0.00	5.05
596	1	1.09	0.36	0.02	0.35	0.98	0.00	0.67	0.00	1.60
597	1	2.66	0.00	0.67	0.00	0.33	0.00	0.67	0.00	2.12
598	1	1.91	0.36	0.17	0.36	0.83	0.00	0.67	0.00	2.27
599	1	0.90	0.54	0.04	0.26	0.96	0.00	0.67	0.00	1.28
600	1	1.49	1.49	0.29	0.00	0.71	0.00	0.67	0.00	2.08
601	1	1.15	1.15	0.00	1.41	1.00	0.07	0.59	0.00	3.83
602	1	0.70	0.33	0.00	0.33	1.00	0.00	0.67	0.00	1.24
603	1	2.24	1.11	0.55	0.99	0.45	0.00	0.67	0.00	3.96
604	1	0.00	0.00	0.00	0.33	1.00	1.27	0.27	2.00	0.68
605	1	0.00	0.00	1.00	0.00	0.00	0.00	1.00	0.00	0.00
606	1	1.83	0.15	0.00	0.16	1.00	0.00	0.67	0.00	1.79
607	1	1.22	0.00	0.69	0.00	0.31	0.00	0.67	0.00	0.98
608	1	1.22	1.22	0.43	0.00	0.57	0.00	0.67	0.00	2.06
609	1	0.00	0.00	0.77	10.96	0.23	3.15	0.10	2.00	5.10
610	1	1.83	0.62	0.26	0.61	0.74	0.00	0.67	0.00	2.73
611	1	12.54	0.27	0.00	0.26	1.00	0.00	0.67	0.00	10.58
612	1	0.67	0.05	0.69	5.45	0.31	2.40	0.15	2.00	4.12
613	1	0.82	0.82	0.43	1.51	0.57	0.11	0.57	0.00	3.16
614	1	276.82	81.09	0.04	0.29	0.96	0.00	0.67	0.00	229.43
615	1	2.79	2.11	0.22	1.95	0.78	0.00	0.67	0.00	6.32
