# Supplementary material for: Molecular evolution of mammalian genes with epistatic interactions in fertilization
Source: BMC Evol Biol. 2019 Jul 25;19:154. doi: 10.1186/s12862-019-1480-6 (PMC6659299; doi:10.1186/s12862-019-1480-6)
Supplement: Supplementary file 1 — Appendix S1. aBSREL and MEME output files, and summary of codon model analyses. (ZIP 2616 kb) [file 12862_2019_1480_MOESM1_ESM.zip › zp1_Primates_aBSREL.log]

Analysis Description
--------------------
aBSREL (Adaptive branch-site random effects likelihood) uses an adaptive
random effects branch-site model framework to test whether each branch
has evolved under positive selection, using a procedure which infers an
optimal number of rate categories per branch.

- __Requirements__: in-frame codon alignment and a phylogenetic tree

- __Citation__: Less Is More: An Adaptive Branch-Site Random Effects Model for Efficient
Detection of Episodic Diversifying Selection (2015). Mol Biol Evol 32
(5): 1342-1353

- __Written by__: Sergei L Kosakovsky Pond, Ben Murrell, Steven Weaver and Temple iGEM /
UCSD viral evolution group

- __Contact Information__: spond@temple.edu

- __Analysis Version__: 2.0


####Choose Genetic Code

1. [**Universal**] Universal code. (Genebank transl_table=1).
2. [**Vertebrate mtDNA**] Vertebrate mitochondrial DNA code. (Genebank transl_table=2).
3. [**Yeast mtDNA**] Yeast mitochondrial DNA code. (Genebank transl_table=3).
4. [**Mold/Protozoan mtDNA**] Mold, Protozoan and Coelenterate mitochondrial DNA and the Mycloplasma/Spiroplasma code. (Genebank transl_table=4).
5. [**Invertebrate mtDNA**] Invertebrate mitochondrial DNA code. (Genebank transl_table=5).
6. [**Ciliate Nuclear**] Ciliate, Dasycladacean and Hexamita Nuclear code. (Genebank transl_table=6).
7. [**Echinoderm mtDNA**] Echinoderm mitochondrial DNA code. (Genebank transl_table=9).
8. [**Euplotid Nuclear**] Euplotid Nuclear code. (Genebank transl_table=10).
9. [**Alt. Yeast Nuclear**] Alternative Yeast Nuclear code. (Genebank transl_table=12).
10. [**Ascidian mtDNA**] Ascidian mitochondrial DNA code. (Genebank transl_table=13).
11. [**Flatworm mtDNA**] Flatworm mitochondrial DNA code. (Genebank transl_table=14).
12. [**Blepharisma Nuclear**] Blepharisma Nuclear code. (Genebank transl_table=15).
13. [**Chlorophycean mtDNA**] Chlorophycean Mitochondrial Code (transl_table=16).
14. [**Trematode mtDNA**] Trematode Mitochondrial Code (transl_table=21).
15. [**Scenedesmus obliquus mtDNA**] Scenedesmus obliquus mitochondrial Code (transl_table=22).
16. [**Thraustochytrium mtDNA**] Thraustochytrium Mitochondrial Code (transl_table=23).
17. [**Pterobranchia mtDNA**] Pterobranchia Mitochondrial Code (transl_table=24).
18. [**SR1 and Gracilibacteria**] Candidate Division SR1 and Gracilibacteria Code (transl_table=25).
19. [**Pachysolen Nuclear**] Pachysolen tannophilus Nuclear Code (transl_table=26).

>Please choose an option (or press q to cancel selection):

>Select a coding sequence alignment file (`/home/datamonkey/datamonkey-js-test/app/absrel/../../.hyphy/res//TemplateBatchFiles/SelectionAnalyses/`) >Loaded a multiple sequence alignment with **21** sequences, **634** codons, and **1** partitions from `/home/datamonkey/datamonkey-js-test/app/absrel/output/5b2fdee318ed6e609e24689d`


####Choose the set of branches to test for selection

1. [**All**] Include all branches in the analysis
2. [**Internal**] Include all internal branches in the analysis
3. [**Leaves**] Include all leaf branches in the analysis
4. [**Unlabeled branches**] Set of 39 unlabeled branches

>Please choose an option (or press q to cancel selection):
1. [**All**] Include all branches in the analysis
2. [**Internal**] Include all internal branches in the analysis
3. [**Leaves**] Include all leaf branches in the analysis
4. [**Unlabeled branches**] Set of 39 unlabeled branches

>Please choose an option (or press q to cancel selection):
1. [**All**] Include all branches in the analysis
2. [**Internal**] Include all internal branches in the analysis
3. [**Leaves**] Include all leaf branches in the analysis
4. [**Unlabeled branches**] Set of 39 unlabeled branches

>Please choose an option (or press q to cancel selection):

### * Selected 39 branches for testing: `TARSIER, BOLIVIAN_SQUIRREL_MONKEY, CAPUCHIN, Node4, MAS_NIGHT_MONKEY, Node7, HUMAN, CHIMPANZEE, BONOBO, Node15, Node13, GORILLA, Node12, ORANGUTAN, Node11, GIBBON, Node10, SOOTY_MANGABEY, DRILL, Node25, OLIVE_BABOON, Node24, MACAQUE, CRAB_EATING_MACAQUE, Node30, PIG_TAILED_MACAQUE, Node29, Node23, VERVET, Node22, RED_COLOBUS, ANGOLA_COLOBUS, Node36, BLACK_SNUB_NOSED_MONKEY, GOLDEN_SNUB_NOSED_MONKEY, Node39, Node35, Node21, Node9`


### Obtaining branch lengths and nucleotide substitution biases under the nucleotide GTR model
* Log(L) = -7378.51, AIC-c = 14851.14 (47 estimated parameters)

### Fitting the baseline model with a single dN/dS class per branch, and no site-to-site variation. 
* Log(L) = -7253.88, AIC-c = 14693.05 (92 estimated parameters)
* Branch-level non-synonymous/synonymous rate ratio distribution has median  0.43, and 95% of the weight in  0.00 -  6.08

### Determining the optimal number of rate classes per branch using a step up procedure

|              Branch               |  Length  |  Rates   |     Max. dN/dS     |    Log(L)     |     AIC-c     |Best AIC-c so far|
|-----------------------------------|----------|----------|--------------------|---------------|---------------|-----------------|
|              TARSIER              |   0.25   |    2     |    1.32 (55.36%)   |   -7243.29    |   14675.93    |    14675.93     |
|              TARSIER              |   0.25   |    3     |    1.42 (42.32%)   |   -7243.30    |   14680.02    |    14675.93     |
|     BOLIVIAN_SQUIRREL_MONKEY      |   0.06   |    2     |   >1000 ( 1.97%)   |   -7217.62    |   14628.64    |    14628.64     |
|     BOLIVIAN_SQUIRREL_MONKEY      |   0.06   |    3     |   >1000 ( 1.97%)   |   -7217.61    |   14632.70    |    14628.64     |
|             CAPUCHIN              |   0.05   |    2     |   >1000 ( 1.07%)   |   -7207.82    |   14613.10    |    14613.10     |
|             CAPUCHIN              |   0.05   |    3     |   >1000 ( 1.08%)   |   -7207.82    |   14617.16    |    14613.10     |
|               Node7               |   0.04   |    2     |   >1000 ( 5.10%)   |   -7155.07    |   14511.67    |    14511.67     |
|               Node7               |   0.04   |    3     |   >1000 ( 5.09%)   |   -7155.07    |   14515.73    |    14511.67     |
|         MAS_NIGHT_MONKEY          |   0.04   |    2     |   17.50 (22.08%)   |   -7152.33    |   14510.26    |    14510.26     |
|         MAS_NIGHT_MONKEY          |   0.04   |    3     |   33.04 (14.95%)   |   -7152.36    |   14514.38    |    14510.26     |
|               Node9               |   0.03   |    2     |    2.49 (20.99%)   |   -7150.71    |   14511.07    |    14510.26     |
|              Node21               |   0.02   |    2     |    0.34 (20.25%)   |   -7152.33    |   14514.31    |    14510.26     |
|              GIBBON               |   0.01   |    2     |    0.75 (42.57%)   |   -7152.33    |   14514.32    |    14510.26     |
|              VERVET               |   0.01   |    2     |   >1000 ( 0.19%)   |   -7146.07    |   14501.80    |    14501.80     |
|              VERVET               |   0.01   |    3     |   >1000 ( 0.19%)   |   -7146.07    |   14505.87    |    14501.80     |
|             ORANGUTAN             |   0.01   |    2     |    0.50 (27.38%)   |   -7146.07    |   14505.87    |    14501.80     |
|               Node4               |   0.01   |    2     |   49.19 ( 6.65%)   |   -7145.04    |   14503.79    |    14501.80     |
|          ANGOLA_COLOBUS           |   0.01   |    2     |    0.70 (16.55%)   |   -7146.07    |   14505.87    |    14501.80     |
|              Node10               |   0.01   |    2     |    0.40 (71.99%)   |   -7146.07    |   14505.85    |    14501.80     |
|              Node39               |   0.01   |    2     |    0.50 (54.83%)   |   -7146.07    |   14505.87    |    14501.80     |
|            RED_COLOBUS            |   0.01   |    2     |    0.99 (48.82%)   |   -7146.07    |   14505.87    |    14501.80     |
|           OLIVE_BABOON            |   0.01   |    2     |    0.49 (21.93%)   |   -7146.08    |   14505.87    |    14501.80     |
|              GORILLA              |   0.00   |    2     |    0.25 (22.12%)   |   -7146.07    |   14505.87    |    14501.80     |
|        PIG_TAILED_MACAQUE         |   0.00   |    2     |    0.80 (75.66%)   |   -7146.08    |   14505.87    |    14501.80     |
|              Node11               |   0.00   |    2     |    1.84 ( 5.70%)   |   -7146.08    |   14505.87    |    14501.80     |
|          SOOTY_MANGABEY           |   0.00   |    2     |    0.49 (10.12%)   |   -7146.08    |   14505.87    |    14501.80     |
|               DRILL               |   0.00   |    2     |    0.52 (10.26%)   |   -7146.07    |   14505.87    |    14501.80     |
|              Node13               |   0.00   |    2     |    0.97 (10.57%)   |   -7146.08    |   14505.87    |    14501.80     |
|              Node12               |   0.00   |    2     |    0.40 (76.89%)   |   -7146.07    |   14505.86    |    14501.80     |
|               HUMAN               |   0.00   |    2     |    0.80 (94.60%)   |   -7146.07    |   14505.87    |    14501.80     |
|              Node15               |   0.00   |    2     |    0.80 (51.74%)   |   -7146.07    |   14505.87    |    14501.80     |
|              Node29               |   0.00   |    2     |    0.99 ( 5.00%)   |   -7146.07    |   14505.87    |    14501.80     |
|              Node23               |   0.00   |    2     |    0.50 (49.72%)   |   -7146.07    |   14505.87    |    14501.80     |
|              Node25               |   0.00   |    2     |    0.40 (75.89%)   |   -7146.07    |   14505.87    |    14501.80     |
|      BLACK_SNUB_NOSED_MONKEY      |   0.00   |    2     |    0.25 (50.35%)   |   -7146.07    |   14505.87    |    14501.80     |
|              Node22               |   0.00   |    2     |   1.00 (100.00%)   |   -7147.29    |   14508.29    |    14501.80     |
|              Node35               |   0.00   |    2     |  29.05 (100.00%)   |   -7146.12    |   14505.96    |    14501.80     |
|              BONOBO               |   0.00   |    2     |    0.00 (98.04%)   |   -7146.07    |   14505.87    |    14501.80     |
|              MACAQUE              |   0.00   |    2     |    0.40 (94.42%)   |   -7146.07    |   14505.87    |    14501.80     |
|        CRAB_EATING_MACAQUE        |   0.00   |    2     |   1.00 (100.00%)   |   -7146.59    |   14506.89    |    14501.80     |
|              Node24               |   0.00   |    2     |    0.00 (98.04%)   |   -7146.07    |   14505.87    |    14501.80     |
|              Node36               |   0.00   |    2     |   1.00 (100.00%)   |   -7146.60    |   14506.91    |    14501.80     |
|              Node30               |   0.00   |    2     |    0.25 ( 0.00%)   |   -7146.07    |   14505.87    |    14501.80     |
|            CHIMPANZEE             |   0.00   |    2     |  290.02 (38.51%)   |   -7146.08    |   14505.88    |    14501.80     |
|     GOLDEN_SNUB_NOSED_MONKEY      |   0.00   |    2     |    0.25 ( 1.96%)   |   -7146.07    |   14505.87    |    14501.80     |

### Rate class analyses summary
*  6 branches with **2** rate classes
*  33 branches with **1** rate classes

### Improving parameter estimates of the adaptive rate class model
* Log(L) = -7142.50, AIC-c = 14494.65 (104 estimated parameters)

### Testing selected branches for selection

|              Branch               |  Rates   |     Max. dN/dS     |      Test LRT      |Uncorrected p-value |
|-----------------------------------|----------|--------------------|--------------------|--------------------|
|              TARSIER              |     2    |    1.37 (55.73%)   |        2.48        |       0.10971      |
|     BOLIVIAN_SQUIRREL_MONKEY      |     2    |   >1000 ( 2.00%)   |       44.17        |       0.00000      |
|             CAPUCHIN              |     2    |   >1000 ( 1.11%)   |       16.69        |       0.00008      |
|               Node7               |     2    |   >1000 ( 4.85%)   |        2.42        |       0.11368      |
|         MAS_NIGHT_MONKEY          |     2    |   19.68 (19.90%)   |        2.45        |       0.11192      |
|               Node9               |     1    |   0.52 (100.00%)   |        0.00        |       1.00000      |
|              Node21               |     1    |   0.26 (100.00%)   |        0.00        |       1.00000      |
|              GIBBON               |     1    |   0.65 (100.00%)   |        0.00        |       1.00000      |
|              VERVET               |     2    |   >1000 ( 0.20%)   |       10.74        |       0.00160      |
|             ORANGUTAN             |     1    |   0.43 (100.00%)   |        0.00        |       1.00000      |
|               Node4               |     1    |   2.07 (100.00%)   |        0.42        |       0.34643      |
|          ANGOLA_COLOBUS           |     1    |   0.62 (100.00%)   |        0.00        |       1.00000      |
|              Node10               |     1    |   0.36 (100.00%)   |        0.00        |       1.00000      |
|              Node39               |     1    |   0.46 (100.00%)   |        0.00        |       1.00000      |
|            RED_COLOBUS            |     1    |   0.89 (100.00%)   |        0.00        |       1.00000      |
|           OLIVE_BABOON            |     1    |   0.27 (100.00%)   |        0.00        |       1.00000      |
|              GORILLA              |     1    |   0.21 (100.00%)   |        0.00        |       1.00000      |
|        PIG_TAILED_MACAQUE         |     1    |   0.74 (100.00%)   |        0.00        |       1.00000      |
|              Node11               |     1    |   0.30 (100.00%)   |        0.00        |       1.00000      |
|          SOOTY_MANGABEY           |     1    |   0.23 (100.00%)   |        0.00        |       1.00000      |
|               DRILL               |     1    |   0.24 (100.00%)   |        0.00        |       1.00000      |
|              Node13               |     1    |   0.29 (100.00%)   |        0.00        |       1.00000      |
|              Node12               |     1    |   0.36 (100.00%)   |        0.00        |       1.00000      |
|               HUMAN               |     1    |   0.79 (100.00%)   |        0.00        |       1.00000      |
|              Node15               |     1    |   0.79 (100.00%)   |        0.00        |       1.00000      |
|              Node29               |     1    |   0.63 (100.00%)   |        0.00        |       1.00000      |
|              Node23               |     1    |   0.35 (100.00%)   |        0.00        |       1.00000      |
|              Node25               |     1    |   0.37 (100.00%)   |        0.00        |       1.00000      |
|      BLACK_SNUB_NOSED_MONKEY      |     1    |   0.13 (100.00%)   |        0.00        |       1.00000      |
|              Node22               |     1    |  >1000 (100.00%)   |        2.44        |       0.11205      |
|              Node35               |     1    |  >1000 (100.00%)   |        2.21        |       0.12712      |
|              BONOBO               |     1    |   0.00 (100.00%)   |        0.00        |       1.00000      |
|              MACAQUE              |     1    |   0.39 (100.00%)   |        0.00        |       1.00000      |
|        CRAB_EATING_MACAQUE        |     1    |  >1000 (100.00%)   |        0.98        |       0.24852      |
|              Node24               |     1    |   0.00 (100.00%)   |        0.00        |       1.00000      |
|              Node36               |     1    |  >1000 (100.00%)   |        1.09        |       0.23296      |
|              Node30               |     1    |   0.00 (100.00%)   |        0.00        |       1.00000      |
|            CHIMPANZEE             |     1    |  >1000 (100.00%)   |        0.66        |       0.29915      |
|     GOLDEN_SNUB_NOSED_MONKEY      |     1    |   1.00 (100.00%)   |        0.00        |       1.00000      |
----
### Adaptive branch site random effects likelihood test 
Likelihood ratio test for episodic diversifying positive selection at Holm-Bonferroni corrected _p =   0.0500_ found **2** branches under selection among **39** tested.

* BOLIVIAN_SQUIRREL_MONKEY, p-value =  0.00000
* CAPUCHIN, p-value =  0.00304
