# Supplementary material for: Molecular evolution of mammalian genes with epistatic interactions in fertilization
Source: BMC Evol Biol. 2019 Jul 25;19:154. doi: 10.1186/s12862-019-1480-6 (PMC6659299; doi:10.1186/s12862-019-1480-6)
Supplement: Supplementary file 1 — Appendix S1. aBSREL and MEME output files, and summary of codon model analyses. (ZIP 2616 kb) [file 12862_2019_1480_MOESM1_ESM.zip › zp1_Primates_MEME.csv]

Site	Partition	&alpha;	&beta;<sup>-</sup>	p<sup>-</sup>	&beta;<sup>+</sup>	p<sup>+</sup>	LRT	p-value	# branches under selection	Total branch length
1	1	0.00	0.00	0.00	0.43	1.00	0.04	0.61	1.00	0.28
2	1	0.00	0.00	1.00	0.00	0.00	0.00	1.00	0.00	0.00
3	1	0.00	0.00	0.00	0.54	1.00	1.00	0.32	1.00	0.35
4	1	3.10	2.30	0.32	0.00	0.68	0.00	0.67	0.00	1.24
5	1	0.88	0.00	0.69	0.00	0.31	0.00	0.67	0.00	0.22
6	1	3.06	3.06	0.27	0.00	0.73	0.00	0.67	0.00	1.29
7	1	4.64	3.29	1.00	3.05	0.00	0.00	0.67	0.00	3.29
8	1	0.00	0.00	1.00	0.00	0.00	0.00	1.00	0.00	0.00
9	1	0.00	0.00	1.00	0.00	0.00	0.00	1.00	0.00	0.00
10	1	1.35	0.65	1.00	0.65	0.00	0.00	0.67	0.00	0.76
11	1	0.00	0.00	0.44	1.60	0.56	0.92	0.33	1.00	0.58
12	1	0.00	0.00	0.61	8.52	0.39	4.56	0.05	2.00	2.13
13	1	1.25	0.60	1.00	0.59	0.00	0.00	0.67	0.00	0.70
14	1	0.00	0.00	1.00	0.00	0.00	0.00	1.00	0.00	0.00
15	1	0.87	0.00	0.70	0.00	0.30	0.00	0.67	0.00	0.22
16	1	1.43	0.00	0.70	0.00	0.30	0.00	0.67	0.00	0.36
17	1	0.00	0.00	1.00	0.00	0.00	0.00	1.00	0.00	0.00
18	1	0.00	0.00	1.00	0.00	0.00	0.00	1.00	0.00	0.00
19	1	9.18	0.00	0.70	0.00	0.30	0.00	0.67	0.00	2.28
20	1	0.00	0.00	0.00	1.15	1.00	1.19	0.29	0.00	0.75
21	1	0.00	0.00	0.00	0.51	1.00	0.55	0.42	1.00	0.33
22	1	0.92	0.00	0.69	0.00	0.31	0.00	0.67	0.00	0.23
23	1	0.00	0.00	0.00	0.65	1.00	0.79	0.36	1.00	0.42
24	1	0.00	0.00	1.00	0.00	0.00	0.00	1.00	0.00	0.00
25	1	1.06	0.00	0.66	0.00	0.34	0.00	0.67	0.00	0.26
26	1	4.24	0.00	0.05	0.00	0.95	0.00	0.67	0.00	1.05
27	1	0.00	0.00	0.34	8.38	0.66	5.57	0.03	1.00	3.58
28	1	6.18	1.18	1.00	1.04	0.00	0.00	0.67	0.00	2.30
29	1	2.25	0.00	0.62	0.00	0.38	0.00	0.67	0.00	0.56
30	1	5.31	5.31	0.39	0.00	0.61	0.00	0.67	0.00	2.67
31	1	0.00	0.00	0.00	1.02	1.00	0.31	0.49	1.00	0.66
32	1	0.00	0.00	1.00	0.00	0.00	0.00	1.00	0.00	0.00
33	1	0.00	0.00	1.00	0.00	0.00	0.00	1.00	0.00	0.00
34	1	0.00	0.00	0.00	1.08	1.00	0.67	0.39	0.00	0.70
35	1	1.55	0.00	0.69	0.00	0.31	0.00	0.67	0.00	0.38
36	1	0.00	0.00	0.95	92.44	0.05	6.16	0.02	0.00	2.77
37	1	0.00	0.00	0.91	25.06	0.09	3.73	0.07	0.00	1.50
38	1	1.44	1.44	0.00	2.92	1.00	0.10	0.57	0.00	2.25
39	1	4.60	4.60	0.20	0.00	0.80	0.00	0.67	0.00	1.75
40	1	0.00	0.00	0.90	11.09	0.10	4.00	0.06	0.00	0.72
41	1	16.41	3.88	0.23	0.00	0.77	0.00	0.67	0.00	4.65
42	1	10.95	10.95	0.12	0.00	0.88	0.00	0.67	0.00	3.58
43	1	0.00	0.00	0.79	15.25	0.21	6.10	0.02	1.00	2.04
44	1	0.00	0.00	0.90	13.26	0.10	1.49	0.24	1.00	0.85
45	1	8.22	0.95	1.00	0.86	0.00	0.00	0.67	0.00	2.66
46	1	3.45	3.45	0.21	0.00	0.79	0.00	0.67	0.00	1.34
47	1	2.55	0.00	0.01	0.00	0.99	0.00	0.67	0.00	0.63
48	1	0.00	0.00	0.63	1.26	0.37	0.09	0.58	1.00	0.30
49	1	0.00	0.00	0.96	216.58	0.04	6.11	0.02	0.00	5.13
50	1	6.56	5.22	0.54	0.00	0.46	0.00	0.67	0.00	3.47
51	1	1.06	1.06	0.82	0.00	0.18	0.00	0.67	0.00	0.83
52	1	0.00	0.00	0.96	202.19	0.04	12.09	0.00	0.00	4.85
53	1	0.00	0.00	0.85	23.65	0.15	5.93	0.02	1.00	2.35
54	1	2.02	2.02	0.39	0.00	0.61	0.00	0.67	0.00	1.01
55	1	4.34	4.34	0.19	0.00	0.81	0.00	0.67	0.00	1.61
56	1	2.18	2.18	0.41	0.00	0.59	0.00	0.67	0.00	1.12
57	1	0.00	0.00	0.92	21.94	0.08	5.41	0.03	0.00	1.16
58	1	0.00	0.00	0.89	16.01	0.11	4.21	0.06	0.00	1.10
59	1	1.01	0.00	0.45	3.47	0.55	0.30	0.49	0.00	1.50
60	1	1.93	1.58	1.00	1.54	0.00	0.00	0.67	0.00	1.51
61	1	0.00	0.00	0.00	1.91	1.00	1.69	0.22	0.00	1.24
62	1	0.00	0.00	1.00	0.00	0.00	0.00	1.00	0.00	0.00
63	1	0.41	0.41	0.97	280.04	0.03	6.89	0.01	0.00	6.39
64	1	0.00	0.00	0.97	294.35	0.03	6.61	0.02	0.00	6.57
65	1	1.75	1.75	0.80	0.00	0.20	0.00	0.67	0.00	1.35
66	1	1.37	0.00	0.62	0.00	0.38	0.00	0.67	0.00	0.34
67	1	1.37	0.00	0.63	0.00	0.37	0.00	0.67	0.00	0.34
68	1	0.00	0.00	1.00	0.00	0.00	0.00	1.00	0.00	0.00
69	1	0.00	0.00	1.00	0.00	0.00	0.00	1.00	0.00	0.00
70	1	0.00	0.00	1.00	0.00	0.00	0.00	1.00	0.00	0.00
71	1	0.72	0.00	0.01	0.00	0.99	0.00	0.67	0.00	0.18
72	1	0.00	0.00	1.00	0.00	0.00	0.00	1.00	0.00	0.00
73	1	0.00	0.00	0.00	0.48	1.00	0.43	0.45	1.00	0.31
74	1	1.77	0.00	0.63	0.00	0.37	0.00	0.67	0.00	0.44
75	1	2.62	0.00	0.26	0.00	0.74	0.00	0.67	0.00	0.65
76	1	0.00	0.00	0.64	1.43	0.36	0.38	0.46	1.00	0.34
77	1	0.00	0.00	1.00	0.00	0.00	0.00	1.00	0.00	0.00
78	1	1.53	1.34	1.00	1.32	0.00	0.00	0.67	0.00	1.25
79	1	0.00	0.00	0.00	0.48	1.00	0.43	0.45	1.00	0.31
80	1	0.00	0.00	1.00	0.00	0.00	0.00	1.00	0.00	0.00
81	1	0.00	0.00	1.00	0.00	0.00	0.00	1.00	0.00	0.00
82	1	0.00	0.00	0.76	3.30	0.24	0.65	0.39	1.00	0.51
83	1	0.00	0.00	1.00	0.00	0.00	0.00	1.00	0.00	0.00
84	1	2.26	0.00	0.22	0.00	0.78	0.00	0.67	0.00	0.56
85	1	2.01	0.00	0.22	0.00	0.78	0.00	0.67	0.00	0.50
86	1	0.00	0.00	0.80	5.45	0.20	1.11	0.30	0.00	0.69
87	1	0.00	0.00	0.48	1.35	0.52	1.16	0.29	1.00	0.46
88	1	3.01	3.01	0.28	0.00	0.72	0.00	0.67	0.00	1.30
89	1	0.00	0.00	0.00	0.61	1.00	0.55	0.42	1.00	0.40
90	1	0.00	0.00	1.00	0.00	0.00	0.00	1.00	0.00	0.00
91	1	0.00	0.00	0.72	3.39	0.28	1.32	0.26	1.00	0.62
92	1	0.91	0.91	0.69	0.00	0.31	0.00	0.67	0.00	0.63
93	1	0.00	0.00	1.00	0.00	0.00	0.00	1.00	0.00	0.00
94	1	0.00	0.00	1.00	0.00	0.00	0.00	1.00	0.00	0.00
95	1	1.56	0.00	0.02	0.00	0.98	0.00	0.67	0.00	0.39
96	1	1.01	0.00	0.67	0.00	0.33	0.00	0.67	0.00	0.25
97	1	0.00	0.00	0.66	1.94	0.34	0.84	0.35	1.00	0.42
98	1	0.00	0.00	0.62	1.83	0.38	0.45	0.44	1.00	0.45
99	1	0.00	0.00	0.00	0.42	1.00	0.73	0.37	1.00	0.27
100	1	0.00	0.00	1.00	0.00	0.00	0.00	1.00	0.00	0.00
101	1	0.00	0.00	0.00	0.50	1.00	0.37	0.47	1.00	0.32
102	1	4.66	0.00	0.20	0.00	0.80	0.00	0.67	0.00	1.16
103	1	0.00	0.00	0.00	1.09	1.00	1.05	0.31	0.00	0.71
104	1	0.00	0.00	0.00	1.02	1.00	1.45	0.25	1.00	0.66
105	1	0.00	0.00	0.00	0.56	1.00	0.42	0.45	1.00	0.36
106	1	0.00	0.00	1.00	0.00	0.00	0.00	1.00	0.00	0.00
107	1	0.00	0.00	0.00	1.61	1.00	2.24	0.16	3.00	1.04
108	1	0.00	0.00	1.00	0.00	0.00	0.00	1.00	0.00	0.00
109	1	0.00	0.00	0.34	2.13	0.66	2.02	0.18	0.00	0.91
110	1	5.59	0.00	0.22	0.00	0.78	0.00	0.67	0.00	1.39
111	1	0.00	0.00	1.00	0.00	0.00	0.00	1.00	0.00	0.00
112	1	0.92	0.00	0.69	0.00	0.31	0.00	0.67	0.00	0.23
113	1	2.39	2.39	0.25	0.00	0.75	0.00	0.67	0.00	0.98
114	1	2.43	0.63	0.00	0.63	1.00	0.00	0.67	0.00	1.01
115	1	0.00	0.00	1.00	0.00	0.00	0.00	1.00	0.00	0.00
116	1	0.00	0.00	0.00	0.82	1.00	0.28	0.50	0.00	0.53
117	1	5.06	0.00	0.20	0.00	0.80	0.00	0.67	0.00	1.26
118	1	1.07	0.00	0.59	2.50	0.41	0.30	0.49	1.00	0.93
119	1	0.00	0.00	0.00	0.57	1.00	0.54	0.42	1.00	0.37
120	1	0.00	0.00	0.00	2.30	1.00	2.86	0.11	2.00	1.49
121	1	0.00	0.00	1.00	0.00	0.00	0.00	1.00	0.00	0.00
122	1	1.53	1.53	0.38	1.65	0.62	0.00	0.66	0.00	1.42
123	1	0.00	0.00	0.56	2.31	0.44	2.26	0.16	1.00	0.66
124	1	0.00	0.00	0.00	3.76	1.00	2.21	0.16	3.00	2.44
125	1	0.00	0.00	0.94	37.08	0.06	2.37	0.15	1.00	1.49
126	1	0.00	0.00	0.95	40.94	0.05	2.57	0.13	1.00	1.44
127	1	2.84	0.00	0.66	0.00	0.34	0.00	0.67	0.00	0.71
128	1	0.00	0.00	1.00	0.00	0.00	0.00	1.00	0.00	0.00
129	1	1.54	0.00	0.02	0.00	0.98	0.00	0.67	0.00	0.38
130	1	0.00	0.00	1.00	0.00	0.00	0.00	1.00	0.00	0.00
131	1	1.19	1.19	0.00	2.12	1.00	0.24	0.51	0.00	1.67
132	1	1.19	1.19	0.00	1.90	1.00	0.15	0.55	0.00	1.53
133	1	0.00	0.00	1.00	0.00	0.00	0.00	1.00	0.00	0.00
134	1	0.00	0.00	0.00	1.09	1.00	0.86	0.35	2.00	0.71
135	1	0.00	0.00	0.00	0.54	1.00	0.69	0.38	1.00	0.35
136	1	0.00	0.00	1.00	0.00	0.00	0.00	1.00	0.00	0.00
137	1	0.00	0.00	1.00	0.00	0.00	0.00	1.00	0.00	0.00
138	1	0.00	0.00	1.00	0.00	0.00	0.00	1.00	0.00	0.00
139	1	0.00	0.00	0.57	4.88	0.43	1.53	0.24	0.00	1.37
140	1	0.94	0.94	0.92	80.19	0.08	0.68	0.38	0.00	5.11
141	1	0.00	0.00	0.00	1.75	1.00	1.52	0.24	1.00	1.13
142	1	27.94	25.27	0.18	0.00	0.82	0.00	0.67	0.00	9.90
143	1	2.99	1.63	0.59	0.00	0.41	0.00	0.67	0.00	1.37
144	1	3.56	0.00	0.43	17.33	0.57	1.28	0.27	0.00	7.34
145	1	0.00	0.00	1.00	0.00	0.00	0.00	1.00	0.00	0.00
146	1	2.66	2.66	0.34	0.00	0.66	0.00	0.67	0.00	1.25
147	1	0.00	0.00	0.36	1.88	0.64	0.54	0.42	1.00	0.78
148	1	0.00	0.00	0.00	0.91	1.00	1.28	0.27	1.00	0.59
149	1	0.00	0.00	1.00	0.00	0.00	0.00	1.00	0.00	0.00
150	1	0.82	0.00	0.69	0.00	0.31	0.00	0.67	0.00	0.21
151	1	6.76	6.76	0.16	0.00	0.84	0.00	0.67	0.00	2.40
152	1	0.00	0.00	0.00	1.89	1.00	1.86	0.20	0.00	1.22
153	1	0.00	0.00	0.46	2.32	0.54	0.60	0.40	2.00	0.81
154	1	0.00	0.00	0.95	50.11	0.05	2.33	0.15	1.00	1.62
155	1	1.42	1.42	0.49	0.00	0.51	0.00	0.67	0.00	0.80
156	1	0.00	0.00	0.00	0.70	1.00	0.72	0.38	1.00	0.45
157	1	3.81	2.64	0.78	2.60	0.22	0.00	0.67	0.00	2.65
158	1	1.80	0.51	0.00	0.51	1.00	0.00	0.67	0.00	0.78
159	1	3.85	0.00	0.69	0.00	0.31	0.00	0.67	0.00	0.96
160	1	0.00	0.00	0.50	1.94	0.50	1.14	0.29	1.00	0.63
161	1	2.21	0.55	0.71	0.55	0.29	0.00	0.67	0.00	0.91
162	1	0.00	0.00	0.80	6.63	0.20	1.11	0.30	1.00	0.87
163	1	1.52	1.40	0.00	1.40	1.00	0.00	0.67	0.00	1.29
164	1	0.00	0.00	0.64	5.00	0.36	1.62	0.22	2.00	1.18
165	1	2.60	2.60	0.00	4.92	1.00	0.25	0.51	0.00	3.84
166	1	0.00	0.00	1.00	0.00	0.00	0.00	1.00	0.00	0.00
167	1	0.00	0.00	0.00	1.26	1.00	1.29	0.27	2.00	0.82
168	1	1.05	0.00	0.67	0.00	0.33	0.00	0.67	0.00	0.26
169	1	0.00	0.00	1.00	0.00	0.00	0.00	1.00	0.00	0.00
170	1	9.25	0.00	0.63	0.00	0.37	0.00	0.67	0.00	2.30
171	1	0.00	0.00	0.00	0.82	1.00	0.53	0.42	0.00	0.53
172	1	1.70	0.71	1.00	0.71	0.00	0.00	0.67	0.00	0.88
173	1	1.07	0.00	0.63	5.78	0.37	0.73	0.37	2.00	1.66
174	1	2.21	0.00	0.36	0.00	0.64	0.00	0.67	0.00	0.55
175	1	1.05	1.05	0.00	1.45	1.00	0.07	0.59	0.00	1.20
176	1	3.43	0.00	0.67	0.00	0.33	0.00	0.67	0.00	0.85
177	1	3.91	0.00	0.20	0.00	0.80	0.00	0.67	0.00	0.97
178	1	1.52	0.71	1.00	0.65	0.00	0.00	0.67	0.00	0.83
179	1	0.00	0.00	1.00	0.00	0.00	0.00	1.00	0.00	0.00
180	1	0.00	0.00	1.00	0.00	0.00	0.00	1.00	0.00	0.00
181	1	0.00	0.00	1.00	0.00	0.00	0.00	1.00	0.00	0.00
182	1	0.00	0.00	1.00	0.00	0.00	0.00	1.00	0.00	0.00
183	1	0.90	0.00	0.69	0.00	0.31	0.00	0.67	0.00	0.22
184	1	0.00	0.00	1.00	0.00	0.00	0.00	1.00	0.00	0.00
185	1	0.00	0.00	0.66	3.28	0.34	2.89	0.11	1.00	0.72
186	1	0.00	0.00	0.00	0.52	1.00	0.61	0.40	1.00	0.33
187	1	0.00	0.00	1.00	0.00	0.00	0.00	1.00	0.00	0.00
188	1	0.00	0.00	1.00	0.00	0.00	0.00	1.00	0.00	0.00
189	1	1.55	0.00	0.64	0.00	0.36	0.00	0.67	0.00	0.39
190	1	2.06	1.88	1.00	1.84	0.00	0.00	0.67	0.00	1.73
191	1	0.00	0.00	0.90	12.08	0.10	1.28	0.27	1.00	0.79
192	1	0.00	0.00	1.00	0.00	0.00	0.00	1.00	0.00	0.00
193	1	2.19	1.86	0.96	1.86	0.04	0.00	0.67	0.00	1.75
194	1	0.00	0.00	0.00	1.57	1.00	2.40	0.15	1.00	1.02
195	1	1.05	0.69	1.00	0.67	0.00	0.00	0.67	0.00	0.71
196	1	0.00	0.00	0.31	1.84	0.69	0.72	0.37	1.00	0.83
197	1	1.06	0.64	1.00	0.62	0.00	0.00	0.67	0.00	0.68
198	1	0.00	0.00	0.00	1.15	1.00	0.95	0.33	0.00	0.75
199	1	2.22	0.63	0.85	0.63	0.15	0.00	0.67	0.00	0.96
200	1	0.00	0.00	0.00	0.52	1.00	1.00	0.32	1.00	0.34
201	1	0.00	0.00	0.00	0.64	1.00	1.05	0.31	1.00	0.41
202	1	0.88	0.00	0.68	0.00	0.32	0.00	0.67	0.00	0.22
203	1	0.00	0.00	1.00	0.00	0.00	0.00	1.00	0.00	0.00
204	1	0.00	0.00	0.95	55.04	0.05	2.61	0.13	1.00	1.88
205	1	0.00	0.00	0.00	0.72	1.00	0.69	0.38	1.00	0.47
206	1	0.00	0.00	0.51	12.38	0.49	2.61	0.13	3.00	3.91
207	1	1.97	0.00	0.15	0.00	0.85	0.00	0.67	0.00	0.49
208	1	0.92	0.00	0.69	0.00	0.31	0.00	0.67	0.00	0.23
209	1	0.00	0.00	1.00	0.00	0.00	0.00	1.00	0.00	0.00
210	1	0.00	0.00	1.00	0.00	0.00	0.00	1.00	0.00	0.00
211	1	2.01	2.01	0.00	2.28	1.00	0.01	0.64	0.00	1.98
212	1	0.00	0.00	0.00	0.61	1.00	0.44	0.45	1.00	0.39
213	1	0.00	0.00	0.00	1.49	1.00	0.40	0.46	2.00	0.97
214	1	2.01	0.00	0.07	0.00	0.93	0.00	0.67	0.00	0.50
215	1	0.00	0.00	0.00	1.45	1.00	1.43	0.25	0.00	0.94
216	1	0.00	0.00	0.00	1.15	1.00	0.71	0.38	0.00	0.75
217	1	0.00	0.00	0.00	1.04	1.00	1.59	0.23	0.00	0.68
218	1	0.00	0.00	0.00	1.21	1.00	0.87	0.34	1.00	0.79
219	1	0.00	0.00	1.00	0.00	0.00	0.00	1.00	0.00	0.00
220	1	0.00	0.00	0.00	0.47	1.00	0.37	0.47	1.00	0.31
221	1	0.00	0.00	1.00	0.00	0.00	0.00	1.00	0.00	0.00
222	1	0.00	0.00	1.00	0.00	0.00	0.00	1.00	0.00	0.00
223	1	0.00	0.00	0.00	0.69	1.00	0.61	0.40	1.00	0.45
224	1	0.00	0.00	0.00	3.58	1.00	3.81	0.07	1.00	2.32
225	1	1.46	1.46	0.41	0.00	0.59	0.00	0.67	0.00	0.75
226	1	0.00	0.00	0.71	3.40	0.29	1.22	0.28	1.00	0.63
227	1	0.00	0.00	0.00	2.45	1.00	3.71	0.07	2.00	1.59
228	1	0.00	0.00	0.97	3167.78	0.03	20.34	0.00	1.00	55.38
229	1	2.84	2.84	0.24	0.00	0.76	0.00	0.67	0.00	1.15
230	1	32.85	0.00	0.02	0.00	0.98	0.00	0.67	0.00	8.17
231	1	0.00	0.00	0.96	109.99	0.04	3.58	0.08	1.00	3.20
232	1	5.14	0.97	1.00	0.63	0.00	0.00	0.67	0.00	1.91
233	1	0.00	0.00	1.00	0.00	0.00	0.00	1.00	0.00	0.00
234	1	6.42	0.00	0.05	0.00	0.95	0.00	0.67	0.00	1.60
235	1	6.54	6.54	0.16	0.00	0.84	0.00	0.67	0.00	2.31
236	1	0.00	0.00	1.00	0.00	0.00	0.00	1.00	0.00	0.00
237	1	3.51	0.68	1.00	0.68	0.00	0.00	0.67	0.00	1.32
238	1	0.00	0.00	1.00	0.00	0.00	0.00	1.00	0.00	0.00
239	1	0.00	0.00	1.00	0.00	0.00	0.00	1.00	0.00	0.00
240	1	5.51	0.00	0.68	0.00	0.32	0.00	0.67	0.00	1.37
241	1	0.00	0.00	1.00	0.00	0.00	0.00	1.00	0.00	0.00
242	1	0.00	0.00	0.00	1.39	1.00	0.87	0.34	1.00	0.90
243	1	0.00	0.00	0.00	0.74	1.00	0.66	0.39	1.00	0.48
244	1	0.00	0.00	0.95	61.00	0.05	2.56	0.14	1.00	2.16
245	1	0.00	0.00	1.00	0.00	0.00	0.00	1.00	0.00	0.00
246	1	0.00	0.00	0.37	4.33	0.63	1.75	0.21	1.00	1.78
247	1	0.00	0.00	0.00	1.16	1.00	0.92	0.33	0.00	0.76
248	1	0.00	0.00	1.00	0.00	0.00	0.00	1.00	0.00	0.00
249	1	0.00	0.00	0.00	1.61	1.00	0.81	0.35	1.00	1.04
250	1	1.06	0.00	0.67	2.62	0.33	0.34	0.48	1.00	0.82
251	1	0.82	0.71	1.00	0.70	0.00	0.00	0.67	0.00	0.67
252	1	4.53	0.00	0.19	0.00	0.81	0.00	0.67	0.00	1.13
253	1	1.36	0.00	0.63	0.00	0.37	0.00	0.67	0.00	0.34
254	1	0.00	0.00	0.00	0.69	1.00	0.71	0.38	1.00	0.45
255	1	0.00	0.00	0.71	2.30	0.29	0.89	0.34	0.00	0.44
256	1	0.00	0.00	1.00	0.00	0.00	0.00	1.00	0.00	0.00
257	1	0.00	0.00	0.92	133.73	0.08	6.44	0.02	2.00	6.70
258	1	0.00	0.00	1.00	0.00	0.00	0.00	1.00	0.00	0.00
259	1	2.18	0.51	1.00	0.51	0.00	0.00	0.67	0.00	0.88
260	1	0.00	0.00	1.00	0.00	0.00	0.00	1.00	0.00	0.00
261	1	6.03	4.37	0.19	0.00	0.81	0.00	0.67	0.00	2.04
262	1	0.00	0.00	1.00	0.00	0.00	0.00	1.00	0.00	0.00
263	1	7.26	0.00	0.15	0.00	0.85	0.00	0.67	0.00	1.81
264	1	0.00	0.00	0.66	1.58	0.34	0.42	0.45	1.00	0.35
265	1	0.00	0.00	0.00	0.48	1.00	0.51	0.43	1.00	0.31
266	1	0.00	0.00	0.00	1.11	1.00	1.99	0.18	0.00	0.72
267	1	0.00	0.00	1.00	0.00	0.00	0.00	1.00	0.00	0.00
268	1	0.00	0.00	0.45	1.21	0.55	1.01	0.32	1.00	0.43
269	1	0.00	0.00	1.00	0.00	0.00	0.00	1.00	0.00	0.00
270	1	1.49	1.49	0.40	0.00	0.60	0.00	0.67	0.00	0.75
271	1	2.61	0.00	0.15	0.00	0.85	0.00	0.67	0.00	0.65
272	1	0.00	0.00	1.00	0.00	0.00	0.00	1.00	0.00	0.00
273	1	0.00	0.00	1.00	0.00	0.00	0.00	1.00	0.00	0.00
274	1	0.00	0.00	1.00	0.00	0.00	0.00	1.00	0.00	0.00
275	1	0.00	0.00	1.00	0.00	0.00	0.00	1.00	0.00	0.00
276	1	0.00	0.00	1.00	0.00	0.00	0.00	1.00	0.00	0.00
277	1	1.05	0.00	0.05	0.00	0.95	0.00	0.67	0.00	0.26
278	1	0.00	0.00	0.00	1.20	1.00	1.18	0.29	2.00	0.78
279	1	0.00	0.00	1.00	0.00	0.00	0.00	1.00	0.00	0.00
280	1	5.49	2.44	0.28	0.00	0.72	0.00	0.67	0.00	1.81
281	1	0.00	0.00	0.00	0.54	1.00	0.29	0.49	1.00	0.35
282	1	0.00	0.00	0.86	19.45	0.14	2.97	0.11	2.00	1.76
283	1	1.35	0.99	1.00	0.96	0.00	0.00	0.67	0.00	0.98
284	1	0.00	0.00	1.00	0.00	0.00	0.00	1.00	0.00	0.00
285	1	5.10	1.25	0.54	1.25	0.46	0.00	0.67	0.00	2.08
286	1	0.00	0.00	0.96	71.13	0.04	2.55	0.14	1.00	2.02
287	1	4.76	4.76	0.17	0.00	0.83	0.00	0.67	0.00	1.72
288	1	7.67	0.00	0.02	0.00	0.98	0.00	0.67	0.00	1.91
289	1	0.00	0.00	0.52	1.43	0.48	0.75	0.37	1.00	0.44
290	1	0.00	0.00	1.00	0.00	0.00	0.00	1.00	0.00	0.00
291	1	3.06	0.00	0.67	0.00	0.33	0.00	0.67	0.00	0.76
292	1	0.00	0.00	1.00	0.00	0.00	0.00	1.00	0.00	0.00
293	1	0.00	0.00	1.00	0.00	0.00	0.00	1.00	0.00	0.00
294	1	0.00	0.00	0.00	1.15	1.00	0.51	0.43	0.00	0.75
295	1	0.00	0.00	1.00	0.00	0.00	0.00	1.00	0.00	0.00
296	1	1.08	0.00	0.68	0.00	0.32	0.00	0.67	0.00	0.27
297	1	0.00	0.00	1.00	0.00	0.00	0.00	1.00	0.00	0.00
298	1	0.00	0.00	0.56	1.37	0.44	0.36	0.47	1.00	0.39
299	1	1.62	0.00	0.63	0.00	0.37	0.00	0.67	0.00	0.40
300	1	0.00	0.00	0.91	12.66	0.09	1.41	0.25	1.00	0.75
301	1	0.88	0.00	0.67	0.00	0.33	0.00	0.67	0.00	0.22
302	1	0.00	0.00	1.00	0.00	0.00	0.00	1.00	0.00	0.00
303	1	0.00	0.00	1.00	0.00	0.00	0.00	1.00	0.00	0.00
304	1	5.55	0.40	0.00	0.40	1.00	0.00	0.67	0.00	1.64
305	1	0.00	0.00	0.92	22.61	0.08	1.84	0.20	1.00	1.13
306	1	0.00	0.00	0.74	10.13	0.26	3.93	0.07	1.00	1.71
307	1	0.00	0.00	1.00	0.00	0.00	0.00	1.00	0.00	0.00
308	1	0.00	0.00	1.00	0.00	0.00	0.00	1.00	0.00	0.00
309	1	10.05	0.00	0.65	0.00	0.35	0.00	0.67	0.00	2.50
310	1	0.00	0.00	0.00	3.07	1.00	2.53	0.14	1.00	1.99
311	1	0.00	0.00	1.00	0.00	0.00	0.00	1.00	0.00	0.00
312	1	0.00	0.00	0.00	0.51	1.00	0.55	0.42	1.00	0.33
313	1	0.00	0.00	0.95	30.59	0.05	2.05	0.18	1.00	1.09
314	1	0.00	0.00	1.00	0.00	0.00	0.00	1.00	0.00	0.00
315	1	0.00	0.00	0.48	1.87	0.52	1.44	0.25	1.00	0.63
316	1	2.03	0.00	0.67	0.00	0.33	0.00	0.67	0.00	0.50
317	1	0.91	0.00	0.82	17.00	0.18	2.14	0.17	2.00	2.17
318	1	0.00	0.00	0.00	1.42	1.00	1.11	0.30	2.00	0.92
319	1	0.00	0.00	0.00	2.10	1.00	0.78	0.36	1.00	1.36
320	1	6.00	6.00	0.16	0.00	0.84	0.00	0.67	0.00	2.12
321	1	0.00	0.00	0.74	3.17	0.26	0.97	0.32	1.00	0.53
322	1	1.72	1.72	0.46	0.00	0.54	0.00	0.67	0.00	0.94
323	1	2.53	0.59	0.79	0.58	0.21	0.00	0.67	0.00	1.01
324	1	0.00	0.00	0.59	4.97	0.41	2.01	0.18	1.00	1.33
325	1	0.00	0.00	1.00	0.00	0.00	0.00	1.00	0.00	0.00
326	1	0.00	0.00	1.00	0.00	0.00	0.00	1.00	0.00	0.00
327	1	0.74	0.74	0.91	20.25	0.09	1.14	0.29	0.00	1.86
328	1	6.16	0.00	0.07	0.00	0.93	0.00	0.67	0.00	1.53
329	1	0.00	0.00	0.72	8.58	0.28	3.23	0.09	1.00	1.58
330	1	1.99	1.99	0.02	2.15	0.98	0.00	0.65	0.00	1.89
331	1	0.00	0.00	0.92	18.37	0.08	1.76	0.21	1.00	0.95
332	1	0.00	0.00	0.73	2.73	0.27	0.56	0.41	0.00	0.48
333	1	0.00	0.00	1.00	0.00	0.00	0.00	1.00	0.00	0.00
334	1	1.06	0.00	0.66	0.00	0.34	0.00	0.67	0.00	0.26
335	1	0.00	0.00	1.00	0.00	0.00	0.00	1.00	0.00	0.00
336	1	0.00	0.00	1.00	0.00	0.00	0.00	1.00	0.00	0.00
337	1	2.81	2.08	1.00	1.85	0.00	0.00	0.67	0.00	2.05
338	1	0.00	0.00	1.00	0.00	0.00	0.00	1.00	0.00	0.00
339	1	1.61	1.61	0.45	0.00	0.55	0.00	0.67	0.00	0.87
340	1	1.47	1.47	0.47	0.00	0.53	0.00	0.67	0.00	0.81
341	1	9.15	0.54	0.90	0.54	0.10	0.00	0.67	0.00	2.63
342	1	0.00	0.00	0.00	3.77	1.00	1.22	0.28	2.00	2.45
343	1	4.37	2.99	1.00	2.63	0.00	0.00	0.67	0.00	3.03
344	1	4.34	4.34	0.27	0.00	0.73	0.00	0.67	0.00	1.85
345	1	1.78	1.78	0.02	2.45	0.98	0.04	0.61	0.00	2.02
346	1	0.00	0.00	0.00	1.35	1.00	1.79	0.20	1.00	0.88
347	1	4.31	4.31	0.59	0.00	0.41	0.00	0.67	0.00	2.74
348	1	0.00	0.00	0.00	1.94	1.00	0.62	0.40	2.00	1.26
349	1	6.23	2.54	1.00	2.79	0.00	0.00	0.67	0.00	3.20
350	1	0.90	0.00	0.69	0.00	0.31	0.00	0.67	0.00	0.22
351	1	0.00	0.00	0.70	2.74	0.30	0.93	0.33	0.00	0.53
352	1	2.93	2.15	1.00	1.31	0.00	0.00	0.67	0.00	2.12
353	1	0.00	0.00	0.00	1.42	1.00	1.10	0.30	1.00	0.92
354	1	3.64	3.12	0.23	0.00	0.77	0.00	0.67	0.00	1.37
355	1	0.00	0.00	1.00	0.00	0.00	0.00	1.00	0.00	0.00
356	1	0.00	0.00	0.88	8.94	0.12	1.28	0.27	1.00	0.70
357	1	0.80	0.00	0.32	5.16	0.68	1.62	0.22	1.00	2.47
358	1	0.00	0.00	1.00	0.00	0.00	0.00	1.00	0.00	0.00
359	1	0.00	0.00	1.00	0.00	0.00	0.00	1.00	0.00	0.00
360	1	0.00	0.00	1.00	0.00	0.00	0.00	1.00	0.00	0.00
361	1	0.00	0.00	0.00	0.61	1.00	0.55	0.42	1.00	0.40
362	1	1.05	0.00	0.66	0.00	0.34	0.00	0.67	0.00	0.26
363	1	1.98	0.00	0.62	0.00	0.38	0.00	0.67	0.00	0.49
364	1	0.00	0.00	1.00	0.00	0.00	0.00	1.00	0.00	0.00
365	1	6.60	2.66	0.27	0.00	0.73	0.00	0.67	0.00	2.11
366	1	3.51	3.51	0.53	0.00	0.47	0.00	0.67	0.00	2.08
367	1	0.00	0.00	1.00	0.00	0.00	0.00	1.00	0.00	0.00
368	1	2.81	2.81	0.55	0.00	0.45	0.00	0.67	0.00	1.70
369	1	2.26	2.02	0.41	0.00	0.59	0.00	0.67	0.00	1.10
370	1	2.23	1.13	1.00	1.10	0.00	0.00	0.67	0.00	1.29
371	1	2.14	1.22	0.81	0.00	0.19	0.00	0.67	0.00	1.17
372	1	1.05	0.00	0.67	0.00	0.33	0.00	0.67	0.00	0.26
373	1	1.32	0.58	1.00	0.53	0.00	0.00	0.67	0.00	0.70
374	1	1.76	1.76	0.56	0.00	0.44	0.00	0.67	0.00	1.07
375	1	0.00	0.00	0.00	3.10	1.00	2.56	0.14	1.00	2.01
376	1	2.49	2.49	0.33	0.00	0.67	0.00	0.67	0.00	1.16
377	1	1.51	0.00	0.78	6.22	0.22	0.73	0.37	1.00	1.25
378	1	3.36	0.72	1.00	0.52	0.00	0.00	0.67	0.00	1.30
379	1	5.68	0.00	0.27	0.00	0.73	0.00	0.67	0.00	1.41
380	1	0.00	0.00	0.14	2.55	0.86	2.07	0.18	1.00	1.42
381	1	0.00	0.00	1.00	0.00	0.00	0.00	1.00	0.00	0.00
382	1	0.00	0.00	1.00	0.00	0.00	0.00	1.00	0.00	0.00
383	1	0.00	0.00	1.00	0.00	0.00	0.00	1.00	0.00	0.00
384	1	0.90	0.00	0.69	0.00	0.31	0.00	0.67	0.00	0.22
385	1	0.00	0.00	1.00	0.00	0.00	0.00	1.00	0.00	0.00
386	1	0.00	0.00	0.00	3.22	1.00	2.52	0.14	2.00	2.09
387	1	0.00	0.00	0.76	22.65	0.24	4.84	0.04	2.00	3.47
388	1	5.51	0.00	0.67	0.00	0.33	0.00	0.67	0.00	1.37
389	1	1.52	0.00	0.64	0.00	0.36	0.00	0.67	0.00	0.38
390	1	2.40	0.47	0.61	0.47	0.39	0.00	0.67	0.00	0.90
391	1	0.00	0.00	0.00	1.99	1.00	1.16	0.29	1.00	1.29
392	1	0.00	0.00	1.00	0.00	0.00	0.00	1.00	0.00	0.00
393	1	0.00	0.00	1.00	0.00	0.00	0.00	1.00	0.00	0.00
394	1	3.41	3.41	0.26	0.00	0.74	0.00	0.67	0.00	1.42
395	1	0.00	0.00	0.00	1.56	1.00	1.50	0.24	1.00	1.02
396	1	1.22	1.22	0.54	0.00	0.46	0.00	0.67	0.00	0.73
397	1	2.06	0.71	1.00	0.56	0.00	0.00	0.67	0.00	0.97
398	1	0.00	0.00	0.96	146.13	0.04	3.88	0.07	1.00	3.60
399	1	0.00	0.00	0.95	55.45	0.05	2.65	0.13	1.00	1.80
400	1	0.00	0.00	1.00	0.00	0.00	0.00	1.00	0.00	0.00
401	1	0.00	0.00	1.00	0.00	0.00	0.00	1.00	0.00	0.00
402	1	8.53	0.00	0.02	0.00	0.98	0.00	0.67	0.00	2.12
403	1	2.06	0.00	0.22	0.00	0.78	0.00	0.67	0.00	0.51
404	1	0.00	0.00	1.00	0.00	0.00	0.00	1.00	0.00	0.00
405	1	0.00	0.00	1.00	0.00	0.00	0.00	1.00	0.00	0.00
406	1	3.68	2.66	1.00	2.36	0.00	0.00	0.67	0.00	2.64
407	1	1.28	0.65	1.00	0.63	0.00	0.00	0.67	0.00	0.74
408	1	9.41	0.00	0.67	0.00	0.33	0.00	0.67	0.00	2.34
409	1	0.00	0.00	1.00	0.00	0.00	0.00	1.00	0.00	0.00
410	1	0.00	0.00	0.00	1.54	1.00	0.95	0.33	0.00	1.00
411	1	8.57	0.00	0.68	0.00	0.32	0.00	0.67	0.00	2.13
412	1	0.00	0.00	0.00	0.57	1.00	0.61	0.40	1.00	0.37
413	1	18.13	0.00	0.68	0.00	0.32	0.00	0.67	0.00	4.51
414	1	23.71	2.59	0.32	0.00	0.68	0.00	0.67	0.00	6.44
415	1	0.00	0.00	0.90	58.68	0.10	4.85	0.04	2.00	3.87
416	1	1.74	0.00	0.62	0.00	0.38	0.00	0.67	0.00	0.43
417	1	0.00	0.00	1.00	0.00	0.00	0.00	1.00	0.00	0.00
418	1	7.15	0.48	1.00	0.48	0.00	0.00	0.67	0.00	2.09
419	1	3.84	3.84	0.26	0.00	0.74	0.00	0.67	0.00	1.60
420	1	0.00	0.00	0.00	0.60	1.00	0.34	0.48	1.00	0.39
421	1	12.01	2.22	0.38	0.00	0.62	0.00	0.67	0.00	3.54
422	1	1.42	0.00	0.64	0.00	0.36	0.00	0.67	0.00	0.35
423	1	0.00	0.00	0.00	0.66	1.00	0.43	0.45	1.00	0.43
424	1	28.51	0.59	1.00	0.53	0.00	0.00	0.67	0.00	7.48
425	1	0.00	0.00	1.00	0.00	0.00	0.00	1.00	0.00	0.00
426	1	0.00	0.00	0.00	0.96	1.00	1.09	0.30	0.00	0.62
427	1	0.00	0.00	1.00	0.00	0.00	0.00	1.00	0.00	0.00
428	1	23.71	0.00	0.11	0.00	0.89	0.00	0.67	0.00	5.90
429	1	0.00	0.00	0.00	0.82	1.00	0.84	0.35	1.00	0.53
430	1	0.00	0.00	1.00	0.00	0.00	0.00	1.00	0.00	0.00
431	1	0.00	0.00	1.00	0.00	0.00	0.00	1.00	0.00	0.00
432	1	0.00	0.00	1.00	0.00	0.00	0.00	1.00	0.00	0.00
433	1	0.00	0.00	0.00	1.84	1.00	2.77	0.12	2.00	1.19
434	1	0.00	0.00	0.94	41.05	0.06	2.57	0.13	1.00	1.56
435	1	1.03	0.00	0.68	0.00	0.32	0.00	0.67	0.00	0.26
436	1	0.00	0.00	1.00	0.00	0.00	0.00	1.00	0.00	0.00
437	1	7.04	0.00	0.69	0.00	0.31	0.00	0.67	0.00	1.75
438	1	0.00	0.00	0.00	0.60	1.00	0.53	0.42	1.00	0.39
439	1	5.55	0.00	0.05	0.00	0.95	0.00	0.67	0.00	1.38
440	1	0.00	0.00	1.00	0.00	0.00	0.00	1.00	0.00	0.00
441	1	0.00	0.00	0.51	1.83	0.49	0.97	0.32	1.00	0.58
442	1	0.00	0.00	1.00	0.00	0.00	0.00	1.00	0.00	0.00
443	1	1.16	0.00	0.68	0.00	0.32	0.00	0.67	0.00	0.29
444	1	0.00	0.00	0.00	1.49	1.00	1.12	0.30	2.00	0.96
445	1	2.18	0.00	0.20	0.00	0.80	0.00	0.67	0.00	0.54
446	1	0.00	0.00	1.00	0.00	0.00	0.00	1.00	0.00	0.00
447	1	0.00	0.00	1.00	0.00	0.00	0.00	1.00	0.00	0.00
448	1	1.74	0.00	0.64	0.00	0.36	0.00	0.67	0.00	0.43
449	1	14.61	1.71	1.00	1.32	0.00	0.00	0.67	0.00	4.74
450	1	2.71	0.00	0.68	0.00	0.32	0.00	0.67	0.00	0.67
451	1	0.00	0.00	1.00	0.00	0.00	0.00	1.00	0.00	0.00
452	1	0.00	0.00	0.56	2.94	0.44	1.54	0.23	1.00	0.85
453	1	0.00	0.00	0.00	1.05	1.00	1.27	0.27	1.00	0.68
454	1	0.00	0.00	1.00	0.00	0.00	0.00	1.00	0.00	0.00
455	1	0.00	0.00	0.90	16.50	0.10	1.57	0.23	1.00	1.05
456	1	2.55	0.00	0.62	0.00	0.38	0.00	0.67	0.00	0.64
457	1	0.00	0.00	1.00	0.00	0.00	0.00	1.00	0.00	0.00
458	1	0.00	0.00	1.00	0.00	0.00	0.00	1.00	0.00	0.00
459	1	3.20	0.00	0.63	0.00	0.37	0.00	0.67	0.00	0.80
460	1	0.00	0.00	0.00	1.41	1.00	1.98	0.18	1.00	0.91
461	1	0.00	0.00	1.00	0.00	0.00	0.00	1.00	0.00	0.00
462	1	0.00	0.00	0.58	1.46	0.42	0.71	0.38	1.00	0.39
463	1	0.00	0.00	1.00	0.00	0.00	0.00	1.00	0.00	0.00
464	1	0.00	0.00	0.66	1.97	0.34	0.48	0.44	1.00	0.43
465	1	0.00	0.00	1.00	0.00	0.00	0.00	1.00	0.00	0.00
466	1	0.00	0.00	1.00	0.00	0.00	0.00	1.00	0.00	0.00
467	1	0.00	0.00	1.00	0.00	0.00	0.00	1.00	0.00	0.00
468	1	0.00	0.00	1.00	0.00	0.00	0.00	1.00	0.00	0.00
469	1	0.00	0.00	0.00	0.73	1.00	0.66	0.39	1.00	0.47
470	1	0.00	0.00	1.00	0.00	0.00	0.00	1.00	0.00	0.00
471	1	0.00	0.00	1.00	0.00	0.00	0.00	1.00	0.00	0.00
472	1	1.52	0.00	0.65	0.00	0.35	0.00	0.67	0.00	0.38
473	1	2.49	0.47	1.00	0.45	0.00	0.00	0.67	0.00	0.93
474	1	0.00	0.00	1.00	0.00	0.00	0.00	1.00	0.00	0.00
475	1	0.84	0.74	1.00	0.74	0.00	0.00	0.67	0.00	0.69
476	1	42.43	1.57	0.24	1.57	0.76	0.00	0.67	0.00	11.57
477	1	0.88	0.00	0.68	0.00	0.32	0.00	0.67	0.00	0.22
478	1	2.61	0.00	0.27	0.00	0.73	0.00	0.67	0.00	0.65
479	1	0.00	0.00	1.00	0.00	0.00	0.00	1.00	0.00	0.00
480	1	2.61	0.00	0.14	0.00	0.86	0.00	0.67	0.00	0.65
481	1	0.00	0.00	0.95	59.84	0.05	2.58	0.13	1.00	1.79
482	1	2.75	0.00	0.02	0.00	0.98	0.00	0.67	0.00	0.68
483	1	6.38	0.00	0.15	0.00	0.85	0.00	0.67	0.00	1.59
484	1	0.00	0.00	1.00	0.00	0.00	0.00	1.00	0.00	0.00
485	1	0.00	0.00	1.00	0.00	0.00	0.00	1.00	0.00	0.00
486	1	0.00	0.00	0.72	2.19	0.28	0.99	0.32	0.00	0.39
487	1	0.00	0.00	1.00	0.00	0.00	0.00	1.00	0.00	0.00
488	1	1.12	0.61	1.00	0.60	0.00	0.00	0.67	0.00	0.68
489	1	0.00	0.00	0.00	0.41	1.00	0.11	0.57	1.00	0.26
490	1	0.88	0.00	0.68	0.00	0.32	0.00	0.67	0.00	0.22
491	1	0.00	0.00	1.00	0.00	0.00	0.00	1.00	0.00	0.00
492	1	1.00	0.00	0.69	0.00	0.31	0.00	0.67	0.00	0.25
493	1	13.92	0.00	0.68	0.00	0.32	0.00	0.67	0.00	3.46
494	1	0.00	0.00	0.00	0.98	1.00	1.15	0.29	0.00	0.64
495	1	2.56	2.56	0.33	0.00	0.67	0.00	0.67	0.00	1.19
496	1	0.00	0.00	0.00	0.51	1.00	1.00	0.32	1.00	0.33
497	1	2.24	0.00	0.67	0.00	0.33	0.00	0.67	0.00	0.56
498	1	0.00	0.00	1.00	0.00	0.00	0.00	1.00	0.00	0.00
499	1	1.88	0.68	1.00	0.68	0.00	0.00	0.67	0.00	0.91
500	1	2.90	0.00	0.66	0.00	0.34	0.00	0.67	0.00	0.72
501	1	0.00	0.00	1.00	0.00	0.00	0.00	1.00	0.00	0.00
502	1	0.00	0.00	1.00	0.00	0.00	0.00	1.00	0.00	0.00
503	1	0.00	0.00	1.00	0.00	0.00	0.00	1.00	0.00	0.00
504	1	2.49	1.59	1.00	0.90	0.00	0.00	0.67	0.00	1.65
505	1	0.00	0.00	1.00	0.00	0.00	0.00	1.00	0.00	0.00
506	1	2.23	0.00	0.05	0.00	0.95	0.00	0.67	0.00	0.55
507	1	1.08	0.56	1.00	0.55	0.00	0.00	0.67	0.00	0.63
508	1	2.07	0.57	1.00	0.50	0.00	0.00	0.67	0.00	0.88
509	1	0.00	0.00	1.00	0.00	0.00	0.00	1.00	0.00	0.00
510	1	15.96	0.00	0.68	0.00	0.32	0.00	0.67	0.00	3.97
511	1	2.19	0.00	0.62	0.00	0.38	0.00	0.67	0.00	0.54
512	1	2.06	0.00	0.63	0.00	0.37	0.00	0.67	0.00	0.51
513	1	0.00	0.00	1.00	0.00	0.00	0.00	1.00	0.00	0.00
514	1	0.00	0.00	1.00	0.00	0.00	0.00	1.00	0.00	0.00
515	1	5.79	0.00	0.02	0.00	0.98	0.00	0.67	0.00	1.44
516	1	0.00	0.00	1.00	0.00	0.00	0.00	1.00	0.00	0.00
517	1	1.95	0.00	0.62	0.00	0.38	0.00	0.67	0.00	0.49
518	1	0.00	0.00	1.00	0.00	0.00	0.00	1.00	0.00	0.00
519	1	2.20	0.00	0.64	0.00	0.36	0.00	0.67	0.00	0.55
520	1	0.00	0.00	0.63	2.37	0.37	0.79	0.36	0.00	0.57
521	1	2.57	2.57	0.37	0.00	0.63	0.00	0.67	0.00	1.26
522	1	2.64	1.92	0.39	0.00	0.61	0.00	0.67	0.00	1.14
523	1	1.47	1.47	0.59	0.00	0.41	0.00	0.67	0.00	0.93
524	1	2.29	2.29	0.00	3.76	1.00	0.13	0.56	0.00	3.01
525	1	1.85	0.00	0.63	0.00	0.37	0.00	0.67	0.00	0.46
526	1	0.00	0.00	1.00	0.00	0.00	0.00	1.00	0.00	0.00
527	1	0.00	0.00	0.76	5.18	0.24	1.12	0.30	1.00	0.82
528	1	0.00	0.00	0.89	13.87	0.11	1.24	0.28	1.00	1.01
529	1	0.00	0.00	1.00	0.00	0.00	0.00	1.00	0.00	0.00
530	1	15.66	15.66	0.08	0.00	0.92	0.00	0.67	0.00	4.73
531	1	0.00	0.00	0.00	1.73	1.00	1.74	0.21	0.00	1.12
532	1	0.00	0.00	1.00	0.00	0.00	0.00	1.00	0.00	0.00
533	1	5.71	0.00	0.66	0.00	0.34	0.00	0.67	0.00	1.42
534	1	0.00	0.00	0.57	1.34	0.43	0.39	0.46	1.00	0.38
535	1	7.27	0.53	1.00	0.45	0.00	0.00	0.67	0.00	2.16
536	1	0.00	0.00	0.72	13.03	0.28	3.72	0.07	3.00	2.33
537	1	0.84	0.74	1.00	0.74	0.00	0.00	0.67	0.00	0.69
538	1	0.00	0.00	1.00	0.00	0.00	0.00	1.00	0.00	0.00
539	1	0.00	0.00	0.00	1.73	1.00	2.59	0.13	2.00	1.12
540	1	0.00	0.00	0.00	0.95	1.00	0.71	0.38	0.00	0.61
541	1	0.73	0.73	0.50	0.71	0.50	0.00	0.67	0.00	0.65
542	1	0.00	0.00	1.00	0.00	0.00	0.00	1.00	0.00	0.00
543	1	0.00	0.00	0.79	5.46	0.21	2.89	0.11	1.00	0.74
544	1	8.60	1.63	0.52	1.59	0.48	0.00	0.67	0.00	3.18
545	1	5.43	5.43	0.18	0.00	0.82	0.00	0.67	0.00	1.99
546	1	7.01	0.00	0.15	0.00	0.85	0.00	0.67	0.00	1.74
547	1	0.00	0.00	0.00	1.07	1.00	0.91	0.34	0.00	0.70
548	1	1.05	1.05	0.00	2.28	1.00	0.45	0.44	0.00	1.74
549	1	1.74	0.50	1.00	0.42	0.00	0.00	0.67	0.00	0.76
550	1	8.85	0.00	0.01	0.00	0.99	0.00	0.67	0.00	2.20
551	1	1.03	0.00	0.67	7.45	0.33	1.06	0.31	1.00	1.83
552	1	0.27	0.00	0.00	3.50	1.00	0.47	0.44	2.00	2.34
553	1	0.00	0.00	0.08	1.79	0.92	0.94	0.33	1.00	1.07
554	1	0.00	0.00	0.00	1.95	1.00	0.66	0.39	1.00	1.27
555	1	0.00	0.00	1.00	0.00	0.00	0.00	1.00	0.00	0.00
556	1	3.82	0.00	0.68	0.00	0.32	0.00	0.67	0.00	0.95
557	1	0.00	0.00	1.00	0.00	0.00	0.00	1.00	0.00	0.00
558	1	0.00	0.00	0.00	0.84	1.00	0.85	0.35	0.00	0.55
559	1	0.00	0.00	0.95	59.06	0.05	1.53	0.24	1.00	1.90
560	1	0.00	0.00	0.91	18.24	0.09	1.33	0.26	1.00	1.10
561	1	0.00	0.00	1.00	0.00	0.00	0.00	1.00	0.00	0.00
562	1	7.04	0.00	0.67	0.00	0.33	0.00	0.67	0.00	1.75
563	1	0.00	0.00	0.95	50.16	0.05	2.00	0.18	1.00	1.70
564	1	0.00	0.00	0.57	2.36	0.43	1.64	0.22	1.00	0.65
565	1	1.62	0.00	0.63	0.00	0.37	0.00	0.67	0.00	0.40
566	1	0.00	0.00	0.00	0.74	1.00	0.76	0.37	1.00	0.48
567	1	0.00	0.00	1.00	0.00	0.00	0.00	1.00	0.00	0.00
568	1	0.00	0.00	1.00	0.00	0.00	0.00	1.00	0.00	0.00
569	1	13.89	0.84	1.00	0.86	0.00	0.00	0.67	0.00	4.00
570	1	0.00	0.00	0.00	0.52	1.00	0.55	0.42	1.00	0.34
571	1	0.00	0.00	1.00	0.00	0.00	0.00	1.00	0.00	0.00
572	1	0.00	0.00	0.00	0.68	1.00	1.11	0.30	1.00	0.44
573	1	2.76	0.00	0.66	0.00	0.34	0.00	0.67	0.00	0.69
574	1	0.00	0.00	1.00	0.00	0.00	0.00	1.00	0.00	0.00
575	1	1.32	1.32	0.54	0.00	0.46	0.00	0.67	0.00	0.78
576	1	0.00	0.00	0.70	2.74	0.30	0.93	0.33	0.00	0.53
577	1	7.17	0.00	0.66	0.00	0.34	0.00	0.67	0.00	1.78
578	1	3.23	3.23	0.24	0.00	0.76	0.00	0.67	0.00	1.31
579	1	10.43	10.43	0.11	0.00	0.89	0.00	0.67	0.00	3.36
580	1	3.52	3.52	0.22	0.00	0.78	0.00	0.67	0.00	1.39
581	1	0.43	0.43	0.97	511.47	0.03	5.87	0.02	1.00	10.37
582	1	1.86	0.00	0.94	937.95	0.06	11.31	0.00	1.00	35.85
583	1	2.03	0.00	0.07	0.00	0.93	0.00	0.67	0.00	0.50
584	1	4.24	4.24	0.26	0.00	0.74	0.00	0.67	0.00	1.78
585	1	0.00	0.00	0.92	24.44	0.08	7.67	0.01	0.00	1.25
586	1	5.82	0.00	0.67	0.00	0.33	0.00	0.67	0.00	1.45
587	1	6.18	6.18	0.19	0.00	0.81	0.00	0.67	0.00	2.29
588	1	1.50	0.00	0.38	3.72	0.62	0.23	0.52	0.00	1.87
589	1	0.00	0.00	1.00	0.00	0.00	0.00	1.00	0.00	0.00
590	1	2.24	0.00	0.65	0.00	0.35	0.00	0.67	0.00	0.56
591	1	0.00	0.00	0.00	1.18	1.00	0.60	0.40	0.00	0.77
592	1	5.00	0.62	1.00	0.61	0.00	0.00	0.67	0.00	1.64
593	1	0.00	0.00	1.00	0.00	0.00	0.00	1.00	0.00	0.00
594	1	7.29	7.29	0.37	0.00	0.63	0.00	0.67	0.00	3.59
595	1	0.00	0.00	0.00	0.55	1.00	0.61	0.40	1.00	0.36
596	1	13.95	13.95	0.24	0.00	0.76	0.00	0.67	0.00	5.69
597	1	5.02	5.02	0.24	0.99	0.76	0.00	0.67	0.00	2.53
598	1	0.00	0.00	1.00	0.00	0.00	0.00	1.00	0.00	0.00
599	1	0.85	0.83	1.00	0.82	0.00	0.00	0.67	0.00	0.75
600	1	1.81	0.00	0.20	0.00	0.80	0.00	0.67	0.00	0.45
601	1	1.37	0.00	0.05	0.00	0.95	0.00	0.67	0.00	0.34
602	1	0.00	0.00	1.00	0.00	0.00	0.00	1.00	0.00	0.00
603	1	2.36	0.00	0.67	0.00	0.33	0.00	0.67	0.00	0.59
604	1	0.00	0.00	1.00	0.00	0.00	0.00	1.00	0.00	0.00
605	1	0.00	0.00	0.83	14.39	0.17	2.86	0.11	2.00	1.63
606	1	0.00	0.00	1.00	0.00	0.00	0.00	1.00	0.00	0.00
607	1	1.28	0.65	1.00	0.63	0.00	0.00	0.67	0.00	0.74
608	1	4.24	2.81	1.00	2.10	0.00	0.00	0.67	0.00	2.88
609	1	0.00	0.00	1.00	0.00	0.00	0.00	1.00	0.00	0.00
610	1	1.79	0.68	1.00	0.66	0.00	0.00	0.67	0.00	0.89
611	1	3.69	1.22	1.00	1.22	0.00	0.00	0.67	0.00	1.71
612	1	0.00	0.00	1.00	0.00	0.00	0.00	1.00	0.00	0.00
613	1	0.00	0.00	0.00	3.47	1.00	2.98	0.11	0.00	2.25
614	1	1.04	1.02	0.78	1.01	0.22	0.00	0.67	0.00	0.92
615	1	1.52	0.00	0.64	0.00	0.36	0.00	0.67	0.00	0.38
616	1	1.25	0.00	0.66	0.00	0.34	0.00	0.67	0.00	0.31
617	1	0.00	0.00	1.00	0.00	0.00	0.00	1.00	0.00	0.00
618	1	0.00	0.00	0.00	0.60	1.00	0.85	0.35	1.00	0.39
619	1	0.00	0.00	1.00	0.00	0.00	0.00	1.00	0.00	0.00
620	1	0.00	0.00	1.00	0.00	0.00	0.00	1.00	0.00	0.00
621	1	0.00	0.00	1.00	0.00	0.00	0.00	1.00	0.00	0.00
622	1	1.23	1.23	0.00	1.28	1.00	0.00	0.66	0.00	1.14
623	1	2.00	0.65	1.00	0.51	0.00	0.00	0.67	0.00	0.92
624	1	0.00	0.00	1.00	0.00	0.00	0.00	1.00	0.00	0.00
625	1	0.00	0.00	0.96	55.73	0.04	2.59	0.13	1.00	1.56
626	1	0.00	0.00	1.00	0.00	0.00	0.00	1.00	0.00	0.00
627	1	6.72	0.00	0.68	0.00	0.32	0.00	0.67	0.00	1.67
628	1	0.00	0.00	1.00	0.00	0.00	0.00	1.00	0.00	0.00
629	1	0.00	0.00	0.00	2.52	1.00	0.63	0.40	0.00	1.64
630	1	0.00	0.00	0.48	5.17	0.52	0.45	0.44	1.00	1.73
631	1	7.13	7.13	0.14	0.00	0.86	0.00	0.67	0.00	2.40
632	1	2.95	0.00	0.67	0.00	0.33	0.00	0.67	0.00	0.73
633	1	0.00	0.00	1.00	0.00	0.00	0.00	1.00	0.00	0.00
634	1	0.00	0.00	0.80	4.95	0.20	0.75	0.37	1.00	0.64
