# Supplementary material for: Molecular evolution of mammalian genes with epistatic interactions in fertilization
Source: BMC Evol Biol. 2019 Jul 25;19:154. doi: 10.1186/s12862-019-1480-6 (PMC6659299; doi:10.1186/s12862-019-1480-6)
Supplement: Supplementary file 1 — Appendix S1. aBSREL and MEME output files, and summary of codon model analyses. (ZIP 2616 kb) [file 12862_2019_1480_MOESM1_ESM.zip › zp2_Glires_aBSREL.log]

Analysis Description
--------------------
aBSREL (Adaptive branch-site random effects likelihood) uses an adaptive
random effects branch-site model framework to test whether each branch
has evolved under positive selection, using a procedure which infers an
optimal number of rate categories per branch.

- __Requirements__: in-frame codon alignment and a phylogenetic tree

- __Citation__: Less Is More: An Adaptive Branch-Site Random Effects Model for Efficient
Detection of Episodic Diversifying Selection (2015). Mol Biol Evol 32
(5): 1342-1353

- __Written by__: Sergei L Kosakovsky Pond, Ben Murrell, Steven Weaver and Temple iGEM /
UCSD viral evolution group

- __Contact Information__: spond@temple.edu

- __Analysis Version__: 2.0


####Choose Genetic Code

1. [**Universal**] Universal code. (Genebank transl_table=1).
2. [**Vertebrate mtDNA**] Vertebrate mitochondrial DNA code. (Genebank transl_table=2).
3. [**Yeast mtDNA**] Yeast mitochondrial DNA code. (Genebank transl_table=3).
4. [**Mold/Protozoan mtDNA**] Mold, Protozoan and Coelenterate mitochondrial DNA and the Mycloplasma/Spiroplasma code. (Genebank transl_table=4).
5. [**Invertebrate mtDNA**] Invertebrate mitochondrial DNA code. (Genebank transl_table=5).
6. [**Ciliate Nuclear**] Ciliate, Dasycladacean and Hexamita Nuclear code. (Genebank transl_table=6).
7. [**Echinoderm mtDNA**] Echinoderm mitochondrial DNA code. (Genebank transl_table=9).
8. [**Euplotid Nuclear**] Euplotid Nuclear code. (Genebank transl_table=10).
9. [**Alt. Yeast Nuclear**] Alternative Yeast Nuclear code. (Genebank transl_table=12).
10. [**Ascidian mtDNA**] Ascidian mitochondrial DNA code. (Genebank transl_table=13).
11. [**Flatworm mtDNA**] Flatworm mitochondrial DNA code. (Genebank transl_table=14).
12. [**Blepharisma Nuclear**] Blepharisma Nuclear code. (Genebank transl_table=15).
13. [**Chlorophycean mtDNA**] Chlorophycean Mitochondrial Code (transl_table=16).
14. [**Trematode mtDNA**] Trematode Mitochondrial Code (transl_table=21).
15. [**Scenedesmus obliquus mtDNA**] Scenedesmus obliquus mitochondrial Code (transl_table=22).
16. [**Thraustochytrium mtDNA**] Thraustochytrium Mitochondrial Code (transl_table=23).
17. [**Pterobranchia mtDNA**] Pterobranchia Mitochondrial Code (transl_table=24).
18. [**SR1 and Gracilibacteria**] Candidate Division SR1 and Gracilibacteria Code (transl_table=25).
19. [**Pachysolen Nuclear**] Pachysolen tannophilus Nuclear Code (transl_table=26).

>Please choose an option (or press q to cancel selection):

>Select a coding sequence alignment file (`/home/datamonkey/datamonkey-js-test/app/absrel/../../.hyphy/res//TemplateBatchFiles/SelectionAnalyses/`) >Loaded a multiple sequence alignment with **19** sequences, **589** codons, and **1** partitions from `/home/datamonkey/datamonkey-js-test/app/absrel/output/5b2fdf0318ed6e609e2468b8`


####Choose the set of branches to test for selection

1. [**All**] Include all branches in the analysis
2. [**Internal**] Include all internal branches in the analysis
3. [**Leaves**] Include all leaf branches in the analysis
4. [**Unlabeled branches**] Set of 35 unlabeled branches

>Please choose an option (or press q to cancel selection):
1. [**All**] Include all branches in the analysis
2. [**Internal**] Include all internal branches in the analysis
3. [**Leaves**] Include all leaf branches in the analysis
4. [**Unlabeled branches**] Set of 35 unlabeled branches

>Please choose an option (or press q to cancel selection):
1. [**All**] Include all branches in the analysis
2. [**Internal**] Include all internal branches in the analysis
3. [**Leaves**] Include all leaf branches in the analysis
4. [**Unlabeled branches**] Set of 35 unlabeled branches

>Please choose an option (or press q to cancel selection):

### * Selected 35 branches for testing: `PIKA, RABBIT, SQUIRREL, MARMOT, Node5, DEGU, LONG_TAILED_CHINCHILLA, Node10, NAKED_MOLE_RAT, DAMARA_MOLE_RAT, Node13, Node9, LESSER_EGYPTIAN_JERBOA, BLIND_MOLE_RAT, HOUSE_MOUSE, RYUKYU_MOUSE, Node24, SHREW_MOUSE, Node23, RAT, Node22, MONGOLIAN_GERBIL, Node21, CHINESE_HAMSTER, GOLDEN_HAMSTER, Node32, PRAIRIE_VOLE, Node31, DEER_MOUSE, Node30, Node20, Node18, Node16, Node8, Node4`


### Obtaining branch lengths and nucleotide substitution biases under the nucleotide GTR model
* Log(L) = -14648.77, AIC-c = 29383.66 (43 estimated parameters)

### Fitting the baseline model with a single dN/dS class per branch, and no site-to-site variation. 
* Log(L) = -14330.70, AIC-c = 28830.68 (84 estimated parameters)
* Branch-level non-synonymous/synonymous rate ratio distribution has median  0.49, and 95% of the weight in  0.25 -  2.09

### Determining the optimal number of rate classes per branch using a step up procedure

|              Branch               |  Length  |  Rates   |     Max. dN/dS     |    Log(L)     |     AIC-c     |Best AIC-c so far|
|-----------------------------------|----------|----------|--------------------|---------------|---------------|-----------------|
|      LESSER_EGYPTIAN_JERBOA       |   0.15   |    2     |    9.56 ( 6.04%)   |   -14315.49   |   28804.32    |    28804.32     |
|      LESSER_EGYPTIAN_JERBOA       |   0.15   |    3     |   >1000 ( 2.39%)   |   -14313.48   |   28804.37    |    28804.32     |
|               DEGU                |   0.11   |    2     |   11.23 ( 4.04%)   |   -14306.07   |   28789.55    |    28789.55     |
|               DEGU                |   0.11   |    3     |   >1000 ( 1.66%)   |   -14305.12   |   28791.72    |    28789.55     |
|         MONGOLIAN_GERBIL          |   0.11   |    2     |   19.12 ( 5.30%)   |   -14289.84   |   28761.15    |    28761.15     |
|         MONGOLIAN_GERBIL          |   0.11   |    3     |   20.03 ( 5.12%)   |   -14289.81   |   28765.16    |    28761.15     |
|               PIKA                |   0.10   |    2     |    1.71 (26.54%)   |   -14283.39   |   28752.31    |    28752.31     |
|               PIKA                |   0.10   |    3     |    1.91 (19.97%)   |   -14283.40   |   28756.41    |    28752.31     |
|           PRAIRIE_VOLE            |   0.09   |    2     |    0.59 (65.35%)   |   -14283.39   |   28756.38    |    28752.31     |
|               Node5               |   0.09   |    2     |   10.34 ( 2.63%)   |   -14281.68   |   28752.96    |    28752.31     |
|          BLIND_MOLE_RAT           |   0.08   |    2     |    1.25 (39.10%)   |   -14281.78   |   28753.17    |    28752.31     |
|               Node4               |   0.08   |    2     |    2.58 (24.92%)   |   -14277.73   |   28745.07    |    28745.07     |
|               Node4               |   0.08   |    3     |    2.61 (24.72%)   |   -14277.73   |   28749.14    |    28745.07     |
|              RABBIT               |   0.06   |    2     |    2.17 (24.20%)   |   -14276.33   |   28746.33    |    28745.07     |
|               Node9               |   0.06   |    2     |    1.21 (23.09%)   |   -14276.92   |   28747.53    |    28745.07     |
|          DAMARA_MOLE_RAT          |   0.06   |    2     |    0.36 (65.00%)   |   -14277.73   |   28749.14    |    28745.07     |
|              Node20               |   0.06   |    2     |    0.91 ( 1.51%)   |   -14277.73   |   28749.13    |    28745.07     |
|      LONG_TAILED_CHINCHILLA       |   0.05   |    2     |   75.80 ( 2.18%)   |   -14261.53   |   28716.74    |    28716.74     |
|      LONG_TAILED_CHINCHILLA       |   0.05   |    3     |   73.86 ( 2.19%)   |   -14261.53   |   28720.81    |    28716.74     |
|              Node22               |   0.05   |    2     |    4.39 (19.96%)   |   -14256.31   |   28710.37    |    28710.37     |
|              Node22               |   0.05   |    3     |    4.48 (19.68%)   |   -14256.31   |   28714.44    |    28710.37     |
|                RAT                |   0.05   |    2     |    1.37 (20.48%)   |   -14254.73   |   28711.28    |    28710.37     |
|              Node16               |   0.04   |    2     |    6.50 (21.52%)   |   -14253.72   |   28709.26    |    28709.26     |
|              Node16               |   0.04   |    3     |    6.59 (21.41%)   |   -14253.72   |   28713.34    |    28709.26     |
|          GOLDEN_HAMSTER           |   0.04   |    2     |   36.62 ( 1.64%)   |   -14250.38   |   28706.65    |    28706.65     |
|          GOLDEN_HAMSTER           |   0.04   |    3     |   37.98 ( 1.61%)   |   -14250.38   |   28710.73    |    28706.65     |
|              Node10               |   0.04   |    2     |  548.71 ( 2.39%)   |   -14235.20   |   28680.36    |    28680.36     |
|              Node10               |   0.04   |    3     |  768.84 ( 2.43%)   |   -14235.18   |   28684.41    |    28680.36     |
|            DEER_MOUSE             |   0.04   |    2     |   12.47 ( 3.46%)   |   -14230.68   |   28675.41    |    28675.41     |
|            DEER_MOUSE             |   0.04   |    3     |   15.45 ( 2.71%)   |   -14230.67   |   28679.46    |    28675.41     |
|          NAKED_MOLE_RAT           |   0.04   |    2     |    0.40 (87.94%)   |   -14230.66   |   28679.44    |    28675.41     |
|          CHINESE_HAMSTER          |   0.03   |    2     |   >1000 ( 1.16%)   |   -14205.97   |   28630.06    |    28630.06     |
|          CHINESE_HAMSTER          |   0.03   |    3     |   >1000 ( 1.16%)   |   -14205.97   |   28634.14    |    28630.06     |
|              Node18               |   0.03   |    2     |    4.48 (10.84%)   |   -14204.56   |   28631.33    |    28630.06     |
|              Node23               |   0.03   |    2     |    2.82 ( 6.59%)   |   -14205.14   |   28632.49    |    28630.06     |
|              Node32               |   0.02   |    2     |   1.68 (100.00%)   |   -14205.96   |   28634.12    |    28630.06     |
|            SHREW_MOUSE            |   0.02   |    2     |    7.21 ( 1.87%)   |   -14205.27   |   28632.75    |    28630.06     |
|              Node30               |   0.02   |    2     |    0.60 (76.46%)   |   -14205.90   |   28634.00    |    28630.06     |
|            HOUSE_MOUSE            |   0.02   |    2     |    0.40 (97.42%)   |   -14205.97   |   28634.14    |    28630.06     |
|              Node21               |   0.01   |    2     |   10.11 (12.05%)   |   -14205.12   |   28632.44    |    28630.06     |
|              Node13               |   0.01   |    2     |   60.70 ( 3.04%)   |   -14201.46   |   28625.12    |    28625.12     |
|              Node13               |   0.01   |    3     |   60.35 ( 3.05%)   |   -14201.46   |   28629.20    |    28625.12     |
|              Node24               |   0.01   |    2     |    0.60 (74.48%)   |   -14201.46   |   28629.21    |    28625.12     |
|             SQUIRREL              |   0.01   |    2     |    0.60 (76.72%)   |   -14201.46   |   28629.20    |    28625.12     |
|               Node8               |   0.01   |    2     |   98.12 ( 2.89%)   |   -14197.92   |   28622.13    |    28622.13     |
|               Node8               |   0.01   |    3     |  101.53 ( 2.83%)   |   -14197.92   |   28626.21    |    28622.13     |
|              Node31               |   0.01   |    2     |  106.54 ( 1.27%)   |   -14191.18   |   28612.73    |    28612.73     |
|              Node31               |   0.01   |    3     |   97.98 ( 1.33%)   |   -14191.18   |   28616.82    |    28612.73     |
|           RYUKYU_MOUSE            |   0.01   |    2     |    0.59 (46.13%)   |   -14191.18   |   28616.81    |    28612.73     |
|              MARMOT               |   0.01   |    2     |    0.40 (88.65%)   |   -14191.18   |   28616.81    |    28612.73     |

### Rate class analyses summary
*  15 branches with **2** rate classes
*  20 branches with **1** rate classes

### Improving parameter estimates of the adaptive rate class model
* Log(L) = -14185.46, AIC-c = 28601.28 (114 estimated parameters)

### Testing selected branches for selection

|              Branch               |  Rates   |     Max. dN/dS     |      Test LRT      |Uncorrected p-value |
|-----------------------------------|----------|--------------------|--------------------|--------------------|
|      LESSER_EGYPTIAN_JERBOA       |     2    |    8.89 ( 6.02%)   |        9.59        |       0.00287      |
|               DEGU                |     2    |    9.75 ( 4.07%)   |        4.61        |       0.03634      |
|         MONGOLIAN_GERBIL          |     2    |   16.45 ( 5.62%)   |       17.50        |       0.00005      |
|               PIKA                |     2    |    1.64 (27.26%)   |        1.65        |       0.17154      |
|           PRAIRIE_VOLE            |     1    |   0.55 (100.00%)   |        0.00        |       1.00000      |
|               Node5               |     1    |   0.68 (100.00%)   |        0.00        |       1.00000      |
|          BLIND_MOLE_RAT           |     1    |   0.43 (100.00%)   |        0.00        |       1.00000      |
|               Node4               |     2    |    2.43 (25.91%)   |        3.71        |       0.05789      |
|              RABBIT               |     1    |   0.56 (100.00%)   |        0.00        |       1.00000      |
|               Node9               |     1    |   0.26 (100.00%)   |        0.00        |       1.00000      |
|          DAMARA_MOLE_RAT          |     1    |   0.34 (100.00%)   |        0.00        |       1.00000      |
|              Node20               |     1    |   0.40 (100.00%)   |        0.00        |       1.00000      |
|      LONG_TAILED_CHINCHILLA       |     2    |    3.64 ( 6.98%)   |        0.66        |       0.29882      |
|              Node22               |     2    |    4.38 (19.74%)   |        6.70        |       0.01248      |
|                RAT                |     1    |   0.25 (100.00%)   |        0.00        |       1.00000      |
|              Node16               |     2    |    5.84 (23.31%)   |        4.35        |       0.04140      |
|          GOLDEN_HAMSTER           |     2    |   35.58 ( 1.62%)   |        4.20        |       0.04480      |
|              Node10               |     2    |  665.56 ( 2.77%)   |       27.16        |       0.00000      |
|            DEER_MOUSE             |     2    |   12.45 ( 3.41%)   |        5.32        |       0.02526      |
|          NAKED_MOLE_RAT           |     1    |   0.37 (100.00%)   |        0.00        |       1.00000      |
|          CHINESE_HAMSTER          |     2    |   >1000 ( 1.16%)   |       41.66        |       0.00000      |
|              Node18               |     1    |   0.39 (100.00%)   |        0.00        |       1.00000      |
|              Node23               |     1    |   0.30 (100.00%)   |        0.00        |       1.00000      |
|              Node32               |     1    |   1.66 (100.00%)   |        1.28        |       0.21030      |
|            SHREW_MOUSE            |     1    |   0.28 (100.00%)   |        0.00        |       1.00000      |
|              Node30               |     1    |   0.58 (100.00%)   |        0.00        |       1.00000      |
|            HOUSE_MOUSE            |     1    |   0.38 (100.00%)   |        0.00        |       1.00000      |
|              Node21               |     1    |   1.11 (100.00%)   |        0.02        |       0.47476      |
|              Node13               |     2    |   57.22 ( 3.20%)   |        7.85        |       0.00695      |
|              Node24               |     1    |   0.49 (100.00%)   |        0.00        |       1.00000      |
|             SQUIRREL              |     1    |   0.56 (100.00%)   |        0.00        |       1.00000      |
|               Node8               |     2    |   97.58 ( 2.92%)   |        6.83        |       0.01163      |
|              Node31               |     2    |  121.76 ( 1.09%)   |       12.30        |       0.00073      |
|           RYUKYU_MOUSE            |     1    |   0.53 (100.00%)   |        0.00        |       1.00000      |
|              MARMOT               |     1    |   0.36 (100.00%)   |        0.00        |       1.00000      |
----
### Adaptive branch site random effects likelihood test 
Likelihood ratio test for episodic diversifying positive selection at Holm-Bonferroni corrected _p =   0.0500_ found **4** branches under selection among **35** tested.

* CHINESE_HAMSTER, p-value =  0.00000
* Node10, p-value =  0.00001
* MONGOLIAN_GERBIL, p-value =  0.00176
* Node31, p-value =  0.02343
