# Supplementary material for: Molecular evolution of mammalian genes with epistatic interactions in fertilization
Source: BMC Evol Biol. 2019 Jul 25;19:154. doi: 10.1186/s12862-019-1480-6 (PMC6659299; doi:10.1186/s12862-019-1480-6)
Supplement: Supplementary file 1 — Appendix S1. aBSREL and MEME output files, and summary of codon model analyses. (ZIP 2616 kb) [file 12862_2019_1480_MOESM1_ESM.zip › zp2_Glires_MEME.csv]

Site	Partition	&alpha;	&beta;<sup>-</sup>	p<sup>-</sup>	&beta;<sup>+</sup>	p<sup>+</sup>	LRT	p-value	# branches under selection	Total branch length
1	1	0.00	0.00	1.00	0.00	0.00	0.00	1.00	0.00	0.00
2	1	2.06	2.06	0.10	0.00	0.90	0.00	0.67	0.00	1.98
3	1	1.11	1.11	0.55	0.00	0.45	0.00	0.67	0.00	2.02
4	1	0.79	0.57	0.11	0.38	0.89	0.00	0.67	0.00	1.37
5	1	0.97	0.80	0.92	99.05	0.08	3.31	0.09	1.00	16.78
6	1	4.49	0.15	0.00	0.16	1.00	0.00	0.67	0.00	3.76
7	1	1.82	1.82	0.70	0.00	0.30	0.00	0.67	0.00	3.84
8	1	0.00	0.00	0.44	0.34	0.56	0.51	0.43	1.00	0.36
9	1	4.06	0.60	0.00	0.60	1.00	0.00	0.67	0.00	4.26
10	1	0.00	0.00	0.00	0.79	1.00	2.00	0.18	3.00	1.49
11	1	0.38	0.38	0.00	1.14	1.00	1.08	0.30	0.00	2.47
12	1	0.00	0.00	0.00	0.73	1.00	2.55	0.14	0.00	1.40
13	1	4.02	4.02	0.29	0.00	0.71	0.00	0.67	0.00	5.32
14	1	2.79	2.25	0.20	2.01	0.80	0.00	0.67	0.00	6.06
15	1	0.59	0.00	0.68	0.00	0.32	0.00	0.67	0.00	0.45
16	1	1.35	1.29	0.22	1.29	0.78	0.00	0.67	0.00	3.49
17	1	1.20	0.43	0.85	0.43	0.15	0.00	0.67	0.00	1.73
18	1	0.00	0.00	0.57	3.12	0.43	3.88	0.07	2.00	2.55
19	1	0.44	0.44	0.00	2.13	1.00	2.85	0.12	0.00	4.39
20	1	0.00	0.00	0.77	3.27	0.23	2.08	0.17	0.00	1.40
21	1	3.02	2.08	0.58	0.18	0.42	0.00	0.67	0.00	4.77
22	1	0.63	0.57	0.61	0.57	0.39	0.00	0.67	0.00	1.56
23	1	2.01	0.79	0.35	0.79	0.65	0.00	0.67	0.00	3.06
24	1	3.11	3.11	0.20	0.00	0.80	0.00	0.67	0.00	3.57
25	1	1.26	1.25	0.41	1.23	0.59	0.00	0.67	0.00	3.33
26	1	0.38	0.29	0.24	0.14	0.76	0.00	0.67	0.00	0.62
27	1	0.40	0.22	0.09	0.18	0.91	0.00	0.67	0.00	0.66
28	1	0.85	0.85	0.47	0.00	0.53	0.00	0.67	0.00	1.42
29	1	1.74	1.74	0.13	0.00	0.87	0.00	0.67	0.00	1.78
30	1	0.60	0.00	0.68	0.00	0.32	0.00	0.67	0.00	0.46
31	1	0.79	0.79	0.35	0.86	0.65	0.01	0.65	0.00	2.20
32	1	1.01	0.00	0.54	4.03	0.46	0.50	0.43	2.00	4.29
33	1	1.37	0.00	0.64	0.00	0.36	0.00	0.67	0.00	1.06
34	1	0.00	0.00	0.11	2.46	0.89	7.91	0.01	1.00	4.15
35	1	1.32	0.53	0.50	0.53	0.50	0.00	0.67	0.00	2.04
36	1	0.00	0.00	0.00	0.82	1.00	1.71	0.21	0.00	1.56
37	1	1.08	1.08	0.44	0.90	0.56	0.00	0.67	0.00	2.70
38	1	1.43	0.00	0.15	0.00	0.85	0.00	0.67	0.00	1.10
39	1	3.41	0.00	0.15	0.00	0.85	0.00	0.67	0.00	2.63
40	1	1.51	1.51	0.29	0.00	0.71	0.00	0.67	0.00	2.01
41	1	0.58	0.44	0.14	0.19	0.86	0.00	0.67	0.00	0.87
42	1	1.79	1.30	0.43	1.30	0.57	0.00	0.67	0.00	3.85
43	1	0.48	0.29	0.18	0.28	0.82	0.00	0.67	0.00	0.91
44	1	0.65	0.17	0.13	0.16	0.87	0.00	0.67	0.00	0.81
45	1	0.75	0.75	0.00	1.01	1.00	0.12	0.56	0.00	2.51
46	1	0.62	0.36	0.00	0.35	1.00	0.00	0.67	0.00	1.14
47	1	0.79	0.79	0.00	1.58	1.00	0.45	0.44	0.00	3.62
48	1	0.77	0.41	0.00	0.40	1.00	0.00	0.67	0.00	1.36
49	1	1.94	1.94	0.58	0.00	0.42	0.00	0.67	0.00	3.65
50	1	0.59	0.59	0.41	0.00	0.59	0.00	0.67	0.00	0.92
51	1	2.16	0.57	0.08	0.53	0.92	0.00	0.67	0.00	2.69
52	1	1.61	1.02	0.12	1.01	0.88	0.00	0.67	0.00	3.16
53	1	1.30	0.18	0.00	0.17	1.00	0.00	0.67	0.00	1.33
54	1	2.05	0.00	0.64	0.00	0.36	0.00	0.67	0.00	1.58
55	1	2.60	0.28	0.03	0.17	0.97	0.00	0.67	0.00	2.33
56	1	0.83	0.83	0.00	0.93	1.00	0.02	0.63	0.00	2.42
57	1	0.58	0.00	0.67	0.00	0.33	0.00	0.67	0.00	0.45
58	1	0.78	0.59	0.14	0.54	0.86	0.00	0.67	0.00	1.65
59	1	1.31	1.19	0.67	1.17	0.33	0.00	0.67	0.00	3.26
60	1	0.00	0.00	0.00	1.05	1.00	3.85	0.07	1.00	2.01
61	1	0.78	0.00	0.82	6.33	0.18	2.27	0.16	3.00	2.76
62	1	1.72	1.72	0.81	0.00	0.19	0.00	0.67	0.00	3.97
63	1	2.00	0.20	0.02	0.16	0.98	0.00	0.67	0.00	1.84
64	1	1.39	0.00	0.64	0.00	0.36	0.00	0.67	0.00	1.07
65	1	0.00	0.00	0.50	0.39	0.50	0.57	0.41	1.00	0.37
66	1	0.00	0.00	0.00	0.22	1.00	0.65	0.39	1.00	0.42
67	1	0.00	0.00	0.00	0.99	1.00	3.26	0.09	1.00	1.88
68	1	0.00	0.00	0.00	0.49	1.00	1.51	0.24	0.00	0.93
69	1	0.00	0.00	1.00	0.00	0.00	0.00	1.00	0.00	0.00
70	1	1.60	0.27	0.04	0.15	0.96	0.00	0.67	0.00	1.52
71	1	1.85	0.51	0.21	0.40	0.79	0.00	0.67	0.00	2.23
72	1	1.26	1.26	0.00	3.89	1.00	2.03	0.18	0.00	8.38
73	1	0.74	0.50	0.00	0.50	1.00	0.00	0.67	0.00	1.53
74	1	2.08	0.51	0.00	0.51	1.00	0.00	0.67	0.00	2.57
75	1	2.94	2.94	0.30	0.00	0.70	0.00	0.67	0.00	3.95
76	1	0.86	0.86	0.00	0.98	1.00	0.02	0.63	0.00	2.52
77	1	1.91	0.72	0.00	0.72	1.00	0.00	0.67	0.00	2.84
78	1	2.66	2.15	0.05	2.08	0.95	0.00	0.67	0.00	6.01
79	1	0.81	0.81	0.52	3.29	0.48	0.51	0.43	0.00	4.42
80	1	3.85	3.85	0.46	0.79	0.54	0.00	0.67	0.00	7.14
81	1	3.86	3.86	0.40	0.00	0.60	0.00	0.67	0.00	5.91
82	1	106.97	106.97	0.05	0.83	0.95	0.00	0.67	0.00	94.04
83	1	1.40	1.40	0.00	1.72	1.00	0.08	0.58	0.00	4.35
84	1	0.00	0.00	0.00	1.75	1.00	2.84	0.12	1.00	3.33
85	1	1.31	1.09	0.26	1.03	0.74	0.00	0.67	0.00	3.01
86	1	0.68	0.68	0.00	1.06	1.00	0.15	0.55	0.00	2.54
87	1	4.21	0.18	0.00	0.18	1.00	0.00	0.67	0.00	3.58
88	1	0.00	0.00	0.95	7.73	0.05	0.96	0.33	1.00	0.74
89	1	2.57	0.00	0.07	0.00	0.93	0.00	0.67	0.00	1.98
90	1	0.36	0.00	0.11	0.00	0.89	0.00	0.67	0.00	0.28
91	1	0.90	0.89	0.95	137.00	0.05	4.75	0.04	1.00	14.26
92	1	1.39	1.39	0.89	1.41	0.11	0.00	0.67	0.00	3.71
93	1	1.56	1.50	1.00	1.49	0.00	0.00	0.67	0.00	4.05
94	1	0.65	0.00	0.83	6.32	0.17	2.14	0.17	3.00	2.55
95	1	2.16	2.16	0.66	0.00	0.34	0.00	0.67	0.00	4.37
96	1	8.03	8.03	0.11	0.61	0.89	0.00	0.67	0.00	8.86
97	1	1.83	1.83	0.12	0.00	0.88	0.00	0.67	0.00	1.83
98	1	1.00	0.92	0.82	22.68	0.18	3.50	0.08	0.00	9.81
99	1	0.00	0.00	0.00	0.24	1.00	1.03	0.31	1.00	0.45
100	1	0.00	0.00	0.71	2.73	0.29	3.59	0.08	2.00	1.50
101	1	2.84	2.84	0.30	0.00	0.70	0.00	0.67	0.00	3.81
102	1	0.78	0.75	0.37	1.75	0.63	0.45	0.44	0.00	3.22
103	1	0.00	0.00	0.61	2.92	0.39	5.51	0.03	1.00	2.15
104	1	0.62	0.00	0.67	0.00	0.33	0.00	0.67	0.00	0.48
105	1	5.26	5.26	0.40	0.00	0.60	0.00	0.67	0.00	8.02
106	1	0.59	0.56	0.50	0.94	0.50	0.05	0.61	0.00	1.88
107	1	4.53	0.00	0.62	0.00	0.38	0.00	0.67	0.00	3.49
108	1	1.36	0.40	0.06	0.36	0.94	0.00	0.67	0.00	1.75
109	1	1.57	1.48	0.40	1.48	0.60	0.00	0.67	0.00	4.02
110	1	0.39	0.39	0.36	0.38	0.64	0.00	0.67	0.00	1.03
111	1	1.60	1.18	0.24	0.86	0.76	0.00	0.67	0.00	3.02
112	1	2.30	2.30	0.46	0.00	0.54	0.00	0.67	0.00	3.77
113	1	5.69	5.69	0.12	0.00	0.88	0.00	0.67	0.00	5.68
114	1	0.43	0.26	0.91	131.37	0.09	8.01	0.01	0.00	24.04
115	1	8.69	1.73	0.52	1.73	0.48	0.00	0.67	0.00	9.99
116	1	0.00	0.00	0.53	6.30	0.47	8.96	0.00	2.00	5.57
117	1	2.63	1.29	0.14	1.26	0.86	0.00	0.67	0.00	4.43
118	1	0.00	0.00	0.87	54.26	0.13	21.45	0.00	2.00	13.38
119	1	0.87	0.87	0.89	24.55	0.11	2.18	0.17	0.00	7.42
120	1	0.00	0.00	0.51	8.22	0.49	7.75	0.01	2.00	7.70
121	1	0.00	0.00	0.86	37.57	0.14	11.88	0.00	1.00	10.10
122	1	2.42	2.42	0.32	0.00	0.68	0.00	0.67	0.00	3.35
123	1	1.18	0.00	0.76	13.32	0.24	3.23	0.09	2.00	6.88
124	1	1.44	1.44	0.30	2.03	0.70	0.08	0.58	0.00	4.64
125	1	0.32	0.19	0.51	11.31	0.49	4.50	0.05	0.00	10.95
126	1	2.95	0.56	0.00	0.56	1.00	0.00	0.67	0.00	3.33
127	1	2.35	1.62	0.04	1.62	0.96	0.00	0.67	0.00	4.89
128	1	1.55	1.55	0.56	0.00	0.44	0.00	0.67	0.00	2.85
129	1	0.66	0.66	0.70	2.60	0.30	0.43	0.45	0.00	2.89
130	1	4.41	0.90	0.20	0.78	0.80	0.00	0.67	0.00	4.93
131	1	0.36	0.00	0.01	0.00	0.99	0.00	0.67	0.00	0.28
132	1	0.00	0.00	1.00	0.00	0.00	0.00	1.00	0.00	0.00
133	1	3.59	0.69	0.00	0.69	1.00	0.00	0.67	0.00	4.08
134	1	0.43	0.43	0.00	1.27	1.00	1.15	0.29	0.00	2.75
135	1	1.30	0.75	0.09	0.75	0.91	0.00	0.67	0.00	2.42
136	1	0.00	0.00	0.37	1.43	0.63	3.34	0.09	0.00	1.72
137	1	1.93	0.32	0.03	0.31	0.97	0.00	0.67	0.00	2.08
138	1	1.31	0.75	0.50	0.75	0.50	0.00	0.67	0.00	2.43
139	1	1.29	0.94	0.00	0.93	1.00	0.00	0.67	0.00	2.77
140	1	0.37	0.37	0.32	0.42	0.68	0.01	0.65	0.00	1.05
141	1	0.00	0.00	0.00	0.98	1.00	3.27	0.09	4.00	1.87
142	1	0.76	0.76	0.00	1.89	1.00	1.43	0.25	0.00	4.19
143	1	0.64	0.63	0.15	0.29	0.85	0.00	0.67	0.00	1.15
144	1	2.52	2.52	0.57	0.00	0.43	0.00	0.67	0.00	4.70
145	1	0.46	0.00	0.02	0.00	0.98	0.00	0.67	0.00	0.36
146	1	0.37	0.37	0.00	0.74	1.00	0.41	0.46	0.00	1.70
147	1	0.74	0.00	0.02	0.00	0.98	0.00	0.67	0.00	0.57
148	1	0.59	0.59	0.00	1.24	1.00	0.48	0.43	0.00	2.82
149	1	0.58	0.28	0.30	0.14	0.70	0.00	0.67	0.00	0.79
150	1	0.37	0.00	0.11	0.00	0.89	0.00	0.67	0.00	0.28
151	1	1.81	1.81	0.34	0.00	0.66	0.00	0.67	0.00	2.56
152	1	0.37	0.17	0.91	10.83	0.09	3.74	0.07	1.00	2.50
153	1	0.00	0.00	0.00	0.42	1.00	1.24	0.28	1.00	0.81
154	1	0.36	0.00	0.02	0.00	0.98	0.00	0.67	0.00	0.28
155	1	2.04	0.00	0.63	0.00	0.37	0.00	0.67	0.00	1.57
156	1	0.00	0.00	0.63	1.74	0.37	2.07	0.18	0.00	1.24
157	1	0.91	0.60	0.06	0.60	0.94	0.00	0.67	0.00	1.84
158	1	0.23	0.23	0.00	0.28	1.00	0.02	0.63	0.00	0.72
159	1	0.51	0.00	0.68	0.00	0.32	0.00	0.67	0.00	0.39
160	1	0.66	0.00	0.67	0.00	0.33	0.00	0.67	0.00	0.51
161	1	0.00	0.00	0.87	9.90	0.13	9.07	0.00	2.00	2.45
162	1	1.63	1.63	0.65	0.00	0.35	0.00	0.67	0.00	3.29
163	1	1.55	1.55	0.29	0.00	0.71	0.00	0.67	0.00	2.06
164	1	0.00	0.00	0.00	0.59	1.00	0.57	0.41	1.00	1.11
165	1	0.81	0.36	0.04	0.35	0.96	0.00	0.67	0.00	1.29
166	1	1.74	0.20	0.00	0.20	1.00	0.00	0.67	0.00	1.71
167	1	2.82	2.82	0.46	0.00	0.54	0.00	0.67	0.00	4.66
168	1	0.80	0.38	0.08	0.37	0.92	0.00	0.67	0.00	1.33
169	1	0.36	0.25	0.21	0.15	0.79	0.00	0.67	0.00	0.61
170	1	0.00	0.00	0.52	4.48	0.48	5.95	0.02	0.00	4.05
171	1	0.00	0.00	0.00	0.17	1.00	0.54	0.42	1.00	0.32
172	1	0.43	0.00	0.70	0.00	0.30	0.00	0.67	0.00	0.33
173	1	0.81	0.00	0.67	0.00	0.33	0.00	0.67	0.00	0.62
174	1	0.37	0.00	0.02	0.00	0.98	0.00	0.67	0.00	0.29
175	1	2.49	0.39	0.00	0.38	1.00	0.00	0.67	0.00	2.65
176	1	0.39	0.00	0.71	3.86	0.29	0.79	0.36	2.00	2.40
177	1	0.59	0.38	0.12	0.33	0.88	0.00	0.67	0.00	1.09
178	1	2.01	0.00	0.65	0.00	0.35	0.00	0.67	0.00	1.55
179	1	0.00	0.00	0.00	0.37	1.00	1.58	0.23	2.00	0.70
180	1	0.00	0.00	0.69	5.20	0.31	4.35	0.05	2.00	3.05
181	1	2.34	2.34	0.19	0.00	0.81	0.00	0.67	0.00	2.66
182	1	1.10	1.10	0.96	597.42	0.04	7.34	0.01	1.00	49.37
183	1	462.65	252.05	0.03	0.00	0.97	0.00	0.67	0.00	370.79
184	1	2.26	0.63	0.20	0.31	0.80	0.00	0.67	0.00	2.45
185	1	0.40	0.00	0.11	0.00	0.89	0.00	0.67	0.00	0.30
186	1	2.11	0.73	0.29	0.73	0.71	0.00	0.67	0.00	3.01
187	1	3.07	3.07	0.35	0.37	0.65	0.00	0.67	0.00	4.87
188	1	0.95	0.88	0.30	0.78	0.70	0.00	0.67	0.00	2.27
189	1	4.09	4.09	0.64	0.21	0.36	0.00	0.67	0.00	8.27
190	1	0.25	0.00	0.73	0.00	0.27	0.00	0.67	0.00	0.19
191	1	0.00	0.00	0.00	0.59	1.00	1.54	0.23	2.00	1.11
192	1	1.67	0.74	0.00	0.75	1.00	0.00	0.67	0.00	2.71
193	1	0.83	0.83	0.66	0.83	0.34	0.00	0.67	0.00	2.21
194	1	2.21	2.21	0.48	0.00	0.52	0.00	0.67	0.00	3.71
195	1	1.48	1.48	0.36	0.00	0.64	0.00	0.67	0.00	2.15
196	1	2.06	2.06	0.52	0.00	0.48	0.00	0.67	0.00	3.63
197	1	0.43	0.00	0.85	8.07	0.15	3.46	0.08	1.00	2.65
198	1	0.83	0.39	0.12	0.35	0.88	0.00	0.67	0.00	1.30
199	1	0.61	0.49	0.15	0.47	0.85	0.00	0.67	0.00	1.38
200	1	0.00	0.00	0.48	1.98	0.52	2.96	0.11	3.00	1.95
201	1	1.10	0.60	0.15	0.60	0.85	0.00	0.67	0.00	1.99
202	1	0.42	0.42	0.00	1.22	1.00	1.19	0.29	0.00	2.65
203	1	0.00	0.00	1.00	0.00	0.00	0.00	1.00	0.00	0.00
204	1	3.71	3.71	0.38	0.00	0.62	0.00	0.67	0.00	5.53
205	1	0.82	0.00	0.69	0.00	0.31	0.00	0.67	0.00	0.63
206	1	0.63	0.63	0.00	0.76	1.00	0.03	0.62	0.00	1.94
207	1	0.43	0.00	0.71	0.00	0.29	0.00	0.67	0.00	0.33
208	1	0.90	0.90	0.81	1.24	0.19	0.01	0.65	0.00	2.54
209	1	0.64	0.00	0.67	0.00	0.33	0.00	0.67	0.00	0.50
210	1	1.39	1.00	0.14	0.64	0.86	0.00	0.67	0.00	2.38
211	1	0.79	0.78	0.27	0.78	0.73	0.00	0.67	0.00	2.09
212	1	0.00	0.00	0.00	0.36	1.00	1.04	0.31	1.00	0.69
213	1	1.59	1.59	0.16	0.00	0.84	0.00	0.67	0.00	1.72
214	1	0.00	0.00	1.00	0.00	0.00	0.00	1.00	0.00	0.00
215	1	0.37	0.00	0.11	0.00	0.89	0.00	0.67	0.00	0.28
216	1	0.83	0.83	0.00	0.93	1.00	0.02	0.63	0.00	2.41
217	1	2.92	0.00	0.20	0.00	0.80	0.00	0.67	0.00	2.25
218	1	0.00	0.00	1.00	0.00	0.00	0.00	1.00	0.00	0.00
219	1	1.89	0.55	0.01	0.54	0.99	0.00	0.67	0.00	2.48
220	1	1.64	0.00	0.10	0.00	0.90	0.00	0.67	0.00	1.26
221	1	1.42	0.00	0.62	0.00	0.38	0.00	0.67	0.00	1.09
222	1	0.00	0.00	1.00	0.00	0.00	0.00	1.00	0.00	0.00
223	1	1.29	1.29	0.16	0.00	0.84	0.00	0.67	0.00	1.37
224	1	2.29	0.00	0.66	0.00	0.34	0.00	0.67	0.00	1.76
225	1	0.39	0.39	0.00	0.91	1.00	0.68	0.38	0.00	2.03
226	1	0.00	0.00	1.00	0.00	0.00	0.00	1.00	0.00	0.00
227	1	0.78	0.00	0.67	0.00	0.33	0.00	0.67	0.00	0.60
228	1	1.43	0.18	0.00	0.17	1.00	0.00	0.67	0.00	1.43
229	1	2.02	0.00	0.64	0.00	0.36	0.00	0.67	0.00	1.56
230	1	0.40	0.00	0.02	0.00	0.98	0.00	0.67	0.00	0.31
231	1	0.37	0.00	0.01	0.00	0.99	0.00	0.67	0.00	0.29
232	1	0.60	0.37	0.00	0.35	1.00	0.00	0.67	0.00	1.13
233	1	1.00	0.00	0.70	0.00	0.30	0.00	0.67	0.00	0.77
234	1	6.67	1.22	0.04	1.21	0.96	0.00	0.67	0.00	7.43
235	1	0.00	0.00	0.07	0.21	0.93	0.81	0.36	1.00	0.37
236	1	0.00	0.00	0.27	0.26	0.73	0.86	0.35	1.00	0.36
237	1	0.00	0.00	0.03	0.80	0.97	2.64	0.13	0.00	1.49
238	1	0.00	0.00	0.00	0.57	1.00	2.01	0.18	1.00	1.09
239	1	1.03	0.39	0.05	0.37	0.95	0.00	0.67	0.00	1.49
240	1	1.61	0.65	0.37	0.50	0.63	0.00	0.67	0.00	2.29
241	1	0.54	0.54	0.55	0.00	0.45	0.00	0.67	0.00	0.98
242	1	0.00	0.00	0.49	2.06	0.51	3.00	0.11	1.00	1.98
243	1	0.95	0.00	0.10	0.00	0.90	0.00	0.67	0.00	0.73
244	1	3.35	0.72	0.62	0.73	0.38	0.00	0.67	0.00	3.96
245	1	0.70	0.70	0.30	0.70	0.70	0.00	0.67	0.00	1.87
246	1	3.51	3.51	0.26	0.00	0.74	0.00	0.67	0.00	4.43
247	1	0.66	0.25	0.04	0.22	0.96	0.00	0.67	0.00	0.93
248	1	0.00	0.00	0.96	23.84	0.04	7.80	0.01	1.00	1.71
249	1	1.30	0.73	0.00	0.73	1.00	0.00	0.67	0.00	2.39
250	1	0.48	0.48	0.00	0.73	1.00	0.15	0.55	0.00	1.76
251	1	0.27	0.27	0.00	1.47	1.00	1.27	0.27	0.00	3.00
252	1	0.37	0.00	0.04	0.00	0.96	0.00	0.67	0.00	0.28
253	1	2.85	0.00	0.63	0.00	0.37	0.00	0.67	0.00	2.19
254	1	0.92	0.73	0.04	0.71	0.96	0.00	0.67	0.00	2.07
255	1	0.53	0.53	0.24	1.97	0.76	1.17	0.29	0.00	3.49
256	1	0.00	0.00	1.00	0.00	0.00	0.00	1.00	0.00	0.00
257	1	1.37	0.73	1.00	0.72	0.00	0.00	0.67	0.00	2.43
258	1	0.37	0.36	0.63	2.09	0.37	0.89	0.34	0.00	2.19
259	1	1.35	0.00	0.63	0.00	0.37	0.00	0.67	0.00	1.04
260	1	0.00	0.00	1.00	0.00	0.00	0.00	1.00	0.00	0.00
261	1	1.04	0.00	0.69	0.00	0.31	0.00	0.67	0.00	0.80
262	1	0.00	0.00	0.82	2.51	0.18	2.18	0.17	2.00	0.87
263	1	3.07	3.07	0.12	0.00	0.88	0.00	0.67	0.00	3.05
264	1	0.64	0.64	0.27	0.00	0.73	0.00	0.67	0.00	0.83
265	1	0.00	0.00	1.00	0.00	0.00	0.00	1.00	0.00	0.00
266	1	0.47	0.00	0.81	8.89	0.19	4.06	0.06	2.00	3.51
267	1	1.36	0.00	0.63	0.00	0.37	0.00	0.67	0.00	1.05
268	1	0.00	0.00	0.88	5.08	0.12	1.95	0.19	2.00	1.18
269	1	1.93	1.30	0.10	0.09	0.90	0.00	0.67	0.00	1.90
270	1	0.58	0.00	0.02	0.00	0.98	0.00	0.67	0.00	0.44
271	1	1.35	0.56	0.05	0.55	0.95	0.00	0.67	0.00	2.09
272	1	1.18	0.39	0.09	0.35	0.91	0.00	0.67	0.00	1.59
273	1	0.62	0.24	0.46	0.11	0.54	0.00	0.67	0.00	0.80
274	1	0.44	0.44	0.00	0.76	1.00	0.25	0.51	0.00	1.78
275	1	0.39	0.00	0.02	0.00	0.98	0.00	0.67	0.00	0.30
276	1	0.00	0.00	0.00	0.73	1.00	2.12	0.17	1.00	1.39
277	1	2.59	0.17	0.00	0.17	1.00	0.00	0.67	0.00	2.33
278	1	1.35	0.00	0.62	0.00	0.38	0.00	0.67	0.00	1.04
279	1	1.19	0.86	0.21	0.04	0.79	0.00	0.67	0.00	1.32
280	1	2.32	2.32	0.69	0.00	0.31	0.00	0.67	0.00	4.81
281	1	1.57	1.32	0.00	1.33	1.00	0.00	0.67	0.00	3.74
282	1	0.61	0.45	0.00	0.44	1.00	0.00	0.67	0.00	1.31
283	1	0.00	0.00	0.31	0.26	0.69	0.52	0.42	0.00	0.34
284	1	0.00	0.00	1.00	0.00	0.00	0.00	1.00	0.00	0.00
285	1	0.00	0.00	0.24	1.30	0.76	3.40	0.09	1.00	1.87
286	1	1.20	1.20	0.55	0.00	0.45	0.00	0.67	0.00	2.19
287	1	0.37	0.37	0.15	0.52	0.85	0.06	0.60	0.00	1.23
288	1	0.36	0.00	0.19	0.00	0.81	0.00	0.67	0.00	0.28
289	1	0.00	0.00	0.79	7.10	0.21	5.29	0.03	2.00	2.78
290	1	0.77	0.00	0.02	0.00	0.98	0.00	0.67	0.00	0.59
291	1	0.37	0.36	0.75	0.30	0.25	0.00	0.67	0.00	0.95
292	1	0.58	0.00	0.68	0.00	0.32	0.00	0.67	0.00	0.45
293	1	0.00	0.00	0.40	3.40	0.60	5.94	0.02	3.00	3.90
294	1	3.72	0.61	0.00	0.59	1.00	0.00	0.67	0.00	3.99
295	1	0.62	0.38	0.06	0.21	0.94	0.00	0.67	0.00	0.90
296	1	0.62	0.62	0.60	4.22	0.40	2.53	0.14	0.00	4.39
297	1	2.28	0.71	0.59	0.78	0.41	0.00	0.67	0.00	3.17
298	1	1.50	1.50	0.49	0.00	0.51	0.00	0.67	0.00	2.57
299	1	1.55	0.47	0.15	0.40	0.85	0.00	0.67	0.00	1.98
300	1	0.00	0.00	0.00	0.83	1.00	3.37	0.09	2.00	1.57
301	1	2.11	2.11	0.37	0.00	0.63	0.00	0.67	0.00	3.10
302	1	0.00	0.00	0.00	0.19	1.00	0.84	0.35	1.00	0.36
303	1	1.65	0.74	0.37	0.74	0.63	0.00	0.67	0.00	2.68
304	1	0.00	0.00	0.00	0.52	1.00	1.40	0.25	2.00	0.99
305	1	3.40	0.17	0.07	0.17	0.93	0.00	0.67	0.00	2.95
306	1	0.00	0.00	0.94	4.66	0.06	0.74	0.37	1.00	0.57
307	1	1.74	0.00	0.07	0.00	0.93	0.00	0.67	0.00	1.34
308	1	2.93	1.00	0.23	0.99	0.77	0.00	0.67	0.00	4.14
309	1	0.00	0.00	1.00	0.00	0.00	0.00	1.00	0.00	0.00
310	1	0.00	0.00	0.00	0.17	1.00	0.50	0.43	1.00	0.33
311	1	0.75	0.24	0.00	0.24	1.00	0.00	0.67	0.00	1.03
312	1	1.23	0.00	0.01	0.00	0.99	0.00	0.67	0.00	0.94
313	1	0.81	0.60	0.09	0.60	0.91	0.00	0.67	0.00	1.76
314	1	0.81	0.27	0.16	0.17	0.84	0.00	0.67	0.00	0.99
315	1	0.00	0.00	0.69	0.53	0.31	0.38	0.46	1.00	0.31
316	1	1.62	0.33	0.07	0.15	0.93	0.00	0.67	0.00	1.56
317	1	3.38	1.59	0.12	0.02	0.88	0.00	0.67	0.00	2.99
318	1	1.07	0.00	0.70	0.00	0.30	0.00	0.67	0.00	0.82
319	1	5.00	0.00	0.15	0.00	0.85	0.00	0.67	0.00	3.85
320	1	0.81	0.52	0.21	0.32	0.79	0.00	0.67	0.00	1.31
321	1	0.64	0.46	0.03	0.44	0.97	0.00	0.67	0.00	1.33
322	1	0.58	0.00	0.67	0.00	0.33	0.00	0.67	0.00	0.45
323	1	2.90	0.00	0.64	0.00	0.36	0.00	0.67	0.00	2.24
324	1	0.58	0.00	0.69	0.00	0.31	0.00	0.67	0.00	0.45
325	1	0.00	0.00	1.00	0.00	0.00	0.00	1.00	0.00	0.00
326	1	0.62	0.32	0.00	0.32	1.00	0.00	0.67	0.00	1.09
327	1	2.16	0.00	0.62	0.00	0.38	0.00	0.67	0.00	1.66
328	1	0.00	0.00	0.00	0.17	1.00	0.53	0.42	1.00	0.33
329	1	0.37	0.19	0.00	0.19	1.00	0.00	0.67	0.00	0.64
330	1	0.61	0.45	0.00	0.45	1.00	0.00	0.67	0.00	1.32
331	1	1.20	0.27	0.29	0.09	0.71	0.00	0.67	0.00	1.19
332	1	0.00	0.00	0.00	0.33	1.00	0.94	0.33	2.00	0.64
333	1	0.64	0.36	0.05	0.21	0.95	0.00	0.67	0.00	0.91
334	1	0.37	0.00	0.11	0.00	0.89	0.00	0.67	0.00	0.29
335	1	0.60	0.35	0.00	0.35	1.00	0.00	0.67	0.00	1.14
336	1	1.45	0.00	0.64	0.00	0.36	0.00	0.67	0.00	1.11
337	1	0.87	0.00	0.66	0.00	0.34	0.00	0.67	0.00	0.67
338	1	0.57	0.00	0.02	0.00	0.98	0.00	0.67	0.00	0.44
339	1	2.24	2.24	0.20	0.00	0.80	0.00	0.67	0.00	2.57
340	1	0.60	0.00	0.02	0.00	0.98	0.00	0.67	0.00	0.46
341	1	2.14	1.51	0.38	1.24	0.62	0.00	0.67	0.00	4.20
342	1	0.78	0.58	0.03	0.56	0.97	0.00	0.67	0.00	1.67
343	1	0.79	0.00	0.68	0.00	0.32	0.00	0.67	0.00	0.61
344	1	1.68	1.68	0.54	0.00	0.46	0.00	0.67	0.00	3.00
345	1	0.37	0.00	0.02	0.00	0.98	0.00	0.67	0.00	0.28
346	1	0.75	0.00	0.67	0.00	0.33	0.00	0.67	0.00	0.58
347	1	1.48	0.23	0.16	0.15	0.84	0.00	0.67	0.00	1.46
348	1	14.27	0.00	0.66	0.00	0.34	0.00	0.67	0.00	10.99
349	1	1.24	0.00	0.66	0.00	0.34	0.00	0.67	0.00	0.96
350	1	1.53	0.00	0.15	0.00	0.85	0.00	0.67	0.00	1.17
351	1	1.07	0.66	0.21	0.66	0.79	0.00	0.67	0.00	2.08
352	1	0.86	0.00	0.66	0.00	0.34	0.00	0.67	0.00	0.66
353	1	1.38	1.03	0.07	1.02	0.93	0.00	0.67	0.00	3.01
354	1	0.00	0.00	0.83	6.04	0.17	5.26	0.03	3.00	1.95
355	1	1.65	0.84	0.14	0.80	0.86	0.00	0.67	0.00	2.81
356	1	1.88	1.23	0.47	0.04	0.53	0.00	0.67	0.00	2.59
357	1	0.59	0.47	0.19	0.44	0.81	0.00	0.67	0.00	1.30
358	1	0.85	0.42	0.03	0.40	0.97	0.00	0.67	0.00	1.41
359	1	0.00	0.00	0.00	1.78	1.00	6.04	0.02	1.00	3.39
360	1	0.88	0.34	0.29	0.31	0.71	0.00	0.67	0.00	1.29
361	1	1.54	0.97	0.00	0.96	1.00	0.00	0.67	0.00	3.01
362	1	1.84	1.84	0.64	0.00	0.36	0.00	0.67	0.00	3.64
363	1	2.80	0.63	0.09	0.51	0.91	0.00	0.67	0.00	3.15
364	1	1.40	0.00	0.63	0.00	0.37	0.00	0.67	0.00	1.08
365	1	1.32	0.37	0.10	0.33	0.90	0.00	0.67	0.00	1.65
366	1	0.92	0.36	0.22	0.09	0.78	0.00	0.67	0.00	0.99
367	1	1.31	0.00	0.11	0.00	0.89	0.00	0.67	0.00	1.01
368	1	0.48	0.40	0.08	0.27	0.92	0.00	0.67	0.00	0.89
369	1	2.28	0.17	0.01	0.17	0.99	0.00	0.67	0.00	2.08
370	1	0.36	0.23	0.19	0.15	0.81	0.00	0.67	0.00	0.60
371	1	0.58	0.00	0.67	0.00	0.33	0.00	0.67	0.00	0.45
372	1	0.37	0.00	0.02	0.00	0.98	0.00	0.67	0.00	0.28
373	1	0.36	0.00	0.02	0.00	0.98	0.00	0.67	0.00	0.28
374	1	3.48	0.57	0.00	0.56	1.00	0.00	0.67	0.00	3.74
375	1	2.08	0.84	0.10	0.84	0.90	0.00	0.67	0.00	3.19
376	1	0.66	0.00	0.66	0.00	0.34	0.00	0.67	0.00	0.51
377	1	2.14	0.21	0.00	0.18	1.00	0.00	0.67	0.00	2.00
378	1	0.00	0.00	0.00	0.17	1.00	0.52	0.42	0.00	0.33
379	1	0.51	0.43	0.35	0.33	0.65	0.00	0.67	0.00	1.09
380	1	0.00	0.00	0.00	0.17	1.00	0.50	0.43	1.00	0.32
381	1	0.00	0.00	0.82	2.80	0.18	3.42	0.09	2.00	0.97
382	1	0.80	0.00	0.67	0.00	0.33	0.00	0.67	0.00	0.62
383	1	0.00	0.00	0.00	0.18	1.00	0.68	0.38	1.00	0.33
384	1	1.39	0.00	0.64	0.00	0.36	0.00	0.67	0.00	1.07
385	1	0.63	0.00	0.67	0.00	0.33	0.00	0.67	0.00	0.49
386	1	1.26	0.00	0.64	0.00	0.36	0.00	0.67	0.00	0.97
387	1	0.00	0.00	1.00	0.00	0.00	0.00	1.00	0.00	0.00
388	1	5.50	0.30	0.03	0.32	0.97	0.00	0.67	0.00	4.85
389	1	1.44	0.36	0.00	0.34	1.00	0.00	0.67	0.00	1.77
390	1	0.42	0.00	0.70	0.00	0.30	0.00	0.67	0.00	0.32
391	1	0.76	0.00	0.00	0.00	1.00	0.00	0.67	0.00	0.58
392	1	0.00	0.00	1.00	0.00	0.00	0.00	1.00	0.00	0.00
393	1	0.00	0.00	0.83	6.67	0.17	5.35	0.03	2.00	2.13
394	1	1.31	0.38	0.14	0.34	0.86	0.00	0.67	0.00	1.67
395	1	0.64	0.41	0.01	0.22	0.99	0.00	0.67	0.00	0.92
396	1	1.28	0.00	0.09	0.00	0.91	0.00	0.67	0.00	0.99
397	1	0.76	0.47	0.36	0.02	0.64	0.00	0.67	0.00	0.93
398	1	0.61	0.48	0.32	0.40	0.68	0.00	0.67	0.00	1.28
399	1	2.03	2.03	0.11	0.00	0.89	0.00	0.67	0.00	2.00
400	1	1.09	1.09	0.30	0.00	0.70	0.00	0.67	0.00	1.47
401	1	1.56	0.81	0.00	0.80	1.00	0.00	0.67	0.00	2.73
402	1	0.99	0.00	0.02	0.00	0.98	0.00	0.67	0.00	0.76
403	1	3.44	0.34	0.00	0.34	1.00	0.00	0.67	0.00	3.29
404	1	0.62	0.00	0.66	0.00	0.34	0.00	0.67	0.00	0.48
405	1	2.31	0.00	0.22	0.00	0.78	0.00	0.67	0.00	1.78
406	1	0.00	0.00	1.00	0.00	0.00	0.00	1.00	0.00	0.00
407	1	0.47	0.00	0.69	0.00	0.31	0.00	0.67	0.00	0.36
408	1	0.00	0.00	1.00	0.00	0.00	0.00	1.00	0.00	0.00
409	1	1.20	0.00	0.10	0.00	0.90	0.00	0.67	0.00	0.93
410	1	0.76	0.00	0.68	0.00	0.32	0.00	0.67	0.00	0.59
411	1	1.76	0.96	0.21	0.96	0.79	0.00	0.67	0.00	3.18
412	1	1.37	0.00	0.62	0.00	0.38	0.00	0.67	0.00	1.06
413	1	1.40	1.40	0.49	0.00	0.51	0.00	0.67	0.00	2.38
414	1	1.35	0.00	0.64	0.00	0.36	0.00	0.67	0.00	1.04
415	1	1.10	1.10	0.00	5.06	1.00	3.43	0.09	0.00	10.47
416	1	2.46	0.33	0.04	0.30	0.96	0.00	0.67	0.00	2.48
417	1	2.64	2.64	0.18	0.00	0.82	0.00	0.67	0.00	2.93
418	1	2.96	2.96	0.23	0.00	0.77	0.00	0.67	0.00	3.59
419	1	0.96	0.96	0.00	1.37	1.00	0.06	0.60	0.00	3.35
420	1	0.42	0.00	0.90	17.03	0.10	1.33	0.26	2.00	3.46
421	1	0.78	0.00	0.70	0.00	0.30	0.00	0.67	0.00	0.60
422	1	0.63	0.23	0.91	9.29	0.09	1.65	0.22	1.00	2.40
423	1	0.37	0.00	0.19	0.00	0.81	0.00	0.67	0.00	0.28
424	1	0.59	0.57	0.66	0.45	0.34	0.00	0.67	0.00	1.46
425	1	0.44	0.44	0.00	0.75	1.00	0.25	0.51	0.00	1.76
426	1	0.00	0.00	0.00	0.97	1.00	2.80	0.12	0.00	1.85
427	1	167.17	4.34	0.17	0.00	0.83	0.00	0.67	0.00	130.17
428	1	0.84	0.46	0.00	0.40	1.00	0.00	0.67	0.00	1.40
429	1	0.43	0.43	0.94	22.18	0.06	1.32	0.26	0.00	3.74
430	1	0.00	0.00	0.25	0.24	0.75	0.76	0.37	1.00	0.34
431	1	0.38	0.00	0.02	0.00	0.98	0.00	0.67	0.00	0.29
432	1	0.81	0.81	0.74	0.87	0.26	0.00	0.66	0.00	2.19
433	1	0.78	0.00	0.67	0.00	0.33	0.00	0.67	0.00	0.60
434	1	0.89	0.39	0.03	0.40	0.97	0.00	0.67	0.00	1.44
435	1	0.77	0.51	0.07	0.39	0.93	0.00	0.67	0.00	1.34
436	1	2.29	0.37	0.04	0.35	0.96	0.00	0.67	0.00	2.44
437	1	0.48	0.00	0.63	2.75	0.37	0.70	0.38	3.00	2.29
438	1	0.40	0.00	0.70	0.00	0.30	0.00	0.67	0.00	0.31
439	1	2.26	0.35	0.00	0.36	1.00	0.00	0.67	0.00	2.42
440	1	1.38	0.00	0.67	0.00	0.33	0.00	0.67	0.00	1.06
441	1	0.64	0.00	0.69	13.79	0.31	1.23	0.28	0.00	8.57
442	1	1.69	0.00	0.69	0.00	0.31	0.00	0.67	0.00	1.30
443	1	0.45	0.45	0.15	0.87	0.85	0.29	0.50	0.00	1.89
444	1	1.47	0.00	0.69	0.00	0.31	0.00	0.67	0.00	1.13
445	1	0.00	0.00	1.00	0.00	0.00	0.00	1.00	0.00	0.00
446	1	1.24	0.66	0.28	0.00	0.72	0.00	0.67	0.00	1.31
447	1	0.00	0.00	0.50	0.45	0.50	0.64	0.39	1.00	0.43
448	1	0.00	0.00	1.00	0.00	0.00	0.00	1.00	0.00	0.00
449	1	1.37	0.00	0.62	0.00	0.38	0.00	0.67	0.00	1.06
450	1	1.17	0.00	0.63	7.61	0.37	2.01	0.18	2.00	6.19
451	1	0.00	0.00	0.22	0.25	0.78	0.85	0.35	1.00	0.37
452	1	1.44	0.00	0.64	0.00	0.36	0.00	0.67	0.00	1.11
453	1	2.09	0.63	0.08	0.19	0.92	0.00	0.67	0.00	2.04
454	1	1.79	0.83	0.00	0.78	1.00	0.00	0.67	0.00	2.86
455	1	0.39	0.00	0.11	0.00	0.89	0.00	0.67	0.00	0.30
456	1	6.32	0.00	0.02	0.00	0.98	0.00	0.67	0.00	4.87
457	1	1.27	1.26	0.46	1.25	0.54	0.00	0.67	0.00	3.37
458	1	0.00	0.00	0.64	4.15	0.36	4.73	0.04	0.00	2.84
459	1	0.00	0.00	0.00	1.61	1.00	4.19	0.06	1.00	3.06
460	1	0.61	0.00	0.68	0.00	0.32	0.00	0.67	0.00	0.47
461	1	1.37	0.00	0.64	0.00	0.36	0.00	0.67	0.00	1.06
462	1	1.39	0.00	0.65	0.00	0.35	0.00	0.67	0.00	1.07
463	1	0.74	0.57	0.13	0.38	0.87	0.00	0.67	0.00	1.34
464	1	0.36	0.00	0.02	0.00	0.98	0.00	0.67	0.00	0.27
465	1	1.71	1.71	0.13	0.00	0.87	0.00	0.67	0.00	1.73
466	1	0.61	0.00	0.68	0.00	0.32	0.00	0.67	0.00	0.47
467	1	0.00	0.00	1.00	0.00	0.00	0.00	1.00	0.00	0.00
468	1	0.37	0.00	0.02	0.00	0.98	0.00	0.67	0.00	0.29
469	1	2.01	0.00	0.63	0.00	0.37	0.00	0.67	0.00	1.55
470	1	2.37	0.00	0.65	0.00	0.35	0.00	0.67	0.00	1.82
471	1	2.02	0.00	0.62	0.00	0.38	0.00	0.67	0.00	1.56
472	1	0.00	0.00	0.00	0.22	1.00	0.63	0.40	1.00	0.41
473	1	0.00	0.00	1.00	0.00	0.00	0.00	1.00	0.00	0.00
474	1	0.63	0.00	0.67	0.00	0.33	0.00	0.67	0.00	0.48
475	1	3.02	0.00	0.66	0.00	0.34	0.00	0.67	0.00	2.33
476	1	8.35	0.69	0.02	0.69	0.98	0.00	0.67	0.00	7.74
477	1	1.22	0.99	0.20	0.02	0.80	0.00	0.67	0.00	1.35
478	1	1.35	0.00	0.69	0.00	0.31	0.00	0.67	0.00	1.04
479	1	1.50	1.50	0.13	0.00	0.87	0.00	0.67	0.00	1.53
480	1	1.02	0.44	0.37	0.00	0.63	0.00	0.67	0.00	1.09
481	1	1.29	0.53	0.35	0.53	0.65	0.00	0.67	0.00	1.99
482	1	3.06	0.00	0.22	0.00	0.78	0.00	0.67	0.00	2.36
483	1	0.77	0.53	0.00	0.53	1.00	0.00	0.67	0.00	1.60
484	1	5.50	0.50	0.11	0.51	0.89	0.00	0.67	0.00	5.20
485	1	0.46	0.00	0.69	0.00	0.31	0.00	0.67	0.00	0.35
486	1	1.36	0.00	0.63	0.00	0.37	0.00	0.67	0.00	1.05
487	1	0.23	0.00	0.74	0.00	0.26	0.00	0.67	0.00	0.18
488	1	1.23	0.26	0.05	0.19	0.95	0.00	0.67	0.00	1.32
489	1	4.19	0.00	0.69	0.00	0.31	0.00	0.67	0.00	3.22
490	1	0.58	0.00	0.67	0.00	0.33	0.00	0.67	0.00	0.45
491	1	0.00	0.00	1.00	0.00	0.00	0.00	1.00	0.00	0.00
492	1	0.61	0.00	0.67	0.00	0.33	0.00	0.67	0.00	0.47
493	1	0.00	0.00	1.00	0.00	0.00	0.00	1.00	0.00	0.00
494	1	0.74	0.00	0.68	0.00	0.32	0.00	0.67	0.00	0.57
495	1	0.79	0.00	0.67	0.00	0.33	0.00	0.67	0.00	0.61
496	1	2.80	2.80	0.29	0.00	0.71	0.00	0.67	0.00	3.69
497	1	1.31	0.93	0.08	0.81	0.92	0.00	0.67	0.00	2.57
498	1	0.00	0.00	0.00	1.85	1.00	2.73	0.12	1.00	3.51
499	1	0.00	0.00	0.00	0.16	1.00	0.48	0.43	1.00	0.30
500	1	3.40	0.33	0.03	0.17	0.97	0.00	0.67	0.00	2.94
501	1	1.34	0.91	0.10	0.91	0.90	0.00	0.67	0.00	2.76
502	1	0.00	0.00	1.00	0.00	0.00	0.00	1.00	0.00	0.00
503	1	0.71	0.71	0.90	77.22	0.10	4.89	0.04	1.00	15.77
504	1	1.71	0.00	0.01	0.00	0.99	0.00	0.67	0.00	1.32
505	1	0.00	0.00	0.00	0.88	1.00	2.34	0.15	1.00	1.67
506	1	0.00	0.00	1.00	0.00	0.00	0.00	1.00	0.00	0.00
507	1	2.02	2.02	0.54	0.00	0.46	0.00	0.67	0.00	3.65
508	1	1.11	0.00	0.05	0.00	0.95	0.00	0.67	0.00	0.85
509	1	2.45	0.66	0.41	0.67	0.59	0.00	0.67	0.00	3.16
510	1	1.07	1.07	0.43	1.08	0.57	0.00	0.66	0.00	2.88
511	1	0.70	0.35	0.54	0.00	0.46	0.00	0.67	0.00	0.89
512	1	0.41	0.00	0.70	0.00	0.30	0.00	0.67	0.00	0.31
513	1	0.58	0.00	0.67	0.00	0.33	0.00	0.67	0.00	0.45
514	1	0.67	0.32	0.54	0.00	0.46	0.00	0.67	0.00	0.85
515	1	1.38	0.00	0.64	0.00	0.36	0.00	0.67	0.00	1.07
516	1	0.00	0.00	0.00	1.22	1.00	3.15	0.10	1.00	2.33
517	1	0.00	0.00	0.97	41.64	0.03	2.98	0.11	1.00	2.70
518	1	0.00	0.00	1.00	0.00	0.00	0.00	1.00	0.00	0.00
519	1	0.62	0.00	0.66	0.00	0.34	0.00	0.67	0.00	0.48
520	1	1.40	0.00	0.64	0.00	0.36	0.00	0.67	0.00	1.08
521	1	3.19	3.19	0.26	0.00	0.74	0.00	0.67	0.00	4.01
522	1	0.39	0.00	0.01	0.00	0.99	0.00	0.67	0.00	0.30
523	1	0.80	0.33	0.27	0.11	0.73	0.00	0.67	0.00	0.94
524	1	0.63	0.00	0.67	0.00	0.33	0.00	0.67	0.00	0.49
525	1	2.29	0.00	0.22	0.00	0.78	0.00	0.67	0.00	1.76
526	1	0.37	0.36	0.34	0.35	0.66	0.00	0.67	0.00	0.96
527	1	0.81	0.40	0.05	0.40	0.95	0.00	0.67	0.00	1.38
528	1	1.34	1.34	0.45	0.00	0.55	0.00	0.67	0.00	2.18
529	1	0.37	0.37	0.35	0.38	0.65	0.00	0.66	0.00	1.01
530	1	2.43	0.20	0.00	0.19	1.00	0.00	0.67	0.00	2.23
531	1	0.79	0.46	0.77	5.88	0.23	1.52	0.24	0.00	3.83
532	1	0.37	0.37	0.00	0.97	1.00	0.92	0.33	0.00	2.13
533	1	0.00	0.00	0.00	0.74	1.00	2.26	0.16	1.00	1.41
534	1	1.32	0.49	0.23	0.08	0.77	0.00	0.67	0.00	1.35
535	1	0.99	0.99	0.01	3.54	0.99	2.36	0.15	0.00	7.43
536	1	0.00	0.00	1.00	0.00	0.00	0.00	1.00	0.00	0.00
537	1	2.23	0.22	0.05	0.22	0.95	0.00	0.67	0.00	2.14
538	1	0.00	0.00	1.00	0.00	0.00	0.00	1.00	0.00	0.00
539	1	0.93	0.00	0.02	0.00	0.98	0.00	0.67	0.00	0.72
540	1	0.60	0.00	0.67	0.00	0.33	0.00	0.67	0.00	0.46
541	1	6.44	0.16	0.00	0.16	1.00	0.00	0.67	0.00	5.27
542	1	0.37	0.00	0.02	0.00	0.98	0.00	0.67	0.00	0.29
543	1	0.00	0.00	1.00	0.00	0.00	0.00	1.00	0.00	0.00
544	1	0.78	0.00	0.67	0.00	0.33	0.00	0.67	0.00	0.60
545	1	0.58	0.00	0.68	0.00	0.32	0.00	0.67	0.00	0.45
546	1	0.00	0.00	1.00	0.00	0.00	0.00	1.00	0.00	0.00
547	1	4.24	0.00	0.63	0.00	0.37	0.00	0.67	0.00	3.26
548	1	1.82	0.49	0.27	0.36	0.73	0.00	0.67	0.00	2.15
549	1	0.79	0.24	0.29	0.24	0.71	0.00	0.67	0.00	1.07
550	1	0.60	0.41	0.13	0.35	0.87	0.00	0.67	0.00	1.14
551	1	3.13	3.13	0.24	0.00	0.76	0.00	0.67	0.00	3.81
552	1	0.52	0.52	0.00	0.93	1.00	0.27	0.50	0.00	2.17
553	1	1.27	1.27	0.47	0.00	0.53	0.00	0.67	0.00	2.12
554	1	1.58	0.61	0.13	0.61	0.87	0.00	0.67	0.00	2.37
555	1	1.26	0.39	0.12	0.38	0.88	0.00	0.67	0.00	1.69
556	1	0.00	0.00	0.87	3.42	0.13	1.26	0.27	2.00	0.87
557	1	0.00	0.00	1.00	0.00	0.00	0.00	1.00	0.00	0.00
558	1	0.41	0.27	0.20	0.17	0.80	0.00	0.67	0.00	0.67
559	1	1.40	0.00	0.64	0.00	0.36	0.00	0.67	0.00	1.08
560	1	0.00	0.00	1.00	0.00	0.00	0.00	1.00	0.00	0.00
561	1	0.00	0.00	1.00	0.00	0.00	0.00	1.00	0.00	0.00
562	1	0.00	0.00	1.00	0.00	0.00	0.00	1.00	0.00	0.00
563	1	0.60	0.00	0.67	0.00	0.33	0.00	0.67	0.00	0.46
564	1	0.79	0.00	0.67	0.00	0.33	0.00	0.67	0.00	0.61
565	1	2.49	0.00	0.69	0.00	0.31	0.00	0.67	0.00	1.92
566	1	0.91	0.54	0.20	0.32	0.80	0.00	0.67	0.00	1.39
567	1	1.43	0.00	0.15	0.00	0.85	0.00	0.67	0.00	1.10
568	1	2.38	0.17	0.00	0.17	1.00	0.00	0.67	0.00	2.15
569	1	1.17	1.17	0.61	0.00	0.39	0.00	0.67	0.00	2.25
570	1	1.35	0.50	0.52	4.48	0.48	0.47	0.44	0.00	5.65
571	1	1.33	0.62	0.09	0.62	0.91	0.00	0.67	0.00	2.20
572	1	2.06	0.63	0.14	0.57	0.86	0.00	0.67	0.00	2.69
573	1	0.66	0.00	0.66	0.00	0.34	0.00	0.67	0.00	0.51
574	1	0.38	0.00	0.01	0.00	0.99	0.00	0.67	0.00	0.29
575	1	0.87	0.00	0.66	0.00	0.34	0.00	0.67	0.00	0.67
576	1	0.75	0.00	0.02	0.00	0.98	0.00	0.67	0.00	0.58
577	1	3.60	0.00	0.22	0.00	0.78	0.00	0.67	0.00	2.77
578	1	0.82	0.00	0.67	0.00	0.33	0.00	0.67	0.00	0.63
579	1	0.00	0.00	1.00	0.00	0.00	0.00	1.00	0.00	0.00
580	1	0.89	0.18	0.01	0.17	0.99	0.00	0.67	0.00	1.02
581	1	0.00	0.00	1.00	0.00	0.00	0.00	1.00	0.00	0.00
582	1	0.41	0.00	0.70	0.00	0.30	0.00	0.67	0.00	0.32
583	1	1.34	0.41	0.12	0.36	0.88	0.00	0.67	0.00	1.72
584	1	0.35	0.00	0.61	4.84	0.39	1.79	0.20	0.00	3.84
585	1	1.57	1.57	0.65	0.00	0.35	0.00	0.67	0.00	3.14
586	1	1.00	0.00	0.64	0.00	0.36	0.00	0.67	0.00	0.77
587	1	0.59	0.59	0.00	1.32	1.00	0.61	0.40	0.00	2.96
588	1	2.88	0.82	0.10	0.11	0.90	0.00	0.67	0.00	2.56
589	1	0.32	0.00	0.05	0.00	0.95	0.00	0.67	0.00	0.25
