# Supplementary material for: Molecular evolution of mammalian genes with epistatic interactions in fertilization
Source: BMC Evol Biol. 2019 Jul 25;19:154. doi: 10.1186/s12862-019-1480-6 (PMC6659299; doi:10.1186/s12862-019-1480-6)
Supplement: Supplementary file 1 — Appendix S1. aBSREL and MEME output files, and summary of codon model analyses. (ZIP 2616 kb) [file 12862_2019_1480_MOESM1_ESM.zip › zp2_Primates_aBSREL.log]

Analysis Description
--------------------
aBSREL (Adaptive branch-site random effects likelihood) uses an adaptive
random effects branch-site model framework to test whether each branch
has evolved under positive selection, using a procedure which infers an
optimal number of rate categories per branch.

- __Requirements__: in-frame codon alignment and a phylogenetic tree

- __Citation__: Less Is More: An Adaptive Branch-Site Random Effects Model for Efficient
Detection of Episodic Diversifying Selection (2015). Mol Biol Evol 32
(5): 1342-1353

- __Written by__: Sergei L Kosakovsky Pond, Ben Murrell, Steven Weaver and Temple iGEM /
UCSD viral evolution group

- __Contact Information__: spond@temple.edu

- __Analysis Version__: 2.0


####Choose Genetic Code

1. [**Universal**] Universal code. (Genebank transl_table=1).
2. [**Vertebrate mtDNA**] Vertebrate mitochondrial DNA code. (Genebank transl_table=2).
3. [**Yeast mtDNA**] Yeast mitochondrial DNA code. (Genebank transl_table=3).
4. [**Mold/Protozoan mtDNA**] Mold, Protozoan and Coelenterate mitochondrial DNA and the Mycloplasma/Spiroplasma code. (Genebank transl_table=4).
5. [**Invertebrate mtDNA**] Invertebrate mitochondrial DNA code. (Genebank transl_table=5).
6. [**Ciliate Nuclear**] Ciliate, Dasycladacean and Hexamita Nuclear code. (Genebank transl_table=6).
7. [**Echinoderm mtDNA**] Echinoderm mitochondrial DNA code. (Genebank transl_table=9).
8. [**Euplotid Nuclear**] Euplotid Nuclear code. (Genebank transl_table=10).
9. [**Alt. Yeast Nuclear**] Alternative Yeast Nuclear code. (Genebank transl_table=12).
10. [**Ascidian mtDNA**] Ascidian mitochondrial DNA code. (Genebank transl_table=13).
11. [**Flatworm mtDNA**] Flatworm mitochondrial DNA code. (Genebank transl_table=14).
12. [**Blepharisma Nuclear**] Blepharisma Nuclear code. (Genebank transl_table=15).
13. [**Chlorophycean mtDNA**] Chlorophycean Mitochondrial Code (transl_table=16).
14. [**Trematode mtDNA**] Trematode Mitochondrial Code (transl_table=21).
15. [**Scenedesmus obliquus mtDNA**] Scenedesmus obliquus mitochondrial Code (transl_table=22).
16. [**Thraustochytrium mtDNA**] Thraustochytrium Mitochondrial Code (transl_table=23).
17. [**Pterobranchia mtDNA**] Pterobranchia Mitochondrial Code (transl_table=24).
18. [**SR1 and Gracilibacteria**] Candidate Division SR1 and Gracilibacteria Code (transl_table=25).
19. [**Pachysolen Nuclear**] Pachysolen tannophilus Nuclear Code (transl_table=26).

>Please choose an option (or press q to cancel selection):

>Select a coding sequence alignment file (`/home/datamonkey/datamonkey-js-test/app/absrel/../../.hyphy/res//TemplateBatchFiles/SelectionAnalyses/`) >Loaded a multiple sequence alignment with **25** sequences, **745** codons, and **1** partitions from `/home/datamonkey/datamonkey-js-test/app/absrel/output/5b2fdf2818ed6e609e2468d1`


####Choose the set of branches to test for selection

1. [**All**] Include all branches in the analysis
2. [**Internal**] Include all internal branches in the analysis
3. [**Leaves**] Include all leaf branches in the analysis
4. [**Unlabeled branches**] Set of 47 unlabeled branches

>Please choose an option (or press q to cancel selection):
1. [**All**] Include all branches in the analysis
2. [**Internal**] Include all internal branches in the analysis
3. [**Leaves**] Include all leaf branches in the analysis
4. [**Unlabeled branches**] Set of 47 unlabeled branches

>Please choose an option (or press q to cancel selection):
1. [**All**] Include all branches in the analysis
2. [**Internal**] Include all internal branches in the analysis
3. [**Leaves**] Include all leaf branches in the analysis
4. [**Unlabeled branches**] Set of 47 unlabeled branches

>Please choose an option (or press q to cancel selection):

### * Selected 47 branches for testing: `BUSHBABY, MOUSE_LEMUR, COQUERELS_SIFAKA, Node3, TARSIER, BOLIVIAN_SQUIRREL_MONKEY, CAPUCHIN, Node10, MAS_NIGHT_MONKEY, MARMOSET, Node13, Node9, HUMAN, CHIMPANZEE, BONOBO, Node22, Node20, GORILLA, Node19, ORANGUTAN, Node18, GIBBON, Node17, SOOTY_MANGABEY, DRILL, Node32, OLIVE_BABOON, Node31, MACAQUE, CRAB_EATING_MACAQUE, Node37, PIG_TAILED_MACAQUE, Node36, Node30, VERVET, Node29, RED_COLOBUS, ANGOLA_COLOBUS, Node43, BLACK_SNUB_NOSED_MONKEY, GOLDEN_SNUB_NOSED_MONKEY, Node46, Node42, Node28, Node16, Node8, Node6`


### Obtaining branch lengths and nucleotide substitution biases under the nucleotide GTR model
* Log(L) = -10092.69, AIC-c = 20295.50 (55 estimated parameters)

### Fitting the baseline model with a single dN/dS class per branch, and no site-to-site variation. 
* Log(L) = -9888.00, AIC-c = 19993.28 (108 estimated parameters)
* Branch-level non-synonymous/synonymous rate ratio distribution has median  0.48, and 95% of the weight in  0.13 - 10000000000.00

### Determining the optimal number of rate classes per branch using a step up procedure

|              Branch               |  Length  |  Rates   |     Max. dN/dS     |    Log(L)     |     AIC-c     |Best AIC-c so far|
|-----------------------------------|----------|----------|--------------------|---------------|---------------|-----------------|
|             BUSHBABY              |   0.11   |    2     |    3.18 (18.44%)   |   -9882.33    |   19985.98    |    19985.98     |
|             BUSHBABY              |   0.11   |    3     |    4.26 (11.42%)   |   -9882.34    |   19990.06    |    19985.98     |
|              TARSIER              |   0.09   |    2     |   11.02 ( 7.22%)   |   -9864.22    |   19953.81    |    19953.81     |
|              TARSIER              |   0.09   |    3     |   11.50 ( 6.82%)   |   -9864.21    |   19957.84    |    19953.81     |
|            MOUSE_LEMUR            |   0.05   |    2     |    4.50 (13.47%)   |   -9859.65    |   19948.72    |    19948.72     |
|            MOUSE_LEMUR            |   0.05   |    3     |    4.81 (11.72%)   |   -9859.66    |   19952.78    |    19948.72     |
|               Node8               |   0.05   |    2     |    4.72 (12.06%)   |   -9851.67    |   19936.81    |    19936.81     |
|               Node8               |   0.05   |    3     |    4.75 (11.97%)   |   -9851.67    |   19940.86    |    19936.81     |
|               Node9               |   0.04   |    2     |    0.67 (32.58%)   |   -9851.66    |   19940.83    |    19936.81     |
|               Node6               |   0.03   |    2     |    8.04 ( 3.06%)   |   -9850.86    |   19939.23    |    19936.81     |
|               Node3               |   0.03   |    2     |    2.30 (27.09%)   |   -9851.07    |   19939.66    |    19936.81     |
|         COQUERELS_SIFAKA          |   0.03   |    2     |    4.24 ( 2.53%)   |   -9851.53    |   19940.58    |    19936.81     |
|             MARMOSET              |   0.02   |    2     |    8.75 ( 6.47%)   |   -9849.91    |   19937.33    |    19936.81     |
|              GIBBON               |   0.02   |    2     |    0.38 (36.72%)   |   -9851.67    |   19940.86    |    19936.81     |
|              Node16               |   0.02   |    2     |    4.25 (12.12%)   |   -9850.70    |   19938.91    |    19936.81     |
|         MAS_NIGHT_MONKEY          |   0.02   |    2     |    7.68 ( 7.21%)   |   -9850.53    |   19938.58    |    19936.81     |
|     BOLIVIAN_SQUIRREL_MONKEY      |   0.01   |    2     |    0.50 (50.06%)   |   -9851.67    |   19940.86    |    19936.81     |
|             ORANGUTAN             |   0.01   |    2     |    0.25 (25.97%)   |   -9851.67    |   19940.86    |    19936.81     |
|              Node28               |   0.01   |    2     |    0.69 (20.34%)   |   -9851.67    |   19940.85    |    19936.81     |
|             CAPUCHIN              |   0.01   |    2     |    0.60 (89.37%)   |   -9851.67    |   19940.86    |    19936.81     |
|              Node17               |   0.01   |    2     |    0.50 (50.13%)   |   -9851.66    |   19940.83    |    19936.81     |
|              VERVET               |   0.01   |    2     |    0.58 (19.20%)   |   -9851.68    |   19940.87    |    19936.81     |
|           OLIVE_BABOON            |   0.01   |    2     |   27.74 ( 1.97%)   |   -9849.31    |   19936.14    |    19936.14     |
|           OLIVE_BABOON            |   0.01   |    3     |   21.35 ( 3.20%)   |   -9849.29    |   19940.14    |    19936.14     |
|              GORILLA              |   0.01   |    2     |    0.58 (19.15%)   |   -9849.32    |   19940.21    |    19936.14     |
|               DRILL               |   0.01   |    2     |    0.39 (41.83%)   |   -9849.31    |   19940.19    |    19936.14     |
|          ANGOLA_COLOBUS           |   0.01   |    2     |    0.39 (39.87%)   |   -9849.31    |   19940.19    |    19936.14     |
|            RED_COLOBUS            |   0.00   |    2     |    0.64 ( 9.68%)   |   -9849.31    |   19940.20    |    19936.14     |
|              Node30               |   0.00   |    2     |   0.80 (100.00%)   |   -9849.31    |   19940.19    |    19936.14     |
|              Node10               |   0.00   |    2     |    0.74 ( 9.90%)   |   -9849.31    |   19940.19    |    19936.14     |
|              Node36               |   0.00   |    2     |    0.25 (48.63%)   |   -9849.31    |   19940.19    |    19936.14     |
|              Node46               |   0.00   |    2     |    0.60 (48.40%)   |   -9849.31    |   19940.19    |    19936.14     |
|              Node19               |   0.00   |    2     |    0.98 ( 5.09%)   |   -9849.31    |   19940.19    |    19936.14     |
|              Node29               |   0.00   |    2     |    0.99 (10.00%)   |   -9849.31    |   19940.20    |    19936.14     |
|          SOOTY_MANGABEY           |   0.00   |    2     |    0.40 (49.11%)   |   -9849.31    |   19940.19    |    19936.14     |
|              Node42               |   0.00   |    2     |    0.97 ( 5.00%)   |   -9849.31    |   19940.20    |    19936.14     |
|              Node22               |   0.00   |    2     |    0.25 (42.46%)   |   -9849.31    |   19940.19    |    19936.14     |
|              Node20               |   0.00   |    2     |    0.00 (98.04%)   |   -9849.31    |   19940.19    |    19936.14     |
|              Node18               |   0.00   |    2     |    0.25 (54.87%)   |   -9849.31    |   19940.19    |    19936.14     |
|        PIG_TAILED_MACAQUE         |   0.00   |    2     |    0.25 (57.71%)   |   -9849.31    |   19940.19    |    19936.14     |
|               HUMAN               |   0.00   |    2     |    1.00 ( 5.40%)   |   -9849.31    |   19940.19    |    19936.14     |
|      BLACK_SNUB_NOSED_MONKEY      |   0.00   |    2     |    1.95 ( 5.28%)   |   -9849.31    |   19940.19    |    19936.14     |
|            CHIMPANZEE             |   0.00   |    2     |    2.05 ( 5.22%)   |   -9849.31    |   19940.19    |    19936.14     |
|              Node43               |   0.00   |    2     |    0.50 ( 5.23%)   |   -9849.31    |   19940.19    |    19936.14     |
|              Node32               |   0.00   |    2     |    0.80 (94.76%)   |   -9849.30    |   19940.18    |    19936.14     |
|              Node31               |   0.00   |    2     |    0.00 (98.04%)   |   -9849.31    |   19940.19    |    19936.14     |
|              MACAQUE              |   0.00   |    2     |    0.25 ( 0.00%)   |   -9849.31    |   19940.19    |    19936.14     |
|              Node13               |   0.00   |    2     |    0.25 ( 1.96%)   |   -9850.02    |   19941.61    |    19936.14     |
|              Node37               |   0.00   |    2     |    0.25 ( 0.00%)   |   -9849.31    |   19940.19    |    19936.14     |
|        CRAB_EATING_MACAQUE        |   0.00   |    2     |  29.08 (100.00%)   |   -9849.33    |   19940.22    |    19936.14     |
|              BONOBO               |   0.00   |    2     |   >1000 (30.98%)   |   -9849.31    |   19940.20    |    19936.14     |
|     GOLDEN_SNUB_NOSED_MONKEY      |   0.00   |    2     |    0.25 ( 1.96%)   |   -9849.31    |   19940.19    |    19936.14     |

### Rate class analyses summary
*  5 branches with **2** rate classes
*  42 branches with **1** rate classes

### Improving parameter estimates of the adaptive rate class model
* Log(L) = -9846.73, AIC-c = 19930.98 (118 estimated parameters)

### Testing selected branches for selection

|              Branch               |  Rates   |     Max. dN/dS     |      Test LRT      |Uncorrected p-value |
|-----------------------------------|----------|--------------------|--------------------|--------------------|
|             BUSHBABY              |     2    |    2.81 (18.12%)   |        2.08        |       0.13577      |
|              TARSIER              |     2    |    9.53 ( 7.46%)   |       17.12        |       0.00006      |
|            MOUSE_LEMUR            |     2    |    3.94 (15.41%)   |        4.49        |       0.03863      |
|               Node8               |     2    |    4.38 (12.31%)   |        7.13        |       0.01002      |
|               Node9               |     1    |   0.62 (100.00%)   |        0.00        |       1.00000      |
|               Node6               |     1    |   0.52 (100.00%)   |        0.00        |       1.00000      |
|               Node3               |     1    |   0.57 (100.00%)   |        0.00        |       1.00000      |
|         COQUERELS_SIFAKA          |     1    |   0.41 (100.00%)   |        0.00        |       1.00000      |
|             MARMOSET              |     1    |   0.63 (100.00%)   |        0.00        |       1.00000      |
|              GIBBON               |     1    |   0.29 (100.00%)   |        0.00        |       1.00000      |
|              Node16               |     1    |   0.50 (100.00%)   |        0.00        |       1.00000      |
|         MAS_NIGHT_MONKEY          |     1    |   0.42 (100.00%)   |        0.00        |       1.00000      |
|     BOLIVIAN_SQUIRREL_MONKEY      |     1    |   0.44 (100.00%)   |        0.00        |       1.00000      |
|             ORANGUTAN             |     1    |   0.21 (100.00%)   |        0.00        |       1.00000      |
|              Node28               |     1    |   0.46 (100.00%)   |        0.00        |       1.00000      |
|             CAPUCHIN              |     1    |   0.54 (100.00%)   |        0.00        |       1.00000      |
|              Node17               |     1    |   0.43 (100.00%)   |        0.00        |       1.00000      |
|              VERVET               |     1    |   0.17 (100.00%)   |        0.00        |       1.00000      |
|           OLIVE_BABOON            |     2    |   23.30 ( 2.44%)   |        3.62        |       0.06039      |
|              GORILLA              |     1    |   0.17 (100.00%)   |        0.00        |       1.00000      |
|               DRILL               |     1    |   0.30 (100.00%)   |        0.00        |       1.00000      |
|          ANGOLA_COLOBUS           |     1    |   0.30 (100.00%)   |        0.00        |       1.00000      |
|            RED_COLOBUS            |     1    |   0.24 (100.00%)   |        0.00        |       1.00000      |
|              Node30               |     1    |   0.80 (100.00%)   |        0.00        |       1.00000      |
|              Node10               |     1    |   0.60 (100.00%)   |        0.00        |       1.00000      |
|              Node36               |     1    |   0.11 (100.00%)   |        0.00        |       1.00000      |
|              Node46               |     1    |   0.53 (100.00%)   |        0.00        |       1.00000      |
|              Node19               |     1    |   0.61 (100.00%)   |        0.00        |       1.00000      |
|              Node29               |     1    |   0.45 (100.00%)   |        0.00        |       1.00000      |
|          SOOTY_MANGABEY           |     1    |   0.31 (100.00%)   |        0.00        |       1.00000      |
|              Node42               |     1    |   0.24 (100.00%)   |        0.00        |       1.00000      |
|              Node22               |     1    |   0.21 (100.00%)   |        0.00        |       1.00000      |
|              Node20               |     1    |   0.00 (100.00%)   |        0.00        |       1.00000      |
|              Node18               |     1    |   0.14 (100.00%)   |        0.00        |       1.00000      |
|        PIG_TAILED_MACAQUE         |     1    |   0.14 (100.00%)   |        0.00        |       1.00000      |
|               HUMAN               |     1    |   0.79 (100.00%)   |        0.00        |       1.00000      |
|      BLACK_SNUB_NOSED_MONKEY      |     1    |   0.85 (100.00%)   |        0.00        |       1.00000      |
|            CHIMPANZEE             |     1    |   0.84 (100.00%)   |        0.00        |       1.00000      |
|              Node43               |     1    |   0.21 (100.00%)   |        0.00        |       1.00000      |
|              Node32               |     1    |   0.83 (100.00%)   |        0.00        |       1.00000      |
|              Node31               |     1    |   0.00 (100.00%)   |        0.00        |       1.00000      |
|              MACAQUE              |     1    |   0.00 (100.00%)   |        0.00        |       1.00000      |
|              Node13               |     1    |  >1000 (100.00%)   |        0.51        |       0.32799      |
|              Node37               |     1    |   0.00 (100.00%)   |        0.00        |       1.00000      |
|        CRAB_EATING_MACAQUE        |     1    |  >1000 (100.00%)   |        0.70        |       0.29195      |
|              BONOBO               |     1    |  >1000 (100.00%)   |        0.67        |       0.29752      |
|     GOLDEN_SNUB_NOSED_MONKEY      |     1    |   1.00 (100.00%)   |        0.00        |       1.00000      |
----
### Adaptive branch site random effects likelihood test 
Likelihood ratio test for episodic diversifying positive selection at Holm-Bonferroni corrected _p =   0.0500_ found **1** branches under selection among **47** tested.

* TARSIER, p-value =  0.00303
