# Supplementary material for: Molecular evolution of mammalian genes with epistatic interactions in fertilization
Source: BMC Evol Biol. 2019 Jul 25;19:154. doi: 10.1186/s12862-019-1480-6 (PMC6659299; doi:10.1186/s12862-019-1480-6)
Supplement: Supplementary file 1 — Appendix S1. aBSREL and MEME output files, and summary of codon model analyses. (ZIP 2616 kb) [file 12862_2019_1480_MOESM1_ESM.zip › zp2_Primates_MEME.csv]

Site	Partition	&alpha;	&beta;<sup>-</sup>	p<sup>-</sup>	&beta;<sup>+</sup>	p<sup>+</sup>	LRT	p-value	# branches under selection	Total branch length
1	1	0.00	0.00	1.00	0.00	0.00	0.00	1.00	0.00	0.00
2	1	4.28	0.93	1.00	0.89	0.00	0.00	0.67	0.00	2.00
3	1	0.00	0.00	0.60	10.56	0.40	4.69	0.04	3.00	3.06
4	1	1.46	1.46	0.71	2.84	0.29	0.04	0.61	0.00	1.81
5	1	0.00	0.00	1.00	0.00	0.00	0.00	1.00	0.00	0.00
6	1	1.12	0.00	0.02	0.00	0.98	0.00	0.67	0.00	0.34
7	1	0.00	0.00	1.00	0.00	0.00	0.00	1.00	0.00	0.00
8	1	5.68	2.70	0.65	1.60	0.35	0.00	0.67	0.00	3.44
9	1	2.23	2.23	0.26	0.00	0.74	0.00	0.67	0.00	1.11
10	1	0.00	0.00	0.65	1.77	0.35	0.57	0.41	1.00	0.44
11	1	0.00	0.00	0.00	3.06	1.00	3.80	0.07	1.00	2.23
12	1	1.25	0.45	0.98	0.35	0.02	0.00	0.67	0.00	0.71
13	1	5.48	5.48	0.37	0.00	0.63	0.00	0.67	0.00	3.15
14	1	2.44	1.66	0.59	0.00	0.41	0.00	0.67	0.00	1.46
15	1	0.00	0.00	1.00	0.00	0.00	0.00	1.00	0.00	0.00
16	1	0.00	0.00	1.00	0.00	0.00	0.00	1.00	0.00	0.00
17	1	3.17	2.79	0.78	0.00	0.22	0.00	0.67	0.00	2.57
18	1	0.00	0.00	0.00	0.46	1.00	0.83	0.35	1.00	0.34
19	1	0.99	0.45	1.00	0.29	0.00	0.00	0.67	0.00	0.63
20	1	0.00	0.00	0.00	0.69	1.00	0.09	0.58	1.00	0.50
21	1	1.53	0.00	0.63	0.00	0.37	0.00	0.67	0.00	0.47
22	1	2.47	0.60	0.53	0.39	0.47	0.00	0.67	0.00	1.12
23	1	0.00	0.00	0.94	27.78	0.06	1.60	0.23	1.00	1.17
24	1	0.00	0.00	0.00	0.87	1.00	1.05	0.31	1.00	0.63
25	1	2.54	1.24	0.97	1.18	0.03	0.00	0.67	0.00	1.69
26	1	0.00	0.00	1.00	0.00	0.00	0.00	1.00	0.00	0.00
27	1	0.00	0.00	0.78	7.47	0.22	2.12	0.17	2.00	1.21
28	1	5.34	1.06	0.78	1.01	0.22	0.00	0.67	0.00	2.41
29	1	0.00	0.00	1.00	0.00	0.00	0.00	1.00	0.00	0.00
30	1	3.99	0.00	0.02	0.00	0.98	0.00	0.67	0.00	1.23
31	1	0.97	0.97	0.00	3.20	1.00	1.40	0.25	0.00	2.63
32	1	1.04	0.50	1.00	0.36	0.00	0.00	0.67	0.00	0.69
33	1	1.12	1.12	0.46	0.00	0.54	0.00	0.67	0.00	0.73
34	1	0.00	0.00	1.00	0.00	0.00	0.00	1.00	0.00	0.00
35	1	0.00	0.00	1.00	0.00	0.00	0.00	1.00	0.00	0.00
36	1	1.14	1.14	0.45	0.00	0.55	0.00	0.67	0.00	0.72
37	1	0.00	0.00	1.00	0.00	0.00	0.00	1.00	0.00	0.00
38	1	3.24	0.00	0.67	0.00	0.33	0.00	0.67	0.00	1.00
39	1	2.44	2.44	0.69	0.00	0.31	0.00	0.67	0.00	1.99
40	1	0.00	0.00	0.00	0.94	1.00	1.32	0.26	0.00	0.68
41	1	1.36	1.36	0.39	0.00	0.61	0.00	0.67	0.00	0.81
42	1	0.00	0.00	0.91	10.85	0.09	1.22	0.28	1.00	0.68
43	1	1.89	0.60	1.00	0.49	0.00	0.00	0.67	0.00	1.02
44	1	0.00	0.00	0.42	3.74	0.58	3.97	0.06	1.00	1.57
45	1	2.34	0.51	0.40	0.50	0.60	0.00	0.67	0.00	1.09
46	1	1.42	0.00	0.64	0.00	0.36	0.00	0.67	0.00	0.44
47	1	1.08	0.45	1.00	0.01	0.00	0.00	0.67	0.00	0.66
48	1	0.97	0.97	0.51	1.05	0.49	0.00	0.66	0.00	1.04
49	1	1.90	0.50	1.00	0.43	0.00	0.00	0.67	0.00	0.95
50	1	0.00	0.00	1.00	0.00	0.00	0.00	1.00	0.00	0.00
51	1	1.08	0.00	0.66	0.00	0.34	0.00	0.67	0.00	0.33
52	1	0.00	0.00	0.92	10.45	0.08	3.51	0.08	1.00	0.63
53	1	0.99	0.50	1.00	0.34	0.00	0.00	0.67	0.00	0.67
54	1	0.00	0.00	0.65	9.06	0.35	3.77	0.07	0.00	2.34
55	1	36.77	0.00	0.05	0.00	0.95	0.00	0.67	0.00	11.33
56	1	0.00	0.00	0.85	4.58	0.15	3.16	0.10	1.00	0.50
57	1	1.65	0.00	0.63	0.00	0.37	0.00	0.67	0.00	0.51
58	1	1.48	0.00	0.82	16.80	0.18	2.64	0.13	1.00	2.65
59	1	0.00	0.00	0.00	0.93	1.00	1.62	0.22	0.00	0.68
60	1	0.00	0.00	1.00	0.00	0.00	0.00	1.00	0.00	0.00
61	1	0.98	0.88	1.00	0.86	0.00	0.00	0.67	0.00	0.94
62	1	0.00	0.00	0.00	0.49	1.00	0.79	0.36	0.00	0.36
63	1	0.00	0.00	0.00	1.48	1.00	1.74	0.21	2.00	1.08
64	1	1.71	0.00	0.64	0.00	0.36	0.00	0.67	0.00	0.53
65	1	0.94	0.94	0.00	1.49	1.00	0.16	0.55	0.00	1.38
66	1	1.34	0.00	0.70	6.52	0.30	0.71	0.38	2.00	1.83
67	1	0.00	0.00	0.00	1.67	1.00	2.13	0.17	1.00	1.21
68	1	0.00	0.00	0.00	1.02	1.00	1.65	0.22	0.00	0.74
69	1	0.00	0.00	0.00	1.86	1.00	1.61	0.22	1.00	1.36
70	1	0.98	0.00	0.67	0.00	0.33	0.00	0.67	0.00	0.30
71	1	0.00	0.00	0.00	1.49	1.00	1.74	0.21	1.00	1.09
72	1	0.00	0.00	1.00	0.00	0.00	0.00	1.00	0.00	0.00
73	1	0.00	0.00	1.00	0.00	0.00	0.00	1.00	0.00	0.00
74	1	1.91	0.46	1.00	0.44	0.00	0.00	0.67	0.00	0.93
75	1	0.00	0.00	1.00	0.00	0.00	0.00	1.00	0.00	0.00
76	1	1.05	0.51	1.00	0.30	0.00	0.00	0.67	0.00	0.69
77	1	0.00	0.00	1.00	0.00	0.00	0.00	1.00	0.00	0.00
78	1	1.01	0.00	0.67	0.00	0.33	0.00	0.67	0.00	0.31
79	1	0.00	0.00	1.00	0.00	0.00	0.00	1.00	0.00	0.00
80	1	1.02	0.00	0.66	0.00	0.34	0.00	0.67	0.00	0.31
81	1	0.00	0.00	0.00	2.42	1.00	3.44	0.08	0.00	1.76
82	1	0.00	0.00	0.00	0.43	1.00	0.72	0.38	1.00	0.31
83	1	9.24	5.89	0.13	0.00	0.87	0.00	0.67	0.00	3.42
84	1	1.60	0.00	0.75	16.22	0.25	1.61	0.23	2.00	3.44
85	1	0.00	0.00	0.93	59.80	0.07	4.39	0.05	2.00	3.07
86	1	3.32	1.26	0.88	0.78	0.12	0.00	0.67	0.00	1.90
87	1	0.00	0.00	0.00	0.42	1.00	0.49	0.43	1.00	0.31
88	1	3.48	0.00	0.01	0.00	0.99	0.00	0.67	0.00	1.07
89	1	0.00	0.00	0.67	7.28	0.33	2.96	0.11	1.00	1.74
90	1	1.71	0.00	0.01	0.00	0.99	0.00	0.67	0.00	0.53
91	1	0.00	0.00	0.50	5.70	0.50	3.80	0.07	2.00	2.08
92	1	0.60	0.00	0.02	0.00	0.98	0.00	0.67	0.00	0.18
93	1	1.79	1.79	0.27	0.00	0.73	0.00	0.67	0.00	0.90
94	1	0.00	0.00	1.00	0.00	0.00	0.00	1.00	0.00	0.00
95	1	2.40	2.40	0.22	0.00	0.78	0.00	0.67	0.00	1.13
96	1	1.51	0.46	1.00	0.01	0.00	0.00	0.67	0.00	0.80
97	1	1.09	1.09	0.48	0.00	0.52	0.00	0.67	0.00	0.71
98	1	0.00	0.00	1.00	0.00	0.00	0.00	1.00	0.00	0.00
99	1	0.00	0.00	0.00	0.65	1.00	1.34	0.26	1.00	0.48
100	1	3.18	0.81	1.00	0.75	0.00	0.00	0.67	0.00	1.57
101	1	1.29	0.00	0.66	6.16	0.34	0.43	0.45	2.00	1.91
102	1	2.28	0.60	0.57	0.26	0.43	0.00	0.67	0.00	1.03
103	1	0.00	0.00	1.00	0.00	0.00	0.00	1.00	0.00	0.00
104	1	4.85	4.85	0.25	0.00	0.75	0.00	0.67	0.00	2.39
105	1	1.50	0.43	1.00	0.38	0.00	0.00	0.67	0.00	0.77
106	1	1.92	0.00	0.63	0.00	0.37	0.00	0.67	0.00	0.59
107	1	0.00	0.00	1.00	0.00	0.00	0.00	1.00	0.00	0.00
108	1	5.43	0.97	1.00	0.94	0.00	0.00	0.67	0.00	2.38
109	1	0.00	0.00	1.00	0.00	0.00	0.00	1.00	0.00	0.00
110	1	0.00	0.00	1.00	0.00	0.00	0.00	1.00	0.00	0.00
111	1	0.00	0.00	0.00	0.48	1.00	0.65	0.39	1.00	0.35
112	1	2.46	0.00	0.05	0.00	0.95	0.00	0.67	0.00	0.76
113	1	3.88	0.00	0.67	0.00	0.33	0.00	0.67	0.00	1.19
114	1	0.00	0.00	0.00	0.93	1.00	1.14	0.29	0.00	0.68
115	1	0.00	0.00	1.00	0.00	0.00	0.00	1.00	0.00	0.00
116	1	0.00	0.00	1.00	0.00	0.00	0.00	1.00	0.00	0.00
117	1	0.00	0.00	1.00	0.00	0.00	0.00	1.00	0.00	0.00
118	1	0.00	0.00	0.94	21.96	0.06	1.52	0.24	1.00	0.90
119	1	2.82	2.82	0.36	0.00	0.64	0.00	0.67	0.00	1.61
120	1	1.65	1.65	0.62	0.00	0.38	0.00	0.67	0.00	1.25
121	1	0.00	0.00	0.62	3.68	0.38	0.40	0.46	2.00	1.01
122	1	9.42	0.00	0.68	0.00	0.32	0.00	0.67	0.00	2.90
123	1	3.53	3.53	0.30	0.00	0.70	0.00	0.67	0.00	1.87
124	1	0.00	0.00	0.00	1.67	1.00	2.26	0.16	1.00	1.22
125	1	0.00	0.00	0.00	0.44	1.00	0.75	0.37	0.00	0.32
126	1	2.27	0.45	1.00	0.39	0.00	0.00	0.67	0.00	1.03
127	1	2.58	2.58	0.20	2.97	0.80	0.01	0.64	0.00	2.90
128	1	0.00	0.00	0.00	0.86	1.00	1.33	0.26	1.00	0.63
129	1	6.54	2.87	1.00	2.74	0.00	0.00	0.67	0.00	4.11
130	1	2.35	2.35	0.03	2.67	0.97	0.02	0.63	0.00	2.66
131	1	0.00	0.00	1.00	0.00	0.00	0.00	1.00	0.00	0.00
132	1	1.88	1.52	0.41	0.00	0.59	0.00	0.67	0.00	1.03
133	1	0.00	0.00	0.66	8.32	0.34	0.37	0.47	0.00	2.04
134	1	5.72	0.00	0.69	0.00	0.31	0.00	0.67	0.00	1.76
135	1	0.00	0.00	1.00	0.00	0.00	0.00	1.00	0.00	0.00
136	1	0.00	0.00	1.00	0.00	0.00	0.00	1.00	0.00	0.00
137	1	1.58	0.00	0.64	0.00	0.36	0.00	0.67	0.00	0.49
138	1	1.38	0.00	0.65	0.00	0.35	0.00	0.67	0.00	0.43
139	1	0.00	0.00	1.00	0.00	0.00	0.00	1.00	0.00	0.00
140	1	2.56	1.41	1.00	1.04	0.00	0.00	0.67	0.00	1.81
141	1	95.66	14.05	0.06	0.00	0.94	0.00	0.67	0.00	30.05
142	1	1.48	0.00	0.66	0.00	0.34	0.00	0.67	0.00	0.45
143	1	0.00	0.00	1.00	0.00	0.00	0.00	1.00	0.00	0.00
144	1	0.00	0.00	1.00	0.00	0.00	0.00	1.00	0.00	0.00
145	1	0.00	0.00	0.00	0.46	1.00	0.47	0.44	1.00	0.33
146	1	1.07	0.46	0.84	0.34	0.16	0.00	0.67	0.00	0.65
147	1	0.00	0.00	0.73	10.34	0.27	2.89	0.11	2.00	2.02
148	1	0.00	0.00	1.00	0.00	0.00	0.00	1.00	0.00	0.00
149	1	1.02	1.02	0.00	1.73	1.00	0.21	0.52	0.00	1.58
150	1	0.00	0.00	0.00	0.65	1.00	1.08	0.30	1.00	0.47
151	1	0.00	0.00	0.00	0.93	1.00	1.63	0.22	1.00	0.68
152	1	0.00	0.00	0.52	2.52	0.48	1.76	0.21	2.00	0.87
153	1	0.00	0.00	0.00	0.43	1.00	0.74	0.37	1.00	0.31
154	1	0.00	0.00	0.00	1.48	1.00	2.24	0.16	1.00	1.07
155	1	0.00	0.00	1.00	0.00	0.00	0.00	1.00	0.00	0.00
156	1	1.58	0.00	0.74	10.27	0.26	0.83	0.35	2.00	2.42
157	1	1.57	0.46	0.93	0.40	0.07	0.00	0.67	0.00	0.81
158	1	2.01	0.00	0.63	0.00	0.37	0.00	0.67	0.00	0.62
159	1	2.74	2.74	0.24	0.00	0.76	0.00	0.67	0.00	1.32
160	1	0.00	0.00	1.00	0.00	0.00	0.00	1.00	0.00	0.00
161	1	2.56	0.00	0.67	0.00	0.33	0.00	0.67	0.00	0.79
162	1	0.00	0.00	1.00	0.00	0.00	0.00	1.00	0.00	0.00
163	1	0.97	0.00	0.67	0.00	0.33	0.00	0.67	0.00	0.30
164	1	0.00	0.00	1.00	0.00	0.00	0.00	1.00	0.00	0.00
165	1	0.00	0.00	1.00	0.00	0.00	0.00	1.00	0.00	0.00
166	1	0.00	0.00	1.00	0.00	0.00	0.00	1.00	0.00	0.00
167	1	2.17	1.91	1.00	1.84	0.00	0.00	0.67	0.00	2.06
168	1	0.00	0.00	1.00	0.00	0.00	0.00	1.00	0.00	0.00
169	1	1.02	0.00	0.67	0.00	0.33	0.00	0.67	0.00	0.31
170	1	1.03	0.87	0.52	0.84	0.48	0.00	0.67	0.00	0.94
171	1	1.00	0.00	0.69	0.00	0.31	0.00	0.67	0.00	0.31
172	1	0.00	0.00	1.00	0.00	0.00	0.00	1.00	0.00	0.00
173	1	1.49	0.00	0.64	0.00	0.36	0.00	0.67	0.00	0.46
174	1	0.00	0.00	0.13	1.68	0.87	1.76	0.21	1.00	1.06
175	1	0.00	0.00	0.00	2.64	1.00	3.47	0.08	0.00	1.93
176	1	0.00	0.00	0.00	1.03	1.00	1.20	0.28	0.00	0.75
177	1	1.63	0.00	0.33	7.91	0.67	1.25	0.28	0.00	4.37
178	1	2.29	1.24	1.00	0.89	0.00	0.00	0.67	0.00	1.61
179	1	3.45	2.36	1.00	2.28	0.00	0.00	0.67	0.00	2.78
180	1	0.00	0.00	0.00	2.84	1.00	2.40	0.15	2.00	2.07
181	1	0.00	0.00	0.00	1.92	1.00	2.08	0.17	1.00	1.40
182	1	0.00	0.00	0.00	0.34	1.00	0.06	0.60	1.00	0.25
183	1	0.00	0.00	1.00	0.00	0.00	0.00	1.00	0.00	0.00
184	1	0.00	0.00	1.00	0.00	0.00	0.00	1.00	0.00	0.00
185	1	1.54	0.38	0.89	0.31	0.11	0.00	0.67	0.00	0.74
186	1	0.00	0.00	0.00	1.17	1.00	1.76	0.21	0.00	0.85
187	1	0.00	0.00	1.00	0.00	0.00	0.00	1.00	0.00	0.00
188	1	0.00	0.00	1.00	0.00	0.00	0.00	1.00	0.00	0.00
189	1	2.18	0.00	0.66	0.00	0.34	0.00	0.67	0.00	0.67
190	1	4.37	0.00	0.05	0.00	0.95	0.00	0.67	0.00	1.35
191	1	0.00	0.00	1.00	0.00	0.00	0.00	1.00	0.00	0.00
192	1	1.18	1.18	0.00	2.03	1.00	0.23	0.52	0.00	1.84
193	1	0.00	0.00	0.00	1.44	1.00	1.98	0.18	0.00	1.05
194	1	1.04	1.04	0.45	0.00	0.55	0.00	0.67	0.00	0.66
195	1	1.44	0.98	1.00	0.83	0.00	0.00	0.67	0.00	1.16
196	1	0.00	0.00	1.00	0.00	0.00	0.00	1.00	0.00	0.00
197	1	2.17	0.00	0.70	0.00	0.30	0.00	0.67	0.00	0.67
198	1	0.97	0.97	0.46	1.13	0.54	0.00	0.65	0.00	1.07
199	1	0.59	0.00	0.11	0.00	0.89	0.00	0.67	0.00	0.18
200	1	0.96	0.96	0.40	0.97	0.60	0.00	0.67	0.00	1.00
201	1	1.61	0.00	0.64	0.00	0.36	0.00	0.67	0.00	0.50
202	1	1.00	0.00	0.67	0.00	0.33	0.00	0.67	0.00	0.31
203	1	0.00	0.00	0.00	0.35	1.00	0.08	0.58	1.00	0.25
204	1	3.64	1.39	1.00	1.25	0.00	0.00	0.67	0.00	2.14
205	1	0.00	0.00	0.00	1.07	1.00	1.35	0.26	0.00	0.78
206	1	0.00	0.00	1.00	0.00	0.00	0.00	1.00	0.00	0.00
207	1	1.71	0.00	0.64	0.00	0.36	0.00	0.67	0.00	0.53
208	1	8.07	1.78	1.00	1.76	0.00	0.00	0.67	0.00	3.78
209	1	0.99	0.00	0.67	0.00	0.33	0.00	0.67	0.00	0.31
210	1	1.46	0.00	0.70	0.00	0.30	0.00	0.67	0.00	0.45
211	1	2.87	2.87	0.21	0.00	0.79	0.00	0.67	0.00	1.32
212	1	0.00	0.00	0.00	0.43	1.00	0.50	0.43	1.00	0.31
213	1	0.00	0.00	0.00	0.42	1.00	0.53	0.42	1.00	0.31
214	1	0.00	0.00	0.77	10.63	0.23	2.57	0.13	3.00	1.77
215	1	0.00	0.00	0.00	0.44	1.00	0.58	0.41	0.00	0.32
216	1	0.00	0.00	1.00	0.00	0.00	0.00	1.00	0.00	0.00
217	1	0.00	0.00	0.00	0.90	1.00	1.53	0.24	0.00	0.66
218	1	1.52	0.00	0.64	0.00	0.36	0.00	0.67	0.00	0.47
219	1	13.42	9.65	0.25	0.00	0.75	0.00	0.67	0.00	5.92
220	1	0.00	0.00	1.00	0.00	0.00	0.00	1.00	0.00	0.00
221	1	0.00	0.00	0.00	0.45	1.00	0.82	0.35	1.00	0.33
222	1	0.00	0.00	1.00	0.00	0.00	0.00	1.00	0.00	0.00
223	1	0.00	0.00	0.00	0.92	1.00	1.21	0.28	1.00	0.67
224	1	0.98	0.47	1.00	0.01	0.00	0.00	0.67	0.00	0.64
225	1	1.01	0.00	0.66	0.00	0.34	0.00	0.67	0.00	0.31
226	1	0.94	0.00	0.67	0.00	0.33	0.00	0.67	0.00	0.29
227	1	0.00	0.00	1.00	0.00	0.00	0.00	1.00	0.00	0.00
228	1	1.15	1.05	0.68	0.61	0.32	0.00	0.67	0.00	1.02
229	1	0.00	0.00	0.00	0.43	1.00	0.56	0.41	1.00	0.31
230	1	0.00	0.00	1.00	0.00	0.00	0.00	1.00	0.00	0.00
231	1	0.00	0.00	0.00	1.00	1.00	1.53	0.24	1.00	0.73
232	1	0.00	0.00	1.00	0.00	0.00	0.00	1.00	0.00	0.00
233	1	2.59	2.59	0.21	0.00	0.79	0.00	0.67	0.00	1.19
234	1	24.00	24.00	0.11	0.00	0.89	0.00	0.67	0.00	9.24
235	1	0.00	0.00	1.00	0.00	0.00	0.00	1.00	0.00	0.00
236	1	1.38	0.00	0.65	0.00	0.35	0.00	0.67	0.00	0.42
237	1	0.98	0.00	0.67	0.00	0.33	0.00	0.67	0.00	0.30
238	1	0.00	0.00	1.00	0.00	0.00	0.00	1.00	0.00	0.00
239	1	0.00	0.00	1.00	0.00	0.00	0.00	1.00	0.00	0.00
240	1	0.00	0.00	0.75	2.32	0.25	0.87	0.34	1.00	0.43
241	1	0.00	0.00	0.00	1.04	1.00	1.63	0.22	0.00	0.76
242	1	1.33	0.00	0.70	0.00	0.30	0.00	0.67	0.00	0.41
243	1	2.21	0.00	0.62	0.00	0.38	0.00	0.67	0.00	0.68
244	1	0.00	0.00	1.00	0.00	0.00	0.00	1.00	0.00	0.00
245	1	4.41	3.01	0.49	0.52	0.51	0.00	0.67	0.00	2.63
246	1	0.00	0.00	1.00	0.00	0.00	0.00	1.00	0.00	0.00
247	1	0.00	0.00	0.00	2.69	1.00	2.76	0.12	2.00	1.96
248	1	0.00	0.00	0.56	1.20	0.44	0.82	0.35	1.00	0.39
249	1	1.03	0.00	0.66	0.00	0.34	0.00	0.67	0.00	0.32
250	1	3.40	0.00	0.11	0.00	0.89	0.00	0.67	0.00	1.05
251	1	0.00	0.00	1.00	0.00	0.00	0.00	1.00	0.00	0.00
252	1	0.00	0.00	0.97	121.08	0.03	2.81	0.12	1.00	2.72
253	1	3.52	0.56	0.39	0.47	0.61	0.00	0.67	0.00	1.45
254	1	0.00	0.00	1.00	0.00	0.00	0.00	1.00	0.00	0.00
255	1	1.52	0.00	0.64	0.00	0.36	0.00	0.67	0.00	0.47
256	1	7.89	0.00	0.01	0.00	0.99	0.00	0.67	0.00	2.43
257	1	0.95	0.00	0.68	0.00	0.32	0.00	0.67	0.00	0.29
258	1	0.00	0.00	0.17	0.76	0.83	0.85	0.35	0.00	0.46
259	1	0.00	0.00	0.00	0.47	1.00	0.79	0.36	1.00	0.34
260	1	1.20	0.00	0.02	0.00	0.98	0.00	0.67	0.00	0.37
261	1	0.00	0.00	1.00	0.00	0.00	0.00	1.00	0.00	0.00
262	1	1.25	1.25	0.85	0.00	0.15	0.00	0.67	0.00	1.16
263	1	0.00	0.00	0.00	0.95	1.00	1.69	0.22	0.00	0.69
264	1	0.00	0.00	1.00	0.00	0.00	0.00	1.00	0.00	0.00
265	1	1.08	1.08	0.42	0.00	0.58	0.00	0.67	0.00	0.67
266	1	0.00	0.00	0.00	0.50	1.00	0.82	0.35	1.00	0.36
267	1	0.00	0.00	0.53	2.30	0.47	1.68	0.22	2.00	0.79
268	1	4.22	0.00	0.01	0.00	0.99	0.00	0.67	0.00	1.30
269	1	0.00	0.00	1.00	0.00	0.00	0.00	1.00	0.00	0.00
270	1	0.00	0.00	1.00	0.00	0.00	0.00	1.00	0.00	0.00
271	1	0.00	0.00	1.00	0.00	0.00	0.00	1.00	0.00	0.00
272	1	0.00	0.00	1.00	0.00	0.00	0.00	1.00	0.00	0.00
273	1	0.00	0.00	0.00	0.34	1.00	0.06	0.60	1.00	0.25
274	1	0.00	0.00	1.00	0.00	0.00	0.00	1.00	0.00	0.00
275	1	0.00	0.00	0.00	1.19	1.00	1.94	0.19	0.00	0.86
276	1	0.98	0.00	0.67	0.00	0.33	0.00	0.67	0.00	0.30
277	1	0.00	0.00	1.00	0.00	0.00	0.00	1.00	0.00	0.00
278	1	1.14	0.00	0.66	0.00	0.34	0.00	0.67	0.00	0.35
279	1	0.00	0.00	0.00	0.49	1.00	0.59	0.41	1.00	0.36
280	1	0.00	0.00	1.00	0.00	0.00	0.00	1.00	0.00	0.00
281	1	0.00	0.00	1.00	0.00	0.00	0.00	1.00	0.00	0.00
282	1	0.00	0.00	1.00	0.00	0.00	0.00	1.00	0.00	0.00
283	1	0.00	0.00	1.00	0.00	0.00	0.00	1.00	0.00	0.00
284	1	5.19	0.58	0.51	0.51	0.49	0.00	0.67	0.00	1.99
285	1	0.00	0.00	1.00	0.00	0.00	0.00	1.00	0.00	0.00
286	1	2.64	2.64	0.25	0.00	0.75	0.00	0.67	0.00	1.29
287	1	2.27	0.50	1.00	0.45	0.00	0.00	0.67	0.00	1.06
288	1	0.00	0.00	0.00	1.35	1.00	1.71	0.21	1.00	0.99
289	1	0.00	0.00	0.00	0.52	1.00	0.62	0.40	1.00	0.38
290	1	1.36	1.36	0.73	0.00	0.27	0.00	0.67	0.00	1.14
291	1	0.00	0.00	1.00	0.00	0.00	0.00	1.00	0.00	0.00
292	1	1.55	1.00	0.82	31.64	0.18	1.83	0.20	0.00	5.27
293	1	0.00	0.00	1.00	0.00	0.00	0.00	1.00	0.00	0.00
294	1	4.43	2.02	0.19	0.17	0.81	0.00	0.67	0.00	1.75
295	1	1.31	1.31	0.00	3.54	1.00	0.90	0.34	0.00	2.99
296	1	1.13	1.13	0.49	0.00	0.51	0.00	0.67	0.00	0.75
297	1	0.00	0.00	1.00	0.00	0.00	0.00	1.00	0.00	0.00
298	1	0.00	0.00	0.00	0.62	1.00	0.71	0.38	1.00	0.45
299	1	1.77	0.00	0.70	0.00	0.30	0.00	0.67	0.00	0.54
300	1	1.34	1.20	0.70	0.37	0.30	0.00	0.67	0.00	1.10
301	1	4.30	4.30	0.14	0.00	0.86	0.00	0.67	0.00	1.75
302	1	1.34	1.15	0.83	0.00	0.17	0.00	0.67	0.00	1.10
303	1	1.08	0.00	0.66	0.00	0.34	0.00	0.67	0.00	0.33
304	1	0.00	0.00	1.00	0.00	0.00	0.00	1.00	0.00	0.00
305	1	4.44	0.00	0.11	0.00	0.89	0.00	0.67	0.00	1.37
306	1	2.21	1.81	1.00	1.78	0.00	0.00	0.67	0.00	2.00
307	1	0.00	0.00	1.00	0.00	0.00	0.00	1.00	0.00	0.00
308	1	0.95	0.45	1.00	0.26	0.00	0.00	0.67	0.00	0.62
309	1	0.93	0.00	0.67	0.00	0.33	0.00	0.67	0.00	0.29
310	1	0.00	0.00	0.00	0.45	1.00	0.60	0.40	0.00	0.33
311	1	0.00	0.00	1.00	0.00	0.00	0.00	1.00	0.00	0.00
312	1	12.16	12.16	0.16	0.00	0.84	0.00	0.67	0.00	5.20
313	1	3.91	0.47	0.75	0.33	0.25	0.00	0.67	0.00	1.52
314	1	2.81	0.00	0.70	0.00	0.30	0.00	0.67	0.00	0.87
315	1	0.00	0.00	1.00	0.00	0.00	0.00	1.00	0.00	0.00
316	1	0.00	0.00	1.00	0.00	0.00	0.00	1.00	0.00	0.00
317	1	0.00	0.00	1.00	0.00	0.00	0.00	1.00	0.00	0.00
318	1	0.00	0.00	1.00	0.00	0.00	0.00	1.00	0.00	0.00
319	1	0.00	0.00	1.00	0.00	0.00	0.00	1.00	0.00	0.00
320	1	0.82	0.00	0.69	0.00	0.31	0.00	0.67	0.00	0.25
321	1	2.44	0.00	0.67	0.00	0.33	0.00	0.67	0.00	0.75
322	1	0.00	0.00	0.92	11.19	0.08	1.06	0.31	1.00	0.64
323	1	6.86	2.16	0.48	0.72	0.52	0.00	0.67	0.00	3.14
324	1	0.00	0.00	1.00	0.00	0.00	0.00	1.00	0.00	0.00
325	1	2.41	2.41	0.00	2.87	1.00	0.03	0.62	0.00	2.83
326	1	1.04	0.00	0.67	0.00	0.33	0.00	0.67	0.00	0.32
327	1	0.00	0.00	1.00	0.00	0.00	0.00	1.00	0.00	0.00
328	1	0.00	0.00	0.00	0.44	1.00	0.52	0.42	1.00	0.32
329	1	0.00	0.00	1.00	0.00	0.00	0.00	1.00	0.00	0.00
330	1	0.59	0.00	0.02	0.00	0.98	0.00	0.67	0.00	0.18
331	1	1.28	0.00	0.69	7.72	0.31	0.61	0.40	2.00	2.14
332	1	0.00	0.00	0.56	1.14	0.44	0.64	0.39	1.00	0.37
333	1	0.00	0.00	0.00	0.62	1.00	0.71	0.38	1.00	0.45
334	1	0.00	0.00	1.00	0.00	0.00	0.00	1.00	0.00	0.00
335	1	1.55	0.00	0.02	0.00	0.98	0.00	0.67	0.00	0.48
336	1	0.00	0.00	0.91	17.06	0.09	3.72	0.07	1.00	1.11
337	1	2.93	1.19	1.00	0.62	0.00	0.00	0.67	0.00	1.77
338	1	0.94	0.00	0.68	0.00	0.32	0.00	0.67	0.00	0.29
339	1	0.00	0.00	1.00	0.00	0.00	0.00	1.00	0.00	0.00
340	1	0.00	0.00	0.60	4.63	0.40	1.48	0.24	0.00	1.34
341	1	0.00	0.00	1.00	0.00	0.00	0.00	1.00	0.00	0.00
342	1	0.99	0.00	0.67	0.00	0.33	0.00	0.67	0.00	0.31
343	1	2.01	0.00	0.64	0.00	0.36	0.00	0.67	0.00	0.62
344	1	0.00	0.00	0.94	23.38	0.06	6.69	0.02	1.00	1.00
345	1	3.97	0.00	0.69	0.00	0.31	0.00	0.67	0.00	1.22
346	1	2.45	2.45	0.00	4.05	1.00	0.37	0.47	0.00	3.70
347	1	5.07	5.07	0.00	8.19	1.00	0.41	0.45	0.00	7.53
348	1	0.00	0.00	1.00	0.00	0.00	0.00	1.00	0.00	0.00
349	1	5.29	3.90	0.52	0.00	0.48	0.00	0.67	0.00	3.11
350	1	0.99	0.00	0.67	0.00	0.33	0.00	0.67	0.00	0.31
351	1	0.00	0.00	1.00	0.00	0.00	0.00	1.00	0.00	0.00
352	1	0.00	0.00	1.00	0.00	0.00	0.00	1.00	0.00	0.00
353	1	0.00	0.00	1.00	0.00	0.00	0.00	1.00	0.00	0.00
354	1	1.19	0.00	0.05	0.00	0.95	0.00	0.67	0.00	0.37
355	1	1.33	1.33	0.00	1.67	1.00	0.03	0.62	0.00	1.63
356	1	1.37	1.37	0.35	0.00	0.65	0.00	0.67	0.00	0.76
357	1	0.00	0.00	1.00	0.00	0.00	0.00	1.00	0.00	0.00
358	1	0.00	0.00	1.00	0.00	0.00	0.00	1.00	0.00	0.00
359	1	0.00	0.00	0.53	2.64	0.47	1.90	0.19	1.00	0.90
360	1	1.44	0.00	0.64	0.00	0.36	0.00	0.67	0.00	0.44
361	1	0.00	0.00	1.00	0.00	0.00	0.00	1.00	0.00	0.00
362	1	0.00	0.00	1.00	0.00	0.00	0.00	1.00	0.00	0.00
363	1	2.01	0.00	0.66	0.00	0.34	0.00	0.67	0.00	0.62
364	1	1.12	0.00	0.66	0.00	0.34	0.00	0.67	0.00	0.34
365	1	2.34	0.53	1.00	0.53	0.00	0.00	0.67	0.00	1.11
366	1	0.00	0.00	1.00	0.00	0.00	0.00	1.00	0.00	0.00
367	1	0.00	0.00	0.95	34.55	0.05	4.09	0.06	1.00	1.25
368	1	0.00	0.00	0.96	73.43	0.04	7.20	0.01	1.00	1.88
369	1	2.81	1.72	0.81	1.47	0.19	0.00	0.67	0.00	2.08
370	1	0.00	0.00	0.94	17.23	0.06	1.25	0.28	1.00	0.80
371	1	0.65	0.00	0.82	5.38	0.18	0.15	0.55	1.00	0.92
372	1	7.39	0.00	0.68	0.00	0.32	0.00	0.67	0.00	2.28
373	1	0.99	0.00	0.67	0.00	0.33	0.00	0.67	0.00	0.31
374	1	1.50	0.66	0.86	0.47	0.14	0.00	0.67	0.00	0.92
375	1	0.00	0.00	1.00	0.00	0.00	0.00	1.00	0.00	0.00
376	1	1.03	0.00	0.66	0.00	0.34	0.00	0.67	0.00	0.32
377	1	0.00	0.00	1.00	0.00	0.00	0.00	1.00	0.00	0.00
378	1	0.00	0.00	1.00	0.00	0.00	0.00	1.00	0.00	0.00
379	1	0.00	0.00	1.00	0.00	0.00	0.00	1.00	0.00	0.00
380	1	5.18	5.18	0.26	0.00	0.74	0.00	0.67	0.00	2.57
381	1	0.00	0.00	0.00	0.46	1.00	0.56	0.41	1.00	0.34
382	1	1.00	0.00	0.67	0.00	0.33	0.00	0.67	0.00	0.31
383	1	1.53	0.00	0.01	0.00	0.99	0.00	0.67	0.00	0.47
384	1	1.55	0.00	0.63	0.00	0.37	0.00	0.67	0.00	0.48
385	1	0.00	0.00	0.90	8.93	0.10	0.95	0.33	1.00	0.62
386	1	0.00	0.00	1.00	0.00	0.00	0.00	1.00	0.00	0.00
387	1	0.00	0.00	1.00	0.00	0.00	0.00	1.00	0.00	0.00
388	1	0.00	0.00	0.52	1.16	0.48	0.66	0.39	1.00	0.40
389	1	0.00	0.00	1.00	0.00	0.00	0.00	1.00	0.00	0.00
390	1	1.02	0.00	0.66	0.00	0.34	0.00	0.67	0.00	0.31
391	1	2.47	0.00	0.66	0.00	0.34	0.00	0.67	0.00	0.76
392	1	0.00	0.00	0.00	0.44	1.00	0.55	0.41	0.00	0.32
393	1	1.44	0.00	0.70	0.00	0.30	0.00	0.67	0.00	0.44
394	1	1.07	1.07	0.00	1.42	1.00	0.06	0.60	0.00	1.37
395	1	2.99	0.00	0.66	0.00	0.34	0.00	0.67	0.00	0.92
396	1	0.81	0.00	0.69	0.00	0.31	0.00	0.67	0.00	0.25
397	1	0.00	0.00	1.00	0.00	0.00	0.00	1.00	0.00	0.00
398	1	0.00	0.00	1.00	0.00	0.00	0.00	1.00	0.00	0.00
399	1	0.00	0.00	1.00	0.00	0.00	0.00	1.00	0.00	0.00
400	1	0.00	0.00	0.95	34.33	0.05	7.60	0.01	1.00	1.13
401	1	0.00	0.00	1.00	0.00	0.00	0.00	1.00	0.00	0.00
402	1	0.00	0.00	1.00	0.00	0.00	0.00	1.00	0.00	0.00
403	1	0.00	0.00	1.00	0.00	0.00	0.00	1.00	0.00	0.00
404	1	2.42	2.42	0.33	0.00	0.67	0.00	0.67	0.00	1.32
405	1	1.02	0.00	0.66	0.00	0.34	0.00	0.67	0.00	0.31
406	1	0.98	0.50	1.00	0.29	0.00	0.00	0.67	0.00	0.66
407	1	4.14	0.00	0.66	0.00	0.34	0.00	0.67	0.00	1.28
408	1	1.41	1.41	0.00	2.52	1.00	0.24	0.51	0.00	2.27
409	1	1.02	0.00	0.66	0.00	0.34	0.00	0.67	0.00	0.31
410	1	1.65	0.00	0.05	0.00	0.95	0.00	0.67	0.00	0.51
411	1	2.32	2.32	0.25	0.00	0.75	0.00	0.67	0.00	1.14
412	1	4.02	4.02	0.19	0.00	0.81	0.00	0.67	0.00	1.81
413	1	0.00	0.00	0.00	1.47	1.00	2.27	0.16	1.00	1.07
414	1	0.80	0.00	0.78	4.74	0.22	0.65	0.39	1.00	0.99
415	1	0.91	0.00	0.76	12.32	0.24	1.52	0.24	3.00	2.41
416	1	0.99	0.61	1.00	0.53	0.00	0.00	0.67	0.00	0.75
417	1	1.71	0.00	0.64	0.00	0.36	0.00	0.67	0.00	0.53
418	1	0.00	0.00	1.00	0.00	0.00	0.00	1.00	0.00	0.00
419	1	0.00	0.00	0.92	8.36	0.08	0.67	0.39	1.00	0.49
420	1	0.00	0.00	1.00	0.00	0.00	0.00	1.00	0.00	0.00
421	1	0.59	0.00	0.02	0.00	0.98	0.00	0.67	0.00	0.18
422	1	4.44	0.00	0.01	0.00	0.99	0.00	0.67	0.00	1.37
423	1	0.99	0.00	0.67	0.00	0.33	0.00	0.67	0.00	0.31
424	1	1.37	0.00	0.65	0.00	0.35	0.00	0.67	0.00	0.42
425	1	2.00	0.00	0.66	0.00	0.34	0.00	0.67	0.00	0.62
426	1	6.98	0.00	0.70	0.00	0.30	0.00	0.67	0.00	2.15
427	1	0.00	0.00	0.90	6.28	0.10	0.90	0.34	1.00	0.47
428	1	1.92	0.58	1.00	0.19	0.00	0.00	0.67	0.00	1.01
429	1	0.00	0.00	1.00	0.00	0.00	0.00	1.00	0.00	0.00
430	1	11.81	0.00	0.69	0.00	0.31	0.00	0.67	0.00	3.64
431	1	0.00	0.00	0.96	42.57	0.04	2.04	0.18	1.00	1.33
432	1	3.15	0.97	1.00	0.85	0.00	0.00	0.67	0.00	1.68
433	1	2.01	0.00	0.63	0.00	0.37	0.00	0.67	0.00	0.62
434	1	1.91	0.44	1.00	0.40	0.00	0.00	0.67	0.00	0.91
435	1	3.28	3.28	0.19	0.00	0.81	0.00	0.67	0.00	1.46
436	1	0.00	0.00	0.76	6.16	0.24	1.84	0.20	1.00	1.07
437	1	1.41	0.00	0.66	0.00	0.34	0.00	0.67	0.00	0.44
438	1	0.00	0.00	1.00	0.00	0.00	0.00	1.00	0.00	0.00
439	1	3.31	0.00	0.05	0.00	0.95	0.00	0.67	0.00	1.02
440	1	0.00	0.00	1.00	0.00	0.00	0.00	1.00	0.00	0.00
441	1	0.00	0.00	1.00	0.00	0.00	0.00	1.00	0.00	0.00
442	1	1.37	0.00	0.65	0.00	0.35	0.00	0.67	0.00	0.42
443	1	0.00	0.00	1.00	0.00	0.00	0.00	1.00	0.00	0.00
444	1	0.99	0.00	0.57	4.70	0.43	0.42	0.45	1.00	1.77
445	1	0.00	0.00	1.00	0.00	0.00	0.00	1.00	0.00	0.00
446	1	4.88	2.98	0.31	0.13	0.69	0.00	0.67	0.00	2.23
447	1	0.00	0.00	1.00	0.00	0.00	0.00	1.00	0.00	0.00
448	1	0.00	0.00	0.97	169.77	0.03	3.62	0.08	1.00	3.71
449	1	0.00	0.00	1.00	0.00	0.00	0.00	1.00	0.00	0.00
450	1	0.00	0.00	1.00	0.00	0.00	0.00	1.00	0.00	0.00
451	1	0.00	0.00	1.00	0.00	0.00	0.00	1.00	0.00	0.00
452	1	0.00	0.00	1.00	0.00	0.00	0.00	1.00	0.00	0.00
453	1	3.05	0.00	0.20	0.00	0.80	0.00	0.67	0.00	0.94
454	1	1.11	0.00	0.66	0.00	0.34	0.00	0.67	0.00	0.34
455	1	2.50	0.00	0.02	0.00	0.98	0.00	0.67	0.00	0.77
456	1	1.71	0.00	0.63	0.00	0.37	0.00	0.67	0.00	0.53
457	1	1.41	0.00	0.63	0.00	0.37	0.00	0.67	0.00	0.44
458	1	0.00	0.00	0.96	74.80	0.04	2.56	0.13	1.00	1.93
459	1	0.00	0.00	1.00	0.00	0.00	0.00	1.00	0.00	0.00
460	1	4.22	0.00	0.67	0.00	0.33	0.00	0.67	0.00	1.30
461	1	0.00	0.00	1.00	0.00	0.00	0.00	1.00	0.00	0.00
462	1	0.00	0.00	1.00	0.00	0.00	0.00	1.00	0.00	0.00
463	1	1.04	0.00	0.67	0.00	0.33	0.00	0.67	0.00	0.32
464	1	1.65	0.00	0.64	0.00	0.36	0.00	0.67	0.00	0.51
465	1	1.67	0.00	0.64	0.00	0.36	0.00	0.67	0.00	0.52
466	1	2.28	0.55	0.76	0.44	0.24	0.00	0.67	0.00	1.09
467	1	1.71	0.00	0.05	0.00	0.95	0.00	0.67	0.00	0.53
468	1	0.00	0.00	0.58	0.96	0.42	0.46	0.44	1.00	0.29
469	1	1.28	0.00	0.64	0.00	0.36	0.00	0.67	0.00	0.39
470	1	0.00	0.00	0.00	0.47	1.00	0.63	0.40	0.00	0.34
471	1	1.72	1.72	0.28	0.00	0.72	0.00	0.67	0.00	0.88
472	1	0.00	0.00	0.00	0.71	1.00	0.10	0.58	2.00	0.51
473	1	0.65	0.00	0.89	38.58	0.11	2.15	0.17	2.00	3.34
474	1	0.57	0.00	0.02	0.00	0.98	0.00	0.67	0.00	0.18
475	1	0.00	0.00	1.00	0.00	0.00	0.00	1.00	0.00	0.00
476	1	0.00	0.00	0.00	1.01	1.00	1.43	0.25	0.00	0.74
477	1	4.95	0.55	0.64	0.31	0.36	0.00	0.67	0.00	1.86
478	1	1.11	0.00	0.66	0.00	0.34	0.00	0.67	0.00	0.34
479	1	0.00	0.00	0.00	1.04	1.00	1.32	0.26	0.00	0.76
480	1	1.83	0.00	0.15	0.00	0.85	0.00	0.67	0.00	0.56
481	1	0.00	0.00	1.00	0.00	0.00	0.00	1.00	0.00	0.00
482	1	0.00	0.00	0.00	0.93	1.00	1.55	0.23	0.00	0.68
483	1	0.00	0.00	0.89	6.41	0.11	3.90	0.07	1.00	0.53
484	1	0.00	0.00	1.00	0.00	0.00	0.00	1.00	0.00	0.00
485	1	0.00	0.00	1.00	0.00	0.00	0.00	1.00	0.00	0.00
486	1	0.99	0.00	0.67	0.00	0.33	0.00	0.67	0.00	0.31
487	1	0.98	0.98	0.64	0.00	0.36	0.00	0.67	0.00	0.76
488	1	0.00	0.00	1.00	0.00	0.00	0.00	1.00	0.00	0.00
489	1	1.48	0.47	0.85	0.33	0.15	0.00	0.67	0.00	0.78
490	1	2.61	2.37	0.84	0.00	0.16	0.00	0.67	0.00	2.26
491	1	0.00	0.00	1.00	0.00	0.00	0.00	1.00	0.00	0.00
492	1	0.94	0.94	0.50	0.00	0.50	0.00	0.67	0.00	0.64
493	1	0.00	0.00	0.00	0.52	1.00	0.78	0.36	0.00	0.38
494	1	0.96	0.91	0.33	1.10	0.67	0.00	0.65	0.00	1.05
495	1	1.80	0.00	0.69	0.00	0.31	0.00	0.67	0.00	0.55
496	1	1.19	0.00	0.05	0.00	0.95	0.00	0.67	0.00	0.37
497	1	0.60	0.00	0.01	0.00	0.99	0.00	0.67	0.00	0.18
498	1	2.06	0.00	0.02	0.00	0.98	0.00	0.67	0.00	0.64
499	1	0.00	0.00	0.00	0.85	1.00	1.31	0.27	0.00	0.62
500	1	0.00	0.00	1.00	0.00	0.00	0.00	1.00	0.00	0.00
501	1	0.00	0.00	1.00	0.00	0.00	0.00	1.00	0.00	0.00
502	1	1.41	1.41	0.68	0.00	0.32	0.00	0.67	0.00	1.13
503	1	2.55	2.55	0.48	0.00	0.52	0.00	0.67	0.00	1.67
504	1	0.00	0.00	1.00	0.00	0.00	0.00	1.00	0.00	0.00
505	1	0.00	0.00	1.00	0.00	0.00	0.00	1.00	0.00	0.00
506	1	0.00	0.00	0.94	21.99	0.06	1.41	0.25	1.00	1.03
507	1	4.56	0.00	0.67	0.00	0.33	0.00	0.67	0.00	1.40
508	1	0.00	0.00	1.00	0.00	0.00	0.00	1.00	0.00	0.00
509	1	0.00	0.00	1.00	0.00	0.00	0.00	1.00	0.00	0.00
510	1	0.00	0.00	0.00	0.89	1.00	1.40	0.25	0.00	0.65
511	1	0.00	0.00	0.86	14.57	0.14	3.78	0.07	2.00	1.50
512	1	20.45	5.54	0.12	0.00	0.88	0.00	0.67	0.00	6.78
513	1	1.80	1.80	0.28	0.00	0.72	0.00	0.67	0.00	0.92
514	1	1.55	0.00	0.02	0.00	0.98	0.00	0.67	0.00	0.48
515	1	0.00	0.00	1.00	0.00	0.00	0.00	1.00	0.00	0.00
516	1	0.00	0.00	0.00	1.61	1.00	3.18	0.10	0.00	1.17
517	1	1.03	0.00	0.67	0.00	0.33	0.00	0.67	0.00	0.32
518	1	0.00	0.00	0.00	0.46	1.00	0.68	0.38	0.00	0.34
519	1	6.00	6.00	0.13	0.00	0.87	0.00	0.67	0.00	2.42
520	1	0.97	0.00	0.67	0.00	0.33	0.00	0.67	0.00	0.30
521	1	1.02	0.42	1.00	0.26	0.00	0.00	0.67	0.00	0.62
522	1	0.00	0.00	1.00	0.00	0.00	0.00	1.00	0.00	0.00
523	1	0.00	0.00	1.00	0.00	0.00	0.00	1.00	0.00	0.00
524	1	0.00	0.00	1.00	0.00	0.00	0.00	1.00	0.00	0.00
525	1	1.50	0.00	0.05	0.00	0.95	0.00	0.67	0.00	0.46
526	1	0.00	0.00	1.00	0.00	0.00	0.00	1.00	0.00	0.00
527	1	0.00	0.00	1.00	0.00	0.00	0.00	1.00	0.00	0.00
528	1	1.29	1.29	0.41	0.00	0.59	0.00	0.67	0.00	0.78
529	1	0.00	0.00	0.00	0.41	1.00	0.63	0.39	1.00	0.30
530	1	0.00	0.00	0.00	1.02	1.00	1.72	0.21	1.00	0.75
531	1	0.83	0.83	0.72	0.00	0.28	0.00	0.67	0.00	0.70
532	1	0.00	0.00	1.00	0.00	0.00	0.00	1.00	0.00	0.00
533	1	0.00	0.00	1.00	0.00	0.00	0.00	1.00	0.00	0.00
534	1	0.00	0.00	0.18	0.61	0.82	0.67	0.39	0.00	0.36
535	1	1.52	0.00	0.64	0.00	0.36	0.00	0.67	0.00	0.47
536	1	0.97	0.00	0.67	0.00	0.33	0.00	0.67	0.00	0.30
537	1	0.00	0.00	0.00	0.42	1.00	0.48	0.44	1.00	0.31
538	1	0.00	0.00	1.00	0.00	0.00	0.00	1.00	0.00	0.00
539	1	0.00	0.00	1.00	0.00	0.00	0.00	1.00	0.00	0.00
540	1	1.40	0.00	0.70	0.00	0.30	0.00	0.67	0.00	0.43
541	1	0.00	0.00	1.00	0.00	0.00	0.00	1.00	0.00	0.00
542	1	0.84	0.00	0.70	0.00	0.30	0.00	0.67	0.00	0.26
543	1	0.00	0.00	1.00	0.00	0.00	0.00	1.00	0.00	0.00
544	1	3.66	0.00	0.02	0.00	0.98	0.00	0.67	0.00	1.13
545	1	0.00	0.00	1.00	0.00	0.00	0.00	1.00	0.00	0.00
546	1	0.00	0.00	1.00	0.00	0.00	0.00	1.00	0.00	0.00
547	1	1.10	0.00	0.66	0.00	0.34	0.00	0.67	0.00	0.34
548	1	5.01	0.00	0.69	0.00	0.31	0.00	0.67	0.00	1.54
549	1	0.98	0.00	0.67	0.00	0.33	0.00	0.67	0.00	0.30
550	1	0.98	0.00	0.67	0.00	0.33	0.00	0.67	0.00	0.30
551	1	0.00	0.00	0.79	6.40	0.21	1.60	0.23	1.00	0.96
552	1	1.74	0.00	0.63	0.00	0.37	0.00	0.67	0.00	0.54
553	1	0.00	0.00	0.92	10.21	0.08	1.22	0.28	1.00	0.60
554	1	0.00	0.00	0.96	48.94	0.04	2.12	0.17	1.00	1.41
555	1	1.12	0.00	0.66	0.00	0.34	0.00	0.67	0.00	0.34
556	1	1.10	1.10	0.26	1.15	0.74	0.00	0.66	0.00	1.16
557	1	0.97	0.00	0.67	0.00	0.33	0.00	0.67	0.00	0.30
558	1	1.61	0.66	0.78	0.39	0.22	0.00	0.67	0.00	0.94
559	1	0.00	0.00	1.00	0.00	0.00	0.00	1.00	0.00	0.00
560	1	1.71	0.00	0.63	0.00	0.37	0.00	0.67	0.00	0.53
561	1	0.00	0.00	0.83	10.29	0.17	2.15	0.17	2.00	1.27
562	1	7.27	7.27	0.11	0.00	0.89	0.00	0.67	0.00	2.81
563	1	0.00	0.00	1.00	0.00	0.00	0.00	1.00	0.00	0.00
564	1	0.00	0.00	1.00	0.00	0.00	0.00	1.00	0.00	0.00
565	1	0.00	0.00	1.00	0.00	0.00	0.00	1.00	0.00	0.00
566	1	0.00	0.00	1.00	0.00	0.00	0.00	1.00	0.00	0.00
567	1	1.01	1.00	0.55	0.97	0.45	0.00	0.67	0.00	1.03
568	1	6.47	0.00	0.69	0.00	0.31	0.00	0.67	0.00	1.99
569	1	0.00	0.00	0.87	16.44	0.13	2.31	0.15	2.00	1.55
570	1	0.71	0.71	0.33	0.75	0.67	0.00	0.66	0.00	0.75
571	1	0.00	0.00	1.00	0.00	0.00	0.00	1.00	0.00	0.00
572	1	0.00	0.00	1.00	0.00	0.00	0.00	1.00	0.00	0.00
573	1	0.00	0.00	1.00	0.00	0.00	0.00	1.00	0.00	0.00
574	1	1.40	1.40	0.60	1.40	0.40	0.00	0.67	0.00	1.45
575	1	2.54	2.54	0.21	0.00	0.79	0.00	0.67	0.00	1.16
576	1	0.00	0.00	0.00	0.45	1.00	0.77	0.36	1.00	0.33
577	1	0.00	0.00	1.00	0.00	0.00	0.00	1.00	0.00	0.00
578	1	1.45	0.00	0.64	0.00	0.36	0.00	0.67	0.00	0.45
579	1	2.48	0.00	0.66	0.00	0.34	0.00	0.67	0.00	0.76
580	1	2.48	0.00	0.66	0.00	0.34	0.00	0.67	0.00	0.76
581	1	2.17	0.46	0.80	0.36	0.20	0.00	0.67	0.00	0.99
582	1	0.00	0.00	1.00	0.00	0.00	0.00	1.00	0.00	0.00
583	1	2.41	2.41	0.25	0.00	0.75	0.00	0.67	0.00	1.18
584	1	2.66	0.00	0.66	0.00	0.34	0.00	0.67	0.00	0.82
585	1	1.01	0.46	1.00	0.40	0.00	0.00	0.67	0.00	0.65
586	1	0.00	0.00	1.00	0.00	0.00	0.00	1.00	0.00	0.00
587	1	1.06	0.00	0.66	0.00	0.34	0.00	0.67	0.00	0.33
588	1	0.00	0.00	0.00	0.51	1.00	0.68	0.38	0.00	0.37
589	1	0.00	0.00	1.00	0.00	0.00	0.00	1.00	0.00	0.00
590	1	3.81	3.81	0.20	0.00	0.80	0.00	0.67	0.00	1.72
591	1	1.59	0.00	0.66	0.00	0.34	0.00	0.67	0.00	0.49
592	1	0.00	0.00	1.00	0.00	0.00	0.00	1.00	0.00	0.00
593	1	0.00	0.00	1.00	0.00	0.00	0.00	1.00	0.00	0.00
594	1	6.57	0.00	0.68	0.00	0.32	0.00	0.67	0.00	2.02
595	1	0.00	0.00	0.59	1.29	0.41	0.69	0.38	0.00	0.39
596	1	0.00	0.00	1.00	0.00	0.00	0.00	1.00	0.00	0.00
597	1	2.74	0.52	0.58	0.41	0.42	0.00	0.67	0.00	1.19
598	1	1.46	0.00	0.11	0.00	0.89	0.00	0.67	0.00	0.45
599	1	0.00	0.00	0.00	0.46	1.00	0.79	0.36	1.00	0.33
600	1	0.00	0.00	1.00	0.00	0.00	0.00	1.00	0.00	0.00
601	1	1.10	0.00	0.66	0.00	0.34	0.00	0.67	0.00	0.34
602	1	0.00	0.00	1.00	0.00	0.00	0.00	1.00	0.00	0.00
603	1	0.00	0.00	1.00	0.00	0.00	0.00	1.00	0.00	0.00
604	1	0.00	0.00	0.00	0.45	1.00	0.78	0.36	0.00	0.33
605	1	5.06	0.58	0.32	0.53	0.68	0.00	0.67	0.00	1.96
606	1	1.44	1.44	0.00	2.20	1.00	0.13	0.56	0.00	2.04
607	1	1.00	0.59	0.90	0.30	0.10	0.00	0.67	0.00	0.72
608	1	1.48	0.60	0.93	0.43	0.07	0.00	0.67	0.00	0.89
609	1	1.74	1.74	0.25	0.00	0.75	0.00	0.67	0.00	0.85
610	1	0.00	0.00	0.61	2.19	0.39	1.66	0.22	1.00	0.62
611	1	0.00	0.00	0.00	0.51	1.00	0.86	0.35	0.00	0.37
612	1	0.00	0.00	1.00	0.00	0.00	0.00	1.00	0.00	0.00
613	1	0.00	0.00	1.00	0.00	0.00	0.00	1.00	0.00	0.00
614	1	0.00	0.00	1.00	0.00	0.00	0.00	1.00	0.00	0.00
615	1	0.00	0.00	1.00	0.00	0.00	0.00	1.00	0.00	0.00
616	1	3.48	0.00	0.64	0.00	0.36	0.00	0.67	0.00	1.07
617	1	0.99	0.97	0.48	0.95	0.52	0.00	0.67	0.00	1.00
618	1	0.00	0.00	1.00	0.00	0.00	0.00	1.00	0.00	0.00
619	1	0.00	0.00	1.00	0.00	0.00	0.00	1.00	0.00	0.00
620	1	1.65	0.00	0.64	0.00	0.36	0.00	0.67	0.00	0.51
621	1	0.00	0.00	1.00	0.00	0.00	0.00	1.00	0.00	0.00
622	1	1.05	0.72	0.98	0.60	0.02	0.00	0.67	0.00	0.85
623	1	0.99	0.00	0.67	0.00	0.33	0.00	0.67	0.00	0.30
624	1	3.00	3.00	0.21	0.00	0.79	0.00	0.67	0.00	1.39
625	1	1.06	0.48	1.00	0.40	0.00	0.00	0.67	0.00	0.68
626	1	0.00	0.00	1.00	0.00	0.00	0.00	1.00	0.00	0.00
627	1	0.00	0.00	1.00	0.00	0.00	0.00	1.00	0.00	0.00
628	1	1.06	0.00	0.66	0.00	0.34	0.00	0.67	0.00	0.33
629	1	1.28	0.00	0.01	0.00	0.99	0.00	0.67	0.00	0.39
630	1	0.00	0.00	1.00	0.00	0.00	0.00	1.00	0.00	0.00
631	1	1.04	0.00	0.67	0.00	0.33	0.00	0.67	0.00	0.32
632	1	0.00	0.00	0.95	29.47	0.05	1.89	0.19	1.00	1.14
633	1	1.13	0.00	0.66	0.00	0.34	0.00	0.67	0.00	0.35
634	1	0.00	0.00	1.00	0.00	0.00	0.00	1.00	0.00	0.00
635	1	0.00	0.00	1.00	0.00	0.00	0.00	1.00	0.00	0.00
636	1	2.39	0.00	0.67	0.00	0.33	0.00	0.67	0.00	0.74
637	1	2.22	0.00	0.68	0.00	0.32	0.00	0.67	0.00	0.68
638	1	0.00	0.00	0.00	0.53	1.00	0.86	0.35	1.00	0.39
639	1	0.00	0.00	1.00	0.00	0.00	0.00	1.00	0.00	0.00
640	1	0.00	0.00	0.00	1.05	1.00	1.29	0.27	1.00	0.76
641	1	0.00	0.00	0.11	0.46	0.89	0.57	0.41	1.00	0.30
642	1	0.79	0.00	0.70	0.00	0.30	0.00	0.67	0.00	0.24
643	1	0.00	0.00	0.93	17.23	0.07	1.48	0.24	1.00	0.82
644	1	0.00	0.00	1.00	0.00	0.00	0.00	1.00	0.00	0.00
645	1	2.31	0.00	0.02	0.00	0.98	0.00	0.67	0.00	0.71
646	1	1.31	1.31	0.00	2.14	1.00	0.20	0.53	0.00	1.96
647	1	1.11	1.11	0.42	0.00	0.58	0.00	0.67	0.00	0.69
648	1	1.87	1.87	0.29	0.00	0.71	0.00	0.67	0.00	0.97
649	1	1.38	0.61	0.97	0.48	0.03	0.00	0.67	0.00	0.86
650	1	1.61	0.51	0.88	0.29	0.12	0.00	0.67	0.00	0.85
651	1	0.00	0.00	0.48	0.92	0.52	0.61	0.40	1.00	0.35
652	1	10000.00	0.35	1.00	0.30	0.00	0.00	0.67	0.00	3080.79
653	1	0.00	0.00	1.00	0.00	0.00	0.00	1.00	0.00	0.00
654	1	1.01	0.00	0.67	0.00	0.33	0.00	0.67	0.00	0.31
655	1	1.62	0.00	0.62	0.00	0.38	0.00	0.67	0.00	0.50
656	1	0.00	0.00	1.00	0.00	0.00	0.00	1.00	0.00	0.00
657	1	2.63	0.00	0.66	0.00	0.34	0.00	0.67	0.00	0.81
658	1	0.00	0.00	1.00	0.00	0.00	0.00	1.00	0.00	0.00
659	1	0.00	0.00	1.00	0.00	0.00	0.00	1.00	0.00	0.00
660	1	2.87	0.00	0.66	0.00	0.34	0.00	0.67	0.00	0.88
661	1	3.40	0.00	0.68	0.00	0.32	0.00	0.67	0.00	1.05
662	1	2.15	0.00	0.02	0.00	0.98	0.00	0.67	0.00	0.66
663	1	0.00	0.00	1.00	0.00	0.00	0.00	1.00	0.00	0.00
664	1	0.00	0.00	0.00	0.63	1.00	1.03	0.31	1.00	0.46
665	1	1.39	0.49	0.85	0.38	0.15	0.00	0.67	0.00	0.77
666	1	0.00	0.00	0.00	0.49	1.00	0.69	0.38	0.00	0.36
667	1	19.60	5.55	0.14	0.00	0.86	0.00	0.67	0.00	6.60
668	1	0.00	0.00	1.00	0.00	0.00	0.00	1.00	0.00	0.00
669	1	0.00	0.00	1.00	0.00	0.00	0.00	1.00	0.00	0.00
670	1	0.00	0.00	0.00	0.42	1.00	0.63	0.39	1.00	0.31
671	1	0.00	0.00	0.00	0.50	1.00	0.75	0.37	0.00	0.36
672	1	3.62	0.00	0.68	0.00	0.32	0.00	0.67	0.00	1.12
673	1	0.00	0.00	0.48	2.87	0.52	1.98	0.18	2.00	1.09
674	1	3.45	1.82	1.00	1.51	0.00	0.00	0.67	0.00	2.39
675	1	1.11	0.50	1.00	0.27	0.00	0.00	0.67	0.00	0.71
676	1	1.92	0.00	0.63	0.00	0.37	0.00	0.67	0.00	0.59
677	1	1.54	0.00	0.70	0.00	0.30	0.00	0.67	0.00	0.47
678	1	0.00	0.00	0.00	0.44	1.00	0.59	0.41	0.00	0.32
679	1	3.43	3.43	0.18	0.00	0.82	0.00	0.67	0.00	1.51
680	1	3.05	3.05	0.17	0.00	0.83	0.00	0.67	0.00	1.33
681	1	3.04	3.04	0.19	0.00	0.81	0.00	0.67	0.00	1.36
682	1	3.86	3.86	0.31	0.00	0.69	0.00	0.67	0.00	2.06
683	1	0.00	0.00	0.00	0.85	1.00	1.19	0.28	2.00	0.62
684	1	1.15	1.04	1.00	1.01	0.00	0.00	0.67	0.00	1.11
685	1	2.83	2.83	0.22	0.00	0.78	0.00	0.67	0.00	1.33
686	1	0.00	0.00	0.80	7.60	0.20	3.17	0.10	2.00	1.14
687	1	2.84	1.40	1.00	1.36	0.00	0.00	0.67	0.00	1.89
688	1	0.00	0.00	0.00	2.45	1.00	2.14	0.17	0.00	1.78
689	1	5.05	0.86	1.00	0.34	0.00	0.00	0.67	0.00	2.18
690	1	0.00	0.00	0.00	1.14	1.00	1.57	0.23	0.00	0.83
691	1	0.98	0.98	0.00	1.66	1.00	0.21	0.52	0.00	1.51
692	1	1.14	0.00	0.44	3.42	0.56	0.50	0.43	2.00	1.74
693	1	0.00	0.00	0.90	8.03	0.10	3.96	0.06	1.00	0.60
694	1	2.28	0.00	0.63	0.00	0.37	0.00	0.67	0.00	0.70
695	1	3.11	1.91	1.00	1.39	0.00	0.00	0.67	0.00	2.35
696	1	1.09	0.99	1.00	0.97	0.00	0.00	0.67	0.00	1.06
697	1	0.00	0.00	0.00	1.27	1.00	2.13	0.17	0.00	0.93
698	1	2.39	2.39	0.00	4.63	1.00	0.45	0.44	0.00	4.11
699	1	0.00	0.00	0.00	1.58	1.00	2.06	0.18	2.00	1.15
700	1	2.69	1.05	1.00	0.54	0.00	0.00	0.67	0.00	1.60
701	1	4.20	2.90	1.00	2.68	0.00	0.00	0.67	0.00	3.40
702	1	1.50	1.37	1.00	1.34	0.00	0.00	0.67	0.00	1.46
703	1	0.98	0.98	0.00	2.02	1.00	0.45	0.44	0.00	1.77
704	1	0.00	0.00	0.36	0.72	0.64	0.58	0.41	1.00	0.34
705	1	1.17	1.17	0.41	0.00	0.59	0.00	0.67	0.00	0.70
706	1	1.55	0.00	0.64	0.00	0.36	0.00	0.67	0.00	0.48
707	1	1.24	0.00	0.54	4.86	0.46	0.41	0.46	0.00	2.00
708	1	0.00	0.00	0.00	0.89	1.00	1.49	0.24	1.00	0.65
709	1	1.14	1.14	0.82	0.00	0.18	0.00	0.67	0.00	1.03
710	1	0.96	0.00	0.67	0.00	0.33	0.00	0.67	0.00	0.30
711	1	0.00	0.00	0.90	7.62	0.10	0.92	0.33	1.00	0.55
712	1	1.25	0.00	0.66	0.00	0.34	0.00	0.67	0.00	0.39
713	1	0.00	0.00	0.69	4.32	0.31	3.31	0.09	2.00	0.96
714	1	3.19	3.19	0.66	0.00	0.34	0.00	0.67	0.00	2.51
715	1	0.00	0.00	0.75	0.00	0.25	0.00	0.67	0.00	0.00
716	1	1.10	1.10	0.00	1.44	1.00	0.05	0.60	0.00	1.39
717	1	3.64	3.64	0.18	0.00	0.82	0.00	0.67	0.00	1.59
718	1	1.02	1.02	0.00	1.58	1.00	0.15	0.55	0.00	1.47
719	1	2.25	0.45	0.98	0.44	0.02	0.00	0.67	0.00	1.02
720	1	0.00	0.00	0.18	0.50	0.82	0.33	0.48	0.00	0.30
721	1	3.93	0.00	0.67	0.00	0.33	0.00	0.67	0.00	1.21
722	1	2.24	2.24	0.00	2.85	1.00	0.07	0.59	0.00	2.77
723	1	2.09	1.61	1.00	1.55	0.00	0.00	0.67	0.00	1.82
724	1	0.00	0.00	0.00	0.45	1.00	0.81	0.36	1.00	0.32
725	1	2.34	0.00	0.01	0.00	0.99	0.00	0.67	0.00	0.72
726	1	0.00	0.00	1.00	0.00	0.00	0.00	1.00	0.00	0.00
727	1	1.07	1.07	0.50	0.00	0.50	0.00	0.67	0.00	0.72
728	1	0.00	0.00	1.00	0.00	0.00	0.00	1.00	0.00	0.00
729	1	0.00	0.00	1.00	0.00	0.00	0.00	1.00	0.00	0.00
730	1	1.43	0.00	0.70	0.00	0.30	0.00	0.67	0.00	0.44
731	1	1.26	0.00	0.05	0.00	0.95	0.00	0.67	0.00	0.39
732	1	2.14	0.00	0.63	0.00	0.37	0.00	0.67	0.00	0.66
733	1	0.00	0.00	0.40	0.87	0.60	0.77	0.36	0.00	0.38
734	1	3.77	1.51	0.84	1.16	0.16	0.00	0.67	0.00	2.22
735	1	3.28	0.00	0.67	0.00	0.33	0.00	0.67	0.00	1.01
736	1	0.86	0.00	0.68	3.12	0.32	0.33	0.48	1.00	0.98
737	1	4.86	4.86	0.33	0.00	0.67	0.00	0.67	0.00	2.67
738	1	0.00	0.00	0.95	66.42	0.05	1.91	0.19	0.00	2.29
739	1	2.15	0.00	0.63	0.00	0.37	0.00	0.67	0.00	0.66
740	1	3.43	2.24	0.46	0.00	0.54	0.00	0.67	0.00	1.80
741	1	2.35	0.53	0.70	0.29	0.30	0.00	0.67	0.00	1.06
742	1	0.00	0.00	0.00	0.93	1.00	0.94	0.33	0.00	0.67
743	1	1.50	0.00	0.34	5.23	0.66	0.79	0.36	1.00	3.00
744	1	1.43	0.00	0.64	0.00	0.36	0.00	0.67	0.00	0.44
745	1	0.00	0.00	1.00	0.00	0.00	0.00	1.00	0.00	0.00
