# Supplementary material for: Molecular evolution of mammalian genes with epistatic interactions in fertilization
Source: BMC Evol Biol. 2019 Jul 25;19:154. doi: 10.1186/s12862-019-1480-6 (PMC6659299; doi:10.1186/s12862-019-1480-6)
Supplement: Supplementary file 1 — Appendix S1. aBSREL and MEME output files, and summary of codon model analyses. (ZIP 2616 kb) [file 12862_2019_1480_MOESM1_ESM.zip › zp3_Glires_aBSREL.log]

Analysis Description
--------------------
aBSREL (Adaptive branch-site random effects likelihood) uses an adaptive
random effects branch-site model framework to test whether each branch
has evolved under positive selection, using a procedure which infers an
optimal number of rate categories per branch.

- __Requirements__: in-frame codon alignment and a phylogenetic tree

- __Citation__: Less Is More: An Adaptive Branch-Site Random Effects Model for Efficient
Detection of Episodic Diversifying Selection (2015). Mol Biol Evol 32
(5): 1342-1353

- __Written by__: Sergei L Kosakovsky Pond, Ben Murrell, Steven Weaver and Temple iGEM /
UCSD viral evolution group

- __Contact Information__: spond@temple.edu

- __Analysis Version__: 2.0


####Choose Genetic Code

1. [**Universal**] Universal code. (Genebank transl_table=1).
2. [**Vertebrate mtDNA**] Vertebrate mitochondrial DNA code. (Genebank transl_table=2).
3. [**Yeast mtDNA**] Yeast mitochondrial DNA code. (Genebank transl_table=3).
4. [**Mold/Protozoan mtDNA**] Mold, Protozoan and Coelenterate mitochondrial DNA and the Mycloplasma/Spiroplasma code. (Genebank transl_table=4).
5. [**Invertebrate mtDNA**] Invertebrate mitochondrial DNA code. (Genebank transl_table=5).
6. [**Ciliate Nuclear**] Ciliate, Dasycladacean and Hexamita Nuclear code. (Genebank transl_table=6).
7. [**Echinoderm mtDNA**] Echinoderm mitochondrial DNA code. (Genebank transl_table=9).
8. [**Euplotid Nuclear**] Euplotid Nuclear code. (Genebank transl_table=10).
9. [**Alt. Yeast Nuclear**] Alternative Yeast Nuclear code. (Genebank transl_table=12).
10. [**Ascidian mtDNA**] Ascidian mitochondrial DNA code. (Genebank transl_table=13).
11. [**Flatworm mtDNA**] Flatworm mitochondrial DNA code. (Genebank transl_table=14).
12. [**Blepharisma Nuclear**] Blepharisma Nuclear code. (Genebank transl_table=15).
13. [**Chlorophycean mtDNA**] Chlorophycean Mitochondrial Code (transl_table=16).
14. [**Trematode mtDNA**] Trematode Mitochondrial Code (transl_table=21).
15. [**Scenedesmus obliquus mtDNA**] Scenedesmus obliquus mitochondrial Code (transl_table=22).
16. [**Thraustochytrium mtDNA**] Thraustochytrium Mitochondrial Code (transl_table=23).
17. [**Pterobranchia mtDNA**] Pterobranchia Mitochondrial Code (transl_table=24).
18. [**SR1 and Gracilibacteria**] Candidate Division SR1 and Gracilibacteria Code (transl_table=25).
19. [**Pachysolen Nuclear**] Pachysolen tannophilus Nuclear Code (transl_table=26).

>Please choose an option (or press q to cancel selection):

>Select a coding sequence alignment file (`/home/datamonkey/datamonkey-js-test/app/absrel/../../.hyphy/res//TemplateBatchFiles/SelectionAnalyses/`) >Loaded a multiple sequence alignment with **20** sequences, **421** codons, and **1** partitions from `/home/datamonkey/datamonkey-js-test/app/absrel/output/5b2fdf8218ed6e609e2468f3`


####Choose the set of branches to test for selection

1. [**All**] Include all branches in the analysis
2. [**Internal**] Include all internal branches in the analysis
3. [**Leaves**] Include all leaf branches in the analysis
4. [**Unlabeled branches**] Set of 37 unlabeled branches

>Please choose an option (or press q to cancel selection):
1. [**All**] Include all branches in the analysis
2. [**Internal**] Include all internal branches in the analysis
3. [**Leaves**] Include all leaf branches in the analysis
4. [**Unlabeled branches**] Set of 37 unlabeled branches

>Please choose an option (or press q to cancel selection):
1. [**All**] Include all branches in the analysis
2. [**Internal**] Include all internal branches in the analysis
3. [**Leaves**] Include all leaf branches in the analysis
4. [**Unlabeled branches**] Set of 37 unlabeled branches

>Please choose an option (or press q to cancel selection):

### * Selected 37 branches for testing: `PIKA, RABBIT, SQUIRREL, MARMOT, Node5, DEGU, LONG_TAILED_CHINCHILLA, Node11, GUINEA_PIG, Node10, NAKED_MOLE_RAT, DAMARA_MOLE_RAT, Node15, Node9, BEAVER, KANGAROO_RAT, Node19, BLIND_MOLE_RAT, HOUSE_MOUSE, SHREW_MOUSE, Node27, RAT, Node26, MONGOLIAN_GERBIL, Node25, CHINESE_HAMSTER, GOLDEN_HAMSTER, Node34, PRAIRIE_VOLE, Node33, DEER_MOUSE, Node32, Node24, Node22, Node18, Node8, Node4`


### Obtaining branch lengths and nucleotide substitution biases under the nucleotide GTR model
* Log(L) = -12148.92, AIC-c = 24388.00 (45 estimated parameters)

### Fitting the baseline model with a single dN/dS class per branch, and no site-to-site variation. 
* Log(L) = -11701.23, AIC-c = 23580.35 (88 estimated parameters)
* Branch-level non-synonymous/synonymous rate ratio distribution has median  0.30, and 95% of the weight in  0.11 -  0.74

### Determining the optimal number of rate classes per branch using a step up procedure

|              Branch               |  Length  |  Rates   |     Max. dN/dS     |    Log(L)     |     AIC-c     |Best AIC-c so far|
|-----------------------------------|----------|----------|--------------------|---------------|---------------|-----------------|
|           KANGAROO_RAT            |   0.19   |    2     |    4.47 ( 6.76%)   |   -11695.37   |   23572.70    |    23572.70     |
|           KANGAROO_RAT            |   0.19   |    3     |   13.37 ( 2.37%)   |   -11695.01   |   23576.07    |    23572.70     |
|               PIKA                |   0.18   |    2     |    1.28 (20.82%)   |   -11692.04   |   23570.13    |    23570.13     |
|               PIKA                |   0.18   |    3     |    1.28 (15.76%)   |   -11692.03   |   23574.20    |    23570.13     |
|              RABBIT               |   0.13   |    2     |    1.44 (21.02%)   |   -11688.66   |   23567.46    |    23567.46     |
|              RABBIT               |   0.13   |    3     |    7.74 ( 2.67%)   |   -11688.48   |   23571.20    |    23567.46     |
|               Node5               |   0.12   |    2     |   63.78 ( 3.42%)   |   -11679.91   |   23554.05    |    23554.05     |
|               Node5               |   0.12   |    3     |   99.44 ( 2.55%)   |   -11679.10   |   23556.53    |    23554.05     |
|          BLIND_MOLE_RAT           |   0.11   |    2     |    2.30 ( 5.65%)   |   -11678.81   |   23555.94    |    23554.05     |
|              BEAVER               |   0.10   |    2     |    0.48 (46.62%)   |   -11679.55   |   23557.43    |    23554.05     |
|         MONGOLIAN_GERBIL          |   0.10   |    2     |  191.84 ( 3.44%)   |   -11657.70   |   23513.74    |    23513.74     |
|         MONGOLIAN_GERBIL          |   0.10   |    3     |   >1000 ( 3.12%)   |   -11657.45   |   23517.34    |    23513.74     |
|               Node4               |   0.10   |    2     |  221.94 ( 1.88%)   |   -11654.60   |   23511.63    |    23511.63     |
|               Node4               |   0.10   |    3     |  210.53 ( 1.87%)   |   -11654.60   |   23515.72    |    23511.63     |
|               DEGU                |   0.08   |    2     |   21.28 ( 1.87%)   |   -11649.95   |   23506.42    |    23506.42     |
|               DEGU                |   0.08   |    3     |   25.13 ( 1.70%)   |   -11649.93   |   23510.49    |    23506.42     |
|      LONG_TAILED_CHINCHILLA       |   0.08   |    2     |  152.91 ( 1.96%)   |   -11645.42   |   23501.48    |    23501.48     |
|      LONG_TAILED_CHINCHILLA       |   0.08   |    3     |  170.19 ( 1.19%)   |   -11644.86   |   23504.45    |    23501.48     |
|            GUINEA_PIG             |   0.07   |    2     |   97.53 ( 0.75%)   |   -11641.17   |   23497.07    |    23497.07     |
|            GUINEA_PIG             |   0.07   |    3     |   93.27 ( 0.76%)   |   -11641.17   |   23501.18    |    23497.07     |
|              Node22               |   0.07   |    2     |    1.73 (20.10%)   |   -11637.89   |   23494.61    |    23494.61     |
|              Node22               |   0.07   |    3     |    1.73 (20.07%)   |   -11637.89   |   23498.72    |    23494.61     |
|            DEER_MOUSE             |   0.07   |    2     |   12.55 ( 3.07%)   |   -11631.31   |   23485.56    |    23485.56     |
|            DEER_MOUSE             |   0.07   |    3     |   13.96 ( 2.76%)   |   -11631.29   |   23489.63    |    23485.56     |
|               Node9               |   0.07   |    2     |    8.51 ( 2.00%)   |   -11628.04   |   23483.13    |    23483.13     |
|               Node9               |   0.07   |    3     |   92.25 ( 0.82%)   |   -11627.92   |   23486.99    |    23483.13     |
|           PRAIRIE_VOLE            |   0.07   |    2     |    0.89 (25.07%)   |   -11627.79   |   23486.75    |    23483.13     |
|          DAMARA_MOLE_RAT          |   0.06   |    2     |    1.22 (23.83%)   |   -11626.64   |   23484.43    |    23483.13     |
|              Node24               |   0.05   |    2     |  106.86 ( 1.20%)   |   -11625.58   |   23482.31    |    23482.31     |
|              Node24               |   0.05   |    3     |  103.85 ( 1.22%)   |   -11625.58   |   23486.42    |    23482.31     |
|                RAT                |   0.05   |    2     |   50.16 ( 0.84%)   |   -11622.56   |   23480.40    |    23480.40     |
|                RAT                |   0.05   |    3     |   49.51 ( 0.86%)   |   -11622.56   |   23484.51    |    23480.40     |
|          GOLDEN_HAMSTER           |   0.05   |    2     |    2.60 (22.24%)   |   -11620.06   |   23479.51    |    23479.51     |
|          GOLDEN_HAMSTER           |   0.05   |    3     |    3.87 ( 9.47%)   |   -11620.09   |   23483.68    |    23479.51     |
|              Node26               |   0.04   |    2     |    2.43 (19.65%)   |   -11618.71   |   23480.92    |    23479.51     |
|          CHINESE_HAMSTER          |   0.04   |    2     |   52.94 ( 1.02%)   |   -11614.71   |   23472.91    |    23472.91     |
|          CHINESE_HAMSTER          |   0.04   |    3     |   66.16 ( 0.93%)   |   -11614.69   |   23476.99    |    23472.91     |
|          NAKED_MOLE_RAT           |   0.03   |    2     |   10.69 ( 4.10%)   |   -11610.25   |   23468.11    |    23468.11     |
|          NAKED_MOLE_RAT           |   0.03   |    3     |   11.21 ( 3.84%)   |   -11610.25   |   23472.23    |    23468.11     |
|              Node27               |   0.03   |    2     |    0.24 ( 5.07%)   |   -11610.24   |   23472.22    |    23468.11     |
|              Node15               |   0.03   |    2     |    0.22 ( 0.00%)   |   -11610.20   |   23472.13    |    23468.11     |
|              Node34               |   0.03   |    2     |    7.99 ( 4.23%)   |   -11609.45   |   23470.63    |    23468.11     |
|              Node18               |   0.03   |    2     |    0.39 (45.74%)   |   -11610.24   |   23472.22    |    23468.11     |
|               Node8               |   0.03   |    2     |    6.29 (12.60%)   |   -11609.44   |   23470.62    |    23468.11     |
|              Node10               |   0.02   |    2     |   12.59 ( 2.00%)   |   -11609.25   |   23470.23    |    23468.11     |
|            SHREW_MOUSE            |   0.02   |    2     |    0.22 ( 0.00%)   |   -11610.25   |   23472.23    |    23468.11     |
|              Node32               |   0.02   |    2     |    0.88 ( 4.79%)   |   -11610.22   |   23472.17    |    23468.11     |
|              MARMOT               |   0.02   |    2     |    0.21 (41.39%)   |   -11610.24   |   23472.23    |    23468.11     |
|              Node19               |   0.02   |    2     |    0.76 (69.64%)   |   -11610.24   |   23472.22    |    23468.11     |
|             SQUIRREL              |   0.02   |    2     |   >1000 ( 0.53%)   |   -11605.65   |   23463.03    |    23463.03     |
|             SQUIRREL              |   0.02   |    3     |   >1000 ( 0.54%)   |   -11605.65   |   23467.15    |    23463.03     |
|              Node25               |   0.02   |    2     |   10.57 ( 6.36%)   |   -11605.22   |   23466.30    |    23463.03     |
|            HOUSE_MOUSE            |   0.01   |    2     |    0.39 (41.20%)   |   -11605.65   |   23467.16    |    23463.03     |
|              Node11               |   0.01   |    2     |   13.96 ( 2.14%)   |   -11605.34   |   23466.53    |    23463.03     |
|              Node33               |   0.01   |    2     |    0.47 (13.12%)   |   -11605.64   |   23467.15    |    23463.03     |

### Rate class analyses summary
*  18 branches with **2** rate classes
*  19 branches with **1** rate classes

### Improving parameter estimates of the adaptive rate class model
* Log(L) = -11593.59, AIC-c = 23438.91 (124 estimated parameters)

### Testing selected branches for selection

|              Branch               |  Rates   |     Max. dN/dS     |      Test LRT      |Uncorrected p-value |
|-----------------------------------|----------|--------------------|--------------------|--------------------|
|           KANGAROO_RAT            |     2    |    1.95 (14.19%)   |       -0.08        |       0.50000      |
|               PIKA                |     2    |    1.19 (19.72%)   |       -0.01        |       0.50000      |
|              RABBIT               |     2    |    1.34 (21.40%)   |        0.26        |       0.38579      |
|               Node5               |     2    |   46.26 ( 3.82%)   |        5.42        |       0.02390      |
|          BLIND_MOLE_RAT           |     1    |   0.27 (100.00%)   |        0.00        |       1.00000      |
|              BEAVER               |     1    |   0.21 (100.00%)   |        0.00        |       1.00000      |
|         MONGOLIAN_GERBIL          |     2    |  169.48 ( 3.51%)   |       28.09        |       0.00000      |
|               Node4               |     2    |  157.03 ( 1.86%)   |       -0.18        |       0.50000      |
|               DEGU                |     2    |   >1000 ( 1.69%)   |        1.85        |       0.15378      |
|      LONG_TAILED_CHINCHILLA       |     2    |  153.20 ( 1.93%)   |        2.02        |       0.14006      |
|            GUINEA_PIG             |     2    |   89.45 ( 0.68%)   |        6.38        |       0.01469      |
|              Node22               |     2    |    1.54 (20.56%)   |        0.51        |       0.32651      |
|            DEER_MOUSE             |     2    |   14.19 ( 2.66%)   |        4.96        |       0.03030      |
|               Node9               |     2    |    6.82 ( 2.85%)   |        1.52        |       0.18394      |
|           PRAIRIE_VOLE            |     1    |   0.29 (100.00%)   |        0.00        |       1.00000      |
|          DAMARA_MOLE_RAT          |     1    |   0.25 (100.00%)   |        0.00        |       1.00000      |
|              Node24               |     2    |  114.34 ( 1.21%)   |        2.40        |       0.11471      |
|                RAT                |     2    |   43.98 ( 0.85%)   |        2.45        |       0.11190      |
|          GOLDEN_HAMSTER           |     2    |    2.36 (23.13%)   |        1.49        |       0.18663      |
|              Node26               |     1    |   0.38 (100.00%)   |        0.00        |       1.00000      |
|          CHINESE_HAMSTER          |     2    |   57.55 ( 0.94%)   |        4.03        |       0.04888      |
|          NAKED_MOLE_RAT           |     2    |   10.06 ( 4.04%)   |        4.71        |       0.03449      |
|              Node27               |     1    |   0.19 (100.00%)   |        0.00        |       1.00000      |
|              Node15               |     1    |   0.19 (100.00%)   |        0.00        |       1.00000      |
|              Node34               |     1    |   0.64 (100.00%)   |        0.00        |       1.00000      |
|              Node18               |     1    |   0.31 (100.00%)   |        0.00        |       1.00000      |
|               Node8               |     1    |   0.60 (100.00%)   |        0.00        |       1.00000      |
|              Node10               |     1    |   0.57 (100.00%)   |        0.00        |       1.00000      |
|            SHREW_MOUSE            |     1    |   0.19 (100.00%)   |        0.00        |       1.00000      |
|              Node32               |     1    |   0.19 (100.00%)   |        0.00        |       1.00000      |
|              MARMOT               |     1    |   0.10 (100.00%)   |        0.00        |       1.00000      |
|              Node19               |     1    |   0.65 (100.00%)   |        0.00        |       1.00000      |
