# Supplementary material for: Molecular evolution of mammalian genes with epistatic interactions in fertilization
Source: BMC Evol Biol. 2019 Jul 25;19:154. doi: 10.1186/s12862-019-1480-6 (PMC6659299; doi:10.1186/s12862-019-1480-6)
Supplement: Supplementary file 1 — Appendix S1. aBSREL and MEME output files, and summary of codon model analyses. (ZIP 2616 kb) [file 12862_2019_1480_MOESM1_ESM.zip › zp3_Glires_MEME.csv]

Site	Partition	&alpha;	&beta;<sup>-</sup>	p<sup>-</sup>	&beta;<sup>+</sup>	p<sup>+</sup>	LRT	p-value	# branches under selection	Total branch length
1	1	0.00	0.00	1.00	0.00	0.00	0.00	1.00	0.00	0.00
2	1	0.16	0.16	0.58	2.03	0.42	1.22	0.28	0.00	3.30
3	1	0.84	0.80	0.16	1.41	0.84	0.44	0.45	0.00	5.32
4	1	0.00	0.00	0.79	2.74	0.21	2.69	0.13	2.00	1.89
5	1	6.19	6.19	0.30	0.00	0.70	0.00	0.67	0.00	13.54
6	1	2.35	1.34	0.49	0.60	0.51	0.00	0.67	0.00	6.01
7	1	0.76	0.27	0.39	0.04	0.61	0.00	0.67	0.00	1.34
8	1	3.73	0.70	0.00	0.70	1.00	0.00	0.67	0.00	6.82
9	1	2.80	0.88	0.30	0.88	0.70	0.00	0.67	0.00	6.29
10	1	0.95	0.19	0.41	0.19	0.59	0.00	0.67	0.00	1.79
11	1	1.49	1.04	0.00	1.04	1.00	0.00	0.67	0.00	5.24
12	1	0.60	0.51	0.04	0.49	0.96	0.00	0.67	0.00	2.35
13	1	0.82	0.14	0.09	0.14	0.91	0.00	0.67	0.00	1.45
14	1	2.97	0.77	0.33	0.77	0.67	0.00	0.67	0.00	6.14
15	1	0.57	0.21	0.44	0.04	0.56	0.00	0.67	0.00	1.05
16	1	1.23	0.77	0.28	0.77	0.72	0.00	0.67	0.00	4.03
17	1	4.47	1.34	0.17	1.33	0.83	0.00	0.67	0.00	9.82
18	1	0.61	0.33	0.30	0.28	0.70	0.00	0.67	0.00	1.71
19	1	0.80	0.66	0.11	0.51	0.89	0.00	0.67	0.00	2.69
20	1	0.61	0.00	0.02	0.00	0.98	0.00	0.67	0.00	0.74
21	1	1.23	0.87	0.03	0.87	0.97	0.00	0.67	0.00	4.34
22	1	2.18	2.18	0.50	0.00	0.50	0.00	0.67	0.00	6.19
23	1	1.20	0.82	0.51	0.60	0.49	0.00	0.67	0.00	3.79
24	1	1.13	0.53	0.16	0.53	0.84	0.00	0.67	0.00	3.12
25	1	1.70	0.99	0.07	0.99	0.93	0.00	0.67	0.00	5.32
26	1	102.31	0.41	0.00	0.41	1.00	0.00	0.67	0.00	125.78
27	1	2.41	2.41	0.32	0.00	0.68	0.00	0.67	0.00	5.47
28	1	3.21	3.21	0.21	0.00	0.79	0.00	0.67	0.00	6.10
29	1	1.74	1.54	0.43	0.00	0.57	0.00	0.67	0.00	4.30
30	1	0.46	0.00	0.80	6.01	0.20	4.74	0.04	4.00	4.42
31	1	1.38	0.68	0.16	0.68	0.84	0.00	0.67	0.00	3.90
32	1	4.93	0.84	0.35	0.84	0.65	0.00	0.67	0.00	8.74
33	1	0.54	0.54	0.00	2.04	1.00	1.25	0.27	0.00	7.34
34	1	1.06	0.42	0.00	0.41	1.00	0.00	0.67	0.00	2.62
35	1	1.02	1.02	0.00	1.18	1.00	0.04	0.61	0.00	5.09
36	1	1.26	0.82	0.00	0.81	1.00	0.00	0.67	0.00	4.19
37	1	2.38	0.76	0.00	0.75	1.00	0.00	0.67	0.00	5.35
38	1	1.62	1.46	0.25	1.22	0.75	0.00	0.67	0.00	6.17
39	1	2.22	1.59	0.63	0.11	0.37	0.00	0.67	0.00	6.10
40	1	4.08	1.34	0.13	0.13	0.87	0.00	0.67	0.00	5.92
41	1	0.54	0.25	0.05	0.22	0.95	0.00	0.67	0.00	1.40
42	1	0.49	0.49	0.00	0.58	1.00	0.02	0.63	0.00	2.49
43	1	0.58	0.00	0.68	0.00	0.32	0.00	0.67	0.00	0.71
44	1	1.30	0.20	0.27	0.20	0.73	0.00	0.67	0.00	2.23
45	1	0.28	0.00	0.02	0.00	0.98	0.00	0.67	0.00	0.34
46	1	0.20	0.20	0.93	18.34	0.07	5.52	0.03	1.00	4.83
47	1	1.25	0.00	0.15	0.00	0.85	0.00	0.67	0.00	1.52
48	1	1.17	0.00	0.02	0.00	0.98	0.00	0.67	0.00	1.43
49	1	0.60	0.57	0.00	0.57	1.00	0.00	0.67	0.00	2.61
50	1	0.75	0.15	0.09	0.15	0.91	0.00	0.67	0.00	1.40
51	1	0.00	0.00	1.00	0.00	0.00	0.00	1.00	0.00	0.00
52	1	0.29	0.00	0.01	0.00	0.99	0.00	0.67	0.00	0.36
53	1	3.34	0.10	0.00	0.10	1.00	0.00	0.67	0.00	4.38
54	1	0.00	0.00	1.00	0.00	0.00	0.00	1.00	0.00	0.00
55	1	0.49	0.49	0.56	0.56	0.44	0.00	0.65	0.00	2.28
56	1	0.55	0.09	0.00	0.09	1.00	0.00	0.67	0.00	0.95
57	1	0.58	0.00	0.01	0.00	0.99	0.00	0.67	0.00	0.70
58	1	0.46	0.00	0.70	0.00	0.30	0.00	0.67	0.00	0.56
59	1	0.92	0.00	0.65	0.00	0.35	0.00	0.67	0.00	1.12
60	1	0.35	0.00	0.70	0.00	0.30	0.00	0.67	0.00	0.43
61	1	2.01	0.00	0.22	0.00	0.78	0.00	0.67	0.00	2.45
62	1	0.31	0.00	0.11	0.00	0.89	0.00	0.67	0.00	0.38
63	1	0.00	0.00	1.00	0.00	0.00	0.00	1.00	0.00	0.00
64	1	2.61	0.00	0.64	0.00	0.36	0.00	0.67	0.00	3.18
65	1	1.34	1.03	0.41	0.00	0.59	0.00	0.67	0.00	3.01
66	1	1.39	0.29	0.38	0.01	0.62	0.00	0.67	0.00	2.08
67	1	2.02	0.69	0.35	0.25	0.65	0.00	0.67	0.00	3.78
68	1	1.75	1.75	0.76	0.00	0.24	0.00	0.67	0.00	6.50
69	1	0.00	0.00	0.72	0.36	0.28	0.34	0.48	1.00	0.32
70	1	0.30	0.00	0.02	0.00	0.98	0.00	0.67	0.00	0.36
71	1	0.34	0.21	0.24	0.19	0.76	0.00	0.67	0.00	1.04
72	1	0.19	0.00	0.74	0.00	0.26	0.00	0.67	0.00	0.23
73	1	0.63	0.00	0.67	0.00	0.33	0.00	0.67	0.00	0.77
74	1	1.16	0.77	0.19	0.00	0.81	0.00	0.67	0.00	1.88
75	1	1.88	0.19	0.00	0.19	1.00	0.00	0.67	0.00	2.93
76	1	0.73	0.73	0.46	0.00	0.54	0.00	0.67	0.00	2.01
77	1	0.70	0.00	0.01	0.00	0.99	0.00	0.67	0.00	0.85
78	1	1.35	1.35	0.54	0.00	0.46	0.00	0.67	0.00	4.04
79	1	1.86	0.00	0.62	0.00	0.38	0.00	0.67	0.00	2.26
80	1	0.18	0.18	0.15	0.37	0.85	0.26	0.50	0.00	1.34
81	1	1.53	0.51	0.48	0.51	0.52	0.00	0.67	0.00	3.55
82	1	1.04	1.04	0.13	0.00	0.87	0.00	0.67	0.00	1.72
83	1	0.63	0.63	0.00	1.63	1.00	1.33	0.26	0.00	6.12
84	1	0.31	0.00	0.61	2.12	0.39	1.54	0.23	3.00	3.09
85	1	12.20	6.23	0.31	0.00	0.69	0.00	0.67	0.00	21.15
86	1	2.00	0.20	0.00	0.20	1.00	0.00	0.67	0.00	3.10
87	1	0.79	0.79	0.36	0.00	0.64	0.00	0.67	0.00	1.87
88	1	0.00	0.00	0.00	0.23	1.00	1.33	0.26	0.00	0.76
89	1	1.39	0.35	0.00	0.35	1.00	0.00	0.67	0.00	2.85
90	1	5.07	1.83	0.08	0.00	0.92	0.00	0.67	0.00	6.64
91	1	0.57	0.40	0.97	788.76	0.03	5.52	0.03	1.00	85.37
92	1	0.82	0.38	0.46	0.12	0.54	0.00	0.67	0.00	1.79
93	1	3.09	3.09	0.13	0.00	0.87	0.00	0.67	0.00	5.07
94	1	1.81	1.11	0.13	0.03	0.87	0.00	0.67	0.00	2.74
95	1	0.58	0.00	0.68	0.00	0.32	0.00	0.67	0.00	0.70
96	1	3.28	0.00	0.25	0.00	0.75	0.00	0.67	0.00	3.99
97	1	0.33	0.00	0.11	0.00	0.89	0.00	0.67	0.00	0.41
98	1	1.77	0.34	0.06	0.08	0.94	0.00	0.67	0.00	2.47
99	1	1.25	0.54	0.44	0.22	0.56	0.00	0.67	0.00	2.70
100	1	3.59	0.57	0.55	0.46	0.45	0.00	0.67	0.00	6.07
101	1	0.48	0.48	0.56	0.00	0.44	0.00	0.67	0.00	1.47
102	1	0.00	0.00	0.95	4.23	0.05	0.68	0.38	1.00	0.73
103	1	0.00	0.00	0.00	0.35	1.00	2.01	0.18	0.00	1.14
104	1	0.98	0.00	0.66	0.00	0.34	0.00	0.67	0.00	1.19
105	1	1.00	1.00	0.61	0.00	0.39	0.00	0.67	0.00	3.20
106	1	1.08	0.00	0.62	0.00	0.38	0.00	0.67	0.00	1.31
107	1	0.29	0.17	0.17	0.10	0.83	0.00	0.67	0.00	0.72
108	1	0.57	0.00	0.04	0.00	0.96	0.00	0.67	0.00	0.69
109	1	0.93	0.00	0.01	0.00	0.99	0.00	0.67	0.00	1.13
110	1	0.56	0.00	0.66	0.00	0.34	0.00	0.67	0.00	0.68
111	1	0.00	0.00	0.88	2.36	0.12	4.07	0.06	2.00	0.90
112	1	1.00	0.17	0.23	0.08	0.77	0.00	0.67	0.00	1.54
113	1	1.84	1.84	0.22	0.00	0.78	0.00	0.67	0.00	3.59
114	1	0.58	0.00	0.02	0.00	0.98	0.00	0.67	0.00	0.71
115	1	1.02	0.40	0.38	0.17	0.62	0.00	0.67	0.00	2.08
116	1	7.80	0.00	0.07	0.00	0.93	0.00	0.67	0.00	9.49
117	1	2.50	2.50	0.23	0.17	0.77	0.00	0.67	0.00	5.37
118	1	1.52	0.00	0.62	0.00	0.38	0.00	0.67	0.00	1.85
119	1	1.46	0.46	0.00	0.46	1.00	0.00	0.67	0.00	3.29
120	1	0.54	0.00	0.69	0.00	0.31	0.00	0.67	0.00	0.66
121	1	0.61	0.61	0.00	0.76	1.00	0.07	0.59	0.00	3.23
122	1	1.13	1.13	0.57	0.00	0.43	0.00	0.67	0.00	3.50
123	1	0.83	0.83	0.26	0.00	0.74	0.00	0.67	0.00	1.72
124	1	0.18	0.00	0.74	0.00	0.26	0.00	0.67	0.00	0.22
125	1	0.62	0.00	0.67	0.00	0.33	0.00	0.67	0.00	0.76
126	1	0.42	0.00	0.68	0.00	0.32	0.00	0.67	0.00	0.51
127	1	0.88	0.36	0.30	0.27	0.70	0.00	0.67	0.00	2.05
128	1	0.35	0.00	0.70	0.00	0.30	0.00	0.67	0.00	0.43
129	1	0.53	0.00	0.67	0.00	0.33	0.00	0.67	0.00	0.65
130	1	0.00	0.00	0.00	0.08	1.00	0.29	0.50	1.00	0.26
131	1	1.87	1.72	0.26	0.00	0.74	0.00	0.67	0.00	3.77
132	1	1.67	0.46	0.38	0.34	0.62	0.00	0.67	0.00	3.30
133	1	1.16	0.19	0.27	0.19	0.73	0.00	0.67	0.00	2.04
134	1	2.47	0.11	0.00	0.11	1.00	0.00	0.67	0.00	3.37
135	1	0.61	0.00	0.69	0.00	0.31	0.00	0.67	0.00	0.74
136	1	1.42	0.00	0.15	0.00	0.85	0.00	0.67	0.00	1.73
137	1	0.61	0.29	1.00	0.31	0.00	0.00	0.67	0.00	1.69
138	1	2.20	0.00	0.18	0.00	0.82	0.00	0.67	0.00	2.67
139	1	1.38	0.17	0.01	0.11	0.99	0.00	0.67	0.00	2.04
140	1	0.00	0.00	1.00	0.00	0.00	0.00	1.00	0.00	0.00
141	1	0.30	0.00	0.02	0.00	0.98	0.00	0.67	0.00	0.36
142	1	0.35	0.00	0.70	0.00	0.30	0.00	0.67	0.00	0.42
143	1	4.58	4.58	0.20	0.00	0.80	0.00	0.67	0.00	8.63
144	1	0.61	0.00	0.67	0.00	0.33	0.00	0.67	0.00	0.74
145	1	2.80	0.00	0.02	0.00	0.98	0.00	0.67	0.00	3.40
146	1	0.00	0.00	1.00	0.00	0.00	0.00	1.00	0.00	0.00
147	1	0.57	0.00	0.03	0.00	0.97	0.00	0.67	0.00	0.69
148	1	0.76	0.00	0.15	0.00	0.85	0.00	0.67	0.00	0.92
149	1	3.71	0.75	0.00	0.75	1.00	0.00	0.67	0.00	6.96
150	1	2.41	0.26	0.09	0.23	0.91	0.00	0.67	0.00	3.69
151	1	0.42	0.00	0.68	0.00	0.32	0.00	0.67	0.00	0.51
152	1	1.55	1.55	0.52	0.00	0.48	0.00	0.67	0.00	4.55
153	1	0.66	0.00	0.67	0.00	0.33	0.00	0.67	0.00	0.80
154	1	0.65	0.00	0.66	0.00	0.34	0.00	0.67	0.00	0.80
155	1	0.00	0.00	1.00	0.00	0.00	0.00	1.00	0.00	0.00
156	1	0.88	0.88	0.15	0.00	0.85	0.00	0.67	0.00	1.52
157	1	0.00	0.00	1.00	0.00	0.00	0.00	1.00	0.00	0.00
158	1	0.00	0.00	1.00	0.00	0.00	0.00	1.00	0.00	0.00
159	1	0.77	0.50	0.36	0.50	0.64	0.00	0.67	0.00	2.59
160	1	0.63	0.63	0.52	0.00	0.48	0.00	0.67	0.00	1.83
161	1	1.33	0.00	0.64	0.00	0.36	0.00	0.67	0.00	1.62
162	1	0.28	0.11	0.10	0.11	0.90	0.00	0.67	0.00	0.72
163	1	1.27	1.27	0.36	0.00	0.64	0.00	0.67	0.00	3.05
164	1	2.03	0.00	0.66	0.00	0.34	0.00	0.67	0.00	2.46
165	1	2.73	0.00	0.25	0.00	0.75	0.00	0.67	0.00	3.32
166	1	0.00	0.00	0.00	0.09	1.00	0.32	0.48	1.00	0.31
167	1	0.52	0.36	0.00	0.36	1.00	0.00	0.67	0.00	1.81
168	1	0.00	0.00	1.00	0.00	0.00	0.00	1.00	0.00	0.00
169	1	2.05	1.11	0.07	1.11	0.93	0.00	0.67	0.00	6.15
170	1	0.56	0.00	0.66	0.00	0.34	0.00	0.67	0.00	0.68
171	1	0.74	0.00	0.68	0.00	0.32	0.00	0.67	0.00	0.90
172	1	0.65	0.00	0.69	0.00	0.31	0.00	0.67	0.00	0.80
173	1	1.03	1.03	0.13	0.00	0.87	0.00	0.67	0.00	1.68
174	1	0.43	0.15	0.93	0.15	0.07	0.00	0.67	0.00	1.03
175	1	0.00	0.00	1.00	0.00	0.00	0.00	1.00	0.00	0.00
176	1	0.00	0.00	0.05	0.22	0.95	0.65	0.39	1.00	0.67
177	1	2.42	0.43	0.00	0.42	1.00	0.00	0.67	0.00	4.32
178	1	0.00	0.00	0.91	3.91	0.09	5.33	0.03	2.00	1.18
179	1	0.00	0.00	1.00	0.00	0.00	0.00	1.00	0.00	0.00
180	1	1.26	0.53	0.20	0.53	0.80	0.00	0.67	0.00	3.25
181	1	0.94	0.94	0.48	1.48	0.52	0.14	0.55	0.00	5.16
182	1	3.77	3.77	0.05	0.00	0.95	0.00	0.67	0.00	5.22
183	1	1.73	1.73	0.07	0.00	0.93	0.00	0.67	0.00	2.52
184	1	1.08	0.00	0.45	3.29	0.55	0.96	0.32	1.00	7.27
185	1	1.44	1.44	0.11	0.00	0.89	0.00	0.67	0.00	2.25
186	1	0.65	0.00	0.67	0.00	0.33	0.00	0.67	0.00	0.79
187	1	0.00	0.00	0.00	0.10	1.00	0.58	0.41	1.00	0.33
188	1	0.59	0.00	0.05	0.00	0.95	0.00	0.67	0.00	0.72
189	1	0.00	0.00	0.72	2.32	0.28	1.61	0.23	0.00	2.12
190	1	0.00	0.00	1.00	0.00	0.00	0.00	1.00	0.00	0.00
191	1	1.04	0.00	0.66	0.00	0.34	0.00	0.67	0.00	1.27
192	1	2.92	1.64	0.17	0.00	0.83	0.00	0.67	0.00	4.47
193	1	1.68	1.13	0.16	1.13	0.84	0.00	0.67	0.00	5.76
194	1	0.31	0.00	0.11	0.00	0.89	0.00	0.67	0.00	0.38
195	1	0.56	0.42	0.51	0.23	0.49	0.00	0.67	0.00	1.76
196	1	0.55	0.00	0.69	0.00	0.31	0.00	0.67	0.00	0.66
197	1	0.56	0.21	0.35	0.07	0.65	0.00	0.67	0.00	1.08
198	1	1.05	0.00	0.66	0.00	0.34	0.00	0.67	0.00	1.28
199	1	1.77	0.19	0.09	0.20	0.91	0.00	0.67	0.00	2.80
200	1	1.06	0.00	0.64	0.00	0.36	0.00	0.67	0.00	1.29
201	1	0.00	0.00	0.00	0.34	1.00	1.24	0.28	0.00	1.12
202	1	3.62	0.24	0.01	0.21	0.99	0.00	0.67	0.00	5.08
203	1	1.21	1.21	0.12	0.00	0.88	0.00	0.67	0.00	1.94
204	1	0.00	0.00	0.00	0.16	1.00	0.58	0.41	1.00	0.54
205	1	1.88	0.00	0.11	0.00	0.89	0.00	0.67	0.00	2.28
206	1	0.52	0.52	0.00	1.05	1.00	0.71	0.38	0.00	4.09
207	1	1.38	0.13	0.08	0.13	0.92	0.00	0.67	0.00	2.09
208	1	0.18	0.00	0.74	0.00	0.26	0.00	0.67	0.00	0.22
209	1	0.99	0.54	0.00	0.54	1.00	0.00	0.67	0.00	2.97
210	1	1.70	0.00	0.66	0.00	0.34	0.00	0.67	0.00	2.06
211	1	2.56	0.11	0.59	0.10	0.41	0.00	0.67	0.00	3.45
212	1	0.57	0.00	0.68	0.00	0.32	0.00	0.67	0.00	0.70
213	1	0.64	0.00	0.64	0.00	0.36	0.00	0.67	0.00	0.78
214	1	0.54	0.45	0.37	0.44	0.63	0.00	0.67	0.00	2.11
215	1	1.19	0.00	0.07	0.00	0.93	0.00	0.67	0.00	1.45
216	1	0.30	0.00	0.11	0.00	0.89	0.00	0.67	0.00	0.36
217	1	0.64	0.00	0.67	0.00	0.33	0.00	0.67	0.00	0.78
218	1	1.19	0.00	0.64	0.00	0.36	0.00	0.67	0.00	1.45
219	1	0.85	0.26	0.00	0.25	1.00	0.00	0.67	0.00	1.87
220	1	0.67	0.67	0.36	0.00	0.64	0.00	0.67	0.00	1.62
221	1	1.00	0.20	0.08	0.12	0.92	0.00	0.67	0.00	1.63
222	1	0.00	0.00	0.89	1.11	0.11	0.40	0.46	1.00	0.40
223	1	0.00	0.00	0.56	1.08	0.44	1.99	0.18	3.00	1.55
224	1	4.32	0.60	0.13	0.58	0.87	0.00	0.67	0.00	7.17
225	1	1.52	1.52	0.51	0.00	0.49	0.00	0.67	0.00	4.42
226	1	1.56	1.56	0.31	0.00	0.69	0.00	0.67	0.00	3.45
227	1	1.18	0.00	0.02	0.00	0.98	0.00	0.67	0.00	1.43
228	1	0.24	0.24	0.00	1.28	1.00	3.25	0.09	0.00	4.50
229	1	1.40	0.00	0.19	0.00	0.81	0.00	0.67	0.00	1.70
230	1	0.41	0.41	0.75	3.66	0.25	1.57	0.23	0.00	4.54
231	1	2.61	0.10	0.26	0.10	0.74	0.00	0.67	0.00	3.48
232	1	0.00	0.00	1.00	0.00	0.00	0.00	1.00	0.00	0.00
233	1	0.00	0.00	0.00	0.19	1.00	0.69	0.38	2.00	0.63
234	1	0.00	0.00	0.00	0.21	1.00	0.70	0.38	1.00	0.69
235	1	1.58	0.00	0.22	0.00	0.78	0.00	0.67	0.00	1.92
236	1	1.44	0.00	0.63	0.00	0.37	0.00	0.67	0.00	1.76
237	1	1.26	0.00	0.26	0.00	0.74	0.00	0.67	0.00	1.53
238	1	2.25	0.00	0.10	0.00	0.90	0.00	0.67	0.00	2.74
239	1	0.27	0.00	0.02	0.00	0.98	0.00	0.67	0.00	0.33
240	1	2.72	0.00	0.19	0.00	0.81	0.00	0.67	0.00	3.31
241	1	0.73	0.00	0.67	0.00	0.33	0.00	0.67	0.00	0.89
242	1	0.94	0.60	0.22	0.60	0.78	0.00	0.67	0.00	3.09
243	1	0.45	0.45	0.00	0.52	1.00	0.03	0.62	0.00	2.27
244	1	1.60	0.20	0.00	0.20	1.00	0.00	0.67	0.00	2.60
245	1	0.90	0.37	0.53	0.00	0.47	0.00	0.67	0.00	1.73
246	1	0.45	0.27	0.10	0.22	0.90	0.00	0.67	0.00	1.29
247	1	1.00	0.00	0.66	0.00	0.34	0.00	0.67	0.00	1.21
248	1	0.60	0.00	0.50	1.62	0.50	0.38	0.47	3.00	3.38
249	1	0.87	0.00	0.64	0.00	0.36	0.00	0.67	0.00	1.05
250	1	0.00	0.00	0.12	0.12	0.88	0.73	0.37	0.00	0.36
251	1	0.97	0.97	0.22	0.45	0.78	0.00	0.67	0.00	3.04
252	1	1.28	0.00	0.64	0.00	0.36	0.00	0.67	0.00	1.55
253	1	0.89	0.00	0.02	0.00	0.98	0.00	0.67	0.00	1.08
254	1	1.24	0.37	0.05	0.37	0.95	0.00	0.67	0.00	2.71
255	1	0.94	0.72	0.56	0.00	0.44	0.00	0.67	0.00	2.46
256	1	2.21	0.13	0.00	0.12	1.00	0.00	0.67	0.00	3.07
257	1	0.59	0.33	0.50	0.06	0.50	0.00	0.67	0.00	1.36
258	1	1.52	0.85	0.23	0.83	0.77	0.00	0.67	0.00	4.58
259	1	1.41	0.00	0.63	0.00	0.37	0.00	0.67	0.00	1.72
260	1	0.78	0.78	0.53	0.00	0.47	0.00	0.67	0.00	2.31
261	1	0.00	0.00	1.00	0.00	0.00	0.00	1.00	0.00	0.00
262	1	3.70	0.11	0.00	0.10	1.00	0.00	0.67	0.00	4.81
263	1	0.57	0.11	0.00	0.11	1.00	0.00	0.67	0.00	1.07
264	1	7.76	0.17	0.00	0.10	1.00	0.00	0.67	0.00	9.76
265	1	0.48	0.18	0.40	0.07	0.60	0.00	0.67	0.00	0.96
266	1	0.00	0.00	1.00	0.00	0.00	0.00	1.00	0.00	0.00
267	1	0.93	0.93	0.13	0.00	0.87	0.00	0.67	0.00	1.52
268	1	1.85	0.00	0.22	0.00	0.78	0.00	0.67	0.00	2.25
269	1	0.88	0.23	0.38	0.04	0.62	0.00	0.67	0.00	1.44
270	1	2.41	0.08	0.21	0.08	0.79	0.00	0.67	0.00	3.20
271	1	1.08	1.08	0.21	0.00	0.79	0.00	0.67	0.00	2.05
272	1	0.29	0.00	0.02	0.00	0.98	0.00	0.67	0.00	0.35
273	1	0.66	0.66	0.15	0.00	0.85	0.00	0.67	0.00	1.12
274	1	0.97	0.12	0.42	0.06	0.58	0.00	0.67	0.00	1.46
275	1	0.00	0.00	0.00	0.19	1.00	1.18	0.29	2.00	0.62
276	1	4.99	0.61	0.21	0.60	0.79	0.00	0.67	0.00	8.05
277	1	405.35	0.00	0.75	0.00	0.25	0.00	0.67	0.00	492.99
278	1	0.00	0.00	1.00	0.00	0.00	0.00	1.00	0.00	0.00
279	1	0.66	0.00	0.66	0.00	0.34	0.00	0.67	0.00	0.81
280	1	5.23	0.00	0.18	0.00	0.82	0.00	0.67	0.00	6.36
281	1	2.23	0.46	0.06	0.08	0.94	0.00	0.67	0.00	3.04
282	1	1.19	0.00	0.68	0.00	0.32	0.00	0.67	0.00	1.45
283	1	2.41	0.09	0.00	0.08	1.00	0.00	0.67	0.00	3.21
284	1	2.77	0.00	0.23	0.00	0.77	0.00	0.67	0.00	3.36
285	1	1.24	0.89	0.43	0.01	0.57	0.00	0.67	0.00	2.78
286	1	0.36	0.29	0.15	0.09	0.85	0.00	0.67	0.00	0.83
287	1	1.58	0.00	0.63	0.00	0.37	0.00	0.67	0.00	1.93
288	1	0.00	0.00	0.26	0.93	0.74	2.22	0.16	1.00	2.27
289	1	1.04	0.00	0.64	0.00	0.36	0.00	0.67	0.00	1.26
290	1	0.64	0.64	0.14	0.97	0.86	0.19	0.53	0.00	3.82
291	1	0.69	0.00	0.68	0.00	0.32	0.00	0.67	0.00	0.84
292	1	1.22	0.00	0.15	0.00	0.85	0.00	0.67	0.00	1.49
293	1	0.72	0.72	0.00	0.84	1.00	0.04	0.61	0.00	3.64
294	1	0.00	0.00	0.79	1.56	0.21	2.01	0.18	2.00	1.10
295	1	0.56	0.00	0.19	0.00	0.81	0.00	0.67	0.00	0.68
296	1	0.30	0.00	0.02	0.00	0.98	0.00	0.67	0.00	0.36
297	1	0.66	0.00	0.67	0.00	0.33	0.00	0.67	0.00	0.80
298	1	1.53	0.00	0.22	0.00	0.78	0.00	0.67	0.00	1.86
299	1	1.45	0.00	0.63	0.00	0.37	0.00	0.67	0.00	1.76
300	1	0.56	0.38	0.55	0.00	0.45	0.00	0.67	0.00	1.37
301	1	0.58	0.11	0.27	0.07	0.73	0.00	0.67	0.00	0.97
302	1	0.00	0.00	0.75	0.84	0.25	0.70	0.38	2.00	0.69
303	1	0.90	0.48	0.00	0.47	1.00	0.00	0.67	0.00	2.63
304	1	0.97	0.25	0.07	0.24	0.93	0.00	0.67	0.00	1.97
305	1	3.01	0.57	0.16	0.55	0.84	0.00	0.67	0.00	5.47
306	1	2.81	0.16	0.00	0.16	1.00	0.00	0.67	0.00	3.93
307	1	0.00	0.00	1.00	0.00	0.00	0.00	1.00	0.00	0.00
308	1	2.49	0.91	0.28	0.72	0.72	0.00	0.67	0.00	5.57
309	1	0.18	0.15	0.21	0.11	0.79	0.00	0.67	0.00	0.61
310	1	0.58	0.00	0.69	0.00	0.31	0.00	0.67	0.00	0.70
311	1	0.39	0.00	0.00	0.00	1.00	0.00	0.67	0.00	0.47
312	1	1.72	0.00	0.14	0.00	0.86	0.00	0.67	0.00	2.09
313	1	0.70	0.00	0.24	2.12	0.76	1.43	0.25	2.00	6.12
314	1	0.45	0.23	0.04	0.23	0.96	0.00	0.67	0.00	1.30
315	1	0.00	0.00	0.00	0.28	1.00	0.92	0.33	3.00	0.92
316	1	0.00	0.00	0.68	0.63	0.32	0.85	0.35	0.00	0.66
317	1	0.76	0.00	0.11	0.00	0.89	0.00	0.67	0.00	0.93
318	1	2.88	2.88	0.17	0.00	0.83	0.00	0.67	0.00	5.14
319	1	1.35	0.00	0.19	0.00	0.81	0.00	0.67	0.00	1.64
320	1	1.74	0.00	0.26	0.00	0.74	0.00	0.67	0.00	2.12
321	1	1.88	1.79	0.68	0.00	0.32	0.00	0.67	0.00	6.29
322	1	7.56	7.56	0.18	0.83	0.82	0.00	0.67	0.00	15.97
323	1	3.24	0.00	0.13	0.00	0.87	0.00	0.67	0.00	3.94
324	1	1.22	0.32	0.05	0.32	0.95	0.00	0.67	0.00	2.53
325	1	0.28	0.00	0.04	0.00	0.96	0.00	0.67	0.00	0.33
326	1	2.32	0.63	0.20	0.50	0.80	0.00	0.67	0.00	4.54
327	1	2.60	2.60	0.46	0.00	0.54	0.00	0.67	0.00	7.05
328	1	0.69	0.53	0.96	96.41	0.04	4.97	0.04	1.00	14.72
329	1	1.30	1.30	0.40	0.20	0.60	0.00	0.67	0.00	3.67
330	1	1.76	1.76	0.64	0.00	0.36	0.00	0.67	0.00	5.87
331	1	1.84	1.84	0.39	0.00	0.61	0.00	0.67	0.00	4.59
332	1	1.14	1.14	0.90	20.88	0.10	1.66	0.22	0.00	11.52
333	1	0.90	0.73	0.92	600.89	0.08	5.63	0.03	0.00	155.44
334	1	0.00	0.00	0.74	5.05	0.26	7.78	0.01	5.00	4.37
335	1	0.65	0.00	0.67	10.60	0.33	6.87	0.01	1.00	12.40
336	1	1.24	1.24	0.58	0.00	0.42	0.00	0.67	0.00	3.87
337	1	1.94	1.94	0.21	2.85	0.79	0.26	0.50	0.00	11.07
338	1	1.51	0.72	0.83	115.35	0.17	3.04	0.10	0.00	67.93
339	1	0.00	0.00	0.64	6.83	0.36	9.35	0.00	2.00	8.04
340	1	0.00	0.00	0.00	0.38	1.00	1.03	0.31	1.00	1.26
341	1	3.07	3.07	0.44	0.00	0.56	0.00	0.67	0.00	8.17
342	1	0.71	0.69	0.17	0.98	0.83	0.09	0.58	0.00	3.92
343	1	1.69	1.69	0.61	0.00	0.39	0.00	0.67	0.00	5.45
344	1	2.47	1.49	0.67	0.00	0.33	0.00	0.67	0.00	6.26
345	1	0.46	0.25	0.65	3.49	0.35	1.44	0.25	0.00	5.10
346	1	1.30	0.79	0.11	0.59	0.89	0.00	0.67	0.00	3.58
347	1	1.58	0.00	0.02	0.00	0.98	0.00	0.67	0.00	1.93
348	1	0.00	0.00	0.10	0.70	0.90	2.00	0.18	3.00	2.05
349	1	0.29	0.00	0.19	0.00	0.81	0.00	0.67	0.00	0.36
350	1	1.13	0.00	0.07	0.00	0.93	0.00	0.67	0.00	1.37
351	1	7.71	0.00	0.10	0.00	0.90	0.00	0.67	0.00	9.38
352	1	0.60	0.23	0.00	0.23	1.00	0.00	0.67	0.00	1.47
353	1	1.15	1.15	0.43	0.00	0.57	0.00	0.67	0.00	3.03
354	1	1.35	0.21	0.01	0.19	0.99	0.00	0.67	0.00	2.26
355	1	0.25	0.16	0.34	0.06	0.66	0.00	0.67	0.00	0.61
356	1	1.88	0.00	0.64	0.00	0.36	0.00	0.67	0.00	2.28
357	1	0.68	0.00	0.66	0.00	0.34	0.00	0.67	0.00	0.82
358	1	0.29	0.11	0.07	0.11	0.93	0.00	0.67	0.00	0.73
359	1	1.70	0.00	0.62	0.00	0.38	0.00	0.67	0.00	2.07
360	1	0.48	0.14	0.01	0.12	0.99	0.00	0.67	0.00	0.96
361	1	2.17	0.00	0.15	0.00	0.85	0.00	0.67	0.00	2.63
362	1	1.19	0.00	0.66	0.00	0.34	0.00	0.67	0.00	1.45
363	1	0.64	0.00	0.70	0.00	0.30	0.00	0.67	0.00	0.78
364	1	1.82	0.09	0.00	0.09	1.00	0.00	0.67	0.00	2.51
365	1	0.00	0.00	0.11	0.11	0.89	0.35	0.47	1.00	0.33
366	1	0.36	0.00	0.01	0.00	0.99	0.00	0.67	0.00	0.44
367	1	0.34	0.00	0.11	0.00	0.89	0.00	0.67	0.00	0.41
368	1	3.29	3.29	0.15	0.00	0.85	0.00	0.67	0.00	5.64
369	1	0.88	0.33	0.28	0.35	0.72	0.00	0.67	0.00	2.20
370	1	3.29	0.83	0.27	0.39	0.73	0.00	0.67	0.00	5.68
371	1	1.07	1.07	0.23	0.00	0.77	0.00	0.67	0.00	2.10
372	1	1.39	1.15	0.49	0.81	0.51	0.00	0.67	0.00	4.88
373	1	1.34	0.87	0.11	0.87	0.89	0.00	0.67	0.00	4.48
374	1	0.74	0.74	0.42	0.00	0.58	0.00	0.67	0.00	1.93
375	1	0.62	0.10	0.00	0.09	1.00	0.00	0.67	0.00	1.07
376	1	1.00	0.12	0.03	0.10	0.97	0.00	0.67	0.00	1.55
377	1	4.79	4.79	0.15	0.00	0.85	0.00	0.67	0.00	8.25
378	1	0.31	0.00	0.56	1.70	0.44	1.34	0.26	3.00	2.83
379	1	0.20	0.00	0.80	2.77	0.20	0.52	0.42	3.00	2.01
380	1	0.71	0.41	0.12	0.37	0.88	0.00	0.67	0.00	2.10
381	1	1.55	0.58	0.44	0.42	0.56	0.00	0.67	0.00	3.51
382	1	1.94	0.60	0.08	0.56	0.92	0.00	0.67	0.00	4.21
383	1	1.74	0.50	0.20	0.49	0.80	0.00	0.67	0.00	3.74
384	1	0.85	0.37	0.07	0.36	0.93	0.00	0.67	0.00	2.24
385	1	0.28	0.04	0.52	1.68	0.48	0.53	0.42	0.00	3.06
386	1	0.00	0.00	1.00	0.00	0.00	0.00	1.00	0.00	0.00
387	1	1.42	0.47	0.13	0.21	0.87	0.00	0.67	0.00	2.52
388	1	0.82	0.00	0.69	0.00	0.31	0.00	0.67	0.00	1.00
389	1	1.02	1.02	0.25	0.00	0.75	0.00	0.67	0.00	2.06
390	1	0.75	0.16	0.00	0.15	1.00	0.00	0.67	0.00	1.41
391	1	0.65	0.10	0.00	0.10	1.00	0.00	0.67	0.00	1.11
392	1	0.93	0.16	0.14	0.16	0.86	0.00	0.67	0.00	1.66
393	1	1.47	0.00	0.62	0.00	0.38	0.00	0.67	0.00	1.79
394	1	1.17	1.05	0.57	0.98	0.43	0.00	0.67	0.00	4.77
395	1	1.14	1.14	0.24	0.00	0.76	0.00	0.67	0.00	2.29
396	1	1.86	0.12	0.00	0.12	1.00	0.00	0.67	0.00	2.64
397	1	2.08	0.31	0.00	0.31	1.00	0.00	0.67	0.00	3.55
398	1	0.59	0.16	0.00	0.16	1.00	0.00	0.67	0.00	1.25
399	1	0.69	0.42	0.52	0.19	0.48	0.00	0.67	0.00	1.86
400	1	0.45	0.26	0.92	8.97	0.08	2.23	0.16	1.00	3.60
401	1	0.92	0.12	0.00	0.11	1.00	0.00	0.67	0.00	1.48
402	1	0.69	0.36	0.07	0.36	0.93	0.00	0.67	0.00	2.01
403	1	2.33	0.48	0.00	0.46	1.00	0.00	0.67	0.00	4.36
404	1	0.57	0.54	0.00	0.54	1.00	0.00	0.67	0.00	2.47
405	1	0.22	0.22	0.30	0.22	0.70	0.00	0.66	0.00	1.00
406	1	1.96	1.96	0.27	0.00	0.73	0.00	0.67	0.00	4.11
407	1	0.00	0.00	0.00	0.54	1.00	3.16	0.10	0.00	1.77
408	1	0.37	0.27	0.00	0.25	1.00	0.00	0.67	0.00	1.28
409	1	0.00	0.00	0.54	2.26	0.46	1.03	0.31	3.00	3.38
410	1	0.79	0.44	0.01	0.41	0.99	0.00	0.67	0.00	2.31
411	1	0.55	0.12	0.34	0.09	0.66	0.00	0.67	0.00	0.98
412	1	0.50	0.50	0.00	0.79	1.00	0.34	0.48	0.00	3.20
413	1	0.41	0.00	0.78	3.72	0.22	0.88	0.34	3.00	3.21
414	1	0.29	0.14	0.13	0.11	0.87	0.00	0.67	0.00	0.74
415	1	3.05	2.08	0.30	0.00	0.70	0.00	0.67	0.00	5.75
416	1	0.87	0.87	0.81	0.00	0.19	0.00	0.67	0.00	3.39
417	1	1.19	0.74	0.21	0.74	0.79	0.00	0.67	0.00	3.87
418	1	0.63	0.24	0.18	0.24	0.82	0.00	0.67	0.00	1.55
419	1	0.00	0.00	0.00	0.85	1.00	6.43	0.02	0.00	2.79
420	1	2.48	0.39	0.31	0.38	0.69	0.00	0.67	0.00	4.28
421	1	0.00	0.00	1.00	0.00	0.00	0.00	1.00	0.00	0.00
