# Supplementary material for: Molecular evolution of mammalian genes with epistatic interactions in fertilization
Source: BMC Evol Biol. 2019 Jul 25;19:154. doi: 10.1186/s12862-019-1480-6 (PMC6659299; doi:10.1186/s12862-019-1480-6)
Supplement: Supplementary file 1 — Appendix S1. aBSREL and MEME output files, and summary of codon model analyses. (ZIP 2616 kb) [file 12862_2019_1480_MOESM1_ESM.zip › zp3_Primates_MEME.csv]

Site	Partition	&alpha;	&beta;<sup>-</sup>	p<sup>-</sup>	&beta;<sup>+</sup>	p<sup>+</sup>	LRT	p-value	# branches under selection	Total branch length
1	1	0.00	0.00	1.00	0.00	0.00	0.00	1.00	0.00	0.00
2	1	0.00	0.00	1.00	0.00	0.00	0.00	1.00	0.00	0.00
3	1	0.00	0.00	1.00	0.00	0.00	0.00	1.00	0.00	0.00
4	1	0.00	0.00	0.85	8.01	0.15	1.63	0.22	2.00	1.22
5	1	2.08	0.00	0.02	0.00	0.98	0.00	0.67	0.00	0.81
6	1	0.00	0.00	0.00	0.66	1.00	1.10	0.30	0.00	0.67
7	1	1.14	1.14	0.40	0.00	0.60	0.00	0.67	0.00	0.90
8	1	4.22	0.38	0.91	0.35	0.09	0.00	0.67	0.00	2.02
9	1	0.00	0.00	0.15	0.39	0.85	0.47	0.44	1.00	0.34
10	1	1.70	0.00	0.15	0.00	0.85	0.00	0.67	0.00	0.66
11	1	1.31	0.39	1.00	0.22	0.00	0.00	0.67	0.00	0.91
12	1	0.61	0.61	0.26	0.61	0.74	0.00	0.67	0.00	0.85
13	1	0.00	0.00	1.00	0.00	0.00	0.00	1.00	0.00	0.00
14	1	0.00	0.00	1.00	0.00	0.00	0.00	1.00	0.00	0.00
15	1	3.08	3.08	0.14	0.00	0.86	0.00	0.67	0.00	1.64
16	1	2.26	0.63	0.72	0.60	0.28	0.00	0.67	0.00	1.51
17	1	2.49	0.73	0.88	0.63	0.12	0.00	0.67	0.00	1.70
18	1	0.00	0.00	1.00	0.00	0.00	0.00	1.00	0.00	0.00
19	1	1.22	0.00	0.70	0.00	0.30	0.00	0.67	0.00	0.47
20	1	0.00	0.00	1.00	0.00	0.00	0.00	1.00	0.00	0.00
21	1	5.16	0.38	1.00	0.33	0.00	0.00	0.67	0.00	2.39
22	1	1.07	0.00	0.10	0.00	0.90	0.00	0.67	0.00	0.42
23	1	1.26	0.00	0.02	0.00	0.98	0.00	0.67	0.00	0.49
24	1	0.00	0.00	1.00	0.00	0.00	0.00	1.00	0.00	0.00
25	1	1.34	1.34	0.69	0.00	0.31	0.00	0.67	0.00	1.46
26	1	0.00	0.00	0.53	0.96	0.47	0.05	0.60	1.00	0.46
27	1	0.00	0.00	0.00	0.89	1.00	1.45	0.25	0.00	0.91
28	1	1.50	0.61	0.88	0.30	0.12	0.00	0.67	0.00	1.16
29	1	0.00	0.00	1.00	0.00	0.00	0.00	1.00	0.00	0.00
30	1	0.83	0.59	0.55	0.02	0.45	0.00	0.67	0.00	0.66
31	1	0.52	0.32	1.00	0.20	0.00	0.00	0.67	0.00	0.53
32	1	1.20	1.20	0.38	1.32	0.62	0.00	0.65	0.00	1.76
33	1	1.58	1.20	1.00	1.17	0.00	0.00	0.67	0.00	1.83
34	1	2.46	1.11	1.00	0.41	0.00	0.00	0.67	0.00	2.08
35	1	2.75	2.75	0.35	0.00	0.65	0.00	0.67	0.00	2.04
36	1	1.22	1.22	0.66	0.04	0.34	0.00	0.67	0.00	1.30
37	1	3.12	1.69	1.00	1.17	0.00	0.00	0.67	0.00	2.92
38	1	1.71	1.17	0.36	0.00	0.64	0.00	0.67	0.00	1.09
39	1	2.26	0.00	0.65	20.55	0.35	2.89	0.11	1.00	8.08
40	1	1.08	0.94	0.97	351.12	0.03	8.02	0.01	1.00	12.94
41	1	2.65	0.00	0.65	0.00	0.35	0.00	0.67	0.00	1.03
42	1	2.05	2.05	0.41	0.00	0.59	0.00	0.67	0.00	1.65
43	1	0.00	0.00	0.00	1.95	1.00	2.58	0.13	0.00	1.98
44	1	1.14	0.00	0.64	0.00	0.36	0.00	0.67	0.00	0.44
45	1	0.00	0.00	1.00	0.00	0.00	0.00	1.00	0.00	0.00
46	1	0.00	0.00	1.00	0.00	0.00	0.00	1.00	0.00	0.00
47	1	0.67	0.67	0.00	1.64	1.00	0.62	0.40	0.00	1.92
48	1	4.88	0.00	0.62	0.00	0.38	0.00	0.67	0.00	1.90
49	1	0.00	0.00	1.00	0.00	0.00	0.00	1.00	0.00	0.00
50	1	6.17	6.17	0.23	0.00	0.77	0.00	0.67	0.00	3.82
51	1	1.29	0.00	0.69	0.00	0.31	0.00	0.67	0.00	0.50
52	1	0.00	0.00	0.68	9.35	0.32	3.16	0.10	1.00	3.02
53	1	1.13	1.13	0.35	0.00	0.65	0.00	0.67	0.00	0.84
54	1	13.02	13.02	0.12	0.00	0.88	0.00	0.67	0.00	6.66
55	1	0.00	0.00	1.00	0.00	0.00	0.00	1.00	0.00	0.00
56	1	1.96	0.87	1.00	0.77	0.00	0.00	0.67	0.00	1.64
57	1	0.00	0.00	1.00	0.00	0.00	0.00	1.00	0.00	0.00
58	1	1.70	0.00	0.14	0.00	0.86	0.00	0.67	0.00	0.66
59	1	0.64	0.00	0.70	0.00	0.30	0.00	0.67	0.00	0.25
60	1	0.82	0.00	0.67	0.00	0.33	0.00	0.67	0.00	0.32
61	1	2.26	0.00	0.63	0.00	0.37	0.00	0.67	0.00	0.88
62	1	2.29	0.00	0.63	0.00	0.37	0.00	0.67	0.00	0.89
63	1	0.99	0.39	0.69	0.14	0.31	0.00	0.67	0.00	0.70
64	1	1.98	0.00	0.00	0.00	1.00	0.00	0.67	0.00	0.77
65	1	4.24	0.00	0.67	0.00	0.33	0.00	0.67	0.00	1.65
66	1	1.23	0.68	0.00	0.68	1.00	0.00	0.67	0.00	1.17
67	1	0.00	0.00	1.00	0.00	0.00	0.00	1.00	0.00	0.00
68	1	0.00	0.00	0.00	0.39	1.00	1.01	0.32	1.00	0.40
69	1	0.72	0.72	0.33	0.74	0.67	0.00	0.66	0.00	1.03
70	1	1.62	0.00	0.00	0.00	1.00	0.00	0.67	0.00	0.63
71	1	0.00	0.00	1.00	0.00	0.00	0.00	1.00	0.00	0.00
72	1	0.00	0.00	1.00	0.00	0.00	0.00	1.00	0.00	0.00
73	1	0.69	0.00	0.70	0.00	0.30	0.00	0.67	0.00	0.27
74	1	2.33	0.00	0.63	0.00	0.37	0.00	0.67	0.00	0.90
75	1	3.65	0.00	0.68	0.00	0.32	0.00	0.67	0.00	1.42
76	1	1.96	0.34	0.79	0.25	0.21	0.00	0.67	0.00	1.09
77	1	0.00	0.00	0.95	28.90	0.05	1.78	0.20	1.00	1.40
78	1	0.82	0.00	0.66	0.00	0.34	0.00	0.67	0.00	0.32
79	1	1.91	0.92	0.43	0.00	0.57	0.00	0.67	0.00	1.14
80	1	3.12	0.00	0.67	0.00	0.33	0.00	0.67	0.00	1.21
81	1	1.33	0.00	0.69	0.00	0.31	0.00	0.67	0.00	0.52
82	1	1.03	0.37	1.00	0.10	0.00	0.00	0.67	0.00	0.77
83	1	1.15	0.00	0.01	0.00	0.99	0.00	0.67	0.00	0.45
84	1	0.00	0.00	0.00	1.07	1.00	1.35	0.26	0.00	1.08
85	1	0.00	0.00	1.00	0.00	0.00	0.00	1.00	0.00	0.00
86	1	2.71	0.00	0.01	0.00	0.99	0.00	0.67	0.00	1.05
87	1	1.22	0.64	1.00	0.59	0.00	0.00	0.67	0.00	1.13
88	1	0.83	0.41	0.67	0.15	0.33	0.00	0.67	0.00	0.65
89	1	0.00	0.00	1.00	0.00	0.00	0.00	1.00	0.00	0.00
90	1	0.00	0.00	1.00	0.00	0.00	0.00	1.00	0.00	0.00
91	1	2.78	0.00	0.15	0.00	0.85	0.00	0.67	0.00	1.08
92	1	1.93	0.00	0.01	0.00	0.99	0.00	0.67	0.00	0.75
93	1	0.00	0.00	0.00	0.33	1.00	0.38	0.47	1.00	0.33
94	1	0.64	0.00	0.69	0.00	0.31	0.00	0.67	0.00	0.25
95	1	1.32	0.00	0.66	0.00	0.34	0.00	0.67	0.00	0.51
96	1	2.25	0.00	0.68	0.00	0.32	0.00	0.67	0.00	0.88
97	1	7.10	0.00	0.02	0.00	0.98	0.00	0.67	0.00	2.76
98	1	0.00	0.00	1.00	0.00	0.00	0.00	1.00	0.00	0.00
99	1	0.00	0.00	1.00	0.00	0.00	0.00	1.00	0.00	0.00
100	1	0.99	0.00	0.65	0.00	0.35	0.00	0.67	0.00	0.39
101	1	1.74	1.74	0.19	0.00	0.81	0.00	0.67	0.00	1.02
102	1	0.00	0.00	1.00	0.00	0.00	0.00	1.00	0.00	0.00
103	1	1.41	0.69	0.06	0.69	0.94	0.00	0.67	0.00	1.25
104	1	0.00	0.00	1.00	0.00	0.00	0.00	1.00	0.00	0.00
105	1	1.27	0.00	0.64	0.00	0.36	0.00	0.67	0.00	0.50
106	1	1.71	0.00	0.65	0.00	0.35	0.00	0.67	0.00	0.66
107	1	4.63	2.37	0.17	0.05	0.83	0.00	0.67	0.00	2.25
108	1	2.10	0.00	0.64	0.00	0.36	0.00	0.67	0.00	0.82
109	1	0.00	0.00	0.00	0.39	1.00	0.66	0.39	1.00	0.40
110	1	2.39	0.00	0.69	0.00	0.31	0.00	0.67	0.00	0.93
111	1	1.08	0.00	0.02	0.00	0.98	0.00	0.67	0.00	0.42
112	1	1.23	0.00	0.64	0.00	0.36	0.00	0.67	0.00	0.48
113	1	0.00	0.00	1.00	0.00	0.00	0.00	1.00	0.00	0.00
114	1	0.00	0.00	1.00	0.00	0.00	0.00	1.00	0.00	0.00
115	1	0.00	0.00	1.00	0.00	0.00	0.00	1.00	0.00	0.00
116	1	0.00	0.00	1.00	0.00	0.00	0.00	1.00	0.00	0.00
117	1	6.48	0.00	0.68	0.00	0.32	0.00	0.67	0.00	2.52
118	1	6.15	0.00	0.66	0.00	0.34	0.00	0.67	0.00	2.39
119	1	1.82	1.20	1.00	1.09	0.00	0.00	0.67	0.00	1.93
120	1	0.00	0.00	1.00	0.00	0.00	0.00	1.00	0.00	0.00
121	1	0.00	0.00	1.00	0.00	0.00	0.00	1.00	0.00	0.00
122	1	2.62	0.00	0.67	0.00	0.33	0.00	0.67	0.00	1.02
123	1	0.00	0.00	0.00	1.06	1.00	0.55	0.42	0.00	1.08
124	1	0.90	0.00	0.66	0.00	0.34	0.00	0.67	0.00	0.35
125	1	0.00	0.00	1.00	0.00	0.00	0.00	1.00	0.00	0.00
126	1	0.65	0.00	0.02	0.00	0.98	0.00	0.67	0.00	0.25
127	1	1.27	1.27	0.34	0.00	0.66	0.00	0.67	0.00	0.93
128	1	0.00	0.00	1.00	0.00	0.00	0.00	1.00	0.00	0.00
129	1	1.14	1.14	0.45	0.00	0.55	0.00	0.67	0.00	0.97
130	1	1.42	0.00	0.15	0.00	0.85	0.00	0.67	0.00	0.55
131	1	1.08	0.00	0.01	0.00	0.99	0.00	0.67	0.00	0.42
132	1	0.00	0.00	1.00	0.00	0.00	0.00	1.00	0.00	0.00
133	1	17.86	0.00	0.02	0.00	0.98	0.00	0.67	0.00	6.94
134	1	1.80	0.00	0.01	0.00	0.99	0.00	0.67	0.00	0.70
135	1	2.23	0.00	0.20	0.00	0.80	0.00	0.67	0.00	0.87
136	1	0.75	0.37	1.00	0.05	0.00	0.00	0.67	0.00	0.67
137	1	1.13	0.44	1.00	0.17	0.00	0.00	0.67	0.00	0.88
138	1	7.60	0.00	0.02	0.00	0.98	0.00	0.67	0.00	2.95
139	1	2.21	0.36	1.00	0.26	0.00	0.00	0.67	0.00	1.22
140	1	0.00	0.00	1.00	0.00	0.00	0.00	1.00	0.00	0.00
141	1	1.47	1.47	0.54	0.00	0.46	0.00	0.67	0.00	1.37
142	1	5.26	0.00	0.64	0.00	0.36	0.00	0.67	0.00	2.04
143	1	1.15	0.00	0.02	0.00	0.98	0.00	0.67	0.00	0.45
144	1	1.40	0.00	0.22	0.00	0.78	0.00	0.67	0.00	0.55
145	1	0.00	0.00	0.15	0.54	0.85	0.54	0.42	0.00	0.47
146	1	0.00	0.00	1.00	0.00	0.00	0.00	1.00	0.00	0.00
147	1	0.00	0.00	1.00	0.00	0.00	0.00	1.00	0.00	0.00
148	1	0.00	0.00	1.00	0.00	0.00	0.00	1.00	0.00	0.00
149	1	0.00	0.00	1.00	0.00	0.00	0.00	1.00	0.00	0.00
150	1	1.65	0.00	0.20	0.00	0.80	0.00	0.67	0.00	0.64
151	1	0.00	0.00	1.00	0.00	0.00	0.00	1.00	0.00	0.00
152	1	3.17	0.44	0.42	0.30	0.58	0.00	0.67	0.00	1.59
153	1	0.00	0.00	1.00	0.00	0.00	0.00	1.00	0.00	0.00
154	1	0.59	0.00	0.01	0.00	0.99	0.00	0.67	0.00	0.23
155	1	0.00	0.00	1.00	0.00	0.00	0.00	1.00	0.00	0.00
156	1	0.00	0.00	1.00	0.00	0.00	0.00	1.00	0.00	0.00
157	1	0.00	0.00	1.00	0.00	0.00	0.00	1.00	0.00	0.00
158	1	2.90	0.49	0.42	0.40	0.58	0.00	0.67	0.00	1.57
159	1	0.00	0.00	1.00	0.00	0.00	0.00	1.00	0.00	0.00
160	1	2.27	0.00	0.14	0.00	0.86	0.00	0.67	0.00	0.88
161	1	0.00	0.00	0.40	0.45	0.60	0.40	0.46	0.00	0.28
162	1	1.03	0.00	0.64	0.00	0.36	0.00	0.67	0.00	0.40
163	1	2.38	0.00	0.63	0.00	0.37	0.00	0.67	0.00	0.92
164	1	2.19	0.36	1.00	0.34	0.00	0.00	0.67	0.00	1.22
165	1	0.00	0.00	0.00	0.37	1.00	0.50	0.43	0.00	0.38
166	1	7.73	0.00	0.02	0.00	0.98	0.00	0.67	0.00	3.00
167	1	1.97	0.00	0.20	0.00	0.80	0.00	0.67	0.00	0.77
168	1	2.04	0.00	0.20	0.00	0.80	0.00	0.67	0.00	0.79
169	1	0.00	0.00	1.00	0.00	0.00	0.00	1.00	0.00	0.00
170	1	0.00	0.00	1.00	0.00	0.00	0.00	1.00	0.00	0.00
171	1	0.00	0.00	0.00	0.71	1.00	1.85	0.20	1.00	0.72
172	1	0.00	0.00	1.00	0.00	0.00	0.00	1.00	0.00	0.00
173	1	0.00	0.00	1.00	0.00	0.00	0.00	1.00	0.00	0.00
174	1	0.00	0.00	1.00	0.00	0.00	0.00	1.00	0.00	0.00
175	1	1.25	1.24	0.45	1.13	0.55	0.00	0.67	0.00	1.68
176	1	0.00	0.00	1.00	0.00	0.00	0.00	1.00	0.00	0.00
177	1	0.00	0.00	1.00	0.00	0.00	0.00	1.00	0.00	0.00
178	1	1.89	0.00	0.20	0.00	0.80	0.00	0.67	0.00	0.73
179	1	0.00	0.00	1.00	0.00	0.00	0.00	1.00	0.00	0.00
180	1	0.00	0.00	1.00	0.00	0.00	0.00	1.00	0.00	0.00
181	1	0.00	0.00	1.00	0.00	0.00	0.00	1.00	0.00	0.00
182	1	1.78	1.78	0.19	0.00	0.81	0.00	0.67	0.00	1.03
183	1	0.00	0.00	0.00	1.48	1.00	3.76	0.07	1.00	1.51
184	1	0.00	0.00	1.00	0.00	0.00	0.00	1.00	0.00	0.00
185	1	0.00	0.00	1.00	0.00	0.00	0.00	1.00	0.00	0.00
186	1	0.00	0.00	0.00	0.53	1.00	0.81	0.35	1.00	0.54
187	1	0.00	0.00	0.76	5.10	0.24	2.05	0.18	2.00	1.23
188	1	2.21	0.00	0.01	0.00	0.99	0.00	0.67	0.00	0.86
189	1	0.00	0.00	1.00	0.00	0.00	0.00	1.00	0.00	0.00
190	1	1.68	0.00	0.15	0.00	0.85	0.00	0.67	0.00	0.65
191	1	0.00	0.00	1.00	0.00	0.00	0.00	1.00	0.00	0.00
192	1	0.00	0.00	1.00	0.00	0.00	0.00	1.00	0.00	0.00
193	1	0.00	0.00	1.00	0.00	0.00	0.00	1.00	0.00	0.00
194	1	0.98	0.00	0.05	0.00	0.95	0.00	0.67	0.00	0.38
195	1	1.77	1.22	1.00	0.96	0.00	0.00	0.67	0.00	1.93
196	1	1.14	0.00	0.64	0.00	0.36	0.00	0.67	0.00	0.44
197	1	0.00	0.00	0.93	11.20	0.07	1.02	0.31	1.00	0.79
198	1	0.00	0.00	1.00	0.00	0.00	0.00	1.00	0.00	0.00
199	1	0.00	0.00	1.00	0.00	0.00	0.00	1.00	0.00	0.00
200	1	0.53	0.00	0.70	0.00	0.30	0.00	0.67	0.00	0.21
201	1	0.71	0.00	0.68	0.00	0.32	0.00	0.67	0.00	0.28
202	1	0.00	0.00	0.00	0.31	1.00	0.46	0.44	0.00	0.31
203	1	1.72	0.00	0.22	0.00	0.78	0.00	0.67	0.00	0.67
204	1	1.47	0.00	0.01	0.00	0.99	0.00	0.67	0.00	0.57
205	1	1.18	0.00	0.63	0.00	0.37	0.00	0.67	0.00	0.46
206	1	0.00	0.00	1.00	0.00	0.00	0.00	1.00	0.00	0.00
207	1	3.12	0.00	0.63	0.00	0.37	0.00	0.67	0.00	1.21
208	1	0.00	0.00	1.00	0.00	0.00	0.00	1.00	0.00	0.00
209	1	0.00	0.00	1.00	0.00	0.00	0.00	1.00	0.00	0.00
210	1	1.22	0.00	0.69	0.00	0.31	0.00	0.67	0.00	0.47
211	1	0.81	0.00	0.67	0.00	0.33	0.00	0.67	0.00	0.31
212	1	1.49	0.00	0.69	0.00	0.31	0.00	0.67	0.00	0.58
213	1	0.84	0.00	0.67	0.00	0.33	0.00	0.67	0.00	0.33
214	1	1.14	0.00	0.64	0.00	0.36	0.00	0.67	0.00	0.44
215	1	1.65	0.00	0.15	0.00	0.85	0.00	0.67	0.00	0.64
216	1	0.00	0.00	0.00	1.15	1.00	1.48	0.24	1.00	1.17
217	1	7.63	0.00	0.64	0.00	0.36	0.00	0.67	0.00	2.97
218	1	0.00	0.00	1.00	0.00	0.00	0.00	1.00	0.00	0.00
219	1	1.02	0.00	0.02	0.00	0.98	0.00	0.67	0.00	0.40
220	1	2.23	0.00	0.05	0.00	0.95	0.00	0.67	0.00	0.87
221	1	4.68	0.89	1.00	0.89	0.00	0.00	0.67	0.00	2.72
222	1	0.53	0.00	0.70	0.00	0.30	0.00	0.67	0.00	0.21
223	1	0.00	0.00	1.00	0.00	0.00	0.00	1.00	0.00	0.00
224	1	0.00	0.00	0.91	6.70	0.09	0.77	0.36	1.00	0.59
225	1	0.00	0.00	0.00	0.92	1.00	1.03	0.31	0.00	0.94
226	1	5.32	0.28	0.17	0.28	0.83	0.00	0.67	0.00	2.35
227	1	1.10	1.10	0.00	1.22	1.00	0.01	0.64	0.00	1.66
228	1	0.00	0.00	1.00	0.00	0.00	0.00	1.00	0.00	0.00
229	1	0.00	0.00	1.00	0.00	0.00	0.00	1.00	0.00	0.00
230	1	1.38	0.00	0.64	0.00	0.36	0.00	0.67	0.00	0.54
231	1	4.52	0.00	0.63	0.00	0.37	0.00	0.67	0.00	1.76
232	1	0.00	0.00	1.00	0.00	0.00	0.00	1.00	0.00	0.00
233	1	3.36	0.00	0.62	0.00	0.38	0.00	0.67	0.00	1.30
234	1	0.00	0.00	1.00	0.00	0.00	0.00	1.00	0.00	0.00
235	1	0.00	0.00	1.00	0.00	0.00	0.00	1.00	0.00	0.00
236	1	0.00	0.00	0.00	0.35	1.00	0.46	0.44	0.00	0.36
237	1	1.84	0.00	0.01	0.00	0.99	0.00	0.67	0.00	0.72
238	1	2.92	0.00	0.64	0.00	0.36	0.00	0.67	0.00	1.13
239	1	0.00	0.00	1.00	0.00	0.00	0.00	1.00	0.00	0.00
240	1	0.68	0.00	0.69	0.00	0.31	0.00	0.67	0.00	0.26
241	1	1.06	0.00	0.09	0.00	0.91	0.00	0.67	0.00	0.41
242	1	5.30	0.00	0.64	0.00	0.36	0.00	0.67	0.00	2.06
243	1	0.00	0.00	1.00	0.00	0.00	0.00	1.00	0.00	0.00
244	1	1.18	0.83	0.54	0.03	0.46	0.00	0.67	0.00	0.93
245	1	2.29	2.29	0.52	0.00	0.48	0.00	0.67	0.00	2.10
246	1	0.00	0.00	0.54	3.70	0.46	2.06	0.18	1.00	1.75
247	1	3.26	0.81	0.61	0.78	0.39	0.00	0.67	0.00	2.08
248	1	1.63	0.70	0.51	0.11	0.49	0.00	0.67	0.00	1.05
249	1	0.00	0.00	1.00	0.00	0.00	0.00	1.00	0.00	0.00
250	1	3.19	1.19	0.33	0.04	0.67	0.00	0.67	0.00	1.66
251	1	0.00	0.00	1.00	0.00	0.00	0.00	1.00	0.00	0.00
252	1	2.40	2.40	0.32	0.00	0.68	0.00	0.67	0.00	1.72
253	1	0.92	0.92	0.00	1.73	1.00	0.33	0.48	0.00	2.11
254	1	2.50	0.00	0.66	0.00	0.34	0.00	0.67	0.00	0.97
255	1	1.29	0.00	0.02	0.00	0.98	0.00	0.67	0.00	0.50
256	1	2.39	1.41	0.34	0.00	0.66	0.00	0.67	0.00	1.41
257	1	0.00	0.00	0.00	1.04	1.00	1.74	0.21	0.00	1.05
258	1	0.55	0.00	0.02	0.00	0.98	0.00	0.67	0.00	0.21
259	1	1.46	0.00	0.62	0.00	0.38	0.00	0.67	0.00	0.57
260	1	4.26	0.38	0.38	0.29	0.62	0.00	0.67	0.00	1.98
261	1	1.12	0.00	0.02	0.00	0.98	0.00	0.67	0.00	0.43
262	1	0.00	0.00	1.00	0.00	0.00	0.00	1.00	0.00	0.00
263	1	1.73	0.00	0.22	0.00	0.78	0.00	0.67	0.00	0.67
264	1	1.24	0.00	0.66	0.00	0.34	0.00	0.67	0.00	0.48
265	1	0.00	0.00	1.00	0.00	0.00	0.00	1.00	0.00	0.00
266	1	0.00	0.00	1.00	0.00	0.00	0.00	1.00	0.00	0.00
267	1	2.76	0.00	0.64	0.00	0.36	0.00	0.67	0.00	1.07
268	1	1.70	0.00	0.15	0.00	0.85	0.00	0.67	0.00	0.66
269	1	3.93	3.93	0.14	0.00	0.86	0.00	0.67	0.00	2.06
270	1	0.87	0.00	0.67	0.00	0.33	0.00	0.67	0.00	0.34
271	1	0.65	0.41	0.90	0.24	0.10	0.00	0.67	0.00	0.65
272	1	0.00	0.00	1.00	0.00	0.00	0.00	1.00	0.00	0.00
273	1	0.00	0.00	1.00	0.00	0.00	0.00	1.00	0.00	0.00
274	1	0.00	0.00	1.00	0.00	0.00	0.00	1.00	0.00	0.00
275	1	0.00	0.00	1.00	0.00	0.00	0.00	1.00	0.00	0.00
276	1	3.84	0.00	0.07	0.00	0.93	0.00	0.67	0.00	1.49
277	1	0.00	0.00	0.54	2.64	0.46	0.81	0.36	2.00	1.24
278	1	0.00	0.00	0.00	0.44	1.00	0.38	0.47	1.00	0.45
279	1	2.90	0.00	0.64	0.00	0.36	0.00	0.67	0.00	1.13
280	1	0.00	0.00	1.00	0.00	0.00	0.00	1.00	0.00	0.00
281	1	0.00	0.00	1.00	0.00	0.00	0.00	1.00	0.00	0.00
282	1	1.74	0.00	0.15	0.00	0.85	0.00	0.67	0.00	0.68
283	1	1.08	0.00	0.65	0.00	0.35	0.00	0.67	0.00	0.42
284	1	0.00	0.00	1.00	0.00	0.00	0.00	1.00	0.00	0.00
285	1	0.00	0.00	1.00	0.00	0.00	0.00	1.00	0.00	0.00
286	1	0.00	0.00	0.90	23.94	0.10	3.06	0.10	2.00	2.51
287	1	0.90	0.90	0.70	0.00	0.30	0.00	0.67	0.00	0.99
288	1	1.86	1.86	0.33	0.00	0.67	0.00	0.67	0.00	1.34
289	1	0.00	0.00	1.00	0.00	0.00	0.00	1.00	0.00	0.00
290	1	2.34	0.31	1.00	0.23	0.00	0.00	0.67	0.00	1.22
291	1	0.00	0.00	1.00	0.00	0.00	0.00	1.00	0.00	0.00
292	1	1.62	1.62	0.22	0.00	0.78	0.00	0.67	0.00	1.00
293	1	1.17	0.00	0.68	0.00	0.32	0.00	0.67	0.00	0.45
294	1	2.88	0.33	0.85	0.29	0.15	0.00	0.67	0.00	1.45
295	1	0.00	0.00	0.00	0.38	1.00	0.91	0.33	1.00	0.38
296	1	0.98	0.00	0.67	0.00	0.33	0.00	0.67	0.00	0.38
297	1	0.00	0.00	1.00	0.00	0.00	0.00	1.00	0.00	0.00
298	1	0.67	0.00	0.68	0.00	0.32	0.00	0.67	0.00	0.26
299	1	1.02	0.00	0.05	0.00	0.95	0.00	0.67	0.00	0.39
300	1	2.15	0.00	0.63	0.00	0.37	0.00	0.67	0.00	0.84
301	1	0.00	0.00	0.00	0.79	1.00	1.35	0.26	2.00	0.81
302	1	0.00	0.00	1.00	0.00	0.00	0.00	1.00	0.00	0.00
303	1	0.00	0.00	1.00	0.00	0.00	0.00	1.00	0.00	0.00
304	1	0.00	0.00	0.00	0.28	1.00	0.33	0.48	0.00	0.28
305	1	0.00	0.00	0.50	5.36	0.50	6.28	0.02	2.00	2.72
306	1	4.20	0.00	0.66	0.00	0.34	0.00	0.67	0.00	1.63
307	1	2.05	0.27	1.00	0.09	0.00	0.00	0.67	0.00	1.07
308	1	0.00	0.00	0.00	0.25	1.00	0.31	0.49	1.00	0.25
309	1	0.00	0.00	1.00	0.00	0.00	0.00	1.00	0.00	0.00
310	1	0.00	0.00	0.00	0.37	1.00	0.50	0.43	0.00	0.38
311	1	2.49	0.00	0.68	0.00	0.32	0.00	0.67	0.00	0.97
312	1	0.98	0.00	0.66	0.00	0.34	0.00	0.67	0.00	0.38
313	1	0.00	0.00	1.00	0.00	0.00	0.00	1.00	0.00	0.00
314	1	0.00	0.00	1.00	0.00	0.00	0.00	1.00	0.00	0.00
315	1	3.18	3.18	0.63	0.00	0.37	0.00	0.67	0.00	3.28
316	1	0.00	0.00	1.00	0.00	0.00	0.00	1.00	0.00	0.00
317	1	0.00	0.00	1.00	0.00	0.00	0.00	1.00	0.00	0.00
318	1	0.00	0.00	1.00	0.00	0.00	0.00	1.00	0.00	0.00
319	1	0.85	0.00	0.66	0.00	0.34	0.00	0.67	0.00	0.33
320	1	2.13	1.34	0.65	0.02	0.35	0.00	0.67	0.00	1.72
321	1	0.00	0.00	1.00	0.00	0.00	0.00	1.00	0.00	0.00
322	1	0.00	0.00	1.00	0.00	0.00	0.00	1.00	0.00	0.00
323	1	0.00	0.00	0.00	1.21	1.00	1.49	0.24	0.00	1.23
324	1	5.42	0.00	0.07	0.00	0.93	0.00	0.67	0.00	2.10
325	1	0.00	0.00	1.00	0.00	0.00	0.00	1.00	0.00	0.00
326	1	0.00	0.00	0.00	0.31	1.00	0.40	0.46	0.00	0.31
327	1	0.78	0.00	0.67	0.00	0.33	0.00	0.67	0.00	0.30
328	1	0.00	0.00	0.00	0.30	1.00	0.54	0.42	0.00	0.31
329	1	0.00	0.00	0.00	0.67	1.00	1.66	0.22	1.00	0.68
330	1	0.62	0.61	0.52	1.13	0.48	0.07	0.59	0.00	1.11
331	1	1.22	0.29	1.00	0.24	0.00	0.00	0.67	0.00	0.77
332	1	2.79	0.74	1.00	0.59	0.00	0.00	0.67	0.00	1.84
333	1	1.02	0.99	0.41	0.00	0.59	0.00	0.67	0.00	0.80
334	1	0.00	0.00	0.00	0.26	1.00	0.42	0.45	1.00	0.27
335	1	1.23	0.00	0.62	0.00	0.38	0.00	0.67	0.00	0.48
336	1	1.96	0.43	1.00	0.29	0.00	0.00	0.67	0.00	1.20
337	1	1.00	0.45	0.62	0.39	0.38	0.00	0.67	0.00	0.82
338	1	2.21	2.21	0.46	0.00	0.54	0.00	0.67	0.00	1.89
339	1	2.73	0.00	0.64	0.00	0.36	0.00	0.67	0.00	1.06
340	1	0.00	0.00	0.00	0.97	1.00	0.95	0.33	1.00	0.99
341	1	0.00	0.00	1.00	0.00	0.00	0.00	1.00	0.00	0.00
342	1	2.06	2.06	0.57	0.00	0.43	0.00	0.67	0.00	1.99
343	1	0.00	0.00	0.44	0.80	0.56	0.11	0.57	1.00	0.46
344	1	0.00	0.00	0.00	1.23	1.00	2.07	0.18	0.00	1.25
345	1	0.00	0.00	0.00	0.86	1.00	1.29	0.27	1.00	0.88
346	1	3.07	0.00	0.66	0.00	0.34	0.00	0.67	0.00	1.19
347	1	0.61	0.60	0.56	3.08	0.44	0.74	0.37	0.00	1.94
348	1	2.36	1.50	0.28	0.00	0.72	0.00	0.67	0.00	1.35
349	1	1.89	0.35	1.00	0.29	0.00	0.00	0.67	0.00	1.09
350	1	0.00	0.00	0.00	0.90	1.00	1.23	0.28	2.00	0.92
351	1	0.00	0.00	0.00	0.35	1.00	0.61	0.40	0.00	0.35
352	1	0.00	0.00	0.00	0.26	1.00	0.42	0.45	1.00	0.27
353	1	0.97	0.00	0.02	0.00	0.98	0.00	0.67	0.00	0.38
354	1	1.21	1.21	0.63	0.00	0.37	0.00	0.67	0.00	1.23
355	1	0.00	0.00	0.51	0.72	0.49	0.97	0.32	0.00	0.35
356	1	0.00	0.00	0.48	0.65	0.52	0.71	0.38	1.00	0.34
357	1	0.00	0.00	1.00	0.00	0.00	0.00	1.00	0.00	0.00
358	1	0.00	0.00	1.00	0.00	0.00	0.00	1.00	0.00	0.00
359	1	4.42	0.00	0.64	0.00	0.36	0.00	0.67	0.00	1.72
360	1	0.00	0.00	0.86	3.71	0.14	0.76	0.37	1.00	0.54
361	1	8.81	0.00	0.68	0.00	0.32	0.00	0.67	0.00	3.42
362	1	0.00	0.00	1.00	0.00	0.00	0.00	1.00	0.00	0.00
363	1	2.23	0.00	0.63	0.00	0.37	0.00	0.67	0.00	0.87
364	1	2.32	0.00	0.67	0.00	0.33	0.00	0.67	0.00	0.90
365	1	0.62	0.00	0.02	0.00	0.98	0.00	0.67	0.00	0.24
366	1	0.00	0.00	1.00	0.00	0.00	0.00	1.00	0.00	0.00
367	1	0.00	0.00	1.00	0.00	0.00	0.00	1.00	0.00	0.00
368	1	0.64	0.00	0.02	0.00	0.98	0.00	0.67	0.00	0.25
369	1	0.00	0.00	0.00	1.20	1.00	2.09	0.17	0.00	1.22
370	1	0.00	0.00	0.00	0.29	1.00	0.41	0.45	0.00	0.29
371	1	0.00	0.00	0.69	8.67	0.31	4.32	0.05	2.00	2.72
372	1	0.00	0.00	0.00	0.72	1.00	1.71	0.21	1.00	0.73
373	1	0.00	0.00	1.00	0.00	0.00	0.00	1.00	0.00	0.00
374	1	1.99	1.80	0.98	1.80	0.02	0.00	0.67	0.00	2.60
375	1	1.53	1.53	0.73	0.00	0.27	0.00	0.67	0.00	1.73
376	1	2.06	1.89	0.80	0.00	0.20	0.00	0.67	0.00	2.34
377	1	1.02	0.00	0.65	0.00	0.35	0.00	0.67	0.00	0.40
378	1	0.84	0.81	0.08	3.00	0.92	1.25	0.27	0.00	3.19
379	1	0.00	0.00	0.00	0.46	1.00	0.01	0.64	1.00	0.47
380	1	2.77	0.83	1.00	0.70	0.00	0.00	0.67	0.00	1.93
381	1	0.00	0.00	0.88	7.15	0.12	3.38	0.09	1.00	0.84
382	1	10.52	0.00	0.68	0.00	0.32	0.00	0.67	0.00	4.09
383	1	1.50	1.48	0.50	1.41	0.50	0.00	0.67	0.00	2.05
384	1	3.18	3.18	0.45	0.56	0.55	0.00	0.67	0.00	2.99
385	1	0.00	0.00	0.88	4.60	0.12	0.83	0.35	1.00	0.55
386	1	5.88	0.00	0.68	0.00	0.32	0.00	0.67	0.00	2.28
387	1	0.00	0.00	0.57	1.33	0.43	0.72	0.37	1.00	0.58
388	1	0.00	0.00	0.00	2.14	1.00	3.52	0.08	0.00	2.18
389	1	3.17	3.17	0.23	0.00	0.77	0.00	0.67	0.00	1.98
390	1	0.79	0.00	0.70	0.00	0.30	0.00	0.67	0.00	0.31
391	1	3.80	0.00	0.02	0.00	0.98	0.00	0.67	0.00	1.48
392	1	0.00	0.00	0.76	7.80	0.24	4.80	0.04	1.00	1.94
393	1	0.00	0.00	0.00	0.32	1.00	0.56	0.41	0.00	0.33
394	1	0.59	0.00	0.04	0.00	0.96	0.00	0.67	0.00	0.23
395	1	5.55	0.00	0.67	0.00	0.33	0.00	0.67	0.00	2.15
396	1	2.39	2.32	0.42	0.00	0.58	0.00	0.67	0.00	1.92
397	1	0.00	0.00	0.00	0.90	1.00	1.49	0.24	0.00	0.92
398	1	3.80	0.80	0.55	0.73	0.45	0.00	0.67	0.00	2.26
399	1	2.83	2.83	0.51	0.00	0.49	0.00	0.67	0.00	2.57
400	1	0.62	0.00	0.01	0.00	0.99	0.00	0.67	0.00	0.24
401	1	2.52	2.52	0.36	0.00	0.64	0.00	0.67	0.00	1.89
402	1	0.00	0.00	1.00	0.00	0.00	0.00	1.00	0.00	0.00
403	1	4.83	0.36	0.68	0.35	0.32	0.00	0.67	0.00	2.24
404	1	0.00	0.00	1.00	0.00	0.00	0.00	1.00	0.00	0.00
405	1	0.79	0.79	0.00	0.80	1.00	0.00	0.66	0.00	1.12
406	1	1.18	0.78	1.00	0.62	0.00	0.00	0.67	0.00	1.25
407	1	0.00	0.00	1.00	0.00	0.00	0.00	1.00	0.00	0.00
408	1	0.00	0.00	0.08	2.06	0.92	4.25	0.06	1.00	1.92
409	1	0.00	0.00	0.81	19.89	0.19	4.03	0.06	3.00	3.75
410	1	0.00	0.00	0.00	0.33	1.00	0.57	0.41	0.00	0.33
411	1	0.00	0.00	1.00	0.00	0.00	0.00	1.00	0.00	0.00
412	1	5.85	0.76	0.16	0.76	0.84	0.00	0.67	0.00	3.04
413	1	0.00	0.00	0.93	18.70	0.07	1.55	0.23	1.00	1.42
414	1	0.80	0.80	0.48	0.00	0.52	0.00	0.67	0.00	0.70
415	1	0.00	0.00	0.00	1.16	1.00	2.87	0.11	0.00	1.18
416	1	1.76	0.46	0.77	0.35	0.23	0.00	0.67	0.00	1.12
417	1	0.00	0.00	1.00	0.00	0.00	0.00	1.00	0.00	0.00
418	1	1.87	1.78	0.41	1.49	0.59	0.00	0.67	0.00	2.36
419	1	0.00	0.00	0.68	3.50	0.32	2.24	0.16	1.00	1.14
420	1	1.03	0.00	0.05	0.00	0.95	0.00	0.67	0.00	0.40
421	1	0.00	0.00	1.00	0.00	0.00	0.00	1.00	0.00	0.00
422	1	0.66	0.00	0.35	2.76	0.65	0.91	0.33	0.00	2.08
423	1	0.00	0.00	1.00	0.00	0.00	0.00	1.00	0.00	0.00
424	1	0.00	0.00	0.96	56.99	0.04	2.76	0.12	1.00	2.41
