# Supplementary material for: Molecular evolution of mammalian genes with epistatic interactions in fertilization
Source: BMC Evol Biol. 2019 Jul 25;19:154. doi: 10.1186/s12862-019-1480-6 (PMC6659299; doi:10.1186/s12862-019-1480-6)
Supplement: Supplementary file 1 — Appendix S1. aBSREL and MEME output files, and summary of codon model analyses. (ZIP 2616 kb) [file 12862_2019_1480_MOESM1_ESM.zip › zp3r_Glires_aBSREL.log]

Analysis Description
--------------------
aBSREL (Adaptive branch-site random effects likelihood) uses an adaptive
random effects branch-site model framework to test whether each branch
has evolved under positive selection, using a procedure which infers an
optimal number of rate categories per branch.

- __Requirements__: in-frame codon alignment and a phylogenetic tree

- __Citation__: Less Is More: An Adaptive Branch-Site Random Effects Model for Efficient
Detection of Episodic Diversifying Selection (2015). Mol Biol Evol 32
(5): 1342-1353

- __Written by__: Sergei L Kosakovsky Pond, Ben Murrell, Steven Weaver and Temple iGEM /
UCSD viral evolution group

- __Contact Information__: spond@temple.edu

- __Analysis Version__: 2.0


####Choose Genetic Code

1. [**Universal**] Universal code. (Genebank transl_table=1).
2. [**Vertebrate mtDNA**] Vertebrate mitochondrial DNA code. (Genebank transl_table=2).
3. [**Yeast mtDNA**] Yeast mitochondrial DNA code. (Genebank transl_table=3).
4. [**Mold/Protozoan mtDNA**] Mold, Protozoan and Coelenterate mitochondrial DNA and the Mycloplasma/Spiroplasma code. (Genebank transl_table=4).
5. [**Invertebrate mtDNA**] Invertebrate mitochondrial DNA code. (Genebank transl_table=5).
6. [**Ciliate Nuclear**] Ciliate, Dasycladacean and Hexamita Nuclear code. (Genebank transl_table=6).
7. [**Echinoderm mtDNA**] Echinoderm mitochondrial DNA code. (Genebank transl_table=9).
8. [**Euplotid Nuclear**] Euplotid Nuclear code. (Genebank transl_table=10).
9. [**Alt. Yeast Nuclear**] Alternative Yeast Nuclear code. (Genebank transl_table=12).
10. [**Ascidian mtDNA**] Ascidian mitochondrial DNA code. (Genebank transl_table=13).
11. [**Flatworm mtDNA**] Flatworm mitochondrial DNA code. (Genebank transl_table=14).
12. [**Blepharisma Nuclear**] Blepharisma Nuclear code. (Genebank transl_table=15).
13. [**Chlorophycean mtDNA**] Chlorophycean Mitochondrial Code (transl_table=16).
14. [**Trematode mtDNA**] Trematode Mitochondrial Code (transl_table=21).
15. [**Scenedesmus obliquus mtDNA**] Scenedesmus obliquus mitochondrial Code (transl_table=22).
16. [**Thraustochytrium mtDNA**] Thraustochytrium Mitochondrial Code (transl_table=23).
17. [**Pterobranchia mtDNA**] Pterobranchia Mitochondrial Code (transl_table=24).
18. [**SR1 and Gracilibacteria**] Candidate Division SR1 and Gracilibacteria Code (transl_table=25).
19. [**Pachysolen Nuclear**] Pachysolen tannophilus Nuclear Code (transl_table=26).

>Please choose an option (or press q to cancel selection):

>Select a coding sequence alignment file (`/home/datamonkey/datamonkey-js-test/app/absrel/../../.hyphy/res//TemplateBatchFiles/SelectionAnalyses/`) >Loaded a multiple sequence alignment with **20** sequences, **527** codons, and **1** partitions from `/home/datamonkey/datamonkey-js-test/app/absrel/output/5b2ffe1218ed6e609e246ad1`


####Choose the set of branches to test for selection

1. [**All**] Include all branches in the analysis
2. [**Internal**] Include all internal branches in the analysis
3. [**Leaves**] Include all leaf branches in the analysis
4. [**Unlabeled branches**] Set of 37 unlabeled branches

>Please choose an option (or press q to cancel selection):
1. [**All**] Include all branches in the analysis
2. [**Internal**] Include all internal branches in the analysis
3. [**Leaves**] Include all leaf branches in the analysis
4. [**Unlabeled branches**] Set of 37 unlabeled branches

>Please choose an option (or press q to cancel selection):
1. [**All**] Include all branches in the analysis
2. [**Internal**] Include all internal branches in the analysis
3. [**Leaves**] Include all leaf branches in the analysis
4. [**Unlabeled branches**] Set of 37 unlabeled branches

>Please choose an option (or press q to cancel selection):

### * Selected 37 branches for testing: `PIKA, RABBIT, SQUIRREL, MARMOT, Node5, DEGU, LONG_TAILED_CHINCHILLA, Node11, GUINEA_PIG, Node10, NAKED_MOLE_RAT, Node9, BEAVER, KANGAROO_RAT, Node17, LESSER_EGYPTIAN_JERBOA, HOUSE_MOUSE, RYUKYU_MOUSE, Node26, SHREW_MOUSE, Node25, RAT, Node24, MONGOLIAN_GERBIL, Node23, CHINESE_HAMSTER, GOLDEN_HAMSTER, Node34, PRAIRIE_VOLE, Node33, DEER_MOUSE, Node32, Node22, Node20, Node16, Node8, Node4`


### Obtaining branch lengths and nucleotide substitution biases under the nucleotide GTR model
* Log(L) = -15891.63, AIC-c = 31873.39 (45 estimated parameters)

### Fitting the baseline model with a single dN/dS class per branch, and no site-to-site variation. 
* Log(L) = -15594.29, AIC-c = 31366.08 (88 estimated parameters)
* Branch-level non-synonymous/synonymous rate ratio distribution has median  0.61, and 95% of the weight in  0.06 -  4.67

### Determining the optimal number of rate classes per branch using a step up procedure

|              Branch               |  Length  |  Rates   |     Max. dN/dS     |    Log(L)     |     AIC-c     |Best AIC-c so far|
|-----------------------------------|----------|----------|--------------------|---------------|---------------|-----------------|
|           KANGAROO_RAT            |   0.34   |    2     |    4.34 (30.86%)   |   -15557.85   |   31297.26    |    31297.26     |
|           KANGAROO_RAT            |   0.34   |    3     |   35.76 (12.44%)   |   -15554.50   |   31294.63    |    31294.63     |
|           KANGAROO_RAT            |   0.34   |    4     |   36.02 (12.41%)   |   -15554.50   |   31298.70    |    31294.63     |
|      LESSER_EGYPTIAN_JERBOA       |   0.16   |    2     |    1.51 (47.67%)   |   -15548.99   |   31287.69    |    31287.69     |
|      LESSER_EGYPTIAN_JERBOA       |   0.16   |    3     |    1.53 (47.43%)   |   -15548.99   |   31291.77    |    31287.69     |
|               Node5               |   0.15   |    2     |   69.66 ( 2.07%)   |   -15544.32   |   31282.42    |    31282.42     |
|               Node5               |   0.15   |    3     |   85.34 ( 1.76%)   |   -15543.82   |   31285.50    |    31282.42     |
|              BEAVER               |   0.14   |    2     |   65.69 ( 3.46%)   |   -15527.80   |   31253.47    |    31253.47     |
|              BEAVER               |   0.14   |    3     |   66.06 ( 3.46%)   |   -15527.80   |   31257.54    |    31253.47     |
|               Node4               |   0.12   |    2     |    2.49 (33.47%)   |   -15521.68   |   31245.30    |    31245.30     |
|               Node4               |   0.12   |    3     |    2.63 (29.80%)   |   -15521.69   |   31249.40    |    31245.30     |
|               PIKA                |   0.12   |    2     |    6.09 ( 8.86%)   |   -15517.49   |   31240.98    |    31240.98     |
|               PIKA                |   0.12   |    3     |    6.76 ( 7.74%)   |   -15517.49   |   31245.07    |    31240.98     |
|           PRAIRIE_VOLE            |   0.12   |    2     |   34.09 ( 1.92%)   |   -15514.07   |   31238.23    |    31238.23     |
|           PRAIRIE_VOLE            |   0.12   |    3     |   33.93 ( 1.92%)   |   -15514.07   |   31242.31    |    31238.23     |
|         MONGOLIAN_GERBIL          |   0.11   |    2     |    8.23 ( 5.13%)   |   -15510.50   |   31235.18    |    31235.18     |
|         MONGOLIAN_GERBIL          |   0.11   |    3     |    8.72 ( 4.77%)   |   -15510.50   |   31239.27    |    31235.18     |
|            DEER_MOUSE             |   0.11   |    2     |   24.91 ( 5.97%)   |   -15491.64   |   31201.54    |    31201.54     |
|            DEER_MOUSE             |   0.11   |    3     |   25.77 ( 5.88%)   |   -15491.64   |   31205.62    |    31201.54     |
|              Node22               |   0.10   |    2     |    1.64 (32.80%)   |   -15490.25   |   31202.83    |    31201.54     |
|          NAKED_MOLE_RAT           |   0.09   |    2     |    1.06 (24.68%)   |   -15491.56   |   31205.46    |    31201.54     |
|              RABBIT               |   0.08   |    2     |    2.53 (14.31%)   |   -15485.87   |   31194.09    |    31194.09     |
|              RABBIT               |   0.08   |    3     |    2.92 (10.87%)   |   -15485.90   |   31198.22    |    31194.09     |
|               Node9               |   0.07   |    2     |   33.95 ( 3.14%)   |   -15476.23   |   31178.90    |    31178.90     |
|               Node9               |   0.07   |    3     |   34.01 ( 3.11%)   |   -15476.23   |   31182.98    |    31178.90     |
|               DEGU                |   0.07   |    2     |    2.58 (15.79%)   |   -15468.66   |   31167.84    |    31167.84     |
|               DEGU                |   0.07   |    3     |    2.62 (15.60%)   |   -15468.66   |   31171.93    |    31167.84     |
|                RAT                |   0.07   |    2     |    4.05 (17.51%)   |   -15464.87   |   31164.34    |    31164.34     |
|                RAT                |   0.07   |    3     |    4.45 (14.48%)   |   -15464.87   |   31168.44    |    31164.34     |
|            GUINEA_PIG             |   0.06   |    2     |    1.24 (24.43%)   |   -15464.21   |   31167.11    |    31164.34     |
|      LONG_TAILED_CHINCHILLA       |   0.06   |    2     |  399.26 ( 0.20%)   |   -15463.61   |   31165.92    |    31164.34     |
|          CHINESE_HAMSTER          |   0.06   |    2     |   77.30 ( 1.54%)   |   -15457.71   |   31154.11    |    31154.11     |
|          CHINESE_HAMSTER          |   0.06   |    3     |   73.75 ( 1.59%)   |   -15457.70   |   31158.19    |    31154.11     |
|              Node24               |   0.04   |    2     |   10.89 ( 5.34%)   |   -15454.94   |   31152.67    |    31152.67     |
|              Node24               |   0.04   |    3     |   14.43 ( 3.67%)   |   -15454.95   |   31156.77    |    31152.67     |
|          GOLDEN_HAMSTER           |   0.04   |    2     |    2.00 ( 9.90%)   |   -15454.81   |   31156.51    |    31152.67     |
|              Node25               |   0.04   |    2     |    6.54 ( 9.36%)   |   -15454.33   |   31155.55    |    31152.67     |
|              Node20               |   0.03   |    2     |    8.96 ( 7.84%)   |   -15453.00   |   31152.88    |    31152.67     |
|              Node10               |   0.02   |    2     |  309.50 ( 0.61%)   |   -15453.47   |   31153.82    |    31152.67     |
|            SHREW_MOUSE            |   0.02   |    2     |    1.30 (28.14%)   |   -15454.84   |   31156.57    |    31152.67     |
|              Node32               |   0.02   |    2     |    0.22 (22.37%)   |   -15454.95   |   31156.78    |    31152.67     |
|               Node8               |   0.02   |    2     |   51.61 ( 5.10%)   |   -15450.64   |   31148.16    |    31148.16     |
|               Node8               |   0.02   |    3     |   75.42 ( 3.75%)   |   -15450.66   |   31152.29    |    31148.16     |
|              Node34               |   0.02   |    2     |    0.44 (12.92%)   |   -15450.64   |   31152.26    |    31148.16     |
|              MARMOT               |   0.01   |    2     |    9.48 ( 5.69%)   |   -15449.29   |   31149.56    |    31148.16     |
|            HOUSE_MOUSE            |   0.01   |    2     |   >1000 ( 0.23%)   |   -15445.04   |   31141.07    |    31141.07     |
|            HOUSE_MOUSE            |   0.01   |    3     |   >1000 ( 0.22%)   |   -15445.04   |   31145.16    |    31141.07     |
|              Node26               |   0.01   |    2     |    0.59 (87.01%)   |   -15445.04   |   31145.15    |    31141.07     |
|           RYUKYU_MOUSE            |   0.01   |    2     |    0.40 (50.09%)   |   -15445.05   |   31145.17    |    31141.07     |
|             SQUIRREL              |   0.01   |    2     |    0.28 (55.09%)   |   -15445.04   |   31145.15    |    31141.07     |
|              Node16               |   0.01   |    2     |    0.25 ( 1.96%)   |   -15450.00   |   31155.08    |    31141.07     |
|              Node11               |   0.01   |    2     |    0.75 (46.40%)   |   -15444.92   |   31144.91    |    31141.07     |
|              Node17               |   0.01   |    2     |   7.38 (100.00%)   |   -15444.90   |   31144.88    |    31141.07     |
|              Node23               |   0.01   |    2     |  343.96 ( 1.21%)   |   -15439.55   |   31134.17    |    31134.17     |
|              Node23               |   0.01   |    3     |  343.41 ( 1.21%)   |   -15439.55   |   31138.27    |    31134.17     |
|              Node33               |   0.00   |    2     |    0.25 (44.86%)   |   -15439.48   |   31138.13    |    31134.17     |

### Rate class analyses summary
*  1 branches with **3** rate classes
*  17 branches with **2** rate classes
*  19 branches with **1** rate classes

### Improving parameter estimates of the adaptive rate class model
* Log(L) = -15434.39, AIC-c = 31123.85 (126 estimated parameters)

### Testing selected branches for selection

|              Branch               |  Rates   |     Max. dN/dS     |      Test LRT      |Uncorrected p-value |
|-----------------------------------|----------|--------------------|--------------------|--------------------|
|           KANGAROO_RAT            |     3    |   29.88 (12.69%)   |       31.72        |       0.00000      |
|      LESSER_EGYPTIAN_JERBOA       |     2    |    1.59 (45.31%)   |        2.66        |       0.10012      |
|               Node5               |     2    |   79.25 ( 1.64%)   |        4.43        |       0.03984      |
|              BEAVER               |     2    |   58.80 ( 3.93%)   |       23.58        |       0.00000      |
|               Node4               |     2    |    2.37 (34.73%)   |        4.29        |       0.04287      |
|               PIKA                |     2    |    6.08 ( 8.00%)   |        3.67        |       0.05902      |
|           PRAIRIE_VOLE            |     2    |   21.87 ( 1.72%)   |        3.09        |       0.07978      |
|         MONGOLIAN_GERBIL          |     2    |   10.78 ( 4.19%)   |        4.79        |       0.03314      |
|            DEER_MOUSE             |     2    |   23.51 ( 6.19%)   |       29.59        |       0.00000      |
|              Node22               |     1    |   0.56 (100.00%)   |        0.00        |       1.00000      |
|          NAKED_MOLE_RAT           |     1    |   0.52 (100.00%)   |        0.00        |       1.00000      |
|              RABBIT               |     2    |    2.61 (14.17%)   |        3.23        |       0.07400      |
|               Node9               |     2    |   33.92 ( 3.12%)   |       12.86        |       0.00055      |
|               DEGU                |     2    |    2.60 (15.45%)   |        4.40        |       0.04046      |
|                RAT                |     2    |    4.01 (17.50%)   |        4.59        |       0.03663      |
|            GUINEA_PIG             |     1    |   0.39 (100.00%)   |        0.00        |       1.00000      |
|      LONG_TAILED_CHINCHILLA       |     1    |   0.47 (100.00%)   |        0.00        |       1.00000      |
|          CHINESE_HAMSTER          |     2    |   74.93 ( 1.58%)   |       12.29        |       0.00074      |
|              Node24               |     2    |    8.63 ( 5.32%)   |        2.56        |       0.10535      |
|          GOLDEN_HAMSTER           |     1    |   0.53 (100.00%)   |        0.00        |       1.00000      |
|              Node25               |     1    |   1.24 (100.00%)   |        0.38        |       0.35654      |
|              Node20               |     1    |   0.47 (100.00%)   |        0.00        |       1.00000      |
|              Node10               |     1    |   0.65 (100.00%)   |        0.00        |       1.00000      |
|            SHREW_MOUSE            |     1    |   0.39 (100.00%)   |        0.00        |       1.00000      |
|              Node32               |     1    |   0.07 (100.00%)   |        0.00        |       1.00000      |
|               Node8               |     2    |   52.91 ( 5.02%)   |        9.35        |       0.00325      |
|              Node34               |     1    |   0.23 (100.00%)   |        0.00        |       1.00000      |
|              MARMOT               |     1    |   0.67 (100.00%)   |        0.00        |       1.00000      |
|            HOUSE_MOUSE            |     2    |   >1000 ( 0.22%)   |       10.66        |       0.00167      |
|              Node26               |     1    |   0.54 (100.00%)   |        0.00        |       1.00000      |
|           RYUKYU_MOUSE            |     1    |   0.32 (100.00%)   |        0.00        |       1.00000      |
|             SQUIRREL              |     1    |   0.23 (100.00%)   |        0.00        |       1.00000      |
|              Node16               |     1    |  >1000 (100.00%)   |        1.25        |       0.21380      |
|              Node11               |     1    |   0.63 (100.00%)   |        0.00        |       1.00000      |
|              Node17               |     1    |   6.44 (100.00%)   |        0.37        |       0.35804      |
