# Supplementary material for: Molecular evolution of mammalian genes with epistatic interactions in fertilization
Source: BMC Evol Biol. 2019 Jul 25;19:154. doi: 10.1186/s12862-019-1480-6 (PMC6659299; doi:10.1186/s12862-019-1480-6)
Supplement: Supplementary file 1 — Appendix S1. aBSREL and MEME output files, and summary of codon model analyses. (ZIP 2616 kb) [file 12862_2019_1480_MOESM1_ESM.zip › zp3r_MEME.csv]

Site	Partition	&alpha;	&beta;<sup>-</sup>	p<sup>-</sup>	&beta;<sup>+</sup>	p<sup>+</sup>	LRT	p-value	# branches under selection	Total branch length
1	1	0.00	0.00	0.73	2.81	0.27	1.43	0.25	3.00	1.91
2	1	0.00	0.00	0.70	11.32	0.30	5.63	0.03	2.00	8.47
3	1	1.17	0.86	0.22	0.86	0.78	0.00	0.67	0.00	3.23
4	1	66.22	5.90	0.14	0.00	0.86	0.00	0.67	0.00	64.21
5	1	1.51	1.05	0.04	1.03	0.96	0.00	0.67	0.00	3.98
6	1	0.54	0.54	0.82	23.45	0.18	9.59	0.00	2.00	12.36
7	1	2.71	1.57	0.35	0.62	0.65	0.00	0.67	0.00	4.91
8	1	0.49	0.49	0.52	2.31	0.48	1.04	0.31	0.00	3.85
9	1	0.80	0.80	0.38	0.73	0.62	0.00	0.67	0.00	2.61
10	1	3.83	3.83	0.50	0.00	0.50	0.00	0.67	0.00	8.31
11	1	0.56	0.56	0.15	0.88	0.85	0.13	0.56	0.00	2.58
12	1	0.55	0.55	0.01	0.93	0.99	0.37	0.47	0.00	2.82
13	1	0.88	0.88	0.41	0.00	0.59	0.00	0.67	0.00	1.72
14	1	2.15	0.94	0.68	0.18	0.32	0.00	0.67	0.00	3.75
15	1	0.00	0.00	0.00	0.31	1.00	1.73	0.21	2.00	0.76
16	1	0.35	0.35	0.00	0.92	1.00	0.94	0.33	0.00	2.60
17	1	0.38	0.00	0.02	0.00	0.98	0.00	0.67	0.00	0.36
18	1	0.00	0.00	0.38	1.01	0.62	2.34	0.15	3.00	1.55
19	1	0.51	0.51	0.00	0.65	1.00	0.04	0.61	0.00	2.09
20	1	0.73	0.73	0.00	1.03	1.00	0.02	0.63	0.00	3.25
21	1	1.96	1.03	0.52	0.16	0.48	0.00	0.67	0.00	3.37
22	1	1.24	0.00	0.67	0.00	0.33	0.00	0.67	0.00	1.16
23	1	1.02	0.95	0.23	0.95	0.77	0.00	0.67	0.00	3.31
24	1	1.63	0.46	0.07	0.42	0.93	0.00	0.67	0.00	2.58
25	1	0.73	0.73	0.00	1.17	1.00	0.33	0.48	0.00	3.60
26	1	0.18	0.00	0.74	0.00	0.26	0.00	0.67	0.00	0.16
27	1	0.56	0.42	0.00	0.42	1.00	0.00	0.67	0.00	1.58
28	1	0.34	0.34	0.00	0.59	1.00	0.25	0.51	0.00	1.80
29	1	0.00	0.00	0.00	0.42	1.00	2.19	0.16	3.00	1.05
30	1	0.67	0.30	0.25	0.10	0.75	0.00	0.67	0.00	1.00
31	1	0.33	0.00	0.78	5.47	0.22	4.22	0.06	2.00	3.35
32	1	0.72	0.00	0.67	0.00	0.33	0.00	0.67	0.00	0.67
33	1	2.31	0.12	0.28	0.12	0.72	0.00	0.67	0.00	2.46
34	1	1.45	0.00	0.12	0.00	0.88	0.00	0.67	0.00	1.36
35	1	1.42	0.30	0.05	0.28	0.95	0.00	0.67	0.00	2.02
36	1	0.32	0.26	0.26	0.26	0.74	0.00	0.67	0.00	0.95
37	1	0.93	0.32	0.39	0.02	0.61	0.00	0.67	0.00	1.21
38	1	0.56	0.00	0.69	0.00	0.31	0.00	0.67	0.00	0.52
39	1	0.99	0.99	0.00	2.11	1.00	0.89	0.34	0.00	6.18
40	1	2.81	1.15	0.20	0.01	0.80	0.00	0.67	0.00	3.25
41	1	2.80	1.99	0.31	0.00	0.69	0.00	0.67	0.00	4.16
42	1	0.58	0.00	0.67	0.00	0.33	0.00	0.67	0.00	0.54
43	1	1.11	0.00	0.64	0.00	0.36	0.00	0.67	0.00	1.04
44	1	1.28	0.82	0.17	0.57	0.83	0.00	0.67	0.00	2.72
45	1	0.00	0.00	1.00	0.00	0.00	0.00	1.00	0.00	0.00
46	1	0.64	0.64	0.00	1.12	1.00	0.43	0.45	0.00	3.39
47	1	0.71	0.70	0.98	79.89	0.02	0.59	0.41	0.00	6.86
48	1	0.00	0.00	0.67	3.36	0.33	5.17	0.03	1.00	2.74
49	1	2.97	0.62	0.00	0.63	1.00	0.00	0.67	0.00	4.34
50	1	1.37	0.52	0.00	0.52	1.00	0.00	0.67	0.00	2.59
51	1	0.00	0.00	0.00	0.57	1.00	2.10	0.17	2.00	1.41
52	1	0.46	0.00	0.81	21.14	0.19	6.27	0.02	4.00	10.18
53	1	0.41	0.41	0.00	1.35	1.00	1.58	0.23	0.00	3.74
54	1	0.46	0.00	0.69	0.00	0.31	0.00	0.67	0.00	0.43
55	1	1.09	0.40	0.86	15.72	0.14	2.50	0.14	0.00	7.26
56	1	0.68	0.68	0.00	1.37	1.00	0.71	0.38	0.00	4.04
57	1	0.00	0.00	1.00	0.00	0.00	0.00	1.00	0.00	0.00
58	1	0.35	0.35	0.00	0.57	1.00	0.21	0.52	0.00	1.75
59	1	1.19	1.19	0.36	1.47	0.64	0.03	0.62	0.00	4.52
60	1	0.18	0.18	0.10	0.21	0.90	0.01	0.65	0.00	0.68
61	1	0.58	0.36	0.34	0.21	0.66	0.00	0.67	0.00	1.19
62	1	1.35	0.00	0.22	0.00	0.78	0.00	0.67	0.00	1.27
63	1	0.92	0.92	0.09	1.04	0.91	0.02	0.63	0.00	3.43
64	1	0.48	0.00	0.68	0.00	0.32	0.00	0.67	0.00	0.45
65	1	1.96	0.88	0.55	0.73	0.45	0.00	0.67	0.00	3.86
66	1	7.42	0.70	0.22	0.70	0.78	0.00	0.67	0.00	8.70
67	1	0.35	0.00	0.85	7.28	0.15	1.38	0.26	1.00	3.07
68	1	0.00	0.00	0.94	49.07	0.06	13.14	0.00	2.00	7.62
69	1	0.00	0.00	0.00	1.39	1.00	3.66	0.08	1.00	3.45
70	1	0.82	0.82	0.57	0.81	0.43	0.00	0.67	0.00	2.80
71	1	0.58	0.00	0.22	1.69	0.78	1.13	0.30	1.00	3.83
72	1	2.91	2.91	0.12	0.06	0.88	0.00	0.67	0.00	3.76
73	1	0.79	0.00	0.78	5.40	0.22	1.85	0.20	3.00	3.72
74	1	2.73	2.73	0.18	0.10	0.82	0.00	0.67	0.00	3.99
75	1	5.29	5.29	0.05	0.44	0.95	0.00	0.67	0.00	6.69
76	1	1.10	1.10	0.48	0.00	0.52	0.00	0.67	0.00	2.34
77	1	1.68	1.68	0.61	0.00	0.39	0.00	0.67	0.00	4.10
78	1	1.16	0.00	0.15	0.00	0.85	0.00	0.67	0.00	1.09
79	1	0.48	0.48	0.00	0.83	1.00	0.25	0.51	0.00	2.52
80	1	3.86	3.86	0.33	0.00	0.67	0.00	0.67	0.00	6.79
81	1	1.28	0.38	0.37	0.38	0.63	0.00	0.67	0.00	2.15
82	1	1.55	0.83	0.41	0.00	0.59	0.00	0.67	0.00	2.31
83	1	0.68	0.68	0.00	1.13	1.00	0.37	0.47	0.00	3.44
84	1	0.00	0.00	1.00	0.00	0.00	0.00	1.00	0.00	0.00
85	1	0.87	0.87	0.00	1.63	1.00	0.67	0.39	0.00	4.86
86	1	1.99	0.00	0.22	0.00	0.78	0.00	0.67	0.00	1.87
87	1	0.00	0.00	0.34	2.45	0.66	5.32	0.03	2.00	4.03
88	1	0.78	0.78	0.00	1.74	1.00	1.09	0.30	0.00	5.05
89	1	1.83	0.44	0.09	0.11	0.91	0.00	0.67	0.00	2.06
90	1	0.57	0.00	0.67	0.00	0.33	0.00	0.67	0.00	0.54
91	1	0.00	0.00	0.00	1.64	1.00	7.48	0.01	2.00	4.07
92	1	0.96	0.53	0.41	0.11	0.59	0.00	0.67	0.00	1.60
93	1	0.67	0.67	0.61	0.00	0.39	0.00	0.67	0.00	1.64
94	1	1.46	0.75	0.62	0.75	0.38	0.00	0.67	0.00	3.24
95	1	0.46	0.24	0.31	0.09	0.69	0.00	0.67	0.00	0.77
96	1	1.24	0.60	1.00	0.60	0.00	0.00	0.67	0.00	2.65
97	1	2.10	0.53	0.29	0.50	0.71	0.00	0.67	0.00	3.24
98	1	1.11	0.00	0.64	0.00	0.36	0.00	0.67	0.00	1.04
99	1	0.59	0.00	0.68	0.00	0.32	0.00	0.67	0.00	0.56
100	1	2.02	0.13	0.29	0.13	0.71	0.00	0.67	0.00	2.22
101	1	0.64	0.00	0.69	0.00	0.31	0.00	0.67	0.00	0.60
102	1	0.88	0.88	0.00	1.76	1.00	1.03	0.31	0.00	5.21
103	1	2.32	0.00	0.19	0.00	0.81	0.00	0.67	0.00	2.18
104	1	0.66	0.00	0.67	0.00	0.33	0.00	0.67	0.00	0.62
105	1	0.61	0.26	0.15	0.26	0.85	0.00	0.67	0.00	1.22
106	1	0.81	0.57	0.10	0.57	0.90	0.00	0.67	0.00	2.18
107	1	0.66	0.26	0.31	0.25	0.69	0.00	0.67	0.00	1.25
108	1	1.79	1.79	0.11	0.00	0.89	0.00	0.67	0.00	2.18
109	1	2.27	1.40	0.44	1.40	0.56	0.00	0.67	0.00	5.61
110	1	1.34	1.34	0.14	0.00	0.86	0.00	0.67	0.00	1.72
111	1	2.18	2.18	0.08	0.00	0.92	0.00	0.67	0.00	2.51
112	1	1.01	0.46	0.00	0.46	1.00	0.00	0.67	0.00	2.08
113	1	2.18	1.15	0.00	1.11	1.00	0.00	0.67	0.00	4.81
114	1	0.00	0.00	0.27	1.25	0.73	2.96	0.11	1.00	2.27
115	1	1.64	0.00	0.62	0.00	0.38	0.00	0.67	0.00	1.53
116	1	1.37	0.00	0.67	0.00	0.33	0.00	0.67	0.00	1.29
117	1	0.38	0.00	0.44	4.19	0.56	5.19	0.03	3.00	6.22
118	1	0.59	0.14	0.23	0.11	0.77	0.00	0.67	0.00	0.84
119	1	2.67	1.05	0.70	0.00	0.30	0.00	0.67	0.00	4.34
120	1	0.45	0.00	0.69	0.00	0.31	0.00	0.67	0.00	0.43
121	1	0.00	0.00	0.00	0.23	1.00	0.91	0.33	1.00	0.56
122	1	3.84	0.00	0.20	0.00	0.80	0.00	0.67	0.00	3.61
123	1	1.00	1.00	0.02	1.11	0.98	0.02	0.63	0.00	3.70
124	1	1.55	0.41	0.00	0.41	1.00	0.00	0.67	0.00	2.48
125	1	1.46	0.00	0.64	0.00	0.36	0.00	0.67	0.00	1.37
126	1	6.97	0.00	0.19	0.00	0.81	0.00	0.67	0.00	6.54
127	1	0.90	0.90	0.00	1.27	1.00	0.19	0.53	0.00	3.99
128	1	1.72	0.00	0.68	0.00	0.32	0.00	0.67	0.00	1.61
129	1	0.00	0.00	0.00	0.44	1.00	1.97	0.19	1.00	1.08
130	1	1.25	0.00	0.64	0.00	0.36	0.00	0.67	0.00	1.17
131	1	0.00	0.00	0.00	0.32	1.00	1.60	0.23	0.00	0.79
132	1	0.93	0.93	0.00	1.13	1.00	0.08	0.59	0.00	3.68
133	1	0.59	0.16	0.14	0.13	0.86	0.00	0.67	0.00	0.89
134	1	1.26	0.00	0.13	0.00	0.87	0.00	0.67	0.00	1.18
135	1	1.83	1.83	0.50	0.00	0.50	0.00	0.67	0.00	3.98
136	1	0.00	0.00	1.00	0.00	0.00	0.00	1.00	0.00	0.00
137	1	0.47	0.31	0.45	0.00	0.55	0.00	0.67	0.00	0.79
138	1	0.61	0.61	0.94	10.85	0.06	1.05	0.31	0.00	3.51
139	1	1.47	1.47	0.41	0.00	0.59	0.00	0.67	0.00	2.87
140	1	1.23	0.13	0.02	0.13	0.98	0.00	0.67	0.00	1.48
141	1	0.00	0.00	0.24	0.66	0.76	1.58	0.23	3.00	1.25
142	1	1.12	0.75	0.19	0.58	0.81	0.00	0.67	0.00	2.56
143	1	1.01	1.01	0.18	0.00	0.82	0.00	0.67	0.00	1.40
144	1	0.00	0.00	0.00	0.93	1.00	3.70	0.07	2.00	2.32
145	1	0.00	0.00	1.00	0.00	0.00	0.00	1.00	0.00	0.00
146	1	2.97	0.12	0.00	0.11	1.00	0.00	0.67	0.00	3.07
147	1	2.10	0.39	0.00	0.38	1.00	0.00	0.67	0.00	2.93
148	1	0.35	0.35	0.15	0.47	0.85	0.05	0.60	0.00	1.45
149	1	0.57	0.57	0.54	0.00	0.46	0.00	0.67	0.00	1.30
150	1	0.31	0.00	0.02	0.00	0.98	0.00	0.67	0.00	0.29
151	1	0.55	0.13	0.00	0.13	1.00	0.00	0.67	0.00	0.84
152	1	1.30	0.00	0.15	0.00	0.85	0.00	0.67	0.00	1.22
153	1	0.61	0.22	0.33	0.12	0.67	0.00	0.67	0.00	0.95
154	1	0.46	0.09	0.84	4.45	0.16	1.54	0.23	2.00	2.45
155	1	0.27	0.27	0.00	0.80	1.00	1.14	0.29	0.00	2.23
156	1	2.85	2.02	0.31	0.00	0.69	0.00	0.67	0.00	4.23
157	1	1.53	0.00	0.27	0.00	0.73	0.00	0.67	0.00	1.44
158	1	0.00	0.00	0.00	0.28	1.00	0.95	0.33	2.00	0.69
159	1	0.39	0.00	0.79	7.97	0.21	2.05	0.18	2.00	4.50
160	1	1.28	0.00	0.63	0.00	0.37	0.00	0.67	0.00	1.20
161	1	0.67	0.00	0.67	0.00	0.33	0.00	0.67	0.00	0.63
162	1	0.00	0.00	0.00	2.01	1.00	6.22	0.02	0.00	4.99
163	1	0.33	0.00	0.11	0.00	0.89	0.00	0.67	0.00	0.31
164	1	1.02	1.02	0.29	0.00	0.71	0.00	0.67	0.00	1.69
165	1	1.36	0.00	0.27	0.00	0.73	0.00	0.67	0.00	1.28
166	1	0.30	0.00	0.02	0.00	0.98	0.00	0.67	0.00	0.28
167	1	2.09	0.40	0.20	0.25	0.80	0.00	0.67	0.00	2.66
168	1	0.52	0.00	0.67	0.00	0.33	0.00	0.67	0.00	0.49
169	1	1.28	0.65	0.00	0.65	1.00	0.00	0.67	0.00	2.82
170	1	2.24	0.00	0.15	0.00	0.85	0.00	0.67	0.00	2.10
171	1	0.00	0.00	0.64	6.14	0.36	6.98	0.01	2.00	5.46
172	1	5.67	1.19	0.64	0.00	0.36	0.00	0.67	0.00	7.22
173	1	1.22	1.22	0.28	0.00	0.72	0.00	0.67	0.00	2.00
174	1	8.50	8.50	0.10	0.00	0.90	0.00	0.67	0.00	10.00
175	1	1.94	0.70	0.27	0.70	0.73	0.00	0.67	0.00	3.56
176	1	1.03	0.36	0.47	0.36	0.53	0.00	0.67	0.00	1.86
177	1	3.43	1.37	0.14	0.00	0.86	0.00	0.67	0.00	3.68
178	1	2.42	0.88	0.53	0.23	0.47	0.00	0.67	0.00	3.69
179	1	0.59	0.00	0.68	0.00	0.32	0.00	0.67	0.00	0.56
180	1	1.85	0.00	0.64	0.00	0.36	0.00	0.67	0.00	1.74
181	1	5.82	5.82	0.48	0.00	0.52	0.00	0.67	0.00	12.36
182	1	0.00	0.00	1.00	0.00	0.00	0.00	1.00	0.00	0.00
183	1	0.29	0.29	0.52	0.29	0.48	0.00	0.66	0.00	0.99
184	1	1.03	0.00	0.64	0.00	0.36	0.00	0.67	0.00	0.97
185	1	1.62	1.62	0.41	0.00	0.59	0.00	0.67	0.00	3.16
186	1	0.00	0.00	1.00	0.00	0.00	0.00	1.00	0.00	0.00
187	1	4.43	0.26	0.00	0.26	1.00	0.00	0.67	0.00	4.80
188	1	0.91	0.91	0.55	0.00	0.45	0.00	0.67	0.00	2.10
189	1	0.00	0.00	0.39	1.84	0.61	4.37	0.05	2.00	2.77
190	1	1.13	1.13	0.62	0.00	0.38	0.00	0.67	0.00	2.81
191	1	1.71	0.93	0.03	0.83	0.97	0.00	0.67	0.00	3.67
192	1	0.28	0.21	0.21	0.13	0.79	0.00	0.67	0.00	0.63
193	1	0.91	0.00	0.64	5.62	0.36	2.14	0.17	2.00	5.94
194	1	0.00	0.00	1.00	0.00	0.00	0.00	1.00	0.00	0.00
195	1	2.70	2.70	0.08	0.00	0.92	0.00	0.67	0.00	3.07
196	1	0.95	0.00	0.65	0.00	0.35	0.00	0.67	0.00	0.90
197	1	0.28	0.28	0.08	0.34	0.92	0.02	0.63	0.00	1.09
198	1	0.41	0.00	0.70	0.00	0.30	0.00	0.67	0.00	0.39
199	1	0.62	0.03	0.76	3.26	0.24	1.46	0.24	1.00	2.61
200	1	2.04	0.00	0.27	0.00	0.73	0.00	0.67	0.00	1.91
201	1	1.89	1.54	0.46	1.51	0.54	0.00	0.67	0.00	5.54
202	1	0.00	0.00	0.13	0.18	0.87	0.86	0.35	0.00	0.40
203	1	0.32	0.00	0.88	5.69	0.12	0.71	0.38	2.00	1.96
204	1	1.31	0.00	0.20	0.00	0.80	0.00	0.67	0.00	1.23
205	1	0.67	0.58	0.51	0.56	0.49	0.00	0.67	0.00	2.04
206	1	0.33	0.00	0.11	0.00	0.89	0.00	0.67	0.00	0.31
207	1	1.42	1.00	0.08	1.01	0.92	0.00	0.67	0.00	3.83
208	1	0.36	0.00	0.10	0.00	0.90	0.00	0.67	0.00	0.33
209	1	0.66	0.32	0.92	0.32	0.08	0.00	0.67	0.00	1.42
210	1	0.00	0.00	1.00	0.00	0.00	0.00	1.00	0.00	0.00
211	1	5.22	0.36	0.61	0.36	0.39	0.00	0.67	0.00	5.80
212	1	0.92	0.56	0.17	0.40	0.83	0.00	0.67	0.00	1.93
213	1	1.03	0.88	0.96	17.49	0.04	0.72	0.38	0.00	4.93
214	1	0.34	0.00	0.11	0.00	0.89	0.00	0.67	0.00	0.32
215	1	0.74	0.00	0.66	0.00	0.34	0.00	0.67	0.00	0.69
216	1	1.74	1.16	0.11	0.98	0.89	0.00	0.67	0.00	4.11
217	1	1.38	0.00	0.14	0.00	0.86	0.00	0.67	0.00	1.29
218	1	0.59	0.00	0.70	3.24	0.30	0.47	0.44	2.00	2.96
219	1	0.62	0.18	0.28	0.11	0.72	0.00	0.67	0.00	0.91
220	1	2.15	2.15	0.49	0.00	0.51	0.00	0.67	0.00	4.62
221	1	0.59	0.59	0.00	2.26	1.00	2.70	0.13	0.00	6.17
222	1	1.44	0.24	0.27	0.11	0.73	0.00	0.67	0.00	1.72
223	1	2.24	1.30	0.69	1.11	0.31	0.00	0.67	0.00	5.19
224	1	1.05	0.58	0.02	0.52	0.98	0.00	0.67	0.00	2.27
225	1	0.68	0.00	0.67	0.00	0.33	0.00	0.67	0.00	0.63
226	1	0.00	0.00	0.81	5.77	0.19	5.85	0.02	3.00	2.66
227	1	0.00	0.00	0.00	0.30	1.00	1.28	0.27	2.00	0.75
228	1	0.66	0.00	0.79	6.30	0.21	2.99	0.11	4.00	3.95
229	1	0.00	0.00	0.47	2.90	0.53	3.34	0.09	4.00	3.78
230	1	0.69	0.57	0.29	0.00	0.71	0.00	0.67	0.00	1.07
231	1	1.16	1.16	0.00	2.05	1.00	0.46	0.44	0.00	6.16
232	1	0.00	0.00	0.00	0.84	1.00	3.12	0.10	2.00	2.09
233	1	0.76	0.00	0.21	2.61	0.79	1.31	0.27	2.00	5.87
234	1	0.00	0.00	0.00	0.33	1.00	1.53	0.23	0.00	0.82
235	1	0.69	0.19	0.12	0.16	0.88	0.00	0.67	0.00	1.05
236	1	1.21	1.21	0.16	0.00	0.84	0.00	0.67	0.00	1.62
237	1	0.00	0.00	0.12	1.99	0.88	6.66	0.02	3.00	4.34
238	1	0.90	0.00	0.42	2.38	0.58	0.60	0.40	1.00	4.26
239	1	1.55	0.64	0.07	0.64	0.93	0.00	0.67	0.00	3.04
240	1	2.75	0.55	0.00	0.52	1.00	0.00	0.67	0.00	3.88
241	1	1.23	0.99	0.06	0.99	0.94	0.00	0.67	0.00	3.61
242	1	1.06	0.37	0.16	0.34	0.84	0.00	0.67	0.00	1.86
243	1	1.49	1.49	0.36	0.00	0.64	0.00	0.67	0.00	2.71
244	1	0.77	0.77	0.41	0.00	0.59	0.00	0.67	0.00	1.49
245	1	0.72	0.00	0.69	5.46	0.31	2.44	0.14	1.00	4.89
246	1	0.95	0.95	0.69	0.00	0.31	0.00	0.67	0.00	2.53
247	1	0.35	0.35	0.17	0.51	0.83	0.08	0.59	0.00	1.54
248	1	1.44	0.77	0.13	0.76	0.87	0.00	0.67	0.00	3.24
249	1	0.73	0.73	0.40	1.47	0.60	0.19	0.53	0.00	3.59
250	1	0.48	0.00	0.68	0.00	0.32	0.00	0.67	0.00	0.45
251	1	0.00	0.00	0.00	0.58	1.00	1.93	0.19	2.00	1.45
252	1	0.59	0.00	0.66	0.00	0.34	0.00	0.67	0.00	0.55
253	1	1.11	1.11	0.32	0.00	0.68	0.00	0.67	0.00	1.91
254	1	2.97	0.38	0.00	0.37	1.00	0.00	0.67	0.00	3.72
255	1	1.17	0.00	0.67	5.81	0.33	2.02	0.18	1.00	5.92
256	1	0.00	0.00	0.15	0.18	0.85	0.87	0.34	1.00	0.37
257	1	1.22	1.22	0.29	0.00	0.71	0.00	0.67	0.00	2.03
258	1	0.60	0.00	0.68	0.00	0.32	0.00	0.67	0.00	0.56
259	1	0.48	0.48	0.94	0.48	0.06	0.00	0.67	0.00	1.64
260	1	4.65	0.24	0.00	0.24	1.00	0.00	0.67	0.00	4.95
261	1	0.67	0.67	0.44	3.96	0.56	1.27	0.27	0.00	6.91
262	1	0.38	0.15	0.02	0.14	0.98	0.00	0.67	0.00	0.70
263	1	1.63	0.55	0.20	0.50	0.80	0.00	0.67	0.00	2.79
264	1	0.60	0.00	0.66	0.00	0.34	0.00	0.67	0.00	0.56
265	1	1.63	0.28	0.00	0.28	1.00	0.00	0.67	0.00	2.22
266	1	2.59	2.59	0.28	0.00	0.72	0.00	0.67	0.00	4.22
267	1	5.04	0.25	0.00	0.26	1.00	0.00	0.67	0.00	5.37
268	1	1.29	1.29	0.00	1.53	1.00	0.05	0.61	0.00	5.01
269	1	1.71	0.43	0.48	0.43	0.52	0.00	0.67	0.00	2.68
270	1	0.00	0.00	1.00	0.00	0.00	0.00	1.00	0.00	0.00
271	1	4.95	0.75	1.00	0.67	0.00	0.00	0.67	0.00	6.50
272	1	0.35	0.35	0.40	0.00	0.60	0.00	0.67	0.00	0.68
273	1	1.73	0.00	0.64	0.00	0.36	0.00	0.67	0.00	1.63
274	1	0.84	0.84	0.00	1.35	1.00	0.35	0.47	0.00	4.14
275	1	0.30	0.00	0.05	0.00	0.95	0.00	0.67	0.00	0.28
276	1	0.33	0.30	0.48	0.30	0.52	0.00	0.67	0.00	1.06
277	1	2.60	0.00	0.12	0.00	0.88	0.00	0.67	0.00	2.44
278	1	2.51	1.37	0.56	0.00	0.44	0.00	0.67	0.00	4.27
279	1	0.28	0.28	0.37	1.50	0.63	1.82	0.20	0.00	2.87
280	1	2.02	0.93	0.33	0.01	0.67	0.00	0.67	0.00	2.69
281	1	0.62	0.53	0.08	0.47	0.92	0.00	0.67	0.00	1.77
282	1	1.23	0.00	0.15	0.00	0.85	0.00	0.67	0.00	1.15
283	1	0.89	0.89	0.00	3.22	1.00	2.31	0.15	0.00	8.85
284	1	1.08	1.00	0.04	1.00	0.96	0.00	0.67	0.00	3.50
285	1	2.28	2.28	0.36	0.00	0.64	0.00	0.67	0.00	4.19
286	1	0.31	0.22	0.22	0.11	0.78	0.00	0.67	0.00	0.64
287	1	1.42	0.74	0.13	0.74	0.87	0.00	0.67	0.00	3.17
288	1	0.82	0.80	0.59	0.78	0.41	0.00	0.67	0.00	2.74
289	1	2.46	2.46	0.17	0.00	0.83	0.00	0.67	0.00	3.33
290	1	1.23	1.23	0.00	1.80	1.00	0.19	0.53	0.00	5.62
291	1	0.00	0.00	0.72	2.30	0.28	2.64	0.13	1.00	1.59
292	1	0.29	0.29	0.00	0.51	1.00	0.25	0.51	0.00	1.54
293	1	0.00	0.00	0.49	0.87	0.51	0.14	0.55	2.00	1.10
294	1	1.18	1.18	0.48	0.00	0.52	0.00	0.67	0.00	2.51
295	1	0.14	0.14	0.87	29.52	0.13	6.61	0.02	2.00	10.25
296	1	1.20	1.19	1.00	1.18	0.00	0.00	0.67	0.00	4.08
297	1	1.87	0.00	0.28	4.82	0.72	1.13	0.29	3.00	10.32
298	1	0.80	0.80	0.81	14.26	0.19	1.36	0.26	0.00	9.10
299	1	1.99	1.99	0.78	0.00	0.22	0.00	0.67	0.00	5.70
300	1	1.79	1.45	0.03	1.37	0.97	0.00	0.67	0.00	5.08
301	1	4.05	4.05	0.27	0.15	0.73	0.00	0.67	0.00	6.74
302	1	0.00	0.00	0.12	1.24	0.88	3.10	0.10	3.00	2.71
303	1	1.51	0.86	0.79	19.65	0.21	3.20	0.10	1.00	13.53
304	1	0.00	0.00	0.15	0.78	0.85	1.76	0.21	4.00	1.64
305	1	0.79	0.00	0.17	2.34	0.83	1.43	0.25	2.00	5.56
306	1	0.00	0.00	0.66	1.83	0.34	1.43	0.25	3.00	1.53
307	1	1.88	0.27	0.00	0.27	1.00	0.00	0.67	0.00	2.44
308	1	0.00	0.00	0.00	0.94	1.00	4.24	0.06	2.00	2.34
309	1	1.84	1.84	0.21	0.00	0.79	0.00	0.67	0.00	2.68
310	1	2.02	2.02	0.29	0.00	0.71	0.00	0.67	0.00	3.35
311	1	2.34	1.05	0.00	1.05	1.00	0.00	0.67	0.00	4.79
312	1	0.89	0.89	0.48	0.00	0.52	0.00	0.67	0.00	1.90
313	1	0.44	0.44	0.34	0.00	0.66	0.00	0.67	0.00	0.79
314	1	0.65	0.55	0.17	0.30	0.83	0.00	0.67	0.00	1.47
315	1	0.00	0.00	0.00	1.31	1.00	4.68	0.04	5.00	3.26
316	1	0.99	0.00	0.63	0.00	0.37	0.00	0.67	0.00	0.93
317	1	1.61	0.55	1.00	0.52	0.00	0.00	0.67	0.00	2.88
318	1	0.34	0.00	0.72	3.42	0.28	3.30	0.09	2.00	2.71
319	1	1.00	0.00	0.11	0.00	0.89	0.00	0.67	0.00	0.94
320	1	3.85	0.00	0.20	0.00	0.80	0.00	0.67	0.00	3.62
321	1	1.46	1.46	0.72	1.45	0.28	0.00	0.67	0.00	4.99
322	1	1.97	1.52	0.68	0.00	0.32	0.00	0.67	0.00	4.42
323	1	0.40	0.00	0.58	10.20	0.42	10.19	0.00	3.00	10.96
324	1	1.75	1.63	0.17	1.38	0.83	0.00	0.67	0.00	5.17
325	1	2.10	2.10	0.37	1.50	0.63	0.00	0.67	0.00	6.24
326	1	0.00	0.00	0.15	0.67	0.85	1.88	0.19	2.00	1.41
327	1	0.70	0.17	0.69	3.49	0.31	1.36	0.26	1.00	3.68
328	1	0.00	0.00	0.11	1.33	0.89	5.28	0.03	2.00	2.92
329	1	1.21	1.06	0.40	0.91	0.60	0.00	0.67	0.00	3.55
330	1	0.88	0.88	0.60	0.00	0.40	0.00	0.67	0.00	2.13
331	1	2.15	2.14	0.49	0.00	0.51	0.00	0.67	0.00	4.60
332	1	1.25	0.00	0.30	0.00	0.70	0.00	0.67	0.00	1.17
333	1	1.08	0.00	0.63	0.00	0.37	0.00	0.67	0.00	1.01
334	1	0.74	0.74	0.67	0.00	0.33	0.00	0.67	0.00	1.91
335	1	3.60	1.19	0.13	0.00	0.87	0.00	0.67	0.00	3.76
336	1	1.70	1.22	0.11	1.21	0.89	0.00	0.67	0.00	4.60
337	1	4.62	0.99	0.02	0.98	0.98	0.00	0.67	0.00	6.77
338	1	0.00	0.00	1.00	0.00	0.00	0.00	1.00	0.00	0.00
339	1	2.10	2.10	0.72	0.00	0.28	0.00	0.67	0.00	5.74
340	1	0.33	0.28	0.39	2.20	0.61	2.26	0.16	0.00	3.90
341	1	0.60	0.52	0.94	36.10	0.06	4.63	0.05	1.00	7.41
342	1	2.49	0.68	0.09	0.69	0.91	0.00	0.67	0.00	4.04
343	1	0.93	0.00	0.66	0.00	0.34	0.00	0.67	0.00	0.87
344	1	0.58	0.00	0.67	0.00	0.33	0.00	0.67	0.00	0.54
345	1	2.96	0.13	0.00	0.13	1.00	0.00	0.67	0.00	3.09
346	1	2.82	0.34	0.32	0.34	0.68	0.00	0.67	0.00	3.50
347	1	2.51	1.87	0.51	0.13	0.49	0.00	0.67	0.00	4.88
348	1	4.77	0.00	0.20	0.00	0.80	0.00	0.67	0.00	4.48
349	1	0.46	0.00	0.69	0.00	0.31	0.00	0.67	0.00	0.43
350	1	0.00	0.00	1.00	0.00	0.00	0.00	1.00	0.00	0.00
351	1	0.00	0.00	0.53	1.60	0.47	4.51	0.05	3.00	1.86
352	1	0.00	0.00	1.00	0.00	0.00	0.00	1.00	0.00	0.00
353	1	0.59	0.00	0.43	1.23	0.57	0.23	0.52	1.00	2.28
354	1	0.00	0.00	0.70	3.72	0.30	3.71	0.07	2.00	2.80
355	1	0.84	0.56	0.54	0.56	0.46	0.00	0.67	0.00	2.17
356	1	0.73	0.40	0.00	0.40	1.00	0.00	0.67	0.00	1.67
357	1	0.00	0.00	0.70	1.11	0.30	0.98	0.32	2.00	0.83
358	1	1.58	1.11	0.44	0.03	0.56	0.00	0.67	0.00	2.73
359	1	0.69	0.43	0.00	0.43	1.00	0.00	0.67	0.00	1.71
360	1	0.95	0.28	0.17	0.26	0.83	0.00	0.67	0.00	1.53
361	1	0.60	0.48	0.23	0.47	0.77	0.00	0.67	0.00	1.75
362	1	0.00	0.00	0.72	1.28	0.28	2.12	0.17	2.00	0.88
363	1	0.36	0.36	0.00	0.39	1.00	0.01	0.65	0.00	1.30
364	1	0.57	0.57	0.55	0.00	0.45	0.00	0.67	0.00	1.33
365	1	1.68	1.68	0.11	0.00	0.89	0.00	0.67	0.00	2.03
366	1	1.17	0.79	0.35	0.71	0.65	0.00	0.67	0.00	2.93
367	1	0.33	0.00	0.73	1.47	0.27	0.94	0.33	2.00	1.28
368	1	2.15	2.15	0.13	0.30	0.87	0.00	0.67	0.00	3.37
369	1	0.69	0.69	0.00	1.20	1.00	0.32	0.48	0.00	3.62
370	1	2.27	0.00	0.19	0.00	0.81	0.00	0.67	0.00	2.13
371	1	0.52	0.00	0.37	2.61	0.63	1.72	0.21	1.00	4.53
372	1	1.18	0.00	0.63	0.00	0.37	0.00	0.67	0.00	1.11
373	1	0.57	0.00	0.57	1.37	0.43	0.45	0.44	3.00	1.99
374	1	1.32	0.38	0.12	0.33	0.88	0.00	0.67	0.00	2.07
375	1	0.74	0.38	0.11	0.38	0.89	0.00	0.67	0.00	1.64
376	1	1.00	0.00	0.64	0.00	0.36	0.00	0.67	0.00	0.94
377	1	2.14	2.14	0.23	0.00	0.77	0.00	0.67	0.00	3.24
378	1	1.20	0.63	0.08	0.62	0.92	0.00	0.67	0.00	2.68
379	1	0.00	0.00	0.41	1.88	0.59	2.02	0.18	3.00	2.75
380	1	3.98	0.21	0.00	0.16	1.00	0.00	0.67	0.00	4.13
381	1	1.78	0.48	0.63	0.48	0.37	0.00	0.67	0.00	2.87
382	1	1.31	0.00	0.22	0.00	0.78	0.00	0.67	0.00	1.23
383	1	0.00	0.00	0.00	0.98	1.00	3.10	0.10	4.00	2.44
384	1	0.54	0.26	0.00	0.26	1.00	0.00	0.67	0.00	1.15
385	1	1.88	0.00	0.63	0.00	0.37	0.00	0.67	0.00	1.76
386	1	1.94	1.94	0.61	0.00	0.39	0.00	0.67	0.00	4.75
387	1	2.21	2.21	0.33	0.00	0.67	0.00	0.67	0.00	3.90
388	1	0.95	0.95	0.36	0.00	0.64	0.00	0.67	0.00	1.75
389	1	2.13	1.96	0.41	1.73	0.59	0.00	0.67	0.00	6.53
390	1	0.74	0.32	0.00	0.33	1.00	0.00	0.67	0.00	1.51
391	1	0.77	0.00	0.13	1.62	0.87	0.54	0.42	2.00	4.23
392	1	0.00	0.00	1.00	0.00	0.00	0.00	1.00	0.00	0.00
393	1	1.12	0.00	0.66	0.00	0.34	0.00	0.67	0.00	1.05
394	1	0.00	0.00	0.00	0.14	1.00	0.60	0.40	1.00	0.35
395	1	0.74	0.00	0.64	0.00	0.36	0.00	0.67	0.00	0.69
396	1	2.28	2.28	0.61	0.38	0.39	0.00	0.67	0.00	5.96
397	1	0.49	0.00	0.68	0.00	0.32	0.00	0.67	0.00	0.46
398	1	1.35	0.39	0.24	0.27	0.76	0.00	0.67	0.00	2.01
399	1	0.31	0.31	0.00	0.77	1.00	0.75	0.37	0.00	2.20
400	1	2.36	0.16	0.02	0.12	0.98	0.00	0.67	0.00	2.51
401	1	0.28	0.00	0.02	0.00	0.98	0.00	0.67	0.00	0.26
402	1	2.23	0.71	0.44	0.71	0.56	0.00	0.67	0.00	3.85
403	1	0.00	0.00	1.00	0.00	0.00	0.00	1.00	0.00	0.00
404	1	2.29	1.48	0.21	1.48	0.79	0.00	0.67	0.00	5.82
405	1	1.09	0.00	0.64	0.00	0.36	0.00	0.67	0.00	1.02
406	1	1.22	1.22	0.68	0.00	0.32	0.00	0.67	0.00	3.21
407	1	0.01	0.01	0.00	0.46	1.00	0.17	0.54	0.00	1.15
408	1	0.98	0.00	0.11	0.00	0.89	0.00	0.67	0.00	0.92
409	1	1.13	1.13	0.12	1.66	0.88	0.21	0.53	0.00	5.03
410	1	0.00	0.00	1.00	0.00	0.00	0.00	1.00	0.00	0.00
411	1	4.37	0.94	0.00	0.94	1.00	0.00	0.67	0.00	6.44
412	1	3.00	3.00	0.63	0.86	0.37	0.00	0.67	0.00	8.31
413	1	1.69	1.69	0.00	1.86	1.00	0.01	0.64	0.00	6.20
414	1	1.54	0.00	0.07	8.75	0.93	4.23	0.06	1.00	21.70
415	1	0.58	0.00	0.66	0.00	0.34	0.00	0.67	0.00	0.55
416	1	1.61	1.61	0.21	1.91	0.79	0.05	0.60	0.00	6.10
417	1	2.38	2.38	0.09	0.00	0.91	0.00	0.67	0.00	2.74
418	1	0.60	0.00	0.69	0.00	0.31	0.00	0.67	0.00	0.56
419	1	0.99	0.74	0.56	4.31	0.44	0.70	0.38	0.00	6.70
420	1	1.16	1.16	0.26	0.00	0.74	0.00	0.67	0.00	1.84
421	1	0.81	0.81	0.66	4.48	0.34	1.43	0.25	0.00	5.84
422	1	0.59	0.59	0.45	0.00	0.55	0.00	0.67	0.00	1.22
423	1	0.30	0.30	0.50	0.00	0.50	0.00	0.67	0.00	0.66
424	1	0.20	0.20	0.73	3.18	0.27	1.84	0.20	1.00	2.72
425	1	0.78	0.21	0.00	0.21	1.00	0.00	0.67	0.00	1.25
426	1	1.12	0.21	0.23	0.14	0.77	0.00	0.67	0.00	1.43
427	1	0.28	0.00	0.94	6.12	0.06	3.50	0.08	1.00	1.11
428	1	0.57	0.57	0.00	0.70	1.00	0.03	0.62	0.00	2.28
429	1	0.78	0.78	0.37	0.00	0.63	0.00	0.67	0.00	1.45
430	1	0.67	0.67	0.00	1.32	1.00	0.43	0.45	0.00	3.91
431	1	0.00	0.00	0.03	1.72	0.97	1.70	0.21	2.00	4.15
432	1	0.57	0.00	0.67	0.00	0.33	0.00	0.67	0.00	0.54
433	1	1.22	1.22	0.52	1.52	0.48	0.02	0.63	0.00	4.52
434	1	2.08	0.26	0.00	0.26	1.00	0.00	0.67	0.00	2.60
435	1	0.00	0.00	0.66	4.51	0.34	3.45	0.08	3.00	3.80
436	1	0.00	0.00	1.00	0.00	0.00	0.00	1.00	0.00	0.00
437	1	4.25	0.27	0.00	0.24	1.00	0.00	0.67	0.00	4.59
438	1	0.30	0.30	0.00	0.61	1.00	0.43	0.45	0.00	1.79
439	1	0.85	0.00	0.67	0.00	0.33	0.00	0.67	0.00	0.80
440	1	0.39	0.39	0.00	0.58	1.00	0.12	0.56	0.00	1.81
441	1	166.45	1.27	0.82	1.26	0.18	0.00	0.67	0.00	159.38
442	1	0.57	0.00	0.67	0.00	0.33	0.00	0.67	0.00	0.53
443	1	1.31	0.36	0.36	0.18	0.64	0.00	0.67	0.00	1.83
444	1	0.36	0.00	0.03	1.70	0.97	2.67	0.13	1.00	4.45
445	1	0.57	0.00	0.69	0.00	0.31	0.00	0.67	0.00	0.54
446	1	1.18	0.34	0.35	0.34	0.65	0.00	0.67	0.00	1.95
447	1	3.54	3.54	0.66	0.00	0.34	0.00	0.67	0.00	9.10
448	1	0.00	0.00	0.66	15.31	0.34	3.33	0.09	4.00	12.97
449	1	0.74	0.30	0.22	0.11	0.78	0.00	0.67	0.00	1.06
450	1	0.32	0.00	0.02	0.00	0.98	0.00	0.67	0.00	0.30
451	1	0.87	0.43	0.00	0.42	1.00	0.00	0.67	0.00	1.86
452	1	0.41	0.41	0.44	0.47	0.56	0.00	0.65	0.00	1.48
453	1	1.17	0.79	0.08	0.79	0.92	0.00	0.67	0.00	3.06
454	1	0.00	0.00	1.00	0.00	0.00	0.00	1.00	0.00	0.00
455	1	0.36	0.36	0.00	0.85	1.00	0.67	0.39	0.00	2.44
456	1	0.49	0.00	0.68	0.00	0.32	0.00	0.67	0.00	0.46
457	1	1.86	1.44	0.00	1.42	1.00	0.00	0.67	0.00	5.26
458	1	1.80	1.80	0.32	0.00	0.68	0.00	0.67	0.00	3.11
459	1	1.06	1.06	0.15	0.00	0.85	0.00	0.67	0.00	1.38
460	1	0.41	0.41	0.00	0.97	1.00	0.69	0.38	0.00	2.80
461	1	1.38	0.18	0.05	0.13	0.95	0.00	0.67	0.00	1.63
462	1	0.00	0.00	1.00	0.00	0.00	0.00	1.00	0.00	0.00
463	1	5.20	3.33	0.43	0.19	0.57	0.00	0.67	0.00	8.71
464	1	0.68	0.00	0.67	0.00	0.33	0.00	0.67	0.00	0.64
465	1	3.22	0.92	0.75	0.00	0.25	0.00	0.67	0.00	4.74
466	1	1.62	1.62	0.54	0.00	0.46	0.00	0.67	0.00	3.71
467	1	0.00	0.00	1.00	0.00	0.00	0.00	1.00	0.00	0.00
468	1	0.97	0.97	0.33	1.53	0.67	0.15	0.55	0.00	4.25
469	1	0.00	0.00	1.00	0.00	0.00	0.00	1.00	0.00	0.00
470	1	2.82	1.66	0.55	0.00	0.45	0.00	0.67	0.00	4.90
471	1	0.00	0.00	0.00	1.78	1.00	2.00	0.18	2.00	4.42
472	1	2.39	2.39	0.23	0.27	0.77	0.00	0.67	0.00	4.12
473	1	1.66	1.40	0.66	0.00	0.34	0.00	0.67	0.00	3.86
474	1	2.69	1.22	0.34	0.84	0.66	0.00	0.67	0.00	4.93
475	1	0.00	0.00	0.00	0.40	1.00	1.31	0.27	3.00	0.99
476	1	0.96	0.96	0.00	1.19	1.00	0.05	0.60	0.00	3.86
477	1	1.26	0.00	0.15	0.00	0.85	0.00	0.67	0.00	1.19
478	1	3.20	3.20	0.36	0.00	0.64	0.00	0.67	0.00	5.89
479	1	0.64	0.64	0.91	222.02	0.09	12.08	0.00	1.00	51.66
480	1	0.58	0.00	0.69	0.00	0.31	0.00	0.67	0.00	0.55
481	1	2.00	1.77	0.77	9.09	0.23	0.68	0.38	0.00	10.37
482	1	3.34	1.47	1.00	1.44	0.00	0.00	0.67	0.00	6.79
483	1	0.26	0.00	0.01	0.00	0.99	0.00	0.67	0.00	0.25
484	1	0.00	0.00	0.73	8.83	0.27	9.13	0.00	4.00	5.88
485	1	1.35	1.35	0.13	0.00	0.87	0.00	0.67	0.00	1.68
486	1	0.26	0.23	0.16	0.13	0.84	0.00	0.67	0.00	0.60
487	1	0.70	0.70	0.78	0.00	0.22	0.00	0.67	0.00	2.01
488	1	1.25	0.86	0.19	0.58	0.81	0.00	0.67	0.00	2.76
489	1	4.35	0.00	0.20	0.00	0.80	0.00	0.67	0.00	4.08
490	1	1.02	0.19	0.17	0.13	0.83	0.00	0.67	0.00	1.30
491	1	1.40	0.67	0.01	0.64	0.99	0.00	0.67	0.00	2.90
492	1	0.91	0.00	0.38	2.12	0.62	0.41	0.46	0.00	4.12
493	1	1.07	0.49	0.17	0.47	0.83	0.00	0.67	0.00	2.19
494	1	3.40	1.00	0.44	0.54	0.56	0.00	0.67	0.00	5.04
495	1	2.30	0.65	0.58	0.65	0.42	0.00	0.67	0.00	3.79
496	1	0.28	0.00	0.11	0.00	0.89	0.00	0.67	0.00	0.26
497	1	0.52	0.00	0.59	1.80	0.41	0.23	0.52	1.00	2.31
498	1	0.00	0.00	0.39	1.46	0.61	1.68	0.22	2.00	2.21
499	1	0.26	0.19	0.21	0.12	0.79	0.00	0.67	0.00	0.59
500	1	0.36	0.30	0.13	0.19	0.87	0.00	0.67	0.00	0.84
501	1	0.95	0.00	0.61	3.21	0.39	0.88	0.34	1.00	4.00
502	1	0.85	0.53	0.77	3.68	0.23	0.22	0.52	0.00	3.92
503	1	4.01	0.00	0.34	0.00	0.66	0.00	0.67	0.00	3.76
504	1	3.74	0.00	0.18	0.00	0.82	0.00	0.67	0.00	3.51
505	1	0.37	0.21	0.00	0.20	1.00	0.00	0.67	0.00	0.84
506	1	0.73	0.66	0.97	0.66	0.03	0.00	0.67	0.00	2.33
507	1	0.55	0.00	0.02	0.00	0.98	0.00	0.67	0.00	0.51
508	1	0.00	0.00	0.00	0.27	1.00	1.08	0.30	1.00	0.68
509	1	1.39	0.37	0.12	0.10	0.88	0.00	0.67	0.00	1.65
510	1	2.03	0.69	0.31	0.69	0.69	0.00	0.67	0.00	3.63
511	1	3.02	3.02	0.54	1.06	0.46	0.00	0.67	0.00	8.09
512	1	2.60	0.00	0.67	0.00	0.33	0.00	0.67	0.00	2.44
513	1	2.79	0.14	0.00	0.13	1.00	0.00	0.67	0.00	2.94
514	1	1.26	1.26	0.00	1.54	1.00	0.05	0.60	0.00	5.02
515	1	0.00	0.00	0.00	0.62	1.00	2.40	0.15	2.00	1.55
516	1	0.69	0.69	0.00	0.86	1.00	0.04	0.61	0.00	2.77
517	1	0.00	0.00	0.00	1.65	1.00	3.13	0.10	2.00	4.10
518	1	2.31	0.80	0.82	0.32	0.18	0.00	0.67	0.00	3.94
519	1	0.98	0.00	0.62	8.50	0.38	1.42	0.25	3.00	9.02
520	1	0.77	0.77	0.00	2.50	1.00	2.05	0.18	0.00	6.92
521	1	3.07	3.07	0.76	0.00	0.24	0.00	0.67	0.00	8.72
522	1	2.98	2.98	0.00	3.51	1.00	0.04	0.62	0.00	11.52
523	1	1.64	1.64	0.19	2.15	0.81	0.06	0.60	0.00	6.64
524	1	1.82	0.76	0.92	1356.11	0.08	3.68	0.07	0.00	288.57
525	1	5.28	5.28	0.44	0.35	0.56	0.00	0.67	0.00	11.25
526	1	2.65	2.65	0.80	0.00	0.20	0.00	0.67	0.00	7.72
527	1	0.00	0.00	0.53	19.14	0.47	2.47	0.14	2.00	22.36
