# Supplementary material for: Molecular evolution of mammalian genes with epistatic interactions in fertilization
Source: BMC Evol Biol. 2019 Jul 25;19:154. doi: 10.1186/s12862-019-1480-6 (PMC6659299; doi:10.1186/s12862-019-1480-6)
Supplement: Supplementary file 1 — Appendix S1. aBSREL and MEME output files, and summary of codon model analyses. (ZIP 2616 kb) [file 12862_2019_1480_MOESM1_ESM.zip › zp4_Glires_aBSREL.log]

Analysis Description
--------------------
aBSREL (Adaptive branch-site random effects likelihood) uses an adaptive
random effects branch-site model framework to test whether each branch
has evolved under positive selection, using a procedure which infers an
optimal number of rate categories per branch.

- __Requirements__: in-frame codon alignment and a phylogenetic tree

- __Citation__: Less Is More: An Adaptive Branch-Site Random Effects Model for Efficient
Detection of Episodic Diversifying Selection (2015). Mol Biol Evol 32
(5): 1342-1353

- __Written by__: Sergei L Kosakovsky Pond, Ben Murrell, Steven Weaver and Temple iGEM /
UCSD viral evolution group

- __Contact Information__: spond@temple.edu

- __Analysis Version__: 2.0


####Choose Genetic Code

1. [**Universal**] Universal code. (Genebank transl_table=1).
2. [**Vertebrate mtDNA**] Vertebrate mitochondrial DNA code. (Genebank transl_table=2).
3. [**Yeast mtDNA**] Yeast mitochondrial DNA code. (Genebank transl_table=3).
4. [**Mold/Protozoan mtDNA**] Mold, Protozoan and Coelenterate mitochondrial DNA and the Mycloplasma/Spiroplasma code. (Genebank transl_table=4).
5. [**Invertebrate mtDNA**] Invertebrate mitochondrial DNA code. (Genebank transl_table=5).
6. [**Ciliate Nuclear**] Ciliate, Dasycladacean and Hexamita Nuclear code. (Genebank transl_table=6).
7. [**Echinoderm mtDNA**] Echinoderm mitochondrial DNA code. (Genebank transl_table=9).
8. [**Euplotid Nuclear**] Euplotid Nuclear code. (Genebank transl_table=10).
9. [**Alt. Yeast Nuclear**] Alternative Yeast Nuclear code. (Genebank transl_table=12).
10. [**Ascidian mtDNA**] Ascidian mitochondrial DNA code. (Genebank transl_table=13).
11. [**Flatworm mtDNA**] Flatworm mitochondrial DNA code. (Genebank transl_table=14).
12. [**Blepharisma Nuclear**] Blepharisma Nuclear code. (Genebank transl_table=15).
13. [**Chlorophycean mtDNA**] Chlorophycean Mitochondrial Code (transl_table=16).
14. [**Trematode mtDNA**] Trematode Mitochondrial Code (transl_table=21).
15. [**Scenedesmus obliquus mtDNA**] Scenedesmus obliquus mitochondrial Code (transl_table=22).
16. [**Thraustochytrium mtDNA**] Thraustochytrium Mitochondrial Code (transl_table=23).
17. [**Pterobranchia mtDNA**] Pterobranchia Mitochondrial Code (transl_table=24).
18. [**SR1 and Gracilibacteria**] Candidate Division SR1 and Gracilibacteria Code (transl_table=25).
19. [**Pachysolen Nuclear**] Pachysolen tannophilus Nuclear Code (transl_table=26).

>Please choose an option (or press q to cancel selection):

>Select a coding sequence alignment file (`/home/datamonkey/datamonkey-js-test/app/absrel/../../.hyphy/res//TemplateBatchFiles/SelectionAnalyses/`) >Loaded a multiple sequence alignment with **20** sequences, **532** codons, and **1** partitions from `/home/datamonkey/datamonkey-js-test/app/absrel/output/5b2fefe118ed6e609e2469b0`


####Choose the set of branches to test for selection

1. [**All**] Include all branches in the analysis
2. [**Internal**] Include all internal branches in the analysis
3. [**Leaves**] Include all leaf branches in the analysis
4. [**Unlabeled branches**] Set of 37 unlabeled branches

>Please choose an option (or press q to cancel selection):
1. [**All**] Include all branches in the analysis
2. [**Internal**] Include all internal branches in the analysis
3. [**Leaves**] Include all leaf branches in the analysis
4. [**Unlabeled branches**] Set of 37 unlabeled branches

>Please choose an option (or press q to cancel selection):
1. [**All**] Include all branches in the analysis
2. [**Internal**] Include all internal branches in the analysis
3. [**Leaves**] Include all leaf branches in the analysis
4. [**Unlabeled branches**] Set of 37 unlabeled branches

>Please choose an option (or press q to cancel selection):

### * Selected 37 branches for testing: `PIKA, RABBIT, SQUIRREL, MARMOT, Node5, DEGU, LONG_TAILED_CHINCHILLA, Node11, GUINEA_PIG, Node10, NAKED_MOLE_RAT, DAMARA_MOLE_RAT, Node15, Node9, BEAVER, KANGAROO_RAT, Node19, BLIND_MOLE_RAT, RYUKYU_MOUSE, SHREW_MOUSE, Node27, RAT, Node26, MONGOLIAN_GERBIL, Node25, CHINESE_HAMSTER, GOLDEN_HAMSTER, Node34, PRAIRIE_VOLE, Node33, DEER_MOUSE, Node32, Node24, Node22, Node18, Node8, Node4`


### Obtaining branch lengths and nucleotide substitution biases under the nucleotide GTR model
* Log(L) = -15986.05, AIC-c = 32062.24 (45 estimated parameters)

### Fitting the baseline model with a single dN/dS class per branch, and no site-to-site variation. 
* Log(L) = -15593.33, AIC-c = 31364.14 (88 estimated parameters)
* Branch-level non-synonymous/synonymous rate ratio distribution has median  0.43, and 95% of the weight in  0.23 - 53.13

### Determining the optimal number of rate classes per branch using a step up procedure

|              Branch               |  Length  |  Rates   |     Max. dN/dS     |    Log(L)     |     AIC-c     |Best AIC-c so far|
|-----------------------------------|----------|----------|--------------------|---------------|---------------|-----------------|
|           KANGAROO_RAT            |   0.24   |    2     |    1.18 (46.34%)   |   -15583.93   |   31349.42    |    31349.42     |
|           KANGAROO_RAT            |   0.24   |    3     |    1.37 (20.90%)   |   -15583.95   |   31353.52    |    31349.42     |
|               Node5               |   0.15   |    2     |    2.30 (14.28%)   |   -15577.84   |   31341.30    |    31341.30     |
|               Node5               |   0.15   |    3     |    2.29 (12.62%)   |   -15577.84   |   31345.37    |    31341.30     |
|          BLIND_MOLE_RAT           |   0.14   |    2     |    0.47 (76.78%)   |   -15577.77   |   31345.23    |    31341.30     |
|               PIKA                |   0.13   |    2     |  223.23 ( 1.38%)   |   -15573.29   |   31336.27    |    31336.27     |
|               PIKA                |   0.13   |    3     |  197.91 ( 1.39%)   |   -15573.29   |   31340.34    |    31336.27     |
|              BEAVER               |   0.13   |    2     |    1.40 (34.66%)   |   -15568.87   |   31331.50    |    31331.50     |
|              BEAVER               |   0.13   |    3     |    1.47 (30.01%)   |   -15568.87   |   31335.59    |    31331.50     |
|               Node9               |   0.12   |    2     |    2.30 (10.49%)   |   -15565.47   |   31328.79    |    31328.79     |
|               Node9               |   0.12   |    3     |   >1000 ( 1.42%)   |   -15564.80   |   31331.52    |    31328.79     |
|              RABBIT               |   0.11   |    2     |    8.91 ( 2.82%)   |   -15560.71   |   31323.35    |    31323.35     |
|              RABBIT               |   0.11   |    3     |  104.38 ( 1.25%)   |   -15560.47   |   31326.93    |    31323.35     |
|               Node4               |   0.10   |    2     |    2.09 (26.15%)   |   -15557.10   |   31320.19    |    31320.19     |
|               Node4               |   0.10   |    3     |    2.47 (18.54%)   |   -15557.13   |   31324.33    |    31320.19     |
|         MONGOLIAN_GERBIL          |   0.08   |    2     |    1.14 (48.29%)   |   -15556.04   |   31322.16    |    31320.19     |
|               DEGU                |   0.08   |    2     |    1.44 (34.65%)   |   -15554.68   |   31319.43    |    31319.43     |
|               DEGU                |   0.08   |    3     |    1.50 (27.91%)   |   -15554.69   |   31323.53    |    31319.43     |
|              Node24               |   0.07   |    2     |    0.51 ( 1.61%)   |   -15554.68   |   31323.51    |    31319.43     |
|            GUINEA_PIG             |   0.07   |    2     |    0.88 (24.88%)   |   -15554.36   |   31322.87    |    31319.43     |
|                RAT                |   0.07   |    2     |    6.98 ( 2.80%)   |   -15553.36   |   31320.87    |    31319.43     |
|           PRAIRIE_VOLE            |   0.07   |    2     |    0.56 (66.77%)   |   -15554.68   |   31323.52    |    31319.43     |
|          DAMARA_MOLE_RAT          |   0.06   |    2     |    1.29 (39.99%)   |   -15553.44   |   31321.03    |    31319.43     |
|              Node22               |   0.06   |    2     |   22.76 ( 2.57%)   |   -15549.02   |   31312.20    |    31312.20     |
|              Node22               |   0.06   |    3     |   22.96 ( 2.56%)   |   -15549.02   |   31316.28    |    31312.20     |
|      LONG_TAILED_CHINCHILLA       |   0.06   |    2     |    1.99 (24.42%)   |   -15546.62   |   31311.47    |    31311.47     |
|      LONG_TAILED_CHINCHILLA       |   0.06   |    3     |   >1000 ( 0.98%)   |   -15543.64   |   31309.60    |    31309.60     |
|      LONG_TAILED_CHINCHILLA       |   0.06   |    4     |   >1000 ( 0.98%)   |   -15543.64   |   31313.68    |    31309.60     |
|            DEER_MOUSE             |   0.06   |    2     |    8.38 ( 3.97%)   |   -15538.07   |   31302.54    |    31302.54     |
|            DEER_MOUSE             |   0.06   |    3     |    8.73 ( 3.78%)   |   -15538.07   |   31306.63    |    31302.54     |
|           RYUKYU_MOUSE            |   0.06   |    2     |   >1000 ( 2.36%)   |   -15512.00   |   31254.50    |    31254.50     |
|           RYUKYU_MOUSE            |   0.06   |    3     |   >1000 ( 2.37%)   |   -15512.00   |   31258.58    |    31254.50     |
|          NAKED_MOLE_RAT           |   0.05   |    2     |    2.18 (22.92%)   |   -15510.00   |   31254.59    |    31254.50     |
|              Node26               |   0.04   |    2     |    3.57 (13.38%)   |   -15510.36   |   31255.31    |    31254.50     |
|          GOLDEN_HAMSTER           |   0.03   |    2     |   66.38 ( 1.00%)   |   -15508.27   |   31251.13    |    31251.13     |
|          GOLDEN_HAMSTER           |   0.03   |    3     |   66.11 ( 1.00%)   |   -15508.27   |   31255.22    |    31251.13     |
|          CHINESE_HAMSTER          |   0.03   |    2     |    1.98 (25.56%)   |   -15507.53   |   31253.73    |    31251.13     |
|              Node34               |   0.03   |    2     |    8.11 ( 5.41%)   |   -15507.13   |   31252.93    |    31251.13     |
|              MARMOT               |   0.03   |    2     |    0.38 (91.26%)   |   -15508.27   |   31255.20    |    31251.13     |
|            SHREW_MOUSE            |   0.03   |    2     |    0.38 (97.34%)   |   -15508.27   |   31255.21    |    31251.13     |
|              Node27               |   0.02   |    2     |    0.71 (21.98%)   |   -15508.27   |   31255.22    |    31251.13     |
|              Node15               |   0.02   |    2     |   >1000 ( 0.56%)   |   -15504.90   |   31248.47    |    31248.47     |
|              Node15               |   0.02   |    3     |   >1000 ( 0.56%)   |   -15504.90   |   31252.57    |    31248.47     |
|             SQUIRREL              |   0.02   |    2     |    0.25 (52.29%)   |   -15504.90   |   31252.57    |    31248.47     |
|              Node18               |   0.02   |    2     |    9.32 ( 4.09%)   |   -15504.81   |   31252.39    |    31248.47     |
|              Node32               |   0.02   |    2     |    0.74 (10.55%)   |   -15504.90   |   31252.56    |    31248.47     |
|              Node10               |   0.01   |    2     |   26.66 ( 4.20%)   |   -15504.47   |   31251.70    |    31248.47     |
|              Node19               |   0.01   |    2     |    0.25 ( 2.00%)   |   -15511.42   |   31265.61    |    31248.47     |
|              Node25               |   0.01   |    2     |   26.25 ( 3.25%)   |   -15502.60   |   31247.96    |    31247.96     |
|              Node25               |   0.01   |    3     |   26.62 ( 3.25%)   |   -15502.60   |   31252.05    |    31247.96     |
|              Node11               |   0.01   |    2     |    0.48 (46.26%)   |   -15502.60   |   31252.05    |    31247.96     |
|               Node8               |   0.01   |    2     |   15.22 (67.46%)   |   -15502.46   |   31251.78    |    31247.96     |
|              Node33               |   0.01   |    2     |    0.60 (51.81%)   |   -15502.56   |   31251.98    |    31247.96     |

### Rate class analyses summary
*  14 branches with **2** rate classes
*  22 branches with **1** rate classes
*  1 branches with **3** rate classes

### Improving parameter estimates of the adaptive rate class model
* Log(L) = -15496.69, AIC-c = 31236.13 (120 estimated parameters)

### Testing selected branches for selection

|              Branch               |  Rates   |     Max. dN/dS     |      Test LRT      |Uncorrected p-value |
|-----------------------------------|----------|--------------------|--------------------|--------------------|
|           KANGAROO_RAT            |     2    |    1.12 (47.79%)   |        0.20        |       0.40313      |
|               Node5               |     2    |    1.60 (21.38%)   |        0.05        |       0.45543      |
|          BLIND_MOLE_RAT           |     1    |   0.35 (100.00%)   |        0.00        |       1.00000      |
|               PIKA                |     2    |  259.07 ( 1.40%)   |        5.94        |       0.01839      |
|              BEAVER               |     2    |    1.30 (35.91%)   |        0.43        |       0.34360      |
|               Node9               |     2    |    1.07 (28.50%)   |       -0.03        |       0.50000      |
|              RABBIT               |     2    |   10.41 ( 2.34%)   |        2.74        |       0.09605      |
|               Node4               |     2    |    2.05 (26.05%)   |        1.90        |       0.14984      |
|         MONGOLIAN_GERBIL          |     1    |   0.49 (100.00%)   |        0.00        |       1.00000      |
|               DEGU                |     2    |    1.37 (35.08%)   |        0.37        |       0.35695      |
|              Node24               |     1    |   0.38 (100.00%)   |        0.00        |       1.00000      |
|            GUINEA_PIG             |     1    |   0.31 (100.00%)   |        0.00        |       1.00000      |
|                RAT                |     1    |   0.45 (100.00%)   |        0.00        |       1.00000      |
|           PRAIRIE_VOLE            |     1    |   0.53 (100.00%)   |        0.00        |       1.00000      |
|          DAMARA_MOLE_RAT          |     1    |   0.48 (100.00%)   |        0.00        |       1.00000      |
|              Node22               |     2    |   17.85 ( 3.04%)   |        7.25        |       0.00940      |
|      LONG_TAILED_CHINCHILLA       |     3    |   >1000 ( 1.19%)   |        8.04        |       0.00630      |
|            DEER_MOUSE             |     2    |    8.40 ( 3.80%)   |        3.85        |       0.05375      |
|           RYUKYU_MOUSE            |     2    |   >1000 ( 2.36%)   |       46.74        |       0.00000      |
|          NAKED_MOLE_RAT           |     1    |   0.43 (100.00%)   |        0.00        |       1.00000      |
|              Node26               |     1    |   0.35 (100.00%)   |        0.00        |       1.00000      |
|          GOLDEN_HAMSTER           |     2    |   65.05 ( 0.96%)   |        6.04        |       0.01739      |
|          CHINESE_HAMSTER          |     1    |   0.47 (100.00%)   |        0.00        |       1.00000      |
|              Node34               |     1    |   0.73 (100.00%)   |        0.00        |       1.00000      |
|              MARMOT               |     1    |   0.37 (100.00%)   |        0.00        |       1.00000      |
|            SHREW_MOUSE            |     1    |   0.36 (100.00%)   |        0.00        |       1.00000      |
|              Node27               |     1    |   0.62 (100.00%)   |        0.00        |       1.00000      |
|              Node15               |     2    |   >1000 ( 0.57%)   |        7.18        |       0.00973      |
|             SQUIRREL              |     1    |   0.22 (100.00%)   |        0.00        |       1.00000      |
|              Node18               |     1    |   1.05 (100.00%)   |       -0.00        |       0.50000      |
|              Node32               |     1    |   0.59 (100.00%)   |        0.00        |       1.00000      |
|              Node10               |     1    |   1.42 (100.00%)   |        0.09        |       0.43771      |
|              Node19               |     1    |  >1000 (100.00%)   |        0.91        |       0.25876      |
|              Node25               |     2    |   25.42 ( 3.31%)   |        4.09        |       0.04749      |
|              Node11               |     1    |   0.32 (100.00%)   |        0.00        |       1.00000      |
