# Supplementary material for: Molecular evolution of mammalian genes with epistatic interactions in fertilization
Source: BMC Evol Biol. 2019 Jul 25;19:154. doi: 10.1186/s12862-019-1480-6 (PMC6659299; doi:10.1186/s12862-019-1480-6)
Supplement: Supplementary file 1 — Appendix S1. aBSREL and MEME output files, and summary of codon model analyses. (ZIP 2616 kb) [file 12862_2019_1480_MOESM1_ESM.zip › zp4_Glires_MEME.csv]

Site	Partition	&alpha;	&beta;<sup>-</sup>	p<sup>-</sup>	&beta;<sup>+</sup>	p<sup>+</sup>	LRT	p-value	# branches under selection	Total branch length
1	1	0.59	0.59	0.40	0.00	0.60	0.00	0.67	0.00	1.30
2	1	0.00	0.00	0.53	2.78	0.47	1.57	0.23	4.00	3.60
3	1	1.63	1.63	0.13	0.00	0.87	0.00	0.67	0.00	2.37
4	1	1.87	0.32	0.00	0.32	1.00	0.00	0.67	0.00	2.93
5	1	2.92	1.00	0.93	0.99	0.07	0.00	0.67	0.00	5.93
6	1	0.71	0.00	0.41	3.85	0.59	2.38	0.15	0.00	6.98
7	1	0.82	0.73	0.32	0.62	0.68	0.00	0.67	0.00	2.69
8	1	0.89	0.89	0.00	1.02	1.00	0.03	0.62	0.00	3.77
9	1	0.81	0.34	0.41	0.05	0.59	0.00	0.67	0.00	1.34
10	1	1.38	0.00	0.15	0.00	0.85	0.00	0.67	0.00	1.51
11	1	1.63	1.63	0.11	0.00	0.89	0.00	0.67	0.00	2.28
12	1	1.46	0.84	0.37	0.84	0.63	0.00	0.67	0.00	3.90
13	1	2.13	0.55	0.15	0.29	0.85	0.00	0.67	0.00	3.23
14	1	1.37	1.37	0.38	0.00	0.62	0.00	0.67	0.00	2.93
15	1	0.29	0.29	0.02	0.64	0.98	0.52	0.42	0.00	2.04
16	1	0.98	0.98	0.31	0.00	0.69	0.00	0.67	0.00	1.89
17	1	1.00	0.58	0.00	0.58	1.00	0.00	0.67	0.00	2.69
18	1	1.34	0.39	0.24	0.28	0.76	0.00	0.67	0.00	2.30
19	1	1.21	1.21	0.49	0.50	0.51	0.00	0.67	0.00	3.64
20	1	1.08	1.08	0.15	0.00	0.85	0.00	0.67	0.00	1.64
21	1	0.41	0.41	0.00	0.49	1.00	0.03	0.62	0.00	1.79
22	1	0.87	0.87	0.00	1.44	1.00	0.31	0.49	0.00	4.90
23	1	2.48	1.47	0.75	0.00	0.25	0.00	0.67	0.00	5.75
24	1	0.00	0.00	0.72	1.97	0.28	1.94	0.19	3.00	1.53
25	1	0.82	0.82	0.89	27.19	0.11	2.85	0.12	0.00	10.85
26	1	0.89	0.42	0.33	0.42	0.67	0.00	0.67	0.00	2.12
27	1	2.39	0.12	0.01	0.12	0.99	0.00	0.67	0.00	2.95
28	1	0.29	0.00	0.77	3.08	0.23	3.50	0.08	3.00	2.23
29	1	0.62	0.00	0.69	0.00	0.31	0.00	0.67	0.00	0.68
30	1	1.17	1.17	0.36	0.00	0.64	0.00	0.67	0.00	2.45
31	1	0.40	0.00	0.70	0.00	0.30	0.00	0.67	0.00	0.44
32	1	0.62	0.40	0.10	0.23	0.90	0.00	0.67	0.00	1.34
33	1	1.55	1.07	0.12	1.06	0.88	0.00	0.67	0.00	4.61
34	1	2.19	2.19	0.64	0.00	0.36	0.00	0.67	0.00	6.26
35	1	1.55	0.76	0.51	0.76	0.49	0.00	0.67	0.00	3.78
36	1	1.98	0.00	0.27	0.00	0.73	0.00	0.67	0.00	2.17
37	1	0.00	0.00	0.45	1.34	0.55	1.77	0.21	2.00	2.03
38	1	1.77	1.77	0.10	0.00	0.90	0.00	0.67	0.00	2.44
39	1	1.71	1.71	0.69	0.00	0.31	0.00	0.67	0.00	5.10
40	1	2.39	1.33	0.61	0.63	0.39	0.00	0.67	0.00	5.51
41	1	0.56	0.39	0.44	0.24	0.56	0.00	0.67	0.00	1.46
42	1	1.18	1.09	0.26	1.00	0.74	0.00	0.67	0.00	4.10
43	1	3.52	3.52	0.25	0.00	0.75	0.00	0.67	0.00	6.25
44	1	0.00	0.00	0.00	1.74	1.00	7.45	0.01	1.00	4.77
45	1	1.71	1.71	0.40	0.00	0.60	0.00	0.67	0.00	3.74
46	1	1.11	0.89	0.51	0.00	0.49	0.00	0.67	0.00	2.47
47	1	2.17	1.66	0.69	0.34	0.31	0.00	0.67	0.00	5.79
48	1	0.00	0.00	0.74	13.67	0.26	3.33	0.09	2.00	9.71
49	1	1.01	1.01	0.96	7908.57	0.04	0.55	0.42	0.00	801.74
50	1	0.63	0.63	0.00	0.88	1.00	0.16	0.55	0.00	3.10
51	1	2.38	0.20	0.00	0.18	1.00	0.00	0.67	0.00	3.10
52	1	0.22	0.22	0.04	0.80	0.96	1.45	0.25	0.00	2.38
53	1	0.99	0.99	0.07	1.03	0.93	0.00	0.65	0.00	3.89
54	1	0.00	0.00	1.00	0.00	0.00	0.00	1.00	0.00	0.00
55	1	2.21	0.00	0.12	0.00	0.88	0.00	0.67	0.00	2.41
56	1	0.67	0.67	0.00	0.78	1.00	0.02	0.63	0.00	2.89
57	1	0.57	0.57	0.09	1.35	0.91	0.62	0.40	0.00	4.12
58	1	0.88	0.88	0.16	0.00	0.84	0.00	0.67	0.00	1.35
59	1	0.87	0.87	0.00	0.92	1.00	0.01	0.65	0.00	3.48
60	1	1.90	1.90	0.21	0.00	0.79	0.00	0.67	0.00	3.18
61	1	0.52	0.22	0.17	0.22	0.83	0.00	0.67	0.00	1.18
62	1	0.32	0.24	0.28	0.20	0.72	0.00	0.67	0.00	0.93
63	1	1.04	0.00	0.69	0.00	0.31	0.00	0.67	0.00	1.13
64	1	0.44	0.44	0.99	0.44	0.01	0.00	0.67	0.00	1.68
65	1	0.92	0.00	0.62	0.00	0.38	0.00	0.67	0.00	1.01
66	1	5.37	0.21	0.06	0.21	0.94	0.00	0.67	0.00	6.44
67	1	2.09	0.33	0.03	0.29	0.97	0.00	0.67	0.00	3.09
68	1	0.00	0.00	0.50	1.63	0.50	3.79	0.07	4.00	2.23
69	1	0.00	0.00	1.00	0.00	0.00	0.00	1.00	0.00	0.00
70	1	1.01	0.00	0.64	0.00	0.36	0.00	0.67	0.00	1.10
71	1	1.79	0.36	0.36	0.36	0.64	0.00	0.67	0.00	2.94
72	1	0.00	0.00	0.00	0.34	1.00	0.11	0.57	1.00	0.92
73	1	0.87	0.87	0.57	0.00	0.43	0.00	0.67	0.00	2.32
74	1	1.35	1.02	0.32	0.86	0.68	0.00	0.67	0.00	3.98
75	1	0.51	0.29	0.08	0.22	0.92	0.00	0.67	0.00	1.17
76	1	1.45	0.34	0.41	0.34	0.59	0.00	0.67	0.00	2.51
77	1	2.13	1.49	0.11	0.00	0.89	0.00	0.67	0.00	2.80
78	1	2.09	1.15	0.26	1.01	0.74	0.00	0.67	0.00	5.16
79	1	0.68	0.00	0.50	1.90	0.50	0.61	0.40	0.00	3.35
80	1	1.99	1.10	0.41	0.11	0.59	0.00	0.67	0.00	3.61
81	1	0.55	0.30	0.00	0.30	1.00	0.00	0.67	0.00	1.42
82	1	1.52	0.57	0.00	0.56	1.00	0.00	0.67	0.00	3.20
83	1	0.69	0.00	0.70	0.00	0.30	0.00	0.67	0.00	0.76
84	1	0.70	0.00	0.66	0.00	0.34	0.00	0.67	0.00	0.77
85	1	2.00	0.26	0.00	0.26	1.00	0.00	0.67	0.00	2.90
86	1	0.00	0.00	0.00	0.59	1.00	2.92	0.11	2.00	1.63
87	1	1.16	0.00	0.62	0.00	0.38	0.00	0.67	0.00	1.27
88	1	2.09	1.20	0.47	0.07	0.53	0.00	0.67	0.00	3.93
89	1	0.00	0.00	0.00	0.36	1.00	1.90	0.19	1.00	1.00
90	1	0.54	0.00	0.67	0.00	0.33	0.00	0.67	0.00	0.60
91	1	3.97	3.67	0.07	0.00	0.93	0.00	0.67	0.00	5.02
92	1	0.00	0.00	0.00	0.28	1.00	1.57	0.23	0.00	0.77
93	1	0.00	0.00	0.78	1.47	0.22	1.94	0.19	2.00	0.88
94	1	0.73	0.00	0.39	1.95	0.61	0.45	0.44	3.00	4.03
95	1	2.09	2.09	0.71	0.00	0.29	0.00	0.67	0.00	6.33
96	1	0.94	0.70	0.36	0.45	0.64	0.00	0.67	0.00	2.51
97	1	1.89	0.77	0.11	0.74	0.89	0.00	0.67	0.00	4.11
98	1	1.25	1.06	0.04	1.06	0.96	0.00	0.67	0.00	4.28
99	1	5.38	0.13	0.04	0.13	0.96	0.00	0.67	0.00	6.25
100	1	0.67	0.67	0.00	1.17	1.00	0.52	0.42	0.00	3.95
101	1	0.00	0.00	0.00	0.20	1.00	0.48	0.43	2.00	0.56
102	1	1.68	1.68	0.96	466.09	0.04	0.99	0.32	0.00	51.95
103	1	3.38	0.58	0.12	0.57	0.88	0.00	0.67	0.00	5.27
104	1	1.65	0.26	0.09	0.26	0.91	0.00	0.67	0.00	2.52
105	1	1.06	0.44	0.38	0.21	0.62	0.00	0.67	0.00	1.98
106	1	0.75	0.25	0.01	0.24	0.99	0.00	0.67	0.00	1.49
107	1	0.43	0.43	0.00	1.07	1.00	0.76	0.36	0.00	3.40
108	1	1.67	1.02	0.02	1.02	0.98	0.00	0.67	0.00	4.62
109	1	1.54	0.63	0.17	0.63	0.83	0.00	0.67	0.00	3.41
110	1	0.76	0.76	0.00	0.88	1.00	0.04	0.61	0.00	3.26
111	1	0.30	0.30	0.00	0.60	1.00	0.43	0.45	0.00	1.98
112	1	1.01	0.67	0.43	0.00	0.57	0.00	0.67	0.00	1.90
113	1	1.99	1.41	0.13	1.37	0.87	0.00	0.67	0.00	5.96
114	1	2.23	1.52	0.34	1.47	0.66	0.00	0.67	0.00	6.52
115	1	0.60	0.60	0.79	9.43	0.21	2.58	0.13	0.00	7.32
116	1	1.98	1.98	0.54	0.00	0.46	0.00	0.67	0.00	5.12
117	1	0.89	0.32	0.60	4.92	0.40	1.18	0.29	0.00	6.86
118	1	0.49	0.32	0.11	0.32	0.89	0.00	0.67	0.00	1.43
119	1	0.44	0.44	0.00	0.97	1.00	0.61	0.40	0.00	3.16
120	1	0.59	0.59	0.35	0.10	0.65	0.00	0.67	0.00	1.41
121	1	0.39	0.20	0.00	0.20	1.00	0.00	0.67	0.00	0.98
122	1	1.45	0.14	0.00	0.14	1.00	0.00	0.67	0.00	1.98
123	1	0.71	0.71	0.17	0.80	0.83	0.01	0.64	0.00	2.93
124	1	1.63	0.00	0.14	0.00	0.86	0.00	0.67	0.00	1.78
125	1	0.92	0.00	0.67	0.00	0.33	0.00	0.67	0.00	1.01
126	1	0.01	0.01	0.62	6.10	0.38	2.66	0.13	2.00	6.40
127	1	0.88	0.00	0.44	2.31	0.56	0.76	0.37	3.00	4.50
128	1	0.85	0.85	0.54	0.88	0.46	0.00	0.66	0.00	3.29
129	1	0.38	0.38	0.91	34.45	0.09	3.04	0.10	1.00	10.29
130	1	1.22	0.96	0.00	0.95	1.00	0.00	0.67	0.00	3.94
131	1	0.00	0.00	0.62	6.03	0.38	7.77	0.01	2.00	6.26
132	1	5.24	3.55	0.43	0.00	0.57	0.00	0.67	0.00	9.89
133	1	0.57	0.28	0.84	6.51	0.16	1.14	0.29	0.00	4.09
134	1	1.21	1.21	0.11	1.21	0.89	0.00	0.67	0.00	4.65
135	1	0.40	0.40	0.00	1.09	1.00	1.04	0.31	0.00	3.43
136	1	0.60	0.60	0.00	0.71	1.00	0.04	0.61	0.00	2.60
137	1	0.59	0.59	0.26	0.96	0.74	0.12	0.57	0.00	3.00
138	1	0.00	0.00	0.00	0.37	1.00	2.62	0.13	1.00	1.02
139	1	3.83	0.00	0.12	0.00	0.88	0.00	0.67	0.00	4.19
140	1	1.61	1.48	0.82	1.41	0.18	0.00	0.67	0.00	5.79
141	1	2.40	0.46	0.14	0.27	0.86	0.00	0.67	0.00	3.45
142	1	1.01	0.40	0.32	0.24	0.68	0.00	0.67	0.00	1.90
143	1	1.15	0.29	0.00	0.29	1.00	0.00	0.67	0.00	2.06
144	1	1.27	1.27	0.25	0.98	0.75	0.00	0.67	0.00	4.28
145	1	1.63	1.63	0.46	0.00	0.54	0.00	0.67	0.00	3.85
146	1	0.00	0.00	0.00	0.22	1.00	0.86	0.34	1.00	0.62
147	1	1.60	0.00	0.15	0.00	0.85	0.00	0.67	0.00	1.75
148	1	1.53	0.39	0.10	0.18	0.90	0.00	0.67	0.00	2.22
149	1	2.50	0.70	0.28	0.54	0.72	0.00	0.67	0.00	4.33
150	1	1.39	0.00	0.22	0.00	0.78	0.00	0.67	0.00	1.52
151	1	1.36	0.41	0.47	0.41	0.53	0.00	0.67	0.00	2.61
152	1	0.94	0.71	0.11	0.71	0.89	0.00	0.67	0.00	2.99
153	1	2.10	2.10	0.31	0.00	0.69	0.00	0.67	0.00	4.07
154	1	2.99	0.94	0.29	0.44	0.71	0.00	0.67	0.00	4.87
155	1	0.71	0.00	0.29	1.40	0.71	0.20	0.53	2.00	3.48
156	1	1.90	0.00	0.64	0.00	0.36	0.00	0.67	0.00	2.08
157	1	0.57	0.00	0.53	3.30	0.47	0.94	0.33	0.00	4.91
158	1	0.00	0.00	0.08	1.08	0.92	6.80	0.01	2.00	2.71
159	1	0.79	0.79	0.16	0.00	0.84	0.00	0.67	0.00	1.22
160	1	0.87	0.00	0.64	0.00	0.36	0.00	0.67	0.00	0.95
161	1	1.86	1.86	0.08	0.00	0.92	0.00	0.67	0.00	2.46
162	1	0.49	0.49	0.00	0.61	1.00	0.04	0.61	0.00	2.21
163	1	1.12	1.12	0.40	0.00	0.60	0.00	0.67	0.00	2.46
164	1	1.52	1.15	0.25	0.00	0.75	0.00	0.67	0.00	2.45
165	1	0.52	0.00	0.68	0.00	0.32	0.00	0.67	0.00	0.56
166	1	0.55	0.00	0.67	0.00	0.33	0.00	0.67	0.00	0.60
167	1	0.52	0.29	0.07	0.27	0.93	0.00	0.67	0.00	1.32
168	1	0.00	0.00	0.00	0.40	1.00	1.50	0.24	2.00	1.09
169	1	1.53	1.53	0.49	0.00	0.51	0.00	0.67	0.00	3.74
170	1	2.34	0.73	0.15	0.71	0.85	0.00	0.67	0.00	4.51
171	1	1.43	0.73	1.00	0.70	0.00	0.00	0.67	0.00	3.57
172	1	2.26	0.62	0.00	0.62	1.00	0.00	0.67	0.00	4.18
173	1	1.83	1.83	0.74	1.83	0.26	0.00	0.67	0.00	7.03
174	1	5.79	5.79	0.24	0.85	0.76	0.00	0.67	0.00	11.92
175	1	0.00	0.00	0.82	54.82	0.18	14.22	0.00	6.00	27.00
176	1	0.00	0.00	1.00	0.00	0.00	0.00	1.00	0.00	0.00
177	1	0.53	0.00	0.68	0.00	0.32	0.00	0.67	0.00	0.58
178	1	0.40	0.00	0.70	0.00	0.30	0.00	0.67	0.00	0.44
179	1	0.21	0.00	0.73	0.00	0.27	0.00	0.67	0.00	0.23
180	1	0.00	0.00	1.00	0.00	0.00	0.00	1.00	0.00	0.00
181	1	0.00	0.00	0.95	4.89	0.05	5.89	0.02	1.00	0.69
182	1	0.57	0.00	0.69	0.00	0.31	0.00	0.67	0.00	0.62
183	1	0.00	0.00	1.00	0.00	0.00	0.00	1.00	0.00	0.00
184	1	0.49	0.34	0.08	0.34	0.92	0.00	0.67	0.00	1.46
185	1	2.07	0.95	0.28	0.17	0.72	0.00	0.67	0.00	3.32
186	1	1.72	0.00	0.20	0.00	0.80	0.00	0.67	0.00	1.88
187	1	0.00	0.00	0.44	1.04	0.56	2.76	0.12	3.00	1.59
188	1	3.31	3.31	0.19	0.00	0.81	0.00	0.67	0.00	5.35
189	1	1.04	0.44	0.54	0.00	0.46	0.00	0.67	0.00	1.78
190	1	0.81	0.00	0.11	0.00	0.89	0.00	0.67	0.00	0.89
191	1	0.40	0.00	0.47	1.86	0.53	0.99	0.32	3.00	3.14
192	1	0.54	0.00	0.67	0.00	0.33	0.00	0.67	0.00	0.59
193	1	0.31	0.00	0.01	0.00	0.99	0.00	0.67	0.00	0.33
194	1	1.96	0.00	0.14	0.00	0.86	0.00	0.67	0.00	2.15
195	1	0.58	0.00	0.68	0.00	0.32	0.00	0.67	0.00	0.63
196	1	0.91	0.00	0.66	0.00	0.34	0.00	0.67	0.00	1.00
197	1	0.31	0.22	0.22	0.12	0.78	0.00	0.67	0.00	0.73
198	1	0.94	0.20	0.33	0.08	0.67	0.00	0.67	0.00	1.35
199	1	2.38	2.38	0.21	0.00	0.79	0.00	0.67	0.00	3.97
200	1	1.00	0.71	0.13	0.41	0.87	0.00	0.67	0.00	2.32
201	1	1.01	0.78	0.14	0.71	0.86	0.00	0.67	0.00	3.09
202	1	1.09	0.00	0.66	0.00	0.34	0.00	0.67	0.00	1.20
203	1	2.68	0.00	0.64	0.00	0.36	0.00	0.67	0.00	2.93
204	1	2.72	0.00	0.15	0.00	0.85	0.00	0.67	0.00	2.97
205	1	0.18	0.00	0.74	0.00	0.26	0.00	0.67	0.00	0.20
206	1	0.69	0.66	0.91	17.90	0.09	2.31	0.15	1.00	6.64
207	1	0.00	0.00	1.00	0.00	0.00	0.00	1.00	0.00	0.00
208	1	0.00	0.00	0.00	0.44	1.00	1.82	0.20	4.00	1.22
209	1	1.83	0.00	0.65	0.00	0.35	0.00	0.67	0.00	2.00
210	1	0.74	0.74	0.23	0.00	0.77	0.00	0.67	0.00	1.29
211	1	0.52	0.52	0.93	13.30	0.07	2.13	0.17	1.00	4.45
212	1	0.91	0.00	0.69	0.00	0.31	0.00	0.67	0.00	1.00
213	1	0.64	0.64	0.00	1.62	1.00	1.53	0.24	0.00	5.13
214	1	2.66	0.88	1.00	0.90	0.00	0.00	0.67	0.00	5.33
215	1	0.00	0.00	0.66	1.36	0.34	3.17	0.10	1.00	1.28
216	1	1.02	1.02	0.24	0.00	0.76	0.00	0.67	0.00	1.77
217	1	0.00	0.00	0.00	0.55	1.00	1.80	0.20	3.00	1.52
218	1	3.30	3.30	0.06	0.00	0.94	0.00	0.67	0.00	4.11
219	1	0.72	0.00	0.53	3.12	0.47	1.15	0.29	1.00	4.79
220	1	0.95	0.00	0.63	0.00	0.37	0.00	0.67	0.00	1.04
221	1	3.47	3.47	0.06	0.41	0.94	0.00	0.67	0.00	5.43
222	1	1.90	0.00	0.63	0.00	0.37	0.00	0.67	0.00	2.08
223	1	0.00	0.00	0.92	11.26	0.08	7.39	0.01	2.00	2.41
224	1	2.21	0.39	0.07	0.39	0.93	0.00	0.67	0.00	3.48
225	1	0.99	0.99	0.14	1.38	0.86	0.17	0.54	0.00	4.71
226	1	2.94	0.00	0.62	0.00	0.38	0.00	0.67	0.00	3.22
227	1	1.49	1.49	0.00	1.80	1.00	0.08	0.58	0.00	6.58
228	1	0.32	0.00	0.67	1.57	0.33	0.93	0.33	2.00	1.80
229	1	1.16	0.14	0.02	0.13	0.98	0.00	0.67	0.00	1.63
230	1	0.30	0.00	0.81	3.59	0.19	0.63	0.40	3.00	2.23
231	1	1.23	0.20	0.14	0.20	0.86	0.00	0.67	0.00	1.88
232	1	0.56	0.00	0.67	0.00	0.33	0.00	0.67	0.00	0.61
233	1	1.05	1.05	0.46	1.14	0.54	0.00	0.65	0.00	4.16
234	1	1.49	0.00	0.22	0.00	0.78	0.00	0.67	0.00	1.63
235	1	1.29	0.00	0.66	0.00	0.34	0.00	0.67	0.00	1.41
236	1	0.66	0.35	0.32	0.23	0.68	0.00	0.67	0.00	1.45
237	1	0.00	0.00	0.13	0.14	0.87	0.73	0.37	1.00	0.33
238	1	0.30	0.21	0.22	0.12	0.78	0.00	0.67	0.00	0.72
239	1	0.85	0.00	0.65	0.00	0.35	0.00	0.67	0.00	0.92
240	1	2.45	0.00	0.15	0.00	0.85	0.00	0.67	0.00	2.68
241	1	0.30	0.21	0.22	0.09	0.78	0.00	0.67	0.00	0.65
242	1	0.00	0.00	0.43	0.44	0.57	1.79	0.20	2.00	0.68
243	1	2.07	0.32	0.07	0.32	0.93	0.00	0.67	0.00	3.15
244	1	0.00	0.00	0.00	1.46	1.00	4.24	0.06	1.00	4.01
245	1	0.72	0.54	0.37	0.53	0.63	0.00	0.67	0.00	2.26
246	1	0.28	0.00	0.54	1.81	0.46	1.57	0.23	1.00	2.59
247	1	0.44	0.00	0.02	0.00	0.98	0.00	0.67	0.00	0.48
248	1	1.20	0.14	0.10	0.10	0.90	0.00	0.67	0.00	1.60
249	1	1.53	1.53	0.58	0.00	0.42	0.00	0.67	0.00	4.14
250	1	0.75	0.40	0.01	0.39	0.99	0.00	0.67	0.00	1.89
251	1	1.83	0.61	0.11	0.59	0.89	0.00	0.67	0.00	3.63
252	1	0.87	0.00	0.02	0.00	0.98	0.00	0.67	0.00	0.95
253	1	0.71	0.25	0.43	0.01	0.57	0.00	0.67	0.00	1.08
254	1	2.25	0.00	0.26	0.00	0.74	0.00	0.67	0.00	2.47
255	1	1.96	0.00	0.19	0.00	0.81	0.00	0.67	0.00	2.14
256	1	0.81	0.00	0.70	0.00	0.30	0.00	0.67	0.00	0.89
257	1	1.79	0.75	0.52	0.75	0.48	0.00	0.67	0.00	4.01
258	1	0.62	0.00	0.68	0.00	0.32	0.00	0.67	0.00	0.68
259	1	1.34	0.97	0.34	0.78	0.66	0.00	0.67	0.00	3.80
260	1	1.67	1.67	0.18	0.00	0.82	0.00	0.67	0.00	2.67
261	1	0.59	0.44	0.16	0.45	0.84	0.00	0.67	0.00	1.86
262	1	0.58	0.14	0.00	0.13	1.00	0.00	0.67	0.00	1.01
263	1	0.20	0.00	0.84	4.75	0.16	2.92	0.11	3.00	2.33
264	1	2.37	0.67	0.08	0.67	0.92	0.00	0.67	0.00	4.43
265	1	0.00	0.00	0.74	0.70	0.26	0.04	0.61	1.00	0.49
266	1	1.10	0.51	0.26	0.47	0.74	0.00	0.67	0.00	2.51
267	1	0.33	0.33	0.40	1.17	0.60	0.72	0.38	0.00	2.65
268	1	1.07	0.25	0.19	0.24	0.81	0.00	0.67	0.00	1.83
269	1	1.16	0.00	0.02	0.00	0.98	0.00	0.67	0.00	1.27
270	1	0.79	0.00	0.01	0.00	0.99	0.00	0.67	0.00	0.87
271	1	0.60	0.00	0.68	0.00	0.32	0.00	0.67	0.00	0.66
272	1	1.55	0.00	0.65	0.00	0.35	0.00	0.67	0.00	1.70
273	1	0.54	0.00	0.67	0.00	0.33	0.00	0.67	0.00	0.59
274	1	0.00	0.00	0.70	0.33	0.30	0.33	0.48	1.00	0.27
275	1	0.00	0.00	0.69	1.54	0.31	3.21	0.10	3.00	1.31
276	1	0.00	0.00	1.00	0.00	0.00	0.00	1.00	0.00	0.00
277	1	0.33	0.19	0.32	0.06	0.68	0.00	0.67	0.00	0.64
278	1	0.61	0.00	0.69	0.00	0.31	0.00	0.67	0.00	0.67
279	1	0.21	0.21	0.00	0.71	1.00	1.44	0.25	0.00	2.19
280	1	0.00	0.00	1.00	0.00	0.00	0.00	1.00	0.00	0.00
281	1	0.53	0.11	0.33	0.09	0.67	0.00	0.67	0.00	0.84
282	1	1.10	0.00	0.15	0.00	0.85	0.00	0.67	0.00	1.21
283	1	5.49	5.49	0.13	0.00	0.87	0.00	0.67	0.00	7.94
284	1	1.13	0.00	0.62	0.00	0.38	0.00	0.67	0.00	1.23
285	1	2.40	0.00	0.64	0.00	0.36	0.00	0.67	0.00	2.63
286	1	1.28	1.28	0.63	0.00	0.37	0.00	0.67	0.00	3.64
287	1	0.43	0.03	0.67	3.98	0.33	2.84	0.12	1.00	4.11
288	1	1.07	0.00	0.14	0.00	0.86	0.00	0.67	0.00	1.17
289	1	0.54	0.41	0.00	0.41	1.00	0.00	0.67	0.00	1.72
290	1	0.60	0.59	0.34	0.57	0.66	0.00	0.67	0.00	2.25
291	1	1.23	1.23	0.84	0.00	0.16	0.00	0.67	0.00	4.20
292	1	0.22	0.00	0.73	0.00	0.27	0.00	0.67	0.00	0.24
293	1	0.64	0.54	0.25	0.38	0.75	0.00	0.67	0.00	1.85
294	1	3.39	0.43	0.00	0.43	1.00	0.00	0.67	0.00	4.90
295	1	3.40	0.50	0.00	0.50	1.00	0.00	0.67	0.00	5.10
296	1	0.99	0.28	0.00	0.28	1.00	0.00	0.67	0.00	1.84
297	1	0.98	0.00	0.01	0.00	0.99	0.00	0.67	0.00	1.08
298	1	1.39	1.39	0.63	0.00	0.37	0.00	0.67	0.00	3.89
299	1	1.37	0.53	0.67	0.52	0.33	0.00	0.67	0.00	2.94
300	1	0.98	0.31	0.38	0.30	0.62	0.00	0.67	0.00	1.91
301	1	0.22	0.22	0.00	0.45	1.00	0.42	0.45	0.00	1.46
302	1	0.45	0.00	0.02	0.00	0.98	0.00	0.67	0.00	0.49
303	1	4.67	0.00	0.63	0.00	0.37	0.00	0.67	0.00	5.11
304	1	0.59	0.37	0.06	0.35	0.94	0.00	0.67	0.00	1.62
305	1	0.99	0.28	0.42	0.27	0.58	0.00	0.67	0.00	1.84
306	1	0.00	0.00	0.87	2.93	0.13	4.33	0.05	2.00	1.03
307	1	0.40	0.24	0.45	1.17	0.55	0.31	0.49	0.00	2.50
308	1	0.00	0.00	0.00	0.28	1.00	1.16	0.29	2.00	0.77
309	1	1.30	1.30	0.61	0.00	0.39	0.00	0.67	0.00	3.61
310	1	1.20	0.00	0.65	0.00	0.35	0.00	0.67	0.00	1.31
311	1	0.95	0.74	0.00	0.72	1.00	0.00	0.67	0.00	3.03
312	1	0.63	0.00	0.68	0.00	0.32	0.00	0.67	0.00	0.69
313	1	1.04	1.04	0.42	0.00	0.58	0.00	0.67	0.00	2.34
314	1	0.39	0.39	0.09	0.38	0.91	0.00	0.67	0.00	1.48
315	1	1.18	0.40	0.37	0.32	0.63	0.00	0.67	0.00	2.25
316	1	0.58	0.47	0.31	0.01	0.69	0.00	0.67	0.00	1.05
317	1	0.80	0.54	0.00	0.48	1.00	0.00	0.67	0.00	2.20
318	1	0.74	0.00	0.66	0.00	0.34	0.00	0.67	0.00	0.81
319	1	0.64	0.00	0.68	0.00	0.32	0.00	0.67	0.00	0.70
320	1	1.20	0.27	0.40	0.00	0.60	0.00	0.67	0.00	1.61
321	1	1.44	0.00	0.22	0.00	0.78	0.00	0.67	0.00	1.57
322	1	1.20	0.66	0.15	0.65	0.85	0.00	0.67	0.00	3.11
323	1	0.00	0.00	0.00	0.87	1.00	3.23	0.09	0.00	2.39
324	1	2.67	0.00	0.14	0.00	0.86	0.00	0.67	0.00	2.92
325	1	0.34	0.00	0.44	1.87	0.56	1.48	0.24	1.00	3.25
326	1	1.56	0.00	0.64	0.00	0.36	0.00	0.67	0.00	1.71
327	1	0.00	0.00	1.00	0.00	0.00	0.00	1.00	0.00	0.00
328	1	1.63	1.63	0.21	0.00	0.79	0.00	0.67	0.00	2.73
329	1	2.17	1.22	0.05	1.23	0.95	0.00	0.67	0.00	5.74
330	1	0.41	0.00	0.76	6.88	0.24	4.33	0.05	3.00	4.89
331	1	0.00	0.00	0.19	1.78	0.81	5.20	0.03	2.00	3.94
332	1	0.00	0.00	0.05	0.23	0.95	0.77	0.36	2.00	0.60
333	1	0.00	0.00	1.00	0.00	0.00	0.00	1.00	0.00	0.00
334	1	0.45	0.45	0.19	0.07	0.81	0.00	0.67	0.00	0.87
335	1	0.76	0.76	0.23	0.00	0.77	0.00	0.67	0.00	1.30
336	1	0.59	0.00	0.69	0.00	0.31	0.00	0.67	0.00	0.64
337	1	0.95	0.00	0.62	0.00	0.38	0.00	0.67	0.00	1.04
338	1	1.24	0.87	0.00	0.88	1.00	0.00	0.67	0.00	3.77
339	1	0.93	0.00	0.66	0.00	0.34	0.00	0.67	0.00	1.01
340	1	0.54	0.54	0.80	0.85	0.20	0.01	0.64	0.00	2.25
341	1	0.48	0.22	0.00	0.22	1.00	0.00	0.67	0.00	1.12
342	1	2.25	0.00	0.65	0.00	0.35	0.00	0.67	0.00	2.47
343	1	1.10	0.80	0.50	0.01	0.50	0.00	0.67	0.00	2.31
344	1	1.42	0.14	0.00	0.13	1.00	0.00	0.67	0.00	1.91
345	1	0.57	0.00	0.69	0.00	0.31	0.00	0.67	0.00	0.63
346	1	0.52	0.40	0.51	0.28	0.49	0.00	0.67	0.00	1.50
347	1	0.67	0.00	0.67	0.00	0.33	0.00	0.67	0.00	0.74
348	1	0.30	0.18	0.15	0.14	0.85	0.00	0.67	0.00	0.72
349	1	0.80	0.13	0.04	0.11	0.96	0.00	0.67	0.00	1.19
350	1	0.60	0.60	0.26	0.00	0.74	0.00	0.67	0.00	1.08
351	1	0.52	0.23	0.01	0.22	0.99	0.00	0.67	0.00	1.18
352	1	1.49	0.21	0.04	0.10	0.96	0.00	0.67	0.00	1.91
353	1	0.60	0.00	0.68	0.00	0.32	0.00	0.67	0.00	0.66
354	1	2.05	0.35	0.31	0.00	0.69	0.00	0.67	0.00	2.55
355	1	1.01	0.00	0.01	0.00	0.99	0.00	0.67	0.00	1.10
356	1	8.33	1.30	0.18	1.29	0.82	0.00	0.67	0.00	12.65
357	1	1.12	0.00	0.69	0.00	0.31	0.00	0.67	0.00	1.23
358	1	1.00	1.00	0.28	0.00	0.72	0.00	0.67	0.00	1.86
359	1	2.11	0.00	0.68	0.00	0.32	0.00	0.67	0.00	2.31
360	1	0.53	0.53	0.00	0.68	1.00	0.08	0.59	0.00	2.45
361	1	0.85	0.21	0.00	0.20	1.00	0.00	0.67	0.00	1.48
362	1	0.00	0.00	0.46	1.62	0.54	3.17	0.10	3.00	2.38
363	1	1.32	0.00	0.22	0.00	0.78	0.00	0.67	0.00	1.44
364	1	3.97	0.00	0.19	0.00	0.81	0.00	0.67	0.00	4.35
365	1	0.00	0.00	1.00	0.00	0.00	0.00	1.00	0.00	0.00
366	1	0.60	0.00	0.67	0.00	0.33	0.00	0.67	0.00	0.66
367	1	0.44	0.00	0.70	0.00	0.30	0.00	0.67	0.00	0.48
368	1	1.59	1.59	0.21	0.00	0.79	0.00	0.67	0.00	2.67
369	1	0.00	0.00	0.56	1.70	0.44	3.69	0.07	2.00	2.05
370	1	1.06	0.85	0.14	0.53	0.86	0.00	0.67	0.00	2.75
371	1	2.19	0.41	0.00	0.40	1.00	0.00	0.67	0.00	3.50
372	1	1.53	0.00	0.63	0.00	0.37	0.00	0.67	0.00	1.68
373	1	1.09	0.98	1.00	0.99	0.00	0.00	0.67	0.00	3.90
374	1	1.04	0.66	0.01	0.60	0.99	0.00	0.67	0.00	2.79
375	1	2.41	0.32	0.09	0.29	0.91	0.00	0.67	0.00	3.43
376	1	1.23	0.58	0.14	0.58	0.86	0.00	0.67	0.00	2.95
377	1	10.35	0.00	0.19	0.00	0.81	0.00	0.67	0.00	11.32
378	1	0.00	0.00	1.00	0.00	0.00	0.00	1.00	0.00	0.00
379	1	0.92	0.00	0.66	0.00	0.34	0.00	0.67	0.00	1.00
380	1	1.51	0.13	0.07	0.11	0.93	0.00	0.67	0.00	1.95
381	1	0.55	0.00	0.01	0.00	0.99	0.00	0.67	0.00	0.60
382	1	1.32	0.00	0.65	0.00	0.35	0.00	0.67	0.00	1.44
383	1	1.78	0.27	0.22	0.19	0.78	0.00	0.67	0.00	2.52
384	1	0.47	0.00	0.70	0.00	0.30	0.00	0.67	0.00	0.51
385	1	1.20	0.00	0.15	0.00	0.85	0.00	0.67	0.00	1.31
386	1	0.57	0.00	0.69	0.00	0.31	0.00	0.67	0.00	0.62
387	1	2.29	0.15	0.00	0.14	1.00	0.00	0.67	0.00	2.88
388	1	0.28	0.28	0.03	0.74	0.97	0.84	0.35	0.00	2.31
389	1	0.69	0.00	0.68	0.00	0.32	0.00	0.67	0.00	0.75
390	1	0.53	0.00	0.67	0.00	0.33	0.00	0.67	0.00	0.58
391	1	1.91	0.00	0.25	0.00	0.75	0.00	0.67	0.00	2.08
392	1	2.05	0.00	0.06	0.00	0.94	0.00	0.67	0.00	2.25
393	1	1.39	0.66	0.01	0.65	0.99	0.00	0.67	0.00	3.29
394	1	1.39	0.44	0.09	0.08	0.91	0.00	0.67	0.00	1.85
395	1	1.16	0.56	0.31	0.52	0.69	0.00	0.67	0.00	2.73
396	1	1.21	0.59	0.24	0.59	0.76	0.00	0.67	0.00	2.95
397	1	0.00	0.00	0.00	0.11	1.00	0.48	0.44	1.00	0.30
398	1	1.55	1.55	0.51	0.00	0.49	0.00	0.67	0.00	3.86
399	1	3.75	0.00	0.62	0.00	0.38	0.00	0.67	0.00	4.10
400	1	0.47	0.00	0.74	2.42	0.26	0.87	0.34	2.00	2.25
401	1	2.76	1.26	0.61	0.00	0.39	0.00	0.67	0.00	5.13
402	1	0.63	0.63	0.44	0.00	0.56	0.00	0.67	0.00	1.45
403	1	1.97	1.97	0.34	2.19	0.66	0.01	0.64	0.00	7.98
404	1	1.60	0.80	0.34	4.96	0.66	1.05	0.31	0.00	11.51
405	1	0.30	0.00	0.88	20.47	0.12	3.56	0.08	1.00	7.23
406	1	1.95	0.00	0.30	0.00	0.70	0.00	0.67	0.00	2.14
407	1	1.83	1.30	0.13	0.00	0.87	0.00	0.67	0.00	2.45
408	1	1.58	0.35	0.02	0.14	0.98	0.00	0.67	0.00	2.12
409	1	1.18	0.29	0.39	0.00	0.61	0.00	0.67	0.00	1.61
410	1	1.23	1.23	0.11	0.00	0.89	0.00	0.67	0.00	1.73
411	1	1.66	0.14	0.06	0.14	0.94	0.00	0.67	0.00	2.19
412	1	0.62	0.27	0.46	0.01	0.54	0.00	0.67	0.00	1.02
413	1	0.00	0.00	0.00	0.12	1.00	0.46	0.44	1.00	0.34
414	1	1.43	1.43	0.18	0.00	0.82	0.00	0.67	0.00	2.29
415	1	1.83	0.20	0.05	0.11	0.95	0.00	0.67	0.00	2.32
416	1	1.53	1.53	0.23	0.00	0.77	0.00	0.67	0.00	2.64
417	1	0.00	0.00	1.00	0.00	0.00	0.00	1.00	0.00	0.00
418	1	0.53	0.00	0.67	0.00	0.33	0.00	0.67	0.00	0.58
419	1	0.51	0.21	0.44	0.18	0.56	0.00	0.67	0.00	1.08
420	1	1.16	0.00	0.15	0.00	0.85	0.00	0.67	0.00	1.27
421	1	2.22	1.04	0.65	0.97	0.35	0.00	0.67	0.00	5.22
422	1	1.99	0.32	0.21	0.32	0.79	0.00	0.67	0.00	3.06
423	1	1.01	1.01	0.71	0.00	0.29	0.00	0.67	0.00	3.07
424	1	1.36	1.36	0.00	2.76	1.00	1.41	0.25	0.00	9.06
425	1	0.34	0.00	0.76	3.28	0.24	2.59	0.13	4.00	2.57
426	1	1.24	0.40	0.06	0.38	0.94	0.00	0.67	0.00	2.40
427	1	1.65	1.65	0.51	0.00	0.49	0.00	0.67	0.00	4.11
428	1	0.49	0.44	0.43	0.43	0.57	0.00	0.67	0.00	1.74
429	1	0.36	0.36	0.78	7.22	0.22	3.65	0.08	0.00	5.44
430	1	3.35	0.69	0.11	0.50	0.89	0.00	0.67	0.00	5.09
431	1	1.41	1.00	0.27	0.90	0.73	0.00	0.67	0.00	4.09
432	1	0.46	0.00	0.70	0.00	0.30	0.00	0.67	0.00	0.51
433	1	0.41	0.41	0.40	0.46	0.60	0.00	0.65	0.00	1.65
434	1	1.65	0.21	0.03	0.14	0.97	0.00	0.67	0.00	2.19
435	1	4.00	0.13	0.00	0.13	1.00	0.00	0.67	0.00	4.74
436	1	0.18	0.00	0.74	0.00	0.26	0.00	0.67	0.00	0.19
437	1	0.00	0.00	1.00	0.00	0.00	0.00	1.00	0.00	0.00
438	1	1.23	0.00	0.07	0.00	0.93	0.00	0.67	0.00	1.35
439	1	1.77	0.00	0.19	0.00	0.81	0.00	0.67	0.00	1.94
440	1	1.08	0.49	0.08	0.48	0.92	0.00	0.67	0.00	2.49
441	1	4.72	0.74	0.00	0.72	1.00	0.00	0.67	0.00	7.13
442	1	1.04	0.00	0.01	0.00	0.99	0.00	0.67	0.00	1.14
443	1	0.00	0.00	1.00	0.00	0.00	0.00	1.00	0.00	0.00
444	1	0.00	0.00	1.00	0.00	0.00	0.00	1.00	0.00	0.00
445	1	0.28	0.28	0.24	0.27	0.76	0.00	0.67	0.00	1.06
446	1	1.32	0.71	0.10	0.70	0.90	0.00	0.67	0.00	3.37
447	1	0.28	0.19	0.21	0.10	0.79	0.00	0.67	0.00	0.63
448	1	2.82	0.35	0.05	0.34	0.95	0.00	0.67	0.00	4.03
449	1	0.95	0.73	0.03	0.58	0.97	0.00	0.67	0.00	2.65
450	1	0.67	0.67	0.00	0.78	1.00	0.04	0.61	0.00	2.88
451	1	5.04	0.00	0.19	0.00	0.81	0.00	0.67	0.00	5.51
452	1	0.79	0.79	0.00	1.55	1.00	0.41	0.45	0.00	5.11
453	1	1.56	1.56	0.33	0.00	0.67	0.00	0.67	0.00	3.13
454	1	0.66	0.56	0.03	0.53	0.97	0.00	0.67	0.00	2.17
455	1	0.84	0.00	0.65	0.00	0.35	0.00	0.67	0.00	0.92
456	1	0.00	0.00	0.16	0.16	0.84	0.81	0.36	1.00	0.37
457	1	1.40	1.40	0.54	0.00	0.46	0.00	0.67	0.00	3.60
458	1	1.18	0.62	0.00	0.63	1.00	0.00	0.67	0.00	3.01
459	1	3.64	0.62	0.00	0.62	1.00	0.00	0.67	0.00	5.68
460	1	0.66	0.25	0.31	0.10	0.69	0.00	0.67	0.00	1.11
461	1	0.96	0.96	0.56	0.00	0.44	0.00	0.67	0.00	2.51
462	1	0.28	0.11	0.97	172.89	0.03	11.33	0.00	1.00	14.35
463	1	0.00	0.00	0.78	2.39	0.22	3.98	0.06	1.00	1.46
464	1	1.52	1.52	0.37	0.00	0.63	0.00	0.67	0.00	3.21
465	1	4.57	4.57	0.19	0.19	0.81	0.00	0.67	0.00	7.84
466	1	1.23	0.66	0.07	0.66	0.93	0.00	0.67	0.00	3.15
467	1	0.00	0.00	0.00	0.56	1.00	2.44	0.14	2.00	1.55
468	1	1.27	1.27	0.13	0.00	0.87	0.00	0.67	0.00	1.84
469	1	4.90	4.90	0.32	0.00	0.68	0.00	0.67	0.00	9.62
470	1	3.96	3.96	0.05	0.00	0.95	0.00	0.67	0.00	4.89
471	1	3.19	3.19	0.46	0.00	0.54	0.00	0.67	0.00	7.52
472	1	0.58	0.00	0.68	0.00	0.32	0.00	0.67	0.00	0.64
473	1	0.72	0.29	0.03	0.29	0.97	0.00	0.67	0.00	1.58
474	1	1.16	0.25	0.41	0.15	0.59	0.00	0.67	0.00	1.79
475	1	1.28	0.36	0.01	0.33	0.99	0.00	0.67	0.00	2.32
476	1	0.57	0.00	0.69	0.00	0.31	0.00	0.67	0.00	0.62
477	1	0.54	0.00	0.66	0.00	0.34	0.00	0.67	0.00	0.59
478	1	2.82	0.43	0.00	0.43	1.00	0.00	0.67	0.00	4.27
479	1	2.01	2.01	0.08	0.00	0.92	0.00	0.67	0.00	2.66
480	1	1.06	0.00	0.02	0.00	0.98	0.00	0.67	0.00	1.16
481	1	0.00	0.00	0.75	1.74	0.25	0.96	0.33	2.00	1.18
482	1	0.38	0.15	0.13	0.11	0.87	0.00	0.67	0.00	0.73
483	1	1.17	1.17	0.17	0.00	0.83	0.00	0.67	0.00	1.83
484	1	0.64	0.00	0.68	0.00	0.32	0.00	0.67	0.00	0.70
485	1	0.72	0.18	0.33	0.11	0.67	0.00	0.67	0.00	1.15
486	1	1.38	0.87	0.05	0.87	0.95	0.00	0.67	0.00	3.90
487	1	1.24	1.24	0.59	0.09	0.41	0.00	0.67	0.00	3.47
488	1	3.25	1.01	0.06	0.99	0.94	0.00	0.67	0.00	6.27
489	1	4.73	0.10	0.01	0.10	0.99	0.00	0.67	0.00	5.46
490	1	1.87	0.98	0.33	0.00	0.67	0.00	0.67	0.00	2.92
491	1	0.55	0.55	0.90	16.61	0.10	3.33	0.09	1.00	6.40
492	1	0.39	0.39	0.21	0.18	0.79	0.00	0.67	0.00	1.03
493	1	1.22	0.94	0.50	0.88	0.50	0.00	0.67	0.00	3.82
494	1	1.83	1.24	0.00	1.22	1.00	0.00	0.67	0.00	5.35
495	1	0.74	0.74	0.00	1.57	1.00	0.91	0.33	0.00	5.12
496	1	0.00	0.00	0.00	0.63	1.00	2.96	0.11	1.00	1.74
497	1	1.11	0.98	0.16	0.97	0.84	0.00	0.67	0.00	3.88
498	1	0.57	0.57	0.00	1.08	1.00	0.55	0.41	0.00	3.60
499	1	2.12	1.15	0.18	1.15	0.82	0.00	0.67	0.00	5.47
500	1	0.99	0.99	0.00	1.57	1.00	0.44	0.45	0.00	5.40
501	1	2.26	2.26	0.44	0.00	0.56	0.00	0.67	0.00	5.20
502	1	1.37	1.10	0.00	1.11	1.00	0.00	0.67	0.00	4.54
503	1	1.19	1.19	0.75	0.00	0.25	0.00	0.67	0.00	3.76
504	1	1.44	1.44	0.36	0.00	0.64	0.00	0.67	0.00	3.01
505	1	2.34	2.34	0.60	0.00	0.40	0.00	0.67	0.00	6.42
506	1	0.29	0.16	0.90	5.74	0.10	2.78	0.12	1.00	2.32
507	1	0.59	0.00	0.02	0.00	0.98	0.00	0.67	0.00	0.65
508	1	0.00	0.00	1.00	0.00	0.00	0.00	1.00	0.00	0.00
509	1	0.63	0.26	0.36	0.08	0.64	0.00	0.67	0.00	1.09
510	1	0.00	0.00	0.91	7.71	0.09	6.23	0.02	2.00	1.98
511	1	0.53	0.53	0.27	0.00	0.73	0.00	0.67	0.00	0.97
512	1	0.00	0.00	0.00	0.66	1.00	3.55	0.08	1.00	1.82
513	1	0.62	0.46	0.25	0.26	0.75	0.00	0.67	0.00	1.53
514	1	2.25	1.72	0.21	0.00	0.79	0.00	0.67	0.00	3.43
515	1	0.34	0.34	0.00	1.06	1.00	1.34	0.26	0.00	3.27
516	1	6.47	0.96	0.00	0.96	1.00	0.00	0.67	0.00	9.71
517	1	0.00	0.00	0.00	0.38	1.00	1.73	0.21	1.00	1.05
518	1	1.39	0.65	0.00	0.65	1.00	0.00	0.67	0.00	3.30
519	1	1.10	1.10	0.15	0.00	0.85	0.00	0.67	0.00	1.64
520	1	0.00	0.00	0.39	1.07	0.61	3.10	0.10	1.00	1.81
521	1	0.82	0.44	0.10	0.18	0.90	0.00	0.67	0.00	1.46
522	1	1.38	1.14	0.02	1.15	0.98	0.00	0.67	0.00	4.66
523	1	1.35	0.45	0.00	0.45	1.00	0.00	0.67	0.00	2.72
524	1	0.00	0.00	0.00	0.46	1.00	2.30	0.15	2.00	1.27
525	1	1.36	0.30	0.05	0.30	0.95	0.00	0.67	0.00	2.32
526	1	1.13	0.65	0.08	0.65	0.92	0.00	0.67	0.00	3.02
527	1	1.73	0.14	0.03	0.14	0.97	0.00	0.67	0.00	2.26
528	1	0.94	0.70	0.09	0.70	0.91	0.00	0.67	0.00	2.95
529	1	1.58	0.11	0.00	0.11	1.00	0.00	0.67	0.00	2.03
530	1	0.30	0.29	0.22	0.41	0.78	0.05	0.61	0.00	1.39
531	1	1.36	1.36	0.86	26.18	0.14	3.16	0.10	0.00	14.93
532	1	0.30	0.30	0.00	0.63	1.00	0.52	0.42	0.00	2.06
