# Supplementary material for: Molecular evolution of mammalian genes with epistatic interactions in fertilization
Source: BMC Evol Biol. 2019 Jul 25;19:154. doi: 10.1186/s12862-019-1480-6 (PMC6659299; doi:10.1186/s12862-019-1480-6)
Supplement: Supplementary file 1 — Appendix S1. aBSREL and MEME output files, and summary of codon model analyses. (ZIP 2616 kb) [file 12862_2019_1480_MOESM1_ESM.zip › zp4_Primates_aBSREL.log]

Analysis Description
--------------------
aBSREL (Adaptive branch-site random effects likelihood) uses an adaptive
random effects branch-site model framework to test whether each branch
has evolved under positive selection, using a procedure which infers an
optimal number of rate categories per branch.

- __Requirements__: in-frame codon alignment and a phylogenetic tree

- __Citation__: Less Is More: An Adaptive Branch-Site Random Effects Model for Efficient
Detection of Episodic Diversifying Selection (2015). Mol Biol Evol 32
(5): 1342-1353

- __Written by__: Sergei L Kosakovsky Pond, Ben Murrell, Steven Weaver and Temple iGEM /
UCSD viral evolution group

- __Contact Information__: spond@temple.edu

- __Analysis Version__: 2.0


####Choose Genetic Code

1. [**Universal**] Universal code. (Genebank transl_table=1).
2. [**Vertebrate mtDNA**] Vertebrate mitochondrial DNA code. (Genebank transl_table=2).
3. [**Yeast mtDNA**] Yeast mitochondrial DNA code. (Genebank transl_table=3).
4. [**Mold/Protozoan mtDNA**] Mold, Protozoan and Coelenterate mitochondrial DNA and the Mycloplasma/Spiroplasma code. (Genebank transl_table=4).
5. [**Invertebrate mtDNA**] Invertebrate mitochondrial DNA code. (Genebank transl_table=5).
6. [**Ciliate Nuclear**] Ciliate, Dasycladacean and Hexamita Nuclear code. (Genebank transl_table=6).
7. [**Echinoderm mtDNA**] Echinoderm mitochondrial DNA code. (Genebank transl_table=9).
8. [**Euplotid Nuclear**] Euplotid Nuclear code. (Genebank transl_table=10).
9. [**Alt. Yeast Nuclear**] Alternative Yeast Nuclear code. (Genebank transl_table=12).
10. [**Ascidian mtDNA**] Ascidian mitochondrial DNA code. (Genebank transl_table=13).
11. [**Flatworm mtDNA**] Flatworm mitochondrial DNA code. (Genebank transl_table=14).
12. [**Blepharisma Nuclear**] Blepharisma Nuclear code. (Genebank transl_table=15).
13. [**Chlorophycean mtDNA**] Chlorophycean Mitochondrial Code (transl_table=16).
14. [**Trematode mtDNA**] Trematode Mitochondrial Code (transl_table=21).
15. [**Scenedesmus obliquus mtDNA**] Scenedesmus obliquus mitochondrial Code (transl_table=22).
16. [**Thraustochytrium mtDNA**] Thraustochytrium Mitochondrial Code (transl_table=23).
17. [**Pterobranchia mtDNA**] Pterobranchia Mitochondrial Code (transl_table=24).
18. [**SR1 and Gracilibacteria**] Candidate Division SR1 and Gracilibacteria Code (transl_table=25).
19. [**Pachysolen Nuclear**] Pachysolen tannophilus Nuclear Code (transl_table=26).

>Please choose an option (or press q to cancel selection):

>Select a coding sequence alignment file (`/home/datamonkey/datamonkey-js-test/app/absrel/../../.hyphy/res//TemplateBatchFiles/SelectionAnalyses/`) >Loaded a multiple sequence alignment with **25** sequences, **541** codons, and **1** partitions from `/home/datamonkey/datamonkey-js-test/app/absrel/output/5b2ff00618ed6e609e2469ca`


####Choose the set of branches to test for selection

1. [**All**] Include all branches in the analysis
2. [**Internal**] Include all internal branches in the analysis
3. [**Leaves**] Include all leaf branches in the analysis
4. [**Unlabeled branches**] Set of 47 unlabeled branches

>Please choose an option (or press q to cancel selection):
1. [**All**] Include all branches in the analysis
2. [**Internal**] Include all internal branches in the analysis
3. [**Leaves**] Include all leaf branches in the analysis
4. [**Unlabeled branches**] Set of 47 unlabeled branches

>Please choose an option (or press q to cancel selection):
1. [**All**] Include all branches in the analysis
2. [**Internal**] Include all internal branches in the analysis
3. [**Leaves**] Include all leaf branches in the analysis
4. [**Unlabeled branches**] Set of 47 unlabeled branches

>Please choose an option (or press q to cancel selection):

### * Selected 47 branches for testing: `BUSHBABY, MOUSE_LEMUR, COQUERELS_SIFAKA, Node3, TARSIER, BOLIVIAN_SQUIRREL_MONKEY, CAPUCHIN, Node10, MAS_NIGHT_MONKEY, MARMOSET, Node13, Node9, HUMAN, CHIMPANZEE, BONOBO, Node22, Node20, GORILLA, Node19, ORANGUTAN, Node18, GIBBON, Node17, SOOTY_MANGABEY, DRILL, Node32, OLIVE_BABOON, Node31, MACAQUE, CRAB_EATING_MACAQUE, Node37, PIG_TAILED_MACAQUE, Node36, Node30, VERVET, Node29, RED_COLOBUS, ANGOLA_COLOBUS, Node43, BLACK_SNUB_NOSED_MONKEY, GOLDEN_SNUB_NOSED_MONKEY, Node46, Node42, Node28, Node16, Node8, Node6`


### Obtaining branch lengths and nucleotide substitution biases under the nucleotide GTR model
* Log(L) = -8116.32, AIC-c = 16342.78 (55 estimated parameters)

### Fitting the baseline model with a single dN/dS class per branch, and no site-to-site variation. 
* Log(L) = -7926.99, AIC-c = 16071.74 (108 estimated parameters)
* Branch-level non-synonymous/synonymous rate ratio distribution has median  0.42, and 95% of the weight in  0.00 - 10000000000.00

### Determining the optimal number of rate classes per branch using a step up procedure

|              Branch               |  Length  |  Rates   |     Max. dN/dS     |    Log(L)     |     AIC-c     |Best AIC-c so far|
|-----------------------------------|----------|----------|--------------------|---------------|---------------|-----------------|
|             BUSHBABY              |   0.11   |    2     |    2.91 (12.56%)   |   -7920.86    |   16063.53    |    16063.53     |
|             BUSHBABY              |   0.11   |    3     |    3.39 ( 9.95%)   |   -7920.86    |   16067.60    |    16063.53     |
|              TARSIER              |   0.10   |    2     |    3.41 (16.20%)   |   -7912.66    |   16051.21    |    16051.21     |
|              TARSIER              |   0.10   |    3     |    4.65 (10.39%)   |   -7912.65    |   16055.25    |    16051.21     |
|            MOUSE_LEMUR            |   0.06   |    2     |    2.20 (25.74%)   |   -7909.10    |   16048.16    |    16048.16     |
|            MOUSE_LEMUR            |   0.06   |    3     |    2.62 (17.46%)   |   -7909.12    |   16052.27    |    16048.16     |
|               Node8               |   0.05   |    2     |   13.80 ( 2.36%)   |   -7906.69    |   16047.40    |    16047.40     |
|               Node8               |   0.05   |    3     |   15.22 ( 2.11%)   |   -7906.68    |   16051.46    |    16047.40     |
|               Node3               |   0.04   |    2     |   45.89 ( 0.55%)   |   -7905.20    |   16048.50    |    16047.40     |
|               Node9               |   0.04   |    2     |    0.40 (50.68%)   |   -7906.69    |   16051.47    |    16047.40     |
|               Node6               |   0.04   |    2     |    4.44 (16.25%)   |   -7904.66    |   16047.41    |    16047.40     |
|         COQUERELS_SIFAKA          |   0.03   |    2     |    0.31 (65.62%)   |   -7906.65    |   16051.40    |    16047.40     |
|             MARMOSET              |   0.02   |    2     |    0.41 (21.41%)   |   -7906.69    |   16051.47    |    16047.40     |
|             CAPUCHIN              |   0.02   |    2     |    0.34 (18.08%)   |   -7906.69    |   16051.47    |    16047.40     |
|            CHIMPANZEE             |   0.02   |    2     |   >1000 ( 2.65%)   |   -7837.97    |   15914.03    |    15914.03     |
|            CHIMPANZEE             |   0.02   |    3     |   >1000 ( 2.69%)   |   -7837.96    |   15918.10    |    15914.03     |
|              GIBBON               |   0.02   |    2     |   >1000 ( 1.31%)   |   -7826.59    |   15895.35    |    15895.35     |
|              GIBBON               |   0.02   |    3     |   >1000 ( 1.30%)   |   -7826.59    |   15899.42    |    15895.35     |
|              Node28               |   0.02   |    2     |    2.53 (18.33%)   |   -7826.25    |   15898.73    |    15895.35     |
|     BOLIVIAN_SQUIRREL_MONKEY      |   0.02   |    2     |    0.51 (52.74%)   |   -7826.59    |   15899.42    |    15895.35     |
|              Node16               |   0.02   |    2     |    2.97 ( 8.98%)   |   -7826.55    |   15899.34    |    15895.35     |
|         MAS_NIGHT_MONKEY          |   0.02   |    2     |    0.49 (11.03%)   |   -7826.59    |   15899.42    |    15895.35     |
|             ORANGUTAN             |   0.01   |    2     |   10.05 ( 5.63%)   |   -7825.13    |   15896.49    |    15895.35     |
|            RED_COLOBUS            |   0.01   |    2     |    0.50 ( 9.85%)   |   -7826.59    |   15899.42    |    15895.35     |
|              VERVET               |   0.01   |    2     |    0.49 (45.09%)   |   -7826.59    |   15899.42    |    15895.35     |
|              GORILLA              |   0.01   |    2     |    0.50 (59.20%)   |   -7826.59    |   15899.42    |    15895.35     |
|              Node17               |   0.01   |    2     |    1.00 (55.00%)   |   -7826.59    |   15899.42    |    15895.35     |
|              Node36               |   0.01   |    2     |    0.24 (42.20%)   |   -7826.59    |   15899.42    |    15895.35     |
|          ANGOLA_COLOBUS           |   0.01   |    2     |    0.46 (25.41%)   |   -7826.59    |   15899.43    |    15895.35     |
|              Node46               |   0.01   |    2     |    0.65 ( 8.37%)   |   -7826.59    |   15899.43    |    15895.35     |
|               HUMAN               |   0.01   |    2     |    0.23 (49.37%)   |   -7826.59    |   15899.43    |    15895.35     |
|           OLIVE_BABOON            |   0.01   |    2     |    4.38 (19.48%)   |   -7826.60    |   15899.45    |    15895.35     |
|              Node19               |   0.01   |    2     |    0.83 ( 5.09%)   |   -7826.59    |   15899.41    |    15895.35     |
|              Node42               |   0.01   |    2     |    0.50 (49.70%)   |   -7826.59    |   15899.42    |    15895.35     |
|               DRILL               |   0.00   |    2     |    0.49 ( 2.23%)   |   -7826.59    |   15899.42    |    15895.35     |
|              Node22               |   0.00   |    2     |    2.24 ( 6.51%)   |   -7826.58    |   15899.40    |    15895.35     |
|        CRAB_EATING_MACAQUE        |   0.00   |    2     |   >1000 ( 0.45%)   |   -7820.50    |   15887.24    |    15887.24     |
|        CRAB_EATING_MACAQUE        |   0.00   |    3     |   >1000 ( 0.45%)   |   -7820.50    |   15891.31    |    15887.24     |
|              Node29               |   0.00   |    2     |    1.98 (50.32%)   |   -7820.50    |   15891.32    |    15887.24     |
|     GOLDEN_SNUB_NOSED_MONKEY      |   0.00   |    2     |    0.25 (49.56%)   |   -7820.50    |   15891.31    |    15887.24     |
|          SOOTY_MANGABEY           |   0.00   |    2     |    0.80 (90.13%)   |   -7820.50    |   15891.31    |    15887.24     |
|              Node20               |   0.00   |    2     |    0.39 (40.66%)   |   -7820.50    |   15891.31    |    15887.24     |
|              BONOBO               |   0.00   |    2     |    8.78 ( 1.65%)   |   -7820.46    |   15891.24    |    15887.24     |
|              Node10               |   0.00   |    2     |   >1000 (15.44%)   |   -7820.53    |   15891.38    |    15887.24     |
|              Node13               |   0.00   |    2     |    0.00 (98.04%)   |   -7820.50    |   15891.31    |    15887.24     |
|              MACAQUE              |   0.00   |    2     |    0.25 ( 0.00%)   |   -7820.50    |   15891.31    |    15887.24     |
|              Node30               |   0.00   |    2     |    0.25 ( 0.00%)   |   -7820.50    |   15891.31    |    15887.24     |
|        PIG_TAILED_MACAQUE         |   0.00   |    2     |    0.25 ( 0.00%)   |   -7820.50    |   15891.31    |    15887.24     |
|              Node43               |   0.00   |    2     |    0.25 ( 1.96%)   |   -7822.73    |   15895.77    |    15887.24     |
|      BLACK_SNUB_NOSED_MONKEY      |   0.00   |    2     |    0.25 ( 1.96%)   |   -7820.50    |   15891.31    |    15887.24     |
|              Node18               |   0.00   |    2     |    0.25 ( 1.96%)   |   -7820.50    |   15891.31    |    15887.24     |
|              Node31               |   0.00   |    2     |    0.25 ( 1.96%)   |   -7820.50    |   15891.31    |    15887.24     |
|              Node32               |   0.00   |    2     |    0.25 ( 1.96%)   |   -7820.50    |   15891.31    |    15887.24     |
|              Node37               |   0.00   |    2     |    0.25 ( 1.96%)   |   -7820.50    |   15891.31    |    15887.24     |

### Rate class analyses summary
*  7 branches with **2** rate classes
*  40 branches with **1** rate classes

### Improving parameter estimates of the adaptive rate class model
* Log(L) = -7818.04, AIC-c = 15882.32 (122 estimated parameters)

### Testing selected branches for selection

|              Branch               |  Rates   |     Max. dN/dS     |      Test LRT      |Uncorrected p-value |
|-----------------------------------|----------|--------------------|--------------------|--------------------|
|             BUSHBABY              |     2    |    2.91 (11.96%)   |        2.19        |       0.12844      |
|              TARSIER              |     2    |    3.63 (14.67%)   |        5.61        |       0.02175      |
|            MOUSE_LEMUR            |     2    |    2.11 (26.03%)   |        1.91        |       0.14909      |
|               Node8               |     2    |   14.55 ( 2.15%)   |        2.47        |       0.11041      |
|               Node3               |     1    |   0.53 (100.00%)   |        0.00        |       1.00000      |
|               Node9               |     1    |   0.32 (100.00%)   |        0.00        |       1.00000      |
|               Node6               |     1    |   0.55 (100.00%)   |        0.00        |       1.00000      |
|         COQUERELS_SIFAKA          |     1    |   0.29 (100.00%)   |        0.00        |       1.00000      |
|             MARMOSET              |     1    |   0.27 (100.00%)   |        0.00        |       1.00000      |
|             CAPUCHIN              |     1    |   0.25 (100.00%)   |        0.00        |       1.00000      |
|            CHIMPANZEE             |     2    |   >1000 ( 2.69%)   |       118.28       |       0.00000      |
|              GIBBON               |     2    |   >1000 ( 1.30%)   |       20.80        |       0.00001      |
|              Node28               |     1    |   0.41 (100.00%)   |        0.00        |       1.00000      |
|     BOLIVIAN_SQUIRREL_MONKEY      |     1    |   0.45 (100.00%)   |        0.00        |       1.00000      |
|              Node16               |     1    |   0.54 (100.00%)   |        0.00        |       1.00000      |
|         MAS_NIGHT_MONKEY          |     1    |   0.40 (100.00%)   |        0.00        |       1.00000      |
|             ORANGUTAN             |     1    |   0.67 (100.00%)   |        0.00        |       1.00000      |
|            RED_COLOBUS            |     1    |   0.23 (100.00%)   |        0.00        |       1.00000      |
|              VERVET               |     1    |   0.43 (100.00%)   |        0.00        |       1.00000      |
|              GORILLA              |     1    |   0.45 (100.00%)   |        0.00        |       1.00000      |
|              Node17               |     1    |   0.89 (100.00%)   |        0.00        |       1.00000      |
|              Node36               |     1    |   0.21 (100.00%)   |        0.00        |       1.00000      |
|          ANGOLA_COLOBUS           |     1    |   0.28 (100.00%)   |        0.00        |       1.00000      |
|              Node46               |     1    |   0.24 (100.00%)   |        0.00        |       1.00000      |
|               HUMAN               |     1    |   0.11 (100.00%)   |        0.00        |       1.00000      |
|           OLIVE_BABOON            |     1    |   1.65 (100.00%)   |        0.42        |       0.34668      |
|              Node19               |     1    |   0.23 (100.00%)   |        0.00        |       1.00000      |
|              Node42               |     1    |   0.33 (100.00%)   |        0.00        |       1.00000      |
|               DRILL               |     1    |   0.39 (100.00%)   |        0.00        |       1.00000      |
|              Node22               |     1    |   0.32 (100.00%)   |        0.00        |       1.00000      |
|        CRAB_EATING_MACAQUE        |     2    |   >1000 ( 0.46%)   |       11.85        |       0.00092      |
