# Supplementary material for: Molecular evolution of mammalian genes with epistatic interactions in fertilization
Source: BMC Evol Biol. 2019 Jul 25;19:154. doi: 10.1186/s12862-019-1480-6 (PMC6659299; doi:10.1186/s12862-019-1480-6)
Supplement: Supplementary file 1 — Appendix S1. aBSREL and MEME output files, and summary of codon model analyses. (ZIP 2616 kb) [file 12862_2019_1480_MOESM1_ESM.zip › zp4_Primates_MEME.csv]

Site	Partition	&alpha;	&beta;<sup>-</sup>	p<sup>-</sup>	&beta;<sup>+</sup>	p<sup>+</sup>	LRT	p-value	# branches under selection	Total branch length
1	1	0.00	0.00	1.00	0.00	0.00	0.00	1.00	0.00	0.00
2	1	0.00	0.00	0.83	9.86	0.17	0.62	0.40	2.00	1.53
3	1	1.05	0.00	0.10	0.00	0.90	0.00	0.67	0.00	0.41
4	1	1.09	0.61	1.00	0.42	0.00	0.00	0.67	0.00	0.99
5	1	0.00	0.00	0.00	1.08	1.00	2.04	0.18	0.00	1.00
6	1	3.11	0.75	1.00	0.59	0.00	0.00	0.67	0.00	1.90
7	1	0.89	0.89	0.00	1.28	1.00	0.10	0.58	0.00	1.53
8	1	1.28	0.00	0.70	0.00	0.30	0.00	0.67	0.00	0.50
9	1	0.55	0.00	0.19	0.00	0.81	0.00	0.67	0.00	0.21
10	1	1.10	0.00	0.02	0.00	0.98	0.00	0.67	0.00	0.43
11	1	0.95	0.95	0.00	2.72	1.00	1.00	0.32	0.00	2.89
12	1	0.78	0.78	0.00	1.49	1.00	0.31	0.49	0.00	1.68
13	1	1.88	0.00	0.02	0.00	0.98	0.00	0.67	0.00	0.73
14	1	0.84	0.00	0.68	0.00	0.32	0.00	0.67	0.00	0.33
15	1	1.40	0.00	0.69	0.00	0.31	0.00	0.67	0.00	0.54
16	1	0.85	0.79	0.75	0.79	0.25	0.00	0.67	0.00	1.06
17	1	1.43	1.43	0.82	0.00	0.18	0.00	0.67	0.00	1.64
18	1	2.56	0.00	0.62	0.00	0.38	0.00	0.67	0.00	1.00
19	1	1.05	0.39	1.00	0.01	0.00	0.00	0.67	0.00	0.77
20	1	0.00	0.00	0.92	10.75	0.08	4.88	0.04	1.00	0.78
21	1	1.33	0.51	0.62	3.88	0.38	0.10	0.58	0.00	2.16
22	1	2.71	0.66	1.00	0.65	0.00	0.00	0.67	0.00	1.67
23	1	4.34	0.00	0.68	0.00	0.32	0.00	0.67	0.00	1.69
24	1	0.00	0.00	0.46	0.66	0.54	0.53	0.42	0.00	0.33
25	1	2.91	2.91	0.31	0.00	0.69	0.00	0.67	0.00	1.95
26	1	2.16	2.16	0.67	0.00	0.33	0.00	0.67	0.00	2.17
27	1	0.00	0.00	0.00	2.03	1.00	3.34	0.09	0.00	1.88
28	1	2.46	1.81	1.00	1.78	0.00	0.00	0.67	0.00	2.63
29	1	0.94	0.86	1.00	0.84	0.00	0.00	0.67	0.00	1.16
30	1	1.22	0.33	0.51	0.31	0.49	0.00	0.67	0.00	0.77
31	1	0.00	0.00	1.00	0.00	0.00	0.00	1.00	0.00	0.00
32	1	0.00	0.00	1.00	0.00	0.00	0.00	1.00	0.00	0.00
33	1	16.59	0.35	0.14	0.35	0.86	0.00	0.67	0.00	6.78
34	1	0.00	0.00	1.00	0.00	0.00	0.00	1.00	0.00	0.00
35	1	0.79	0.00	0.67	0.00	0.33	0.00	0.67	0.00	0.31
36	1	2.07	2.07	0.00	2.27	1.00	0.01	0.64	0.00	2.90
37	1	2.14	2.14	0.00	3.18	1.00	0.11	0.57	0.00	3.77
38	1	1.25	0.30	0.94	0.21	0.06	0.00	0.67	0.00	0.76
39	1	3.02	0.00	0.01	0.00	0.99	0.00	0.67	0.00	1.17
40	1	0.00	0.00	0.00	0.49	1.00	0.79	0.36	0.00	0.45
41	1	1.57	0.00	0.63	0.00	0.37	0.00	0.67	0.00	0.61
42	1	0.00	0.00	0.00	0.76	1.00	1.55	0.23	0.00	0.70
43	1	0.00	0.00	0.00	0.84	1.00	1.99	0.18	0.00	0.78
44	1	1.71	0.29	1.00	0.22	0.00	0.00	0.67	0.00	0.94
45	1	2.40	2.40	0.23	0.00	0.77	0.00	0.67	0.00	1.45
46	1	1.25	0.00	0.76	11.86	0.24	3.22	0.10	3.00	3.10
47	1	0.00	0.00	0.00	0.46	1.00	0.70	0.38	0.00	0.42
48	1	0.00	0.00	1.00	0.00	0.00	0.00	1.00	0.00	0.00
49	1	0.00	0.00	0.00	0.38	1.00	0.95	0.33	1.00	0.35
50	1	0.93	0.00	0.39	3.05	0.61	0.38	0.46	2.00	2.07
51	1	0.00	0.00	0.00	0.85	1.00	1.67	0.22	1.00	0.79
52	1	0.83	0.62	0.69	0.01	0.31	0.00	0.67	0.00	0.72
53	1	1.79	0.00	0.66	0.00	0.34	0.00	0.67	0.00	0.70
54	1	1.94	0.00	0.67	0.00	0.33	0.00	0.67	0.00	0.76
55	1	3.28	0.63	0.89	0.62	0.11	0.00	0.67	0.00	1.86
56	1	0.00	0.00	0.00	0.55	1.00	0.60	0.40	0.00	0.51
57	1	1.94	1.94	0.65	0.00	0.35	0.00	0.67	0.00	1.92
58	1	0.00	0.00	1.00	0.00	0.00	0.00	1.00	0.00	0.00
59	1	0.00	0.00	1.00	0.00	0.00	0.00	1.00	0.00	0.00
60	1	0.00	0.00	0.00	1.66	1.00	1.83	0.20	2.00	1.53
61	1	0.96	0.00	0.67	0.00	0.33	0.00	0.67	0.00	0.37
62	1	0.82	0.00	0.67	0.00	0.33	0.00	0.67	0.00	0.32
63	1	0.51	0.00	0.05	0.00	0.95	0.00	0.67	0.00	0.20
64	1	3.08	3.08	0.44	2.82	0.56	0.00	0.67	0.00	3.91
65	1	0.00	0.00	0.00	0.35	1.00	0.49	0.43	0.00	0.32
66	1	0.00	0.00	0.54	1.56	0.46	1.14	0.29	1.00	0.66
67	1	2.78	0.00	0.02	0.00	0.98	0.00	0.67	0.00	1.08
68	1	0.00	0.00	1.00	0.00	0.00	0.00	1.00	0.00	0.00
69	1	1.17	0.00	0.64	0.00	0.36	0.00	0.67	0.00	0.45
70	1	0.00	0.00	1.00	0.00	0.00	0.00	1.00	0.00	0.00
71	1	2.18	0.00	0.66	0.00	0.34	0.00	0.67	0.00	0.85
72	1	1.26	0.79	0.89	0.33	0.11	0.00	0.67	0.00	1.17
73	1	1.17	0.00	0.64	0.00	0.36	0.00	0.67	0.00	0.46
74	1	0.00	0.00	1.00	0.00	0.00	0.00	1.00	0.00	0.00
75	1	0.00	0.00	0.00	0.35	1.00	0.68	0.38	1.00	0.32
76	1	0.00	0.00	1.00	0.00	0.00	0.00	1.00	0.00	0.00
77	1	2.96	0.35	0.26	0.35	0.74	0.00	0.67	0.00	1.48
78	1	0.93	0.37	0.66	0.26	0.34	0.00	0.67	0.00	0.67
79	1	1.46	0.00	0.71	5.77	0.29	0.78	0.36	2.00	2.13
80	1	1.10	1.10	0.33	0.00	0.67	0.00	0.67	0.00	0.76
81	1	5.06	5.06	0.22	0.00	0.78	0.00	0.67	0.00	3.00
82	1	0.00	0.00	1.00	0.00	0.00	0.00	1.00	0.00	0.00
83	1	0.00	0.00	0.61	0.79	0.39	0.40	0.46	0.00	0.28
84	1	3.72	0.00	0.68	0.00	0.32	0.00	0.67	0.00	1.45
85	1	0.00	0.00	1.00	0.00	0.00	0.00	1.00	0.00	0.00
86	1	1.73	1.08	0.77	0.97	0.23	0.00	0.67	0.00	1.65
87	1	0.00	0.00	1.00	0.00	0.00	0.00	1.00	0.00	0.00
88	1	3.41	0.00	0.64	0.00	0.36	0.00	0.67	0.00	1.33
89	1	2.44	0.50	0.48	0.28	0.52	0.00	0.67	0.00	1.31
90	1	0.00	0.00	0.80	5.61	0.20	1.71	0.21	1.00	1.06
91	1	4.10	0.00	0.66	0.00	0.34	0.00	0.67	0.00	1.60
92	1	1.59	0.33	0.80	0.21	0.20	0.00	0.67	0.00	0.90
93	1	1.07	0.90	0.70	0.17	0.30	0.00	0.67	0.00	1.04
94	1	0.00	0.00	1.00	0.00	0.00	0.00	1.00	0.00	0.00
95	1	0.00	0.00	0.84	9.90	0.16	2.13	0.17	0.00	1.46
96	1	0.00	0.00	0.00	0.42	1.00	0.79	0.36	1.00	0.39
97	1	1.01	0.00	0.01	0.00	0.99	0.00	0.67	0.00	0.39
98	1	0.00	0.00	1.00	0.00	0.00	0.00	1.00	0.00	0.00
99	1	0.00	0.00	0.84	4.85	0.16	1.95	0.19	1.00	0.70
100	1	0.00	0.00	0.93	8.90	0.07	0.89	0.34	1.00	0.60
101	1	0.00	0.00	1.00	0.00	0.00	0.00	1.00	0.00	0.00
102	1	1.42	0.72	1.00	0.47	0.00	0.00	0.67	0.00	1.22
103	1	12.03	0.00	0.70	0.00	0.30	0.00	0.67	0.00	4.68
104	1	0.00	0.00	0.00	0.75	1.00	1.26	0.27	0.00	0.69
105	1	0.00	0.00	0.79	3.73	0.21	0.29	0.49	2.00	0.72
106	1	0.67	0.67	0.49	1.15	0.51	0.06	0.60	0.00	1.11
107	1	8.18	0.89	0.48	0.88	0.52	0.00	0.67	0.00	4.00
108	1	0.00	0.00	1.00	0.00	0.00	0.00	1.00	0.00	0.00
109	1	2.17	0.94	1.00	0.63	0.00	0.00	0.67	0.00	1.71
110	1	0.00	0.00	1.00	0.00	0.00	0.00	1.00	0.00	0.00
111	1	0.00	0.00	0.00	0.36	1.00	0.89	0.34	0.00	0.33
112	1	2.61	0.87	0.91	0.72	0.09	0.00	0.67	0.00	1.81
113	1	1.89	0.71	1.00	0.67	0.00	0.00	0.67	0.00	1.39
114	1	1.00	1.00	0.00	2.67	1.00	0.89	0.34	0.00	2.86
115	1	1.01	0.00	0.66	0.00	0.34	0.00	0.67	0.00	0.39
116	1	0.00	0.00	0.45	2.35	0.55	2.55	0.14	2.00	1.20
117	1	4.85	0.72	0.25	0.28	0.75	0.00	0.67	0.00	2.25
118	1	0.00	0.00	0.00	1.38	1.00	1.82	0.20	1.00	1.27
119	1	2.61	2.61	0.65	0.00	0.35	0.00	0.67	0.00	2.60
120	1	2.97	0.00	0.67	0.00	0.33	0.00	0.67	0.00	1.16
121	1	1.58	0.71	1.00	0.46	0.00	0.00	0.67	0.00	1.28
122	1	1.26	0.34	1.00	0.33	0.00	0.00	0.67	0.00	0.81
123	1	0.00	0.00	0.83	6.89	0.17	3.64	0.08	1.00	1.11
124	1	0.00	0.00	0.00	0.73	1.00	0.97	0.32	1.00	0.68
125	1	0.00	0.00	1.00	0.00	0.00	0.00	1.00	0.00	0.00
126	1	1.99	0.00	0.67	0.00	0.33	0.00	0.67	0.00	0.78
127	1	0.00	0.00	0.00	0.31	1.00	0.49	0.43	0.00	0.29
128	1	0.00	0.00	1.00	0.00	0.00	0.00	1.00	0.00	0.00
129	1	0.85	0.00	0.68	0.00	0.32	0.00	0.67	0.00	0.33
130	1	1.54	0.74	0.87	0.55	0.13	0.00	0.67	0.00	1.26
131	1	1.14	0.34	1.00	0.06	0.00	0.00	0.67	0.00	0.76
132	1	0.86	0.00	0.68	0.00	0.32	0.00	0.67	0.00	0.34
133	1	0.45	0.45	0.00	0.66	1.00	0.07	0.59	0.00	0.78
134	1	0.98	0.98	0.40	0.00	0.60	0.00	0.67	0.00	0.75
135	1	1.09	1.09	0.95	164.31	0.05	6.50	0.02	1.00	8.54
136	1	0.00	0.00	1.00	0.00	0.00	0.00	1.00	0.00	0.00
137	1	0.87	0.87	0.45	0.00	0.55	0.00	0.67	0.00	0.70
138	1	1.62	0.00	0.67	0.00	0.33	0.00	0.67	0.00	0.63
139	1	0.00	0.00	0.13	1.95	0.87	2.04	0.18	0.00	1.57
140	1	0.00	0.00	0.00	0.79	1.00	1.58	0.23	1.00	0.73
141	1	0.00	0.00	1.00	0.00	0.00	0.00	1.00	0.00	0.00
142	1	0.00	0.00	0.00	1.59	1.00	1.78	0.21	0.00	1.47
143	1	1.26	0.00	0.64	0.00	0.36	0.00	0.67	0.00	0.49
144	1	0.00	0.00	0.88	13.74	0.12	3.94	0.07	2.00	1.48
145	1	0.89	0.00	0.67	0.00	0.33	0.00	0.67	0.00	0.35
146	1	0.00	0.00	0.92	7.03	0.08	0.86	0.34	1.00	0.54
147	1	0.00	0.00	1.00	0.00	0.00	0.00	1.00	0.00	0.00
148	1	4.37	0.83	1.00	0.77	0.00	0.00	0.67	0.00	2.47
149	1	0.95	0.00	0.37	11.56	0.63	4.49	0.05	1.00	7.14
150	1	1.38	0.00	0.63	0.00	0.37	0.00	0.67	0.00	0.54
151	1	0.94	0.00	0.01	0.00	0.99	0.00	0.67	0.00	0.37
152	1	1.30	0.58	1.00	0.47	0.00	0.00	0.67	0.00	1.04
153	1	2.29	2.29	0.20	0.00	0.80	0.00	0.67	0.00	1.32
154	1	1.13	0.00	0.65	0.00	0.35	0.00	0.67	0.00	0.44
155	1	0.64	0.64	0.00	1.19	1.00	0.30	0.49	0.00	1.35
156	1	1.77	0.93	1.00	0.69	0.00	0.00	0.67	0.00	1.55
157	1	0.66	0.00	0.70	0.00	0.30	0.00	0.67	0.00	0.26
158	1	0.00	0.00	0.52	0.91	0.48	0.80	0.36	0.00	0.40
159	1	0.00	0.00	1.00	0.00	0.00	0.00	1.00	0.00	0.00
160	1	0.00	0.00	1.00	0.00	0.00	0.00	1.00	0.00	0.00
161	1	1.28	1.28	0.00	1.80	1.00	0.12	0.56	0.00	2.16
162	1	2.20	2.20	0.58	0.00	0.42	0.00	0.67	0.00	2.03
163	1	0.00	0.00	1.00	0.00	0.00	0.00	1.00	0.00	0.00
164	1	4.81	0.00	0.66	0.00	0.34	0.00	0.67	0.00	1.87
165	1	2.91	0.00	0.63	0.00	0.37	0.00	0.67	0.00	1.13
166	1	2.41	2.27	0.56	0.00	0.44	0.00	0.67	0.00	2.12
167	1	2.50	2.50	0.29	0.00	0.71	0.00	0.67	0.00	1.65
168	1	0.00	0.00	1.00	0.00	0.00	0.00	1.00	0.00	0.00
169	1	2.61	0.00	0.64	0.00	0.36	0.00	0.67	0.00	1.02
170	1	2.75	0.00	0.64	0.00	0.36	0.00	0.67	0.00	1.07
171	1	1.43	0.00	0.64	0.00	0.36	0.00	0.67	0.00	0.56
172	1	0.00	0.00	0.85	6.48	0.15	1.39	0.26	2.00	0.88
173	1	1.03	0.88	0.99	0.82	0.01	0.00	0.67	0.00	1.21
174	1	0.93	0.93	0.00	1.39	1.00	0.12	0.57	0.00	1.65
175	1	0.00	0.00	0.00	0.80	1.00	1.07	0.30	1.00	0.74
176	1	0.00	0.00	0.00	0.41	1.00	0.85	0.35	1.00	0.38
177	1	2.01	2.01	0.19	0.00	0.81	0.00	0.67	0.00	1.14
178	1	0.00	0.00	1.00	0.00	0.00	0.00	1.00	0.00	0.00
179	1	0.00	0.00	1.00	0.00	0.00	0.00	1.00	0.00	0.00
180	1	0.00	0.00	0.94	14.20	0.06	1.14	0.29	1.00	0.82
181	1	13.52	0.00	0.70	0.00	0.30	0.00	0.67	0.00	5.27
182	1	0.63	0.00	0.69	0.00	0.31	0.00	0.67	0.00	0.25
183	1	0.00	0.00	0.78	1.54	0.22	0.46	0.44	1.00	0.32
184	1	7.76	0.69	0.52	0.66	0.48	0.00	0.67	0.00	3.65
185	1	0.00	0.00	0.93	12.58	0.07	1.26	0.27	1.00	0.78
186	1	3.20	3.20	0.14	0.00	0.86	0.00	0.67	0.00	1.66
187	1	2.25	2.25	0.29	0.00	0.71	0.00	0.67	0.00	1.48
188	1	1.57	1.57	0.47	1.57	0.53	0.00	0.67	0.00	2.07
189	1	4.26	0.00	0.66	0.00	0.34	0.00	0.67	0.00	1.66
190	1	3.16	3.16	0.44	0.00	0.56	0.00	0.67	0.00	2.52
191	1	0.00	0.00	0.00	1.15	1.00	2.76	0.12	1.00	1.06
192	1	2.92	0.00	0.63	0.00	0.37	0.00	0.67	0.00	1.14
193	1	0.92	0.00	0.66	0.00	0.34	0.00	0.67	0.00	0.36
194	1	3.34	3.34	0.29	0.00	0.71	0.00	0.67	0.00	2.19
195	1	0.00	0.00	1.00	0.00	0.00	0.00	1.00	0.00	0.00
196	1	3.47	0.00	0.67	0.00	0.33	0.00	0.67	0.00	1.35
197	1	1.18	0.00	0.64	0.00	0.36	0.00	0.67	0.00	0.46
198	1	0.84	0.00	0.67	0.00	0.33	0.00	0.67	0.00	0.33
199	1	0.00	0.00	1.00	0.00	0.00	0.00	1.00	0.00	0.00
200	1	0.00	0.00	1.00	0.00	0.00	0.00	1.00	0.00	0.00
201	1	0.00	0.00	0.95	26.58	0.05	2.02	0.18	1.00	1.17
202	1	6.14	0.00	0.02	0.00	0.98	0.00	0.67	0.00	2.39
203	1	0.88	0.84	1.00	0.83	0.00	0.00	0.67	0.00	1.12
204	1	0.90	0.86	0.68	0.52	0.32	0.00	0.67	0.00	1.04
205	1	1.81	1.66	0.65	1.46	0.35	0.00	0.67	0.00	2.18
206	1	1.79	0.00	0.66	0.00	0.34	0.00	0.67	0.00	0.70
207	1	5.55	0.00	0.70	0.00	0.30	0.00	0.67	0.00	2.16
208	1	0.00	0.00	1.00	0.00	0.00	0.00	1.00	0.00	0.00
209	1	0.91	0.91	0.52	0.00	0.48	0.00	0.67	0.00	0.80
210	1	0.00	0.00	0.00	0.61	1.00	1.25	0.28	1.00	0.56
211	1	0.00	0.00	0.00	0.34	1.00	0.56	0.41	0.00	0.31
212	1	0.99	0.00	0.67	0.00	0.33	0.00	0.67	0.00	0.38
213	1	0.00	0.00	1.00	0.00	0.00	0.00	1.00	0.00	0.00
214	1	0.00	0.00	0.53	1.89	0.47	1.21	0.28	0.00	0.83
215	1	0.00	0.00	1.00	0.00	0.00	0.00	1.00	0.00	0.00
216	1	0.93	0.79	0.77	0.79	0.23	0.00	0.67	0.00	1.09
217	1	3.07	3.07	0.50	0.00	0.50	0.00	0.67	0.00	2.60
218	1	2.31	0.39	0.52	0.31	0.48	0.00	0.67	0.00	1.23
219	1	0.00	0.00	1.00	0.00	0.00	0.00	1.00	0.00	0.00
220	1	3.08	0.00	0.63	0.00	0.37	0.00	0.67	0.00	1.20
221	1	1.39	0.29	1.00	0.23	0.00	0.00	0.67	0.00	0.81
222	1	4.48	1.74	1.00	1.47	0.00	0.00	0.67	0.00	3.35
223	1	1.17	0.00	0.64	0.00	0.36	0.00	0.67	0.00	0.46
224	1	2.04	1.43	1.00	1.22	0.00	0.00	0.67	0.00	2.12
225	1	0.00	0.00	1.00	0.00	0.00	0.00	1.00	0.00	0.00
226	1	0.82	0.00	0.68	0.00	0.32	0.00	0.67	0.00	0.32
227	1	1.23	1.23	0.00	1.71	1.00	0.01	0.64	0.00	2.06
228	1	0.66	0.42	0.99	0.37	0.01	0.00	0.67	0.00	0.65
229	1	1.43	0.00	0.66	0.00	0.34	0.00	0.67	0.00	0.56
230	1	0.00	0.00	0.00	0.82	1.00	0.64	0.39	1.00	0.76
231	1	1.07	1.07	0.55	1.49	0.45	0.02	0.63	0.00	1.58
232	1	2.56	0.00	0.02	0.00	0.98	0.00	0.67	0.00	1.00
233	1	1.02	0.48	0.74	0.33	0.26	0.00	0.67	0.00	0.81
234	1	0.51	0.00	0.01	0.00	0.99	0.00	0.67	0.00	0.20
235	1	0.00	0.00	1.00	0.00	0.00	0.00	1.00	0.00	0.00
236	1	0.73	0.00	0.89	25.92	0.11	5.17	0.03	2.00	2.93
237	1	0.00	0.00	0.00	0.97	1.00	1.57	0.23	1.00	0.90
238	1	1.66	0.00	0.67	0.00	0.33	0.00	0.67	0.00	0.65
239	1	1.92	0.00	0.63	0.00	0.37	0.00	0.67	0.00	0.75
240	1	0.00	0.00	1.00	0.00	0.00	0.00	1.00	0.00	0.00
241	1	0.91	0.00	0.67	0.00	0.33	0.00	0.67	0.00	0.36
242	1	0.00	0.00	1.00	0.00	0.00	0.00	1.00	0.00	0.00
243	1	0.96	0.00	0.66	0.00	0.34	0.00	0.67	0.00	0.38
244	1	1.09	0.00	0.02	0.00	0.98	0.00	0.67	0.00	0.43
245	1	0.72	0.34	1.00	0.15	0.00	0.00	0.67	0.00	0.60
246	1	0.00	0.00	0.18	0.38	0.82	0.69	0.38	1.00	0.29
247	1	0.00	0.00	0.57	4.28	0.43	2.46	0.14	1.00	1.69
248	1	0.00	0.00	0.00	0.35	1.00	0.60	0.40	0.00	0.32
249	1	0.83	0.40	0.80	0.29	0.20	0.00	0.67	0.00	0.67
250	1	0.00	0.00	0.00	0.72	1.00	1.81	0.20	1.00	0.67
251	1	1.39	0.00	0.63	0.00	0.37	0.00	0.67	0.00	0.54
252	1	0.00	0.00	0.88	24.80	0.12	3.95	0.06	1.00	2.75
253	1	0.00	0.00	0.00	0.38	1.00	0.96	0.33	1.00	0.35
254	1	1.82	1.82	0.28	0.00	0.72	0.00	0.67	0.00	1.18
255	1	10000.00	0.00	0.01	0.00	0.99	0.00	0.67	0.00	3894.50
256	1	2.11	0.00	0.64	0.00	0.36	0.00	0.67	0.00	0.82
257	1	4.45	0.00	0.01	0.00	0.99	0.00	0.67	0.00	1.73
258	1	2.30	0.00	0.64	0.00	0.36	0.00	0.67	0.00	0.89
259	1	0.00	0.00	1.00	0.00	0.00	0.00	1.00	0.00	0.00
260	1	3.68	1.44	0.26	0.09	0.74	0.00	0.67	0.00	1.83
261	1	0.00	0.00	1.00	0.00	0.00	0.00	1.00	0.00	0.00
262	1	1.84	0.00	0.11	0.00	0.89	0.00	0.67	0.00	0.72
263	1	0.90	0.00	0.02	0.00	0.98	0.00	0.67	0.00	0.35
264	1	6.59	0.32	0.48	0.32	0.52	0.00	0.67	0.00	2.86
265	1	1.76	0.00	0.67	0.00	0.33	0.00	0.67	0.00	0.69
266	1	0.00	0.00	0.90	4.37	0.10	0.78	0.36	1.00	0.42
267	1	2.41	2.41	0.36	0.22	0.64	0.00	0.67	0.00	1.88
268	1	0.00	0.00	0.64	2.42	0.36	1.44	0.25	1.00	0.81
269	1	1.40	0.00	0.15	0.00	0.85	0.00	0.67	0.00	0.54
270	1	1.82	1.14	1.00	0.88	0.00	0.00	0.67	0.00	1.76
271	1	2.08	0.00	0.64	0.00	0.36	0.00	0.67	0.00	0.81
272	1	4.68	0.00	0.69	0.00	0.31	0.00	0.67	0.00	1.82
273	1	0.00	0.00	0.00	0.39	1.00	0.71	0.38	0.00	0.36
274	1	0.96	0.00	0.66	0.00	0.34	0.00	0.67	0.00	0.37
275	1	0.95	0.00	0.66	0.00	0.34	0.00	0.67	0.00	0.37
276	1	1.40	0.00	0.63	0.00	0.37	0.00	0.67	0.00	0.54
277	1	3.25	0.00	0.22	0.00	0.78	0.00	0.67	0.00	1.27
278	1	0.00	0.00	0.00	0.35	1.00	0.60	0.40	0.00	0.32
279	1	0.00	0.00	0.00	0.39	1.00	0.49	0.43	1.00	0.36
280	1	0.00	0.00	1.00	0.00	0.00	0.00	1.00	0.00	0.00
281	1	0.00	0.00	1.00	0.00	0.00	0.00	1.00	0.00	0.00
282	1	1.67	1.67	0.30	0.00	0.70	0.00	0.67	0.00	1.11
283	1	0.00	0.00	1.00	0.00	0.00	0.00	1.00	0.00	0.00
284	1	0.00	0.00	1.00	0.00	0.00	0.00	1.00	0.00	0.00
285	1	0.00	0.00	1.00	0.00	0.00	0.00	1.00	0.00	0.00
286	1	0.00	0.00	0.00	0.29	1.00	0.42	0.45	1.00	0.26
287	1	0.00	0.00	1.00	0.00	0.00	0.00	1.00	0.00	0.00
288	1	1.68	0.00	0.67	0.00	0.33	0.00	0.67	0.00	0.65
289	1	0.74	0.00	0.68	0.00	0.32	0.00	0.67	0.00	0.29
290	1	4.56	0.60	0.27	0.17	0.73	0.00	0.67	0.00	2.05
291	1	0.00	0.00	0.61	0.77	0.39	0.39	0.46	0.00	0.27
292	1	3.13	0.68	0.62	0.57	0.38	0.00	0.67	0.00	1.81
293	1	0.00	0.00	1.00	0.00	0.00	0.00	1.00	0.00	0.00
294	1	0.00	0.00	1.00	0.00	0.00	0.00	1.00	0.00	0.00
295	1	0.00	0.00	1.00	0.00	0.00	0.00	1.00	0.00	0.00
296	1	2.19	2.19	0.22	0.00	0.78	0.00	0.67	0.00	1.29
297	1	2.80	1.30	0.97	1.19	0.03	0.00	0.67	0.00	2.29
298	1	0.00	0.00	0.00	0.83	1.00	1.57	0.23	1.00	0.77
299	1	1.24	0.00	0.01	0.00	0.99	0.00	0.67	0.00	0.48
300	1	2.06	0.40	1.00	0.37	0.00	0.00	0.67	0.00	1.18
301	1	5.92	0.00	0.67	0.00	0.33	0.00	0.67	0.00	2.30
302	1	0.82	0.00	0.67	0.00	0.33	0.00	0.67	0.00	0.32
303	1	1.82	0.00	0.67	0.00	0.33	0.00	0.67	0.00	0.71
304	1	0.79	0.79	0.52	0.00	0.48	0.00	0.67	0.00	0.69
305	1	1.56	0.00	0.67	0.00	0.33	0.00	0.67	0.00	0.61
306	1	0.92	0.00	0.67	0.00	0.33	0.00	0.67	0.00	0.36
307	1	0.00	0.00	0.00	0.44	1.00	0.80	0.36	0.00	0.41
308	1	0.00	0.00	0.00	0.43	1.00	0.86	0.35	1.00	0.39
309	1	0.00	0.00	1.00	0.00	0.00	0.00	1.00	0.00	0.00
310	1	0.00	0.00	0.00	0.77	1.00	1.43	0.25	0.00	0.71
311	1	1.23	0.00	0.11	0.00	0.89	0.00	0.67	0.00	0.48
312	1	0.83	0.83	0.00	1.77	1.00	0.49	0.43	0.00	1.95
313	1	0.00	0.00	1.00	0.00	0.00	0.00	1.00	0.00	0.00
314	1	0.94	0.94	0.44	0.00	0.56	0.00	0.67	0.00	0.75
315	1	0.00	0.00	1.00	0.00	0.00	0.00	1.00	0.00	0.00
316	1	0.00	0.00	0.96	31.59	0.04	1.88	0.19	1.00	1.19
317	1	0.51	0.00	0.05	0.00	0.95	0.00	0.67	0.00	0.20
318	1	0.00	0.00	1.00	0.00	0.00	0.00	1.00	0.00	0.00
319	1	0.00	0.00	1.00	0.00	0.00	0.00	1.00	0.00	0.00
320	1	0.00	0.00	1.00	0.00	0.00	0.00	1.00	0.00	0.00
321	1	1.16	0.00	0.64	0.00	0.36	0.00	0.67	0.00	0.45
322	1	0.00	0.00	1.00	0.00	0.00	0.00	1.00	0.00	0.00
323	1	0.00	0.00	1.00	0.00	0.00	0.00	1.00	0.00	0.00
324	1	0.00	0.00	1.00	0.00	0.00	0.00	1.00	0.00	0.00
325	1	0.00	0.00	0.69	2.78	0.31	2.72	0.12	1.00	0.80
326	1	0.00	0.00	0.00	0.29	1.00	0.41	0.45	0.00	0.27
327	1	0.00	0.00	1.00	0.00	0.00	0.00	1.00	0.00	0.00
328	1	2.32	0.36	0.72	0.21	0.28	0.00	0.67	0.00	1.19
329	1	1.88	0.00	0.66	0.00	0.34	0.00	0.67	0.00	0.73
330	1	0.00	0.00	1.00	0.00	0.00	0.00	1.00	0.00	0.00
331	1	5.94	0.00	0.67	0.00	0.33	0.00	0.67	0.00	2.31
332	1	3.06	3.06	0.31	0.00	0.69	0.00	0.67	0.00	2.08
333	1	0.83	0.46	0.86	0.30	0.14	0.00	0.67	0.00	0.73
334	1	0.89	0.00	0.66	0.00	0.34	0.00	0.67	0.00	0.35
335	1	0.00	0.00	1.00	0.00	0.00	0.00	1.00	0.00	0.00
336	1	0.00	0.00	1.00	0.00	0.00	0.00	1.00	0.00	0.00
337	1	1.41	0.00	0.67	0.00	0.33	0.00	0.67	0.00	0.55
338	1	0.00	0.00	1.00	0.00	0.00	0.00	1.00	0.00	0.00
339	1	0.00	0.00	1.00	0.00	0.00	0.00	1.00	0.00	0.00
340	1	1.22	0.00	0.63	0.00	0.37	0.00	0.67	0.00	0.48
341	1	1.32	1.28	0.70	1.27	0.30	0.00	0.67	0.00	1.69
342	1	1.77	0.00	0.67	0.00	0.33	0.00	0.67	0.00	0.69
343	1	0.00	0.00	0.00	0.40	1.00	0.94	0.33	0.00	0.36
344	1	1.13	0.00	0.64	0.00	0.36	0.00	0.67	0.00	0.44
345	1	0.00	0.00	1.00	0.00	0.00	0.00	1.00	0.00	0.00
346	1	5.84	0.00	0.68	0.00	0.32	0.00	0.67	0.00	2.27
347	1	12.25	0.00	0.02	0.00	0.98	0.00	0.67	0.00	4.77
348	1	0.00	0.00	1.00	0.00	0.00	0.00	1.00	0.00	0.00
349	1	0.00	0.00	0.00	0.72	1.00	0.98	0.32	2.00	0.66
350	1	0.00	0.00	1.00	0.00	0.00	0.00	1.00	0.00	0.00
351	1	0.00	0.00	1.00	0.00	0.00	0.00	1.00	0.00	0.00
352	1	1.03	0.40	0.90	0.26	0.10	0.00	0.67	0.00	0.76
353	1	0.90	0.90	0.50	0.00	0.50	0.00	0.67	0.00	0.77
354	1	0.00	0.00	1.00	0.00	0.00	0.00	1.00	0.00	0.00
355	1	0.00	0.00	1.00	0.00	0.00	0.00	1.00	0.00	0.00
356	1	1.35	0.00	0.67	0.00	0.33	0.00	0.67	0.00	0.52
357	1	0.00	0.00	0.97	73.27	0.03	10.21	0.00	1.00	2.17
358	1	1.88	0.00	0.66	0.00	0.34	0.00	0.67	0.00	0.73
359	1	0.00	0.00	0.00	1.28	1.00	1.78	0.21	2.00	1.18
360	1	1.75	0.00	0.70	0.00	0.30	0.00	0.67	0.00	0.68
361	1	0.00	0.00	0.78	1.78	0.22	0.76	0.36	1.00	0.36
362	1	0.00	0.00	1.00	0.00	0.00	0.00	1.00	0.00	0.00
363	1	0.95	0.95	0.48	0.85	0.52	0.00	0.67	0.00	1.20
364	1	2.44	0.00	0.01	0.00	0.99	0.00	0.67	0.00	0.95
365	1	0.00	0.00	0.92	32.32	0.08	3.44	0.08	2.00	2.44
366	1	0.00	0.00	0.90	22.15	0.10	2.52	0.14	2.00	2.11
367	1	1.17	0.00	0.64	0.00	0.36	0.00	0.67	0.00	0.45
368	1	0.00	0.00	1.00	0.00	0.00	0.00	1.00	0.00	0.00
369	1	1.65	0.00	0.66	0.00	0.34	0.00	0.67	0.00	0.64
370	1	1.50	0.00	0.66	0.00	0.34	0.00	0.67	0.00	0.58
371	1	0.89	0.00	0.67	0.00	0.33	0.00	0.67	0.00	0.35
372	1	0.00	0.00	0.72	2.98	0.28	2.36	0.15	1.00	0.78
373	1	0.64	0.40	1.00	0.34	0.00	0.00	0.67	0.00	0.61
374	1	0.00	0.00	0.00	0.32	1.00	0.44	0.45	0.00	0.29
375	1	0.87	0.00	0.67	0.00	0.33	0.00	0.67	0.00	0.34
376	1	0.00	0.00	0.14	0.83	0.86	1.76	0.21	1.00	0.66
377	1	0.00	0.00	1.00	0.00	0.00	0.00	1.00	0.00	0.00
378	1	0.00	0.00	0.56	1.09	0.44	0.70	0.38	1.00	0.44
379	1	0.00	0.00	1.00	0.00	0.00	0.00	1.00	0.00	0.00
380	1	0.00	0.00	1.00	0.00	0.00	0.00	1.00	0.00	0.00
381	1	0.00	0.00	1.00	0.00	0.00	0.00	1.00	0.00	0.00
382	1	1.06	0.00	0.66	0.00	0.34	0.00	0.67	0.00	0.41
383	1	1.99	1.39	0.32	0.00	0.68	0.00	0.67	0.00	1.19
384	1	0.00	0.00	1.00	0.00	0.00	0.00	1.00	0.00	0.00
385	1	0.83	0.00	0.68	0.00	0.32	0.00	0.67	0.00	0.32
386	1	0.00	0.00	0.00	0.62	1.00	0.86	0.34	2.00	0.57
387	1	0.71	0.00	0.68	0.00	0.32	0.00	0.67	0.00	0.28
388	1	3.15	0.00	0.64	0.00	0.36	0.00	0.67	0.00	1.23
389	1	0.00	0.00	1.00	0.00	0.00	0.00	1.00	0.00	0.00
390	1	0.00	0.00	1.00	0.00	0.00	0.00	1.00	0.00	0.00
391	1	1.91	1.91	0.42	0.00	0.58	0.00	0.67	0.00	1.48
392	1	0.00	0.00	1.00	0.00	0.00	0.00	1.00	0.00	0.00
393	1	0.00	0.00	1.00	0.00	0.00	0.00	1.00	0.00	0.00
394	1	1.72	0.00	0.07	0.00	0.93	0.00	0.67	0.00	0.67
395	1	0.00	0.00	1.00	0.00	0.00	0.00	1.00	0.00	0.00
396	1	0.00	0.00	0.56	1.09	0.44	0.70	0.38	1.00	0.44
397	1	1.85	0.00	0.05	0.00	0.95	0.00	0.67	0.00	0.72
398	1	1.54	0.45	0.86	0.44	0.14	0.00	0.67	0.00	1.01
399	1	0.50	0.50	0.00	0.68	1.00	0.04	0.61	0.00	0.82
400	1	2.33	0.00	0.64	0.00	0.36	0.00	0.67	0.00	0.91
401	1	3.75	0.00	0.67	0.00	0.33	0.00	0.67	0.00	1.46
402	1	1.94	1.94	0.24	0.00	0.76	0.00	0.67	0.00	1.18
403	1	0.00	0.00	0.97	99.94	0.03	2.73	0.12	1.00	2.94
404	1	0.88	0.00	0.68	4.17	0.32	0.24	0.51	0.00	1.57
405	1	0.00	0.00	0.00	0.77	1.00	1.50	0.24	1.00	0.71
406	1	1.54	0.65	1.00	0.52	0.00	0.00	0.67	0.00	1.20
407	1	1.42	1.42	0.00	2.40	1.00	0.22	0.52	0.00	2.77
408	1	0.61	0.60	0.19	0.59	0.81	0.00	0.67	0.00	0.78
409	1	1.37	0.00	0.67	0.00	0.33	0.00	0.67	0.00	0.53
410	1	0.00	0.00	1.00	0.00	0.00	0.00	1.00	0.00	0.00
411	1	0.87	0.00	0.67	0.00	0.33	0.00	0.67	0.00	0.34
412	1	1.84	0.00	0.66	0.00	0.34	0.00	0.67	0.00	0.72
413	1	0.00	0.00	1.00	0.00	0.00	0.00	1.00	0.00	0.00
414	1	0.00	0.00	0.91	6.57	0.09	0.74	0.37	1.00	0.53
415	1	1.11	1.11	0.00	1.48	1.00	0.06	0.60	0.00	1.80
416	1	0.89	0.00	0.67	0.00	0.33	0.00	0.67	0.00	0.35
417	1	0.00	0.00	1.00	0.00	0.00	0.00	1.00	0.00	0.00
418	1	0.00	0.00	1.00	0.00	0.00	0.00	1.00	0.00	0.00
419	1	2.35	0.00	0.64	0.00	0.36	0.00	0.67	0.00	0.91
420	1	1.40	0.00	0.64	0.00	0.36	0.00	0.67	0.00	0.54
421	1	0.00	0.00	1.00	0.00	0.00	0.00	1.00	0.00	0.00
422	1	0.00	0.00	1.00	0.00	0.00	0.00	1.00	0.00	0.00
423	1	0.00	0.00	1.00	0.00	0.00	0.00	1.00	0.00	0.00
424	1	2.52	0.00	0.02	0.00	0.98	0.00	0.67	0.00	0.98
425	1	0.00	0.00	0.00	0.43	1.00	0.89	0.34	1.00	0.40
426	1	0.00	0.00	0.97	72.81	0.03	2.73	0.12	1.00	2.15
427	1	0.84	0.00	0.88	4.93	0.12	1.30	0.27	1.00	0.89
428	1	1.68	1.31	0.96	1.20	0.04	0.00	0.67	0.00	1.86
429	1	5.31	5.31	0.34	0.00	0.66	0.00	0.67	0.00	3.71
430	1	2.05	1.80	0.47	0.00	0.53	0.00	0.67	0.00	1.59
431	1	1.44	0.00	0.62	0.00	0.38	0.00	0.67	0.00	0.56
432	1	2.71	0.47	0.79	0.43	0.21	0.00	0.67	0.00	1.48
433	1	0.94	0.00	0.66	0.00	0.34	0.00	0.67	0.00	0.37
434	1	1.92	0.00	0.67	0.00	0.33	0.00	0.67	0.00	0.75
435	1	0.94	0.94	0.00	1.02	1.00	0.00	0.65	0.00	1.30
436	1	0.00	0.00	1.00	0.00	0.00	0.00	1.00	0.00	0.00
437	1	0.80	0.80	0.00	1.46	1.00	0.27	0.50	0.00	1.66
438	1	4.62	4.62	0.12	0.00	0.88	0.00	0.67	0.00	2.33
439	1	3.33	3.33	0.30	0.00	0.70	0.00	0.67	0.00	2.22
440	1	0.50	0.00	0.96	50.66	0.04	7.08	0.01	1.00	2.27
441	1	0.00	0.00	0.97	269.48	0.03	16.54	0.00	1.00	6.65
442	1	1.39	0.00	0.63	0.00	0.37	0.00	0.67	0.00	0.54
443	1	17.53	17.53	0.05	0.00	0.95	0.00	0.67	0.00	7.58
444	1	0.65	0.65	0.96	10000.00	0.04	6.43	0.02	1.00	380.81
445	1	1.44	0.00	0.68	0.00	0.32	0.00	0.67	0.00	0.56
446	1	0.90	0.00	0.67	0.00	0.33	0.00	0.67	0.00	0.35
447	1	1.56	1.56	0.25	0.00	0.75	0.00	0.67	0.00	0.96
448	1	0.00	0.00	0.95	31.56	0.05	5.95	0.02	1.00	1.33
449	1	0.00	0.00	1.00	0.00	0.00	0.00	1.00	0.00	0.00
450	1	2.06	0.00	0.66	0.00	0.34	0.00	0.67	0.00	0.80
451	1	0.00	0.00	1.00	0.00	0.00	0.00	1.00	0.00	0.00
452	1	1.90	0.00	0.02	0.00	0.98	0.00	0.67	0.00	0.74
453	1	0.00	0.00	0.00	0.35	1.00	0.55	0.42	1.00	0.32
454	1	2.29	2.29	0.52	0.00	0.48	0.00	0.67	0.00	2.00
455	1	4.96	4.96	0.22	0.00	0.78	0.00	0.67	0.00	2.96
456	1	0.00	0.00	1.00	0.00	0.00	0.00	1.00	0.00	0.00
457	1	0.00	0.00	1.00	0.00	0.00	0.00	1.00	0.00	0.00
458	1	0.00	0.00	0.69	13.90	0.31	6.84	0.01	0.00	3.93
459	1	2.62	2.62	0.20	0.00	0.80	0.00	0.67	0.00	1.51
460	1	0.00	0.00	0.95	221.97	0.05	14.02	0.00	2.00	11.19
461	1	4.26	4.26	0.11	0.00	0.89	0.00	0.67	0.00	2.11
462	1	0.00	0.00	1.00	0.00	0.00	0.00	1.00	0.00	0.00
463	1	1.22	1.03	0.49	0.00	0.51	0.00	0.67	0.00	0.95
464	1	6.42	6.42	0.30	0.00	0.70	0.00	0.67	0.00	4.29
465	1	5.49	5.49	0.17	0.00	0.83	0.00	0.67	0.00	3.02
466	1	5.21	0.00	0.70	0.00	0.30	0.00	0.67	0.00	2.03
467	1	0.00	0.00	1.00	0.00	0.00	0.00	1.00	0.00	0.00
468	1	4.37	0.93	0.49	0.51	0.51	0.00	0.67	0.00	2.36
469	1	0.78	0.64	0.52	2.56	0.48	0.26	0.51	0.00	1.74
470	1	2.93	1.50	1.00	0.74	0.00	0.00	0.67	0.00	2.53
471	1	0.00	0.00	0.00	1.13	1.00	1.96	0.19	0.00	1.04
472	1	1.07	0.00	0.75	6.80	0.25	2.08	0.17	3.00	1.99
473	1	0.00	0.00	0.21	1.19	0.79	1.68	0.22	0.00	0.87
474	1	0.00	0.00	0.00	0.44	1.00	0.57	0.41	1.00	0.41
475	1	1.40	1.17	0.28	0.00	0.72	0.00	0.67	0.00	0.85
476	1	1.97	0.66	1.00	0.57	0.00	0.00	0.67	0.00	1.37
477	1	0.82	0.34	1.00	0.09	0.00	0.00	0.67	0.00	0.64
478	1	0.00	0.00	1.00	0.00	0.00	0.00	1.00	0.00	0.00
479	1	1.10	0.00	0.64	0.00	0.36	0.00	0.67	0.00	0.43
480	1	0.84	0.00	0.67	0.00	0.33	0.00	0.67	0.00	0.33
481	1	0.84	0.00	0.68	0.00	0.32	0.00	0.67	0.00	0.33
482	1	0.00	0.00	1.00	0.00	0.00	0.00	1.00	0.00	0.00
483	1	1.27	0.00	0.63	0.00	0.37	0.00	0.67	0.00	0.49
484	1	0.00	0.00	1.00	0.00	0.00	0.00	1.00	0.00	0.00
485	1	0.00	0.00	1.00	0.00	0.00	0.00	1.00	0.00	0.00
486	1	0.00	0.00	1.00	0.00	0.00	0.00	1.00	0.00	0.00
487	1	0.00	0.00	1.00	0.00	0.00	0.00	1.00	0.00	0.00
488	1	0.00	0.00	1.00	0.00	0.00	0.00	1.00	0.00	0.00
489	1	1.06	0.00	0.66	0.00	0.34	0.00	0.67	0.00	0.41
490	1	0.91	0.00	0.67	0.00	0.33	0.00	0.67	0.00	0.35
491	1	0.00	0.00	1.00	0.00	0.00	0.00	1.00	0.00	0.00
492	1	0.00	0.00	0.87	3.97	0.13	1.94	0.19	1.00	0.47
493	1	1.38	1.38	0.49	0.00	0.51	0.00	0.67	0.00	1.16
494	1	0.00	0.00	0.85	15.98	0.15	3.52	0.08	1.00	2.26
495	1	0.00	0.00	0.90	23.90	0.10	3.30	0.09	2.00	2.10
496	1	1.56	0.47	1.00	0.31	0.00	0.00	0.67	0.00	1.04
497	1	0.00	0.00	0.53	1.73	0.47	1.51	0.24	1.00	0.75
498	1	0.00	0.00	1.00	0.00	0.00	0.00	1.00	0.00	0.00
499	1	0.92	0.49	0.83	0.37	0.17	0.00	0.67	0.00	0.79
500	1	0.00	0.00	0.00	0.40	1.00	0.75	0.37	0.00	0.37
501	1	0.83	0.83	0.00	2.43	1.00	1.09	0.30	0.00	2.57
502	1	0.99	0.98	0.43	0.00	0.57	0.00	0.67	0.00	0.78
503	1	0.64	0.43	1.00	0.26	0.00	0.00	0.67	0.00	0.65
504	1	4.10	0.00	0.64	0.00	0.36	0.00	0.67	0.00	1.60
505	1	2.22	2.22	0.26	0.00	0.74	0.00	0.67	0.00	1.39
506	1	1.02	0.56	0.60	0.05	0.40	0.00	0.67	0.00	0.73
507	1	0.00	0.00	0.00	2.11	1.00	3.86	0.07	0.00	1.95
508	1	0.50	0.47	0.67	1.02	0.33	0.03	0.62	0.00	0.80
509	1	0.00	0.00	1.00	0.00	0.00	0.00	1.00	0.00	0.00
510	1	0.00	0.00	1.00	0.00	0.00	0.00	1.00	0.00	0.00
511	1	0.00	0.00	0.00	0.80	1.00	1.98	0.18	0.00	0.74
512	1	6.18	0.00	0.67	0.00	0.33	0.00	0.67	0.00	2.41
513	1	0.90	0.00	0.68	0.00	0.32	0.00	0.67	0.00	0.35
514	1	0.93	0.93	0.46	0.00	0.54	0.00	0.67	0.00	0.76
515	1	0.00	0.00	1.00	0.00	0.00	0.00	1.00	0.00	0.00
516	1	0.00	0.00	0.59	2.14	0.41	1.61	0.23	0.00	0.81
517	1	1.79	0.00	0.70	0.00	0.30	0.00	0.67	0.00	0.70
518	1	1.08	0.00	0.01	0.00	0.99	0.00	0.67	0.00	0.42
519	1	0.85	0.85	0.00	1.49	1.00	0.24	0.51	0.00	1.70
520	1	0.00	0.00	0.97	349.98	0.03	4.97	0.04	1.00	8.42
521	1	0.00	0.00	0.41	1.51	0.59	1.59	0.23	1.00	0.82
522	1	3.18	0.00	0.70	0.00	0.30	0.00	0.67	0.00	1.24
523	1	1.16	1.16	0.56	0.00	0.44	0.00	0.67	0.00	1.04
524	1	0.00	0.00	0.00	0.39	1.00	0.95	0.33	0.00	0.36
525	1	0.00	0.00	0.00	0.91	1.00	1.69	0.22	1.00	0.85
526	1	0.00	0.00	1.00	0.00	0.00	0.00	1.00	0.00	0.00
527	1	0.00	0.00	0.00	0.60	1.00	1.35	0.26	1.00	0.55
528	1	0.84	0.38	1.00	0.32	0.00	0.00	0.67	0.00	0.67
529	1	1.17	0.00	0.84	19.03	0.16	2.06	0.18	3.00	3.25
530	1	2.22	0.64	1.00	0.54	0.00	0.00	0.67	0.00	1.46
531	1	0.00	0.00	0.92	37.11	0.08	5.07	0.04	2.00	2.70
532	1	0.00	0.00	0.46	3.48	0.54	2.46	0.14	1.00	1.74
533	1	0.00	0.00	0.86	35.36	0.14	5.31	0.03	1.00	4.42
534	1	0.00	0.00	0.00	0.97	1.00	1.02	0.31	0.00	0.90
535	1	2.42	0.77	1.00	0.57	0.00	0.00	0.67	0.00	1.65
536	1	1.19	1.19	0.00	1.37	1.00	0.01	0.64	0.00	1.73
537	1	0.00	0.00	0.00	0.53	1.00	0.46	0.44	0.00	0.49
538	1	0.00	0.00	1.00	0.00	0.00	0.00	1.00	0.00	0.00
539	1	5.11	5.11	0.12	0.00	0.88	0.00	0.67	0.00	2.57
540	1	0.00	0.00	0.55	1.28	0.45	0.57	0.41	1.00	0.53
541	1	0.00	0.00	1.00	0.00	0.00	0.00	1.00	0.00	0.00
