# Supplementary material for: Molecular evolution of mammalian genes with epistatic interactions in fertilization
Source: BMC Evol Biol. 2019 Jul 25;19:154. doi: 10.1186/s12862-019-1480-6 (PMC6659299; doi:10.1186/s12862-019-1480-6)
Supplement: Supplementary file 2 — Appendix S2. Input files for codon model analyses (alignments, Newick strings) in fasta format (ZIP 91 kb) [file 12862_2019_1480_MOESM2_ESM.zip]

Archive with 37 entries (34 files):
- AdditionalFile2/
- AdditionalFile2/1.Juno_Glires.txt
- __MACOSX/
- __MACOSX/AdditionalFile2/
- __MACOSX/AdditionalFile2/._1.Juno_Glires.txt
- AdditionalFile2/1.Juno_Primates.txt
- __MACOSX/AdditionalFile2/._1.Juno_Primates.txt
- AdditionalFile2/2.Izumo1_Glires.txt
- __MACOSX/AdditionalFile2/._2.Izumo1_Glires.txt
- AdditionalFile2/2.Izumo1_Primates.txt
- __MACOSX/AdditionalFile2/._2.Izumo1_Primates.txt
- AdditionalFile2/3.Zp1_Glires.txt
- __MACOSX/AdditionalFile2/._3.Zp1_Glires.txt
- AdditionalFile2/3.Zp1_Primates.txt
- __MACOSX/AdditionalFile2/._3.Zp1_Primates.txt
- AdditionalFile2/4.Zp2_Glires.txt
- __MACOSX/AdditionalFile2/._4.Zp2_Glires.txt
- AdditionalFile2/4.Zp2_Primates.txt
- __MACOSX/AdditionalFile2/._4.Zp2_Primates.txt
- AdditionalFile2/5.Zp3_Glires.txt
- __MACOSX/AdditionalFile2/._5.Zp3_Glires.txt
- AdditionalFile2/5.Zp3_Primates.txt
- __MACOSX/AdditionalFile2/._5.Zp3_Primates.txt
- AdditionalFile2/6.Zp4_Glires.txt
- __MACOSX/AdditionalFile2/._6.Zp4_Glires.txt
- AdditionalFile2/6.Zp4_Primates.txt
- __MACOSX/AdditionalFile2/._6.Zp4_Primates.txt
- AdditionalFile2/7.C4bpa_Glires.txt
- __MACOSX/AdditionalFile2/._7.C4bpa_Glires.txt
- AdditionalFile2/7.C4bpa_Primates.txt
- __MACOSX/AdditionalFile2/._7.C4bpa_Primates.txt
- AdditionalFile2/8.C4bpb_Glires.txt
- __MACOSX/AdditionalFile2/._8.C4bpb_Glires.txt
- AdditionalFile2/8.C4bpb_Primates.txt
- __MACOSX/AdditionalFile2/._8.C4bpb_Primates.txt
- AdditionalFile2/9.Zp3r_Glires.txt
- __MACOSX/AdditionalFile2/._9.Zp3r_Glires.txt
