# Supplementary material for: Molecular evolution of mammalian genes with epistatic interactions in fertilization
Source: BMC Evol Biol. 2019 Jul 25;19:154. doi: 10.1186/s12862-019-1480-6 (PMC6659299; doi:10.1186/s12862-019-1480-6)
Supplement: Supplementary file 2 — Appendix S2. Input files for codon model analyses (alignments, Newick strings) in fasta format (ZIP 91 kb) [file 12862_2019_1480_MOESM2_ESM.zip › AdditionalFile2/1.Juno_Glires.txt]

>pika
ATGCAGCAGTGGTGGTGGCTCCTGCTTGGGTTGTGGATGGCCCTGCCTACCTGGGCTGGG
GACAAGCTGCTCAACATCTGCATGAATGCCAAACACCACAAGAGGGAGCCAGGTCCTGAG
GATGAGCTCTATGTGGAGTGCGAGCCCTGGAAGGACAATGCCTGCTGCACAGCCACCACA
AGCTGGGAAGCCCACCTAGATGTGTCCCCACTCTACAACTTCAGCTTTTTTCACTGCGGA
TTGTTGACTCCAGAGTGTCATAAGCATTTCATTCAAGCCATCTGCTTTTACGAATGCTCC
CCAAATCTGGGACCATGGATCCAGCTGGTGGGT---GGATGGGAGGGACAGCGAGCTGTG
GGTGTGCCATTATGTCACGAGGACTGTGAGCAGTGGTGGGAAGACTGCCGCACATCCTAC
ACTTGCAAGTCTAACTGGCATGATGGCTGGGACTGGAGTCGGGGGAGGAACCGCTGCCCA
GCAGAGGCCCCCTGCCGCCCATTCCCCCACTACTTCCCCACCCCAGCTGATCTGTGTGAG
AAGATTTGGAATAACACCTTCAAGGCGAGCACAGAGCACCAGGGCAGTGGTCGGTGTCTT
CAAAAGTGGTTTGAGCCCACACAGGCCAACCCCAACGTGGCAGTTGCCCGCCTCTTCGCC
AGTCCTGCCCCAGCTTGGAAGCTCCCCTCCACCCTTGTGGGCTTCTCCGTGTTCCTGCCG
TTCCTTCCC
>rabbit
ATGCAGCGGTGGTGGTGGCTCCTGCTAGGATTGTGGACGGTCCTGCCCACGGGAACAGGG
GACAAGCTGCTCAATGTCTGCATGAATGCCAAACACCACAAGAGGGAGCCGGGCCCAGAA
GATGAGCTCTATGTAGAGTGCGAGCCCTGGAAGGACAACGCCTGCTGCACACCCACTACG
AGCTGGGAAGCTCACCTGGATGTGTCCCCGCTCTACAACTTCAGCTTCGTTCACTGCGGA
TTGTTGACCCCAGACTGTCATAGGCACTTCATCCAAGCCATCTGCTTCTACGAGTGCTCC
CCAAACCTGGGGCCATGGATCCAGCCAGTGGACCCCAGTGGGCCAGAGCAGCGAGCTATG
GACGTGCCACTGTGCCACGAGGACTGTGAGCAGTGGTGGGAAGACTGCCGCACGTCATAC
ACTTGCAAATCCAACTGGCATGGCGGCTGGGACTGGAGTCGGGGGAGGAACCGCTGCCCT
GCAGAGGCCCCCTGCCGCCCGTTCCCCCACTACTTCCCCACCCCAGCTGACCTGTGTGAG
AAGATTTGGAACAACACCTTCAAGGCAAGCCCGGAGCACCAGGGCAGTGGACGGTGTCTT
CAGAAGTGGTTCGAGCCTGCACAGGGCAACCCCAATGTGGCTGTGGCCCGCCTCTTCGCC
AGCCCTGCCCCAGCCTGGAAGCTCCCCTCCACCCTTGTGGGCTTCTCTCTGTTCCTGCCG
TTCCTCCCC
>kangaroo_rat
ATGGCACAGTGGTGGCAGTTCCTGCTAGGGTTGTGGACAGTCATGCCCACCTGGACTGCG
GACAAACTGCTCGATGTCTGCATGAGCACCAAACATCACAAGAGAGAGCCAGGCCCAGAA
GACAAGCTCTATATGGAGTGCATGCCGTGGCAGGACAATGCCTGCTGCACCGCCTCCACA
AGCTGGGAAGCCCACCTGGACGTGTCCCCCCTCCATGACTTCACCCTGATTCACTGTGGA
TTGCTAACACCTCACTGCCGGAAGCACTTCTTTCGGGCCATCTGCTTCTATGAGTGTTCT
CCTAACCTGGGGCCTTGGATCCAGCCGATGGACCCCAGTGGGCAGACAGAGCGGGTTTGG
AATGTGCCCCTGTGCAGGGAGGACTGCAAGCAGTGGTGGGATGACTGCAGATCCTCTTAC
ACTTGCAAGTCCAACTGGCATGGCGACTGGGACTGGAATCGGGGGAGGAACAGCTGCCCT
GCAGAGGCCCCCTGCCGCCCTTTCCCTGAATATTTCCCCACTCCAGCTGACCTGTGTGAG
AAGATTTGGAACAACTCCTTCAGGGCAAGCCCTAACCACAGGAACAGTGGACAGTGTCTG
CAGAAGTGGTTTGAGCCTGGTCAGGGCAACCCCAATGGGGCTGTAGCCCACATCTTCGCT
AGTCCTGGCCCTACCAGGAAACTCTCCTACACCCTCATGGCCTTTTCCATGTGCCTATCC
TTCCTCCCC
>lesser_Egyptian_jerboa
ATGCCACTATGGTGGCAGCTCCTGGTGGGATTGTCAGCAGTCATGCCCACCAGGGCTGGA
GACAAGCCACTCAATGTCTGCATGAGCACTAAGCACCACAAGGCAGAGCCTGGTCCAGAA
GAAAAACTCTATGTGGAGTGCTCGCCCTGGAAGGACAATGCCTGCTGCACGGCTTCCACG
AGCTGGGAAGCCCACCTCACGGTGTCCCCACTCTACAACTTCAGCCTGATTCACTGCGGG
CTGCTGACCCCAGCCTGTCACCAGCACTTCATCCAGGCCATCTGCTTCTATGAGTGTTCC
CCTAACCTGGGACCTTGGATCCAGCCGGGCGTCCTAAGCGGG---CAGGAGAAGATTTCA
GGCGTTCCACTGTGCCGGGAGGATTGTGAGCAGTGGTGGGAGGACTGCCACTCGTCTTAC
ACCTGCAAGTCCAACTGGCAGGAAGGTTGGGACTGGAGTCAGGGGAAGAACCGCTGCCCA
GCTGGAGCTCTCTGCCAACCTTTCCCGCATTACTTTCCTACCCCCACGGACCTATGTGAG
AAGATTTGGAGTAACTCTTTCAAGGCCAGTCTTGAACGTAGGAGAAGTGGGAAGTGTCTC
CAGAAATGGTTTCCACCTCACCAGGGCAACCCTAATGAGGCTGTGGCCCGTCTCTTCGCC
AGCCCTGCCCCAGTCCACAAGCTGTCCTGTACCGTCACAGCCTTCTATCTGTGCCTGACC
TTCCTTTTC
>house_mouse
ATGGCACAGTGGTGGCAGATCCTCTTGGGGTTGTGGGCAGTCCTACCCACCTTGGCAGGG
GACAAACTGCTCAGCGTCTGCATGAATTCCAAGCGCCACAAGCAAGAACCTGGCCCAGAA
GACGAACTCTACCAGGAGTGCAGGCCTTGGGAGGACAATGCCTGCTGCACACGTTCCACA
AGTTGGGAAGCCCACCTTGAGGAGCCCTTGCTCTTTAACTTCAGCATGATGCACTGTGGA
CTGCTGACCCCGGCCTGTCGCAAGCACTTCATCCAGGCCATCTGCTTCCATGAGTGTTCC
CCCAACCTGGGGCCTTGGATCCAGCCGGTGGTCCCAAACGGGCAGGAAGAGCGGGTTTGG
GGCGTGCCGCTGTGCCAGGAGGATTGTGAGGACTGGTGGCGAGCCTGCCACTCATCTTTG
ACTTGTAAATCCAACTGGCTCCATGGCTGGGACTGGAGTGAGGAGAAGAAACACTGCCCC
GCACATGAGCCCTGCCTCCCTTTTTCGTATCACTTCCCCACCCCGGATGACCTGTGTGAG
AAGATCTGGAACAACACATTCAAGGCCAGTCCCGAGCGCAGGAACAGTGGGCGGTGTCTG
CAGAAGTGGTTTGAGCCCACCCTTAGCAACCCCAACGTGGAAGTGGCCCTCCACTTTGCC
GGCTCTGCCTTAGCCCCACAGCTCTCTTACACCCTCCCAGCCTTCTCTCTGTGCCTGTTG
TTCCATCCC
>Ryukyu_mouse
ATGGCTCAGTGGTGGCAGATCCTCTTGGGGTTGTGGGCAGTCCTACCCACCTTGGTAGGG
GACAAACTGATCAACGTCTGCATGAATTCCAAGCGCCACAAGCAAGAACCTGGCCCAGAA
GACGAACTCTACCAGGAGTGCAAGCCTTGGGAGGACAATGCCTGCTGCACACGTTCCACA
AGTTGGGAAGCCCACCTTGAGGAGCCCTTGCTCTTTAACTTCAGCATGATGCACTGTGGA
CTGCTGACCCCAGCCTGTCGCAAGCACTTCATCCAGGCCATCTGCTTCCATGAGTGTTCC
CCCAACCTGGGGCCTTGGATCCAGCCGGTGGTCCCAAACGGGCAGGAAGAGTGGGTTTCA
GGCGTGCCGCTGTGCCGGGAGGATTGTGAGGACTGGTGGAGAGCCTGCCACACATCTTCG
ACTTGTAAATCCAACTGGCTCCATGGCTGGGACTGGAGTGAGGAGAAGAAACACTGCCCC
GCACATGCGCCCTGCCTCCCTTTTTTGTATCACTTCCCCACCCCGGATGACCTGTGTGAG
AAGATCTGGAACAACGCATTCAAGGCCAGTCCTGAGCGCAGGAACAGTGGGCGGTGTCTG
CAGAAGTGGTTTGAGCCCACCCAAAGCAACCCCAACGTGGAAGTGGCCCTCCACTTTGCC
ATCTCTGCCTTAGCCCCACAGCTCTCTTACACCCTCCCAGCCTTCTCTCTGTGCCTGTTG
TTCCATCCC
>shrew_mouse
ATGGCACAGTGGTGGCAGATCCTCTTGGGGTTGTGGGCAGTCCTACCCACCTTGGCAGGG
GACAAACTTCTCAACGTCTGCATGAATTCCAAGCGCCACAAGCAAGAGCCTGGCCCAGAA
GATGAACTCTACCAGGAGTGCAGGCCTTGGGAGGACAATGCCTGCTGCACACGCCGCACA
AGCTGGGAAGCCCACCTTGAGGAGCCCATGCTCTTTAACTTCAGCATGATGCACTGTGGA
CTGCTGACCCCGGCCTGTCACCAGCACTTCATCCAGGCCATCTGCTTCCATGAGTGTTCC
CCCAACCTGGGGCCTTGGATCCAGCCGGTGGACCCAAACGGGCAGGAAGAGCGGGTTTGG
GGCGTGCCGCTGTGCCGGGAGGATTGTGAGGAATGGTGGACTGCCTGCCACTCATCTTCC
ACTTGTAAATCCAGCTGGCTCCACAGCTGGGATTGGAGTCAGGGGAAGAAACACTGCCCT
GCACATGAGCCCTGCCTCCCTTTCACGTATCACTTCCCCACCCCGGATGACCTGTGTGAG
AAGATCTGGAACAACACGTTCAAGGCCAGTCCTGAGCACAGGAACAGTGGGCAGTGTCTG
CAGAAGTGGTTTGAGCCTACCCGCAGCAACCCTAACGTGGAAGTGGCCGTCCACTTTGCC
AGCGCTGCCTTAGCCCCACAGCTTTTTTACATCCTCCCAGCCTTCTCTCTGTGCCTGTCG
TTCCATCCC
>rat
ATGGCACAATGGTGGCTGATCCTCCTGGGCTTGTGGACAGTCCTGCCCAGCTTGGCCGGG
GGCAAGCTGCTCAATGTCTGCATGAATTCCAAGCACCACAAGCAAGAGCCTGGCCCAGAA
GACAAGCTCTACTTTGAGTGCATGCCCTGGAAGGACAATGCCTGCTGCACACGCGACACA
AGCTGGGAAGCCCACCTTGATGAGCCCTTGCTCTTTAACTTCAGCATGACGCACTGTGGA
CTGCTGACCCCGCTCTGCCATAAGCACTTCATCCAGGCCATCTGCTTCTATGAGTGTTCC
CCCAACCTGGGGCCTTGGATCCAGCCGGTGGTGCCAAACAGGCAGGAAGAGCGGCTTTGG
GACGTGCCACTGTGCCTGGAGGATTGTGAGGAATGGTGGAAAGACTGCCGCACATCTCAC
ACTTGTAAAGCCGACTGGCTCCACGGCTGGGTCTGGGATCAGGGGAAGAACGGGTGCCCA
GCACACGCACCCTGTCTCCCGTTCTCGGATTACTTCCCCACCCCCGCGGACCTGTGTGAG
AAGATCTGGAACAACACCTTCAAGGCCAGTCCTGAGCGCAGGAATAGTGGGCGGTGTCTG
CAGAAGTGGTTTGAGCCCACCCACGGCAACCCTAACGTTGAAGTGGCCCTCCACTTCGCG
GGCTCTGCCTCAGCCCCGCAGCTCTCTTACTCCATCACAGCCTTCTCTCTGTGCCTGTTG
CTCCATGCC
>deer_mouse
ATGGCACAATGGTGGCAGATCCTCTTGGGATTGTGGACAGTCATGCCCACCTTGGCAGGG
GACAAGCCAGTCAACATCTGCATGAAGGACAAGCACCACAAGCGAGAACCTGGCCCAGAA
GACAAGCTCTTCTTGGAGTGCATGCCCTGGCGGGCCAGTGCCTGCTGCACACTCGCCACG
AGCTGGGAAGCCCACCTGGAGGAGTCCTCGTTCTTTAACTTCAGCATGACGCACTGTGGA
CTGCTGACCCCGGCCTGTCACAAGCACTTCATCCAGGCCATCTGCTTTCATGCGTGTTCC
CCCAACCTGGGGCCTTGGATCCAGCCGGTGGTCCCGGACCGGCAGGAAGAGCGGGTTTGG
GGTGTGCCACTGTGCCGGGAGGACTGTGAGGAATGGTGGGAGGACTGCCACACATCTTAC
ACGTGCAAATCCAACTGGCACAGTGGCTGGCACTGGAGTCAAGGGAAGAACCGCTGCCCA
GTCCAGGCACCCTGCCGCCCTTTCCCCCATTACTTCCCCACCCCTGCTGATCTCTGCGAG
AAGATTTGGAGCCACACATTCAAGGCCAGTCCTGAGCGCAGGAATAGTGGACGGTGTCTG
CAGAAGTGGTTTGAGCCCACCCAGGGCAACCCCAACGTGGAAGTGGCCCTCCACTTCGCC
AGCTCTGCCTCAGCCCAGGGGCTTTCTTACACCCTCTCAGCCTTCTCTCTGTACCTGCTG
CTCCATTCC
>Chinese_hamster
ATGGCACAGTGGTGGCAGATACTCTTGGGATTGTGGACAGTCATGTCCACTGTGACAGGA
GACAAGCCAGTCAACATCTGCATGAATGCCAAGCACCACAAGCGAGAGCCTGGCCCAGAA
GACAAGCTCTTCTTGGAGTGCGTCCCCTGGAAGGACAATGCCTGCTGCACATTCACCACG
AGCTGGGAAGCCCACCTGGATGAGCTCCTGTTCTTTAACTTCAGCATGTTGCACTGTGGA
CTGCTGACCCCGGTCTGTCATAAGCACTTCATCCAGGCCGTCTGCCTTCACGAGTGTTCC
CCTAACCTGGGGCCTTGGATCCAGCTGGTGGTCCCAAACAGGCAGGAAGAGCAGGTTCAG
GGCGTGCCCCTGTGCCTGGAGGATTGTGAGGAATGGTGGGAAGATTGCCGCTCATCCTAC
ACTTGCAAATCCAACTGGCATAGCAGCTTCCACTCCAGTCAAGAGAAGAACCACTGCCCA
GCACAGGCGCCCTGCCGCCCTTTCCCAGATTACTTCCCCACCCCCAGTGATCTGTGTGAG
AAGATTTGGAGCAACACATTCAAGGCCAGCCCTGAACACAGGAATAGTGGACGGTGTCTA
CAGAAGTGGTTTGAGCCCACTCAGGGCAACCCCAATGTGGAAGTGGCCCTCCACTTTGCC
AACTCTGCCTCAGCCAAG---CTTTCTTACACCCTTACATCCTTCTCTCTGTATCTGCTG
CTCCATTCC
>golden_hamster
ATGGCACAGTGGTGGCAGATCCTCTTGGGACTGTGGACAGTCGTGCCCACTGTGGCAGGA
GACAAGGCGGTCAACGTCTGCATGAAAGCCAAGCACCACAAGCAAGAGCCTGGCCCGGAA
GACAAGCTCTTCTTGGAGTGCAGTCCCTGGAAGGACAATGCCTGCTGCACCTTCTCCACG
AGCTGGGAAGCCCACCTTGACGAGCTCTCGTCCTTTAACTTCAGCATGATGCACTGCGGG
CTGCTGACCCCCGGCTGTCACAAACACTTCATCCAGGCCGTCTGCCTTCACGAGTGCTCC
CCTAACCTGGGGCCTTGGATCCAGCTGGTGGTCCCGAACAGGCAGGAAGAGCGGGTTTGG
CGCGTGCCTCTGTGCTGGGAGGATTGCGAAGAATGGTGGGAAGATTGCAGCTCATCCTAC
ACTTGCAAATCCGACTGGCTTAGTGGCCCGGACTCAAGTCGAGAGAAGAGC---TGCCCG
GTACCGGCGCCCTGCCGCCCTTTCTCGGATTACTTCCCCACCCCAGCCGATCTGTGTGAG
AAGATCTGGAGCAACACGTTCAAGGCCAGCCCCGAGCGCAGGAATAGTGGGCGGTGTCTG
CAGAAGTGGTTCGAGCCCGCCCAGGGCAACCCCAATGTGGACGCGGCCCTCCACTTTGCC
AACTCGGCCTCAGCCCGGGAGATTTCTTACGCCCTCACATCCTTCTCTCTGTGCCTGCTG
CTCCATTCC
>prairie_vole
ATGGCACAATGGTGGCAGATCCTCTTGGGATTGTGGATGGTCATGCCCACCTCATCAGGG
GACAAGCCAGTCAACATCTGCATGAATGCCAAGCACCACAAGCAAGAGCCTGGCCCAGAA
GACAAGCTCTACTTGGAGTGCGCTCCCTGGAAGGATAATGCCTGCTGCACGCTCACCACA
AGCTGGGAAGCCCACCTGGATGAGTCCTTGCTCTTTAACTTCAGCATGATGCACTGTGGA
CTGCTAACCCCCATGTGTCATAAGCACTTCATCCAGGCCATCTGCTTTCATGAGTGTTCC
CCCAACCTGGGGCCTTGGATCCAGCTGGTGGCCCCGAACAGGCAAGAAGAACGGGTTTGG
GGCGTGCCACTGTGCTGGGAGGATTGTGAGGAGTGGTGGAAAGACTGCAGCTCATCTTAC
ACTTGCAAATCCAACTGGCGTAGTGGCTGGGACTGGAGTCAGGGGAAAAACCGCTGCCCG
GTACAGGCGCCCTGCCGCCCTTTCTCGGATGTATTCCCCACCCCCACTGATCTGTGTGAG
AAGATCTGGAGCAACGCATTCAAGGCCAGTTCTGAGCACAGGAATAGTGGCCGGTGTCTG
CAGAAGTGGTTTGAGCCCACCCAGGGCAACCCTAACGTGGAAGTGGCCCTCCACTTTGCC
AGCTCTGCTTCAGCCCGGGAGCTGTCTTACAGCCTCTCAGCCATCTCTCTGTACCTGCTG
CTCCATTCC
>blind_mole_rat
ATGGCACAGTGGCTGCAGCTTCTCCTGGGGTTGTGGGCACTCGTGCCCATCCAGGCAGGG
GACAAGCTGCTCACTGTCTGCATGAATGCCAAGCACCACAAGAGAGAACCTGGCCCAGAA
GACAAGCTCTACTTACAGTGCATCCCCTGGAAGGACAATGCATGCTGCACACGCAACACC
AGCTGGGAAGCCCACCTCCAGGAGTCCCTGCTCTTTAACTTCAGCCTGATGCACTGTGGA
TTGCTGACCCCGGTCTGTCACGAGCACTTCATCCAGGCCGTCTGCTTCCACCAGTGTTCC
CCCAACCTGGGGCCTTGGATCCAGCGGGTG---AAGAGCGGGCAGGAGGAGCGGGTTTTT
GGGGCGCCTCTGTGCCGCGAGGACTGTGAGCAGTGGTGGGAAGGCTGCGGTTCCTCTTAC
ACTTGCAAATCCAACTGGCGTGATGGCTGGGACTGGAGTCAGGGAAAGAACCGCTGCCCA
GCAAGGGCCCCCTGCCGCCCTTTCCCAGATTACTTCCCCACCCCATCTGACCTGTGCGAG
AAGATCTGGAGCAACACGTTCAAGGCCAGTCCTGACCGCAGGAGCAGTGGGCGGTGTCTG
CAGAAGTGGTTTGAGCCCACCCAGGGCAACCCCAACGTAGCCGTTGCCCATTACTTTGCC
AGTTTTGCTCCAGACCAGGCACTTTCCTGCCCCCTCACAGCCTTCTCTCTGTGCCTGCTG
CTCCTTTCC
>naked_mole_rat
ATGGCACAGTGGTGGCAGCTCCTGCTAGGGTTGTGGGCAGCCATGCCCACTTGGGCTGGG
GACAAGCTGCTCAATGTCTGCATGAATGCCAGGCACCACAAGAGAGAACCTGGCCCAGAA
GACAAGCTCTTTGTGCAGTGTATCCCTTGGAAGGACAATGCCTGCTGCACAGCCACCACA
AGCTGGCAAGCCCACCTCACAGAGTCACAGCTCCACAGCTTCAGCCTGATTCACTGTGGA
TTGTTGACCCCAAGCTGTCAGAATCACTTCATCCAGGCCACCTGCTTCTATGAGTGTTCC
CCCAATCTGGGACCTTGGATCCAGCTGGTGGACCCGAAGGGTCTGGAAGAGCAAGTTTTG
GGCGTGCCACTGTGCCAAGAGGACTGTGAGCAGTGGTGGGCTGACTGTAGCAGTTCTTAC
ACTTGCAAATCCAACTGGCAGGGAGGCTGGGACTTGAGTCAAGGAAAAAGCCGCTGCCCA
GCAGGGGCCCTTTGCCGTCCTTTCCCGGATTACTTCCCCACTCCAGCTGATCTGTGTGAG
AAGATCTGGAGCAACTCCTTCAAGGCGAGCCCTGAGCACAGGAACAGTGGGCATTGTCTC
CAGAAGTGGTTTGAGCCTGATCAGGGCAACCCCAATATAAATGTGGCCCACCGCTTTGCC
AGTGCTGCCCCAGCCTGGGAGTGCTCCTACATCCTCACAACCTTCTGTCTGTTCTTATGG
TTCCTCTGC
>Damara_mole_rat
ATGGCACAGGGATGGCAGCTCCTGCTAGGGCTGTGGATAGCCATGCCCACCTGGGCTGGG
GACAAGCTGCTCAATGTCTGCATGAACGCCAGGCACCACAAGAGAGAACCTGGCCCAGAA
GATAAGCTCTTTGTGCAGTGTATCCCTTGGAAGGACAATGCTTGCTGCACAGCCACCACA
AGTTGGCAAGCCCACCTCACAGAGTCACAGCTCCACAACTTCAGCTTGATTCACTGTGGA
TTGCTGACCCCAAGCTGTCAGAATCACTTCATCCAGGCCACCTGCTTCTACGAGTGTTCC
CCTAACCTGGGACCTTGGATCCAGCCGGTGGGCTCCAAGGGTCGAGAGGAACGAGTTTTG
GGTGTGCCACTCTGCCGGGAGGACTGTGAGCAGTGGTGGGCTGACTGCAGCAGTTCTTAC
ACTTGCAAATCCAACTGGCACGGAGGCTGGGACTGGAGTCAAGGGAAAAGCCGCTGCCCA
GCAGGGGCCCTTTGCCATCCTTTCCCAGCTTACTTCCCCACCCCGGCCGACCTATGTGAG
AAGATCTGGAGCAACTCCTTCAAGGCAAGCCCTGAGCACAGGAATAGTGGGCGTTGTCTC
CAGAAGTGGTTTGAGCCTGACCAGGGCAACCCCAATGTAGCTGTGGCCCGCCGTTTTGCC
AGCCCTGCCCCAGCCTGGGCGTGCTCCTATACCCTCATGACCTTCTGTCTGTTCCTGTGG
TTCTTCTCC
>guinea_pig
------------------------------------------ATGCCCACCCAGGCTGGG
GACAAGCTGCTGAATGTCTGCATGAATGCCAGATACCACAAGAGAGAACCTGGTCCAGAA
GATAAGCTCTTTCTGCAGTGTGCCCCCTGGAAGGACAATGCCTGCTGCACCGCCACCACA
AGCTGGGAAGCTCACCGCTCAGAGTCATACCTTCACAACTTCAGCTTGATTCACTGTGGA
TTGTTGACCCCAAGCTGTCAGAGGCACTTCATTCAGGCCACCTGCTTCTACGAATGTTCC
CCTAACTTGGGACCTTGGATCCGGCTGGTGGACCCACAGGATCTGGAAGAGCGAGTTCTG
GGCGTACCGCTGTGCCAGGAGGACTGTGAGGAGTGGTGGGCTGACTGCAGCAGTTCTTAC
ACTTGCAAATCCAACTGGCATGGAGGCTGGGACTGGAGTCAAGGGAAGAGCCGTTGTCCA
GCAGGGGCCCTTTGCCGCCCTTTCCCAGATTATTTCCCCACCCCGGCTGACCTGTGTGAG
AAGATCTGGAGCAACTCCTTCAAGGCGAGCTCTGCGCACAGGAACAGCGGGCGCTGTCTC
CAGAAGTGGTTTGCACCCGATAAGGAAAACCCCAATGTAGCCGTGGCCCAACATTTTGCC
AGCCTTGCCCCAGCCTGGGAGCACTCCTACACCCTTATGGCCTTCTGTCTGTTCCTGTGG
GCCCTTTTC
>degu
ATGGCACAGTGGCAGCGGCTTCTGCTAGCGCTGTGGACAGTTATGGCTGCCCAGGCTGGG
GACAAGCCACTCAATGTCTGCATGAACGCCAGACACCACAAGAGAGAACCTGGCCCAGAA
GACAAACTCTTCATGCAGTGTGCCCCTTGGAAGGACAATGCCTGCTGCACATCCATGACA
AGCTGGGAGGCCCACCGCACAGAGATACACCTCCACAACTTCAGTTTGATTCACTGTGGA
TTGCTGACCCCAAGCTGTCAGAGGCACTTCACCCGGGCCACCTGCTTCTATGAGTGTTCC
CCTAACCTGGGGCCTTGGATCCATCTGGTGGACCCTCAGGGTCTGGAGGAGCGGGTTTCC
GGCATCCCGTTGTGCCGGGAAGACTGTGAAGAGTGGTGGGCCGACTGCAGCAGTTCTTAC
ACCTGCAAATCCAACTGGCATGGAGGCTGGGACTGGAAGCAAGGGGAAAGCCGTTGCCCA
GCAGGGGCCCGTTGCCGCCCTTTCCCTGACTACTTTCTCACCCCCGCGGACCTGTGTGAG
AAGATCTGGGGCAATACCTTTCAGGCAAGCCCTGAGCACAGGAGCAGTGGGCGCTGTCTC
CAGAAGTGGTTTGAGCCTGGTCAGGACAACCCCAATGTAGCTGTGTCCCACCATTTTGCC
AGTCCTGCCCCAGCCAGCGAGCACTCCTGCACCCTCATGGCCTTCTGCCTGTTCTTGTGG
GTCTTCTCC
>long-tailed_chinchilla
ATGGCACAGAGGTGGCAGCTCCTGCTAGGGCTGTGGACAGTTGTGACTACCCAGGCTGGG
GACAAGCTGTTCAATGTCTGCATGAACGCCAGACACCACAAGAGAGAACCTGGCCCAGAA
GACAAGCTCTTTCTGCAGTGTGTCCCTTGGAAGGATAATGCCTGCTGTACAGCCACCACA
AGCTGGGAAGCTCACCGCACAGAACTGCACCTCCACAACTTCAGCTTGGTTCACTGTGGA
TTGTTGACCCCACGCTGTCAGAAGCACTTCATCCAGGCCACCTGCTTCTATGAGTGTTCC
CCTAACCTGGGACCTTGGATCCAGCTGGTGGACACACAGGGTCCAGAAGAACGAGTTTTG
GGCATACCATTGTGCCAGGAGGACTGTGAGCAGTGGTGGGCTGACTGCAGCAGTTCTTAC
ACTTGCAAATCCAACTGGCATGGAGGCTGGGACTGGAGTCGAGGGAAAAGCCGTTGCCCA
GCAGGGGCCCTTTGCCGCCCTTTCCCAGATTACTTTCCCACCCCAGCCGACCTGTGTGAG
AAGATCTGGAGCAACTCCTTCAAGGCAAGCCCTGAGCACAGGAACAGTGGGCAGTGTCTC
CAGAAGTGGTTTGAGCCTGATCAGGACAACCCCAATGTGGCTGTATCCCACCACTTTGCC
AGCGCTGCCCCAGCCTGGGAGCGCTCCTACACCCTCACGGCCTTTTGTCTGTTCCTGTGG
TTCCTCTCC
>squirrel
ATGGCACAGTGGTGGCAGCTTCTGCTAGGATTGTGGACAATCATGCCCACCTGGGCTGGA
CACATGCTACTCAATGTCTGCATGAATGCCCAACACCACAAGAGAGAGCCTGGCCCAGAA
GACGAGCTCTATGTAGAGTGTATCCCCTGGAAGGACAATGCCTGCTGCACAGCCACCACA
AGCTGGGAAGCCCACCTTGAGGTGTCCCCACTCCACAACTTCACCTTGGTTCACTGTGGA
TTGTTGACCCCAAGCTGTCAGAAACACTTCATCCAGGCCATCTGCTTCTATCAGTGTTCC
CCTAACCTGGGTCCCTGGATCCAGCTGGTGGGGCCTAGTGGGCAGGGAGAACGCATCGTG
GGGGTGCCGCTGTGCTGGGAAGACTGTGAGGAGTGGTGGGCAGACTGCCGCACTTCTTAT
ACCTGCAAATCCAACTGGTACAGCAGCTGGCACTGGAGTCAGGGAAAGAACCGCTGCCCT
GCAGGGGACATCTGTCACCCTTTCCCCCATTACTTCCCCACCCCAACTGACCTGTGTGAG
AAGATTTGGAGCAACTCCTTCAAGGCAAGTCCTGAGCACAGGAACAGTGGGAGATGTCTC
CAGAAGTGGTTTGAGCCTGCTCAGGGCAACCCCAACGTGGCTGTGACCCGCCTCTTGGCT
AACACTGCCCCAACCCGGGAGCTTGCCTATGTCCCCATTCCCTTCTCTCTATTCCTGCTC
TTCCTTTCC
>beaver
ATGGTACAATGGTGGCAGTTCCTGCTAGGGATGTGTACAGTTGTACCCACCTGGACTGAA
GACAAACTGCTAAATGTCTGCATGAATGACAGACACCACAAGAGAGAACCTGGCCCAGAA
GACAAGCTGTATGTGGAGTGCTCCCCCTGGAAGGATAATGCCTGTTGCACAACCACCACA
AGCTGGGAAGCCCACCTCGATGTGTCCCCGCTCTACAACTTCACCTTGATTCACTGTGGC
TTGTTGACCCCGAGCTGTCAGAAGCACTTCATCCAGGCCATCTGCTTCTATGAGTGTTCC
CCTAATCTGGGGCCTTGGATCCGACCAGATGGCCCACGTGAGCAGGGAGAGCGGATTTTG
GATGTGCCACTGTGCNTGGAGGACTGTGAGCAGTGGTGGGATGACTGCAGCTCGTCTTAC
ACTTGCAAATCCAATTGGTTTGGTGGCTGGGACTGGAGTCAGGGGAAGAACCGCTGCCCT
AAGGGGGCCGCCTGCCGCCCTTTTCCAGAATACTTCCCCACCCCAGTTGATCTGTGTGAG
AAAATTTGGAGCAACTCCTTCAAAGTGAGCCCTGAGGGCAGGAATAGTAGCCGGTGTCTC
CAGAAGTGGTTTGAGCCTGCTCAGGGCAACCCCAATGTGGCCGTGGTCCGCCTCTTCGCT
AGCCCTGCTCCAGCCCAGGAGCTCTCTGACACCCTCATGGTCTCCTTGCTGTGCTTGTTG
TTCCTTTTC
>Mongolian_gerbil
ATGGCACTATGGTGGCAGATGCTCTTGGGGCTGTGGACAGTCATGCCCGCAGTGGCAGAG
GACAGGCTGGTCAACGTCTGCATGAATGCCAAGCACCACAAGCGAGAGCCTGGCCCAGAA
GACAAGCTTTACTTAGAGTGCCTGCCCTGGAAGGACAATGCCTGCTGCACACTGGCCACA
AGCTGGGAAGCCCACCTTGACGAGTCCTTGCTCCTTAACTTCAGCATGATGCACTGTGGA
CTGCTGACCCCCGTCTGTCATAAGCACTTCATCCGGGCCATCTGCTTCCACCAGTGTTCC
CCGAACCTGGGGCCTTGGATCCAGCCGGTGGCCTCAAACGGTCAGGAAGAGCGGGTTTGG
GGTGCACCACTCTGCTGGGAGGATTGTGAAGAATGGTGGAAAGACTGTCAGTCATCTTAC
ACTTGTAAATCCAACTGGCTCGACGGTTGGGACTGGAGTCGGGGGAAGAACCGCTGCCCA
GAACAGGCGCCCTGCCGCCCTTTCCCAGATTACTTCCCCACCCCCACTGACCTGTGTGAG
AAGATATGGAGCAACACATTCAGGGCCAGTCCTGAGCGCAGGAATAGTGGACGGTGTCTG
CAGAAGTGGTTCGAGCCCAGCCAGGGCAACCCCAACACGGAAGTGACCCTTCACTTTGCC
AGCTCGGCCTCAGCCCAGGGGCTTTCTTACACCCTCACAGCCCTCTCTCTGTGCCTTTTT
TTCCACTTC
>marmot
ATGGCACAGTGGTGGCAACTTCTGCTAGGATTGTGGACAGTCATGCCCACCTGGGCTAGA
GACACGCTACTCAATGTTTGCATGAATGCCCAACACCACAAGAGAGAGCCTGGCCCAGAA
GACGAGCTCTATGTAGAGTGTATCCCCTGGAAGGACAATGCCTGCTGCACAGCCACCACA
AGCTGGGAAGCCCACCTTGAGGTGTCCCCACTCCACAACTTCACCTTGGTTCACTGTGGA
TTGTTGACCCCAAGCTGTCAGAAACACTTCATCCAGGCCATCTGCTTCTATCAGTGTTCC
CCTAACCTGGGGCCCTGGATCCAGCTGGTGGGGCCCAGTGGGCAGGGAGAACGCATCGTG
GGGGTGCCACTGTGCCGGGAAGACTGTGAGGAGTGGTGGGCAGACTGCCGCACTTCTTAT
ACCTGCAAATCCAACTGGTACAGCAGCTGGCACTGGAGTCAGGGAAAGAACCGCTGCCCT
GCAGAGGACATCTGTCACCCTTTCCCCCATTACTTCCCCACCCCAACTGACCTGTGTGAG
AAGATTTGGAGAAACTCCTTCAAGGCAAGCCCTGAGCACAGGAACAGTGGGAGATGTCTC
CAGAAGTGGTTTGAGCCTGCTCAGGGCAACCCCAACGTGGCTGTGACCCGCCTCTTGGCT
AATACTGCCCCAACCCGGGAGCTTGCCTATGTCCCCATTCCCTTCTCTCTATTCCTGCTC
TTCCTTTCC
((pika,rabbit),((squirrel,marmot),((((degu,long-tailed_chinchilla),guinea_pig),(naked_mole_rat,Damara_mole_rat)),((beaver,kangaroo_rat),(lesser_Egyptian_jerboa,(blind_mole_rat,(((((house_mouse,Ryukyu_mouse),shrew_mouse),rat),Mongolian_gerbil),(((Chinese_hamster,golden_hamster),prairie_vole),deer_mouse))))))));
