# Supplementary material for: Molecular evolution of mammalian genes with epistatic interactions in fertilization
Source: BMC Evol Biol. 2019 Jul 25;19:154. doi: 10.1186/s12862-019-1480-6 (PMC6659299; doi:10.1186/s12862-019-1480-6)
Supplement: Supplementary file 2 — Appendix S2. Input files for codon model analyses (alignments, Newick strings) in fasta format (ZIP 91 kb) [file 12862_2019_1480_MOESM2_ESM.zip › AdditionalFile2/1.Juno_Primates.txt]

>human
ATGGCATGCTGGTGGCCGCTCCTGCTAGAGCTGTGGACAGTCATGCCCACCTGGGCTGGG
GACGAGCTGCTCAACATCTGCATGAATGCCAAACACCACAAGAGAGTGCCCAGCCCAGAA
GACAAGCTCTATGAGGAGTGCATCCCCTGGAAGGACAATGCCTGCTGCACCCTCACGACA
AGCTGGGAAGCCCATCTGGATGTATCCCCACTCTACAACTTCAGCCTGTTTCACTGTGGA
CTGCTGATGCCTGGCTGTCGGAAGCACTTCATCCAGGCTATCTGCTTCTATGAGTGCTCC
CCAAACCTGGGGCCCTGGATCCAGCCAGTGGGAAGCCTGGGGTGGGAGGTGGCCCCGAGT
GGGCAGGGAGAGCGAGTTGTGAATGTGCCGCTGTGCCAGGAGGACTGTGAGGAGTGGTGG
GAAGACTGTCGCATGTCTTACACATGCAAATCCAACTGGCGTGGTGGCTGGGACTGGAGT
CAGGGGAAGAACCGCTGCCCCAAAGGGGCCCAGTGCCTCCCTTTCTCCCATTACTTCCCC
ACCCCAGCTGACCTGTGTGAGAAGACTTGGAGCAATTCCTTCAAAGCCAGCCCTGAGCGA
CGGAACAGTGGGCGGTGTCTCCAGAAGTGGTTTGAGCCTGCTCAGGGCAACCCCAATGTG
GCCGTGGCCCGCCTCTTCGCCAGCTCTGCCCCATCCTGGGAACTGTCCTACACCATCATG
GTCTGCTCCCTGTTCCTGCCGTTCCTTTCC
>Angola_colobus
ATGGCATGGTGGTGGCCACTCCTGCTAGAGCTGTTGACAGTCTTGCCCACCTGGGCTGGG
GACGAGCTACTCAACATCTGCATGAATGCCAAACACCACAAGAGAGTGCCCGGCCCAGAA
GACAAGCTCTATGAGGAGTGCATCCCCTGGAAGGACAATGCTTGCTGCACCCTCACGACA
AGCTGGGAAGCCCATCTGGATGTGTCCCCACTCTACAACTTCAGCCTGTTTCACTGTGGA
CTGCTGATGCCTGGCTGTCGGAAGCACTTCATCCAGGCCATCTGCTTCTATGAGTGCTCC
CCAAACCTGGGGCCCTGGATCCGGCCAGGGGGAAGCCTGGGGTGGGAGGAGGCCCCAAGT
GGGCAGGGAGAGCGAGTCGTGAATGCACCGCTGTGCCAGGAGGACTGTGAGGAGTGGTGG
GAAGACTGTCGCATGTCTTACACATGCAAATCCAACTGGCGTGGTGGCTGGGACTGGAAT
CAGGGGAAGAACCGCTGCCCCAAAGGGGCCCAGTGCCTCCCTTTCTCCCATTACTTCCCC
ACCCCAGCTGACCTGTGTGAGAAGACTTGGAGCAATTCCTTCAAGGCCAGCCCTGAGCGA
CGGAACAGTGGGCAGTGTCTCCAGAAGTGGTTTGAGCCTGCTCAGGGCAACCCCAATGTG
GCTGTGGCCCGCCTCTTCGCCAGCTCTGCCCCATCCTGGGAACTGTCCTACACCCTCATG
GTCTGCTCCGTGTTCCTGCTGTTCCTTTCC
>black_snub-nosed_monkey
ATGGCATGGTGGTGGCCACTCCTGCTAGAGCTGTTGAGAGTCTTGCCCACCTGGGCTGGG
GACGAGCTACTCAACATCTGCATGAATGCCAAACACCACAAGAGAGTGCCTGGCCCAGAA
GACAAGCTCTATGAGGAGTGCATCCCCTGGAAGGACAATGCCTGCTGCACCCTCACGACA
AGCTGGGAAGCCCATCTGGATGTGTCCCCACTCTACAACTTCAGCCTGTTTCACTGTGGA
CTGCTGATGCCTGGCTGTCGGAAGCACTTCATCCAGGCCATCTGCTTCTATGAGTGCTCC
CCAAACCTGGGGCCCTGGATCCGGCCAGTGGGAAGCCTGGGGTGGGAGGAGGCCCCAAGT
GGGCAGGGAGAGCGAGTCGTGAATGCACCGCTGTGCCAGGAGGACTGTGAGGAGTGGTGG
GAAGACTGTCGCATGTCTTACACATGCAAATCCAACTGGCGTGGTGGCTGGGACTGGAGT
CAGGGGAAGAACCGCTGCCCCAAAGGGGCCCAGTGCCTCCCTTTCTCCCATTACTTCCCC
ACCCCAGCTGACCTGTGTGAGAAGACTTGGAGCAATTCCTTCAAGGCAAGCCCTGAGCGA
CGGAACAGTGGGCGGTGTCTCCAGAAGTGGTTTGAGCCTGCTCAGGGCAACCCCAATGTG
GCCGTGGCCCGCCTCTTCGCCAGCTCTGCCCCATCCTGGGAACTGTCCTACACCCTCATG
GTCTGCTCCGTGTTCCTGCCGTTCCTTCCC
>Bolivian_squirrel_monkey
ATGGCATGGTGGTGGCCGCTCCTGCTACAGCTCTGGACAGTCATGCCCACCTGGCCCGGG
GACGAGCTGCTCAACATCTGCATGGATGGCAAACACCACAAGGGAAAGCCCAGCCCGGAA
GACAAGCTCTACGATGAGTGCATCCCCTGGAAGGACAATGCCTGCTGCACGTTCAGGACA
AGCTGGGAAGCCCACCTAGATGTGTCTCCACTCTACAACTTCAGCCTGTTTCACTGTGGA
CTGCTGATGCCTGGCTGTCGGAAGCACTTCATCCAGGCCATCTGCTTCTATGAGTGCTCC
CCAAACCTGGGGCCCTGGATCCAGCCAGTGGGTAGCCTGGGGTGGGAGGTGGCCCCAAGT
GGGCAGAGAGAGCGAGTTGTGAATGCACCACTGTGCCAGGAGGACTGTGAGGAGTGGTGG
GAAGACTGTCGCACGTCTTACACCTGCAAATCCAACTGGCATGGCGGCTGGGACTGGAGT
CAGGGGAAGAACCGCTGCCCTAAAGGGGCCCAGTGCCTCTCTTTCTCCCATTACTTCCCC
ACCCCAGCCGACCTGTGTGAGAAGACTTGGAGCAATTCCTTCAAGGCCAGCCCTGAGCGA
CGGAACAGCGGGCGATGTCTCCAGAAGTGGTTTGAGCCTGCTCAGGGCAACCCCAACGTG
GCCGTGGCCCGCCTCTTCGCCAGCCCTGCCCCATCCTGGGAACTGTCCTACGCCCTCATT
GTCTGCTCCCTGTTGCTGCCGTTCCTTTCC
>bonobo
ATGGCATGGTGGTGGCCGCTCCTGCTAGAGCTGTGGACAGTCATGCCCACCTGGGCTGGG
GACGAGCTGCTCAACATCTGCATGAATGCCAAACACCACAAGAGAGTGCCCAGCCCAGAA
GACAAGCTCTATGAGGAGTGCATCCCCTGGAAGGACAATGCCTGCTGCACCCTCACGACA
AGCTGGGAAGCCCATCTGGACGTATCCCCACTCTACAACTTCAGCCTGTTTCACTGTGGA
CTGCTGATGCCTGGCTGTCGGAAGCACTTCATCCAGGCTATCTGCTTCTATGAGTGCTCC
CCAAACCTGGGGCCCTGGATCCAGCCAGTGGGAAGCCTGGGGTGGGAGGTGGCCCCGAGT
GGGCAGGGAGAGCGAGTTGTGAATGTGCCGCTGTGCCAGGAGGACTGTGAGGAGTGGTGG
GAAGACTGTCGCATGTCTTACACATGCAAATCCAACTGGCGTGGTGGCTGGGACTGGAGT
CAGGGGAAGAACCGCTGCCCCAAAGGGGCCCAGTGCCTCCCTTTCTCCCATTACTTCCCC
ACCCCAGCTGACCTGTGTGAGAAGACTTGGAGCAATTCCTTCAAAGCCAGCCCTGAGCGA
CGGAACAGTGGGCGGTGTCTCCAGAAGTGGTTTGAGCCTGCTCAGGGCAACCCCAATGTG
GCCGTGGCCCGCCTCTTCGCCAGCTCTGCCCCATCCTGGGAACTGTCCTACACCATCATG
GTCTGCTCCCTGTTCCTGCCGTTCCTTTCC
>bushbaby
ATGGCACGGTGGTGGCAGCTTCTGCTCGGTTTGTGGACAGTCATGCCCATCTGGGCTGGG
GACGAGCTACTCAATGTCTGCATCAGTGCCAGACCCCACAAGAGAAAGCCCGGCCCGGAA
GACGAGCTCTATGACGAGTGCACACCCTGGAAGGACAACGCCTGCTGCACAGCCAAGACC
AGCTGGGAAGCCCACCTGGAGGTGTCTCCACTCTACAACTTCAGCCTGGTTCACTGCGGA
CTGCTGTTGCCCGGCTGCCTCAAGCACTTCATCCAGGCCATCTGCTTCTATGAGTGCTCT
CCAAACCTGGGGCCCTGGATCCGGCCGGTGACAAGCCTGGGG------------------
---CTAGGAGAGCGAGCTGCGGCTATTCCGCTGTGCCAGGAGGACTGTGAGGAGTGGTGG
GAGGACTGTAGCTCCTCCTACACCTGCAAAGCCAACTGGCACGTTGGCTGGGACTGGAGC
CGGGGGAGGAACCATTGCCCGGCAGGAGCCCAGTGTCTCCCCTTCCCCCACTACTTCCCC
ACACCGGCTGACCTGTGCGAAAAGATTTGGAGCAACCTCTTCAAGGCGAGCCCCGAGCGC
CGGCACAGTGGGCGATGTCTCCGGAAGTGGTTTCACCCTGCCCAGGGCAACCCCAATGTG
GCCGTGGCCCGTCTCTTCGCC---------------------------------------
------------------------------
>capuchin
ATGGCATGGTGGTGGCCGCTCCTGCTAGAGCTGTGGACAATCATGCCCACCTGGCCTGGG
GACGAACTGCTCAACACCTGCATGGATGCCAAACACCACAAGGGAAGGCCTGGCCCAGAA
GACAAGCTCTACGATGAGTGCATCCCCTGGAAGGACAATGCCTGCTGCACATTCAGGACA
AGCTGGGAAGCCCACCTAGATGTGTCTCCACTCTACAACTTCAGCCTGTTTCACTGTGGA
CTGCTGATGCCTGGCTGTCGGAAGCACTTCATCCAGGCCATCTGCTTCTATGAGTGCTCC
CCAAACCTGGGGCCCTGGATCCGGCCAGTGGGTAGCCTGGGGTGGGAGGCGGCCCCAAGT
GGGCAGGGAGAGCGAGTTGTGAACGCACCGCTGTGCCAGGAGGACTGTGGGGAGTGGTGG
GAAGACTGTCGCACATCTTACACCTGCAAATCCAACTGGCGTGGCGGCTGGGACTGGAGT
CAGGGGAAGAACCGCTGCCCCAAAGGGGCCCAGTGCCTCCCTTTCTCCCATTACTTCCCC
ACCCCAGCTGACCTGTGTGAGAAGACTTGGAGCAATTCCTTCAAGGCCAGCCCTGAGCGA
CGGAACAGCGGGAGGTGTCTCCAGAAGTGGTTTGAGCCTGCTCAGGGCAACCCCAACGTG
GCCGTGGCCCACCTCTTCGCCAGCCCTGCCCCATCCTGGGAACTGTCCTACGCCCTCATT
GTCTGCTCCCAGTTGCTGCCTTTCCTTTCC
>chimpanzee
ATGGCATGGTGGTGGCCGCTCCTGCTAGAGCTGTGGACAGTCATGCCCACCTGGGCTGGG
GACGAGCTGCTCAACATCTGCATGAATGCCAAACACCACAAGAGAGTGCCCAGCCCAGAA
GACAAGCTCTATGAGGAGTGCATCCCCTGGAAGGACAATGCCTGCTGCACCCTCACGACA
AGCTGGGAAGCCCATCTGGACGTATCCCCACTCTACAACTTCAGCCTGTTTCACTGTGGA
CTGCTGATGCCTGGCTGTCGGAAGCACTTCATCCAGGCTATCTGCTTCTATGAGTGCTCC
CCAAACCTGGGGCCCTGGATCCAGCCAGTGGGAAGCCTGGGGTGGGAGGTGGCCCCGAGT
GGGCAGGGAGAGCGAGTTGTGAATGTGCCGCTGTGCCAGGAGGACTGTGAGGAGTGGTGG
GAAGACTGTCGCATGTCTTACACATGCAAATCCAACTGGCGTGGTGGCTGGGACTGGAGT
CAGGGGAAGAACCGCTGCCCCAAAGGGGCCCAGTGCCTCCCTTTCTCCCATTACTTCCCC
ACCCCAGCTGACCTGTGTGAGAAGACTTGGAGCAATTCCTTCAAAGCCAGCCCTGAGCGA
CGGAACAGTGGGCGGTGTCTCCAGAAGTGGTTTGAGCCTGCTCAGGGCAACCCCAATGTG
GCCGTGGCCCGCCTCTTCGCCAGCTCTGCCCCATCCTGGGAACTGTCCTACACCATCATG
GTCTGCTCCCTGTTCCTGCCGTTCCTTTCC
>Coquerels_sifaka
ATGGCACGGTGGTGGCAGCTCCTGCTAGGTTTGTGGACAGTCATGCCCACCTGGGCTGGG
GACGAGCTGCTCAACATCTGCATGAATGCCAAACACCACAAGAGAAAGCCCAGTCCAGAA
GACAAGCTCTATGAGGAGTGCATCCCCTGGAAGGGCAATGCCTGCTGCACGGCCGAGACA
AGCTGGGAAGCCCACCTGGATGTGTCCCCGCTCTACAACTTCAGCCGAATTCACTGCGGA
CTATTGATGCCGGGCTGCCAGAAGCACTTCATCCAGGCCACGTGCTTCTATGAGTGCTCT
CCAAACCTGGGGCCTTGGATCCAGCCG---------------------GCGGCCTGGAGC
GGGCAGGGAGAGCGAGTGGTGGACGTACCACTGTGCCGGGAGGACTGCGAGGAGTGGTGG
GAAGACTGCCGCTGGTCATACACCTGCAAATCCAACTGGCAGGGCGGCTGGGACTGGAGT
CAGGGGAAGAACCGCTGCCCTGCAAAGGCCCGGTGTCTCCCTTTCCCCCACTACTTCCCC
ACCCCGGCCGACCTGTGCGAGAAGGTTTGGAGCAACTCCTTCAAGGCGAGCCCGGAGCGC
CGGCACAGTGGGCGATGTCTCCAGAAGTGGTTTCAGCCTGCCCAGGGCAACCCCAACGTG
GCCGTGGCCCGCCTCTTTGCCAACCCTGCCCCGTCCTGGGAACTCTCCTACACCCTCATG
GCCTTCTCTCTGTTCCTGTCCATCCTTTCC
>crab-eating_macaque
ATGGCATGGTGGTGGCCACTCCTACTAGAGCTGTTGACAGTCATGCCCACCTGGGCTGGG
GACGAGCTACTCAACATCTGCATGAATGCCAAACACCACAAGAGAGTGCCCGGCCCAGAA
GACAAGCTCTATGAGGAGTGCATCCCCTGGAAGGACAATGCCTGCTGCACCCTCACGACA
AGCTGGGAAGCCCATCTGGATGTGTCCCCACTCTACAACTTCAGCCTGATTCACTGTGGA
CTGCTGATGCCTGGCTGTCGGAAGCACTTCATCCAGGCCATCTGCTTCTATGAGTGCTCC
CCAAACCTGGGGCCCTGGATCCGGCCAGTGGGAAGCCTGGGGTGGGAGGAGGCCCCGAGT
GGGCAGGGAGAGCGAGTCGTGAATGCACCGCTGTGCCAGGAGGACTGTGAGGAGTGGTGG
GAAGACTGTCGCTTGTCTTACACATGCAAATCCAACTGGCGTGGCGGCTGGGACTGGAGT
CAGGGGAAGAACCGCTGCCCCAAAGGGGCCCAGTGCCTCCCTTTCTCCCATTACTTCCCC
ACCCCAGCTGACCTGTGTGAGAAGACTTGGAGCAATTCCTTCAAGGCCAGCCCTGAGCGA
CGGAACAGTGGGCAGTGTCTCCAGAAGTGGTTTGAGCCTGCTCAGGGCAACCCCAATGTG
GCCGTGGCCCGCCTCTTCGCCAGCTCTGCCCCATCCTGGGAACTGTCCTACACCCTCATG
GTCTGCTCCGTGTTCCTGCCGTTCCTTTCC
>drill
ATGGCATGGTGGTGGCCACTCCTACTAGAGCTGTTGACAGTCATGCCCACCTGGGCTGGG
GACGAGCTACTCAACATCTGCATGAATGCCAAACACCACAAGAGAGTGCCCGGCCCAGAA
GACAAGCTCTATGAGGAGTGCATCCCCTGGAAGGACAATGCCTGCTGCACCCTCACAACA
AGCTGGGAAGCCCATCTGGATGTGTCCCCACTCTACAACTTCAGCCTGTTTCACTGTGGA
CTGCTGATGCCTGGCTGTCGGAAGCACTTCATCCAGGCCATCTGCTTCTATGAGTGCTCC
CCAAACCTGGGGCCCTGGATCCGGCCAGTGGGAAGCCTGGGGTGGGAGGAGGCCCCGAGT
GGGCAGGGAGAGCGAGTCGTGAATGCACCGCTGTGCCAGGAGGACTGTGAGGAGTGGTGG
GAAGACTGTCGCTTGTCTTACACATGCAAATCCAACTGGCGTGGCGGCTGGGACTGGAGT
CAGGGGAAGAACCGCTGCCCCAAAGGGGCCCAGTGCCTCCCTTTCTCCCATTACTTCCCC
ACCCCAGCTGACCTGTGTGAGAAGACTTGGAGCAATTCCTTCAAGGCCAGCCCTGAGCGA
CGGAACAGTGGGCGGTGTCTCCAGAAGTGGTTTGAGCCTGCTCAGGGCAACCCCAATGTG
GCCGTGGCCCGCCTCTTCGCCAACTCTGCCCCATCCTGGGAACTGTCCTACACCCTCATG
GTCTGCTCCGTGTTCCTGCCGTTCCTTTCC
>gibbon
ATGGCATGGTGGTGGCCACTCCTGCTAGAGCTGTGGACAGTCATATCCACCTGGGCTGGG
GACGAGCTGCTCAACATCTGCATGAATGCCAAACACCACAAGAGAGCGCCCAGCCCAGAA
GACAAGCTCTATGAGGAGTGCATCCCCTGGAAGGACAATGCCTGCTGCACACTCACGACA
AGCTGGGAAGCCCATCTGGACGTGTCCCCACTCTACAACTTCAGCCTGTTTCACTGTGGA
CTGCTGATGCCTGGCTGTCGGAAGCACTTCATCCAGGCCATCTGCTTCTATGAGTGCTCC
CCAAACCTGGGGCCCTGGATCCAGCCAGTGGGAAGCCTGGGGTGGGAGGTGGCCCCGAGT
GGGCAGGGAGAGCGAGTTGTGAATGCGCCGCTGTGCCAGGAGGACTGTGAGGAGTGGTGG
GAAGACTGTCGCATGTCTTACACATGCAAATCCAACTGGCGTGGCGGCTGGGACTGGAGT
CAGGGGAAGAACCGCTGCCCCAAAGGGGCCCAGTGCCTCCCTTTCTCCCATTACTTCCCC
ACCCCAGCTGACCTGTGTGAGAAGACTTGGAGCAACTCCTTCAAGGCCAGCCCTGAGCGA
CGGAACAGTGGGCGGTGTCTCCAGAAGTGGTTTGAGCCTGCTCAGGGCAACCCCAATGTG
GCCGTGGCCCGCCTCTTTGCCAGCTCTGCCCCATCCTGGGAACTGTCCTACACCCTCATG
GTCTGTTCCCTGTTCCTGCCTTTCCTTTCC
>golden_snub-nosed_monkey
ATGGCATGGTGGTGGCCACTCCTGCTAGAGCTGTTGAGAGTCTTGCCCACCTGGGCTGGG
GACGAGCTACTCAACATCTGCATGAATGCCAAACACCACAAGAGAGTGCCTGGCCCAGAA
GACAAGCTCTATGAGGAGTGCATCCCCTGGAAGGACAATGCCTGCTGCACCCTCACGACA
AGCTGGGAAGCCCATCTGGATGTGTCCCCACTCTACAACTTCAGCCTGTTTCACTGTGGA
CTGCTGATGCCTGGCTGTCGGAAGCACTTCATCCAGGCCATCTGCTTCTATGAGTGCTCC
CCAAACCTGGGGCCCTGGATCCGGCCAGTGGGAAGCCTGGGGTGGGAGGAGGCCCCAAGT
GGGCAGGGAGAGCGAGTCGTGAATGCACCGCTGTGCCAGGAGGACTGTGAGGAGTGGTGG
GAAGACTGTCGCATGTCTTACACATGCAAATCCAACTGGCGTGGTGGCTGGGACTGGAGT
CAGGGGAAGAACCGCTGCCCCAAAGGGGCCCAGTGCCTCCCTTTCTCCCATTACTTCCCC
ACCCCAGCTGACCTGTGTGAGAAGACTTGGAGCAATTCCTTCAAGGCAAGCCCTGAGCGA
CGGAACAGTGGGCGGTGTCTCCAGAAGTGGTTTGAGCCTGCTCAGGGCAACCCCAATGTG
GCCGTGGCCCGCCTCTTCGCCAGCTCTGCCACATCCTGGGAACTGTCCTACACCCTCATG
GTCTGCTCCGTGTTCCTGCCGTTCCTTCCC
>gorilla
ATGGCATGGTGGTGGCCACTCCTGCTAGAGCTGTGGACAGTCATGCCCGCCTGGGCTGGG
GACGAGCTGCTCAACATCTGCATGAATGCCAAACACCACAAGAGAGTGCCCAGCCCAGAA
GACAAGCTCTATGAGGAGTGCATCCCCTGGAAGGACAATGCCTGCTGCACCCTCACGACA
AGCTGGGAAGCCCATCTGGACGTATCCCCACTCTACAACTTCAGCCTGTTTCACTGTGGA
CTGCTGATGCCTGGCTGTCGGAAGCACTTCATCCAGGCTATCTGCTTCTATGAGTGCTCC
CCAAACCTGGGGCCCTGGATCCAGCCAGTGGGAAGCCTGGGGTGGGAGGTGGCCCCGAGT
GGGCAGGGAGAGCGAGTTGTGAATGTGCCGCTGTGCCAGGAGGACTGTGAGGAGTGGTGG
GAAGACTGTCGCATGTCTTACACATGCAAATCCAACTGGCGTGGTGGCTGGGACTGGAGT
CAGGGGAAGAACCGCTGCCCCAAAGGGGCCCAGTGCCTCCCTTTCTCCCATTACTTCCCC
ACCCCAGCTGACCTGTGTGAGAAGACTTGGAGCAATTCCTTCAAAGCCAGCCCTGAGCGA
CGGAACAGTGGGCGGTGTCTCCAGAAGTGGTTTGAGCCTGCTCAGGGCAACCCCAATGTG
GCCGTGGCCCGCCTCTTCGCCAGCTCTGCCCCATCCTGGGAACTGTCCTACACCGTCATG
GTCTGCTCCCTGTTCCTGCCGTTCCTTTCC
>Mas_night_monkey
ATGGCATGGTGGTGGCCGCTCCTGCTAGAGCTGTGGACAGTCATGCCCACCTGGCCTGGG
GACGAGCTGCTCAACATCTGCATGGATGCCAAACACCACAAGGGAAAGCCCGGCCCAGAA
TACAAGCTCTACGATGAGTGCCTCCCCTGGAAGGACAATGCCTGCTGCACATTCAAGACA
AGCTGGGAAGCCCACCTAGACGTGTCTCCACTCTACAACTTCAACCTGTTTCACTGTGGA
CTGCTGATGCCTGGCTGTCAGAAGCACTTCATCCAGGCCATCTGCTTCTATGAGTGCTCC
CCAAACCTGGGGCCCTGGATCCGGCCAGTGGGAAGCCTGGGGTGGGAGGCGGCCCCAAGT
GGGCAGGGAGAGCGAGTTGTGAATGCACCGCTGTGCCAGGAGGACTGCAAGGAGTGGTGG
GAAGACTGTCGCACATCTTACACCTGCAAATCCAACTGGCGTGGCGGCTGGGACTGGAGT
CAGGGGAAGAACCGCTGCCCTAAAGGGGCCCAGTGCCTCCCTTTCTCCCATTACTTCCCC
ACCCCAGCTGACCTGTGTGAGAAGACTTGGAACAATTCCTTCAAGGCCAGCCCTGAGCAA
CGGAACAGCGGGCGGTGTCTCCAGAAGTGGTTTGAGCCTGCTCAGGGCAACCCCAACGTG
GCCGTGGCCCGCCTCTTTGCCAGCCCTGCCCCATCCTGGGAACTGTCCTATGCCCTCATT
GTCTGCTCCCTGTTGCTGCCATTCCTTTCC
>macaque
ATGGCATGGTGGTGGCCACTCCTACTAGAGCTGTTGACAGTCATGCCCACCTGGGCTGGG
GACGAGCTACTCAACATCTGCATGAATGCCAAACACCACAAGAGAGTGCCCGGCCCAGAA
GACAAGCTCTATGAGGAGTGCATCCCCTGGAAGGACAATGCCTGCTGCACCCTCACGACA
AGCTGGGAAGCCCATCTGGATGTGTCCCCACTCTACAACTTCAGCCTGTTTCACTGTGGA
CTGCTGATGCCTGGCTGTCGGAAGCACTTCATCCAGGCCATCTGCTTCTATGAGTGCTCC
CCAAACCTGGGGCCCTGGATCCGGCCAGTGGGAAGCCTGGGGTGGGAGGAGGCCCCGAGT
GGGCAGGGAGAGCGAGTCGTGAATGCACCGCTGTGCCAGGAGGACTGTGAGGAGTGGTGG
GAAGACTGTCGCTTGTCTTACACATGCAAATCCAACTGGCGTGGCGGCTGGGACTGGAGT
CAGGGGAAGAACCGCTGCCCCAAAGGGGCCCAGTGCCTCCCTTTCTCCCATTACTTCCCC
ACCCCAGCTGACCTGTGTGAGAAGACTTGGAGCAATTCCTTCAAGGCCAGCCCTGAGCGA
CGGAACAGTGGGCAGTGTCTCCAGAAGTGGTTTGAGCCTGCTCAGGGCAACCCCAATGTG
GCCGTGGCCCGCCTCTTCGCCAGCTCTGCCCCATCCTGGGAACTGTCCTACACCCTCATG
GTCTGCTCCGTGTTCCTGCCGTTCCTTTCC
>marmoset
ATGGCATGGTGGTGGCCGCTCCTGCTAGAGCTGTGGACAGTCATGCCCACCTGGCCTGGG
GATGAGCTGCTCAACATCTGCATGGATGACAAACACCACAAGGGAAAGCCCGGCCCAGAA
GACAAGCTCTACGATGAGTGCATCCCCTGGAAGGACAATGCCTGCTGCACATTCGGGACA
AGCTGGAAAGCCCACCTAGATGTGTCTCCACTCTACAACTTCAGCCTGTTTCACTGTGGA
CTGCTGATGCCTGGCTGTCGGAAGCACTTCATCCAGGCCATCTGCTTCTATGAGTGCTCC
CCAAACCTGGGGCCCTGGATCCAGCCAGTGGGAAGCCTGGAGTGGGAG------------
------GGAGAGCGAGTTGTGAATGCACCGCTGTGCCAGGAGGACTGTGAGGAGTGGTGG
GAAGACTGTCGCACGTCTTACACCTGCAAATCCAACTGGCATGGCAGCTGGGACTGGAGT
CAGGGGAAGAACCGCTGCCCTAAAGGGGCCCAGTGCCTCCCTTTCTCCCATTACTTCCCT
ACCCCAGCTGACCTGTGTGAGAAGACTTGGAGCAATTCCTTCAAGGCCAGCCCTGAGCGA
CGGAACAGTGGGCGGTGTCTCCAGAAGTGGTTTGAGCCTGCTCAGGGCAACCCCAACGTG
GCCGTGGCCCGCCTCTTTGCCAGCCCTGCCCCATCCTGGGAACTGTCCTATGCCCTCGTT
GTCTGCTCTCTGTTGCTGCCATTCCTTTCC
>mouse_lemur
ATGGCACGGTGGTGGCAGCTCCTGCTAGGTTTGTGGACAGTCATGCCCACTTGGGCTGGG
GACGAGCTGCTCAACGTCTGCATGAATGCCAGACACCACAAGAGAAAGCCCAGCCCAGAA
GACAAGCTCTATGAGGAGTGCCTCCCCTGGAAGGACAACGCCTGCTGCACGGCAGAGACA
AGCTGGGAAGCCCACCTGGATGTGTCCCCGCTCTACAACTTCAGCAGGATTCACTGTGGA
CTCTTGATGCCGGGCTGCCAGAAGCACTTCATCCAGGCCACGTGCTTCTACGAGTGCTCT
CCGAACCTGGGGCCTTGGATCCGGCCGGTGACAAGCCTGGGGCAGAAGGCAGCCCGGGGC
CGGCAAGGAGAACGCGTGGTGGACGTGCCACTGTGCCGGGAGGACTGCGAGGAGTGGTGG
GAGGACTGCCGCTGGTCGTACACCTGCAAATCCAACTGGCTCAGCGGCTGGGACTGGAGT
CAGGGGAAGAACCGCTGCCCCCCAAAGGCCCGGTGCCTCCCTTTCCCCCACTACTTCCCC
ACCCCGGCCGACCTGTGCGAGAAGGTTTGGAGCAACTCCTTCAGGGCGAGCCCGGAGCAC
CAGCACAGTGGGCGATGTCTCCAGAAGTGGTTTCAGCCTGCCCAGGACAACCCCAACGAG
GCCGTGGCCCGCCTCTTCGCCAACCCTGCCCCATCCTGGGAACTCTCCTACACGCTTGCG
GCCTTCTCTCTGCTCCTGTCCTTCCTTTCC
>olive_baboon
ATGGCATGGTGGTGGCCACTCCTACTAGAGCTGTTGACAGTCATGCCCACCTGGGCTGGG
GACGAGCTACTCAACATCTGCATGAATGCCAAACACCACAAGAGAGTGCCCGGCCCAGAA
GACAAGCTCTATGAGGAGTGCATCCCCTGGAAGGACAATGCCTGCTGCACCCTCACAACA
AGCTGGGAAGCCCATCTGGATGTGTCCCCACTCTACAACTTCAGCCTGTTTCACTGTGGA
CTGCTGATGCCTGGCTGTCGGAAGCACTTCATCCAGGCCATCTGCTTCTATGAGTGCTCC
CCAAACCTGGGGCCCTGGATCCGGCCAGTGGGAAGCCTGGGGTGGGAGGAGGCCCCGAGT
GGGCAGGGAGAGCGAGTCGTGAATGCACCGCTGTGCCAGGAGGACTGTGAGGAGTGGTGG
GAAGACTGTCGCTTGTCTTACACATGCAAATCCAACTGGCGTGGCGGCTGGGACTGGAGT
CAGGGGAAGAACCGCTGCCCCAAAGGGGCCCAGTGCCTCCCTTTCTCCCATTACTTCCCC
ACCCCAGCTGACCTGTGTGAGAAGACTTGGAGCAATTCCTTCAAGGCCAGCCCTGAGCGA
CGGAACAGTGGGCGGTGTCTCCAGAAGTGGTTTGAGCCTGCTCAGGGCAACCCCAATGTG
GCCGTGGCCCGCCTCTTCGCCAGCTCTGCCCCATCCTGGGAACTGTCCTACACCCTCATG
GTCTGCTCCGTGTTCCTGCCGTTCCTTTCC
>orangutan
ATGGCATGGTGGTGGCTGCTCCTGCTAGAGCTGTGGACAGTCATGCCCACCTGGGCTGGG
GACGAGCTGCTCAACATCTGCATGAATGCCAAACACCACAAGAGAGTGCCCAGCCCAGAA
GACAAGCTCTATGAGGAGTGCATCCCCTGGAAGGACAATGCCTGCTGCACCCTCAAAACA
AGCTGGGAAGCCCATCTGGACGTGTCCCCACTCTACAACTTCAGCCTGTTTCACTGTGGA
CTGCTGATGCCTGGCTGTCGGAAGCACTTCATCCAGGCCATCTGCTTCTATGAGTGCTCC
CCAAACCTGGGGCCCTGGATCCAGCCAGTGGGAAGCCTAGGGTGGGAG------------
------GGAGAGCGAATTGTGAATGCGCCGCTGTGCCAGGAGGACTGTGAGGAGTGGTGG
GAAGACTGTCGCATGTCTTACACGTGCAAATCTAACTGGCGTGGTGGCTGGGACTGGAGT
CAGGGGAAGAACCGCTGCCCCAAAGGGGCGCAGTGCCTCCCTTTCTCCCATTACTTCCCC
ACCCCAGCTGACCTGTGTGAGAAGACTTGGAGCAATTCCTTCAAGGCCAGCCCTGAGCGA
CGGAACAGTGGGCGGTGTCTCCAGAAGTGGTTTGAGCCTGCTCAGGGCAACCCCAATGTG
GCCGTGGCCCGCCTCTTCGCCAGCTCTGCCCCATCCTGGGAACTGTCCTACACCCTCATG
GTCTGTTCCCTGTTCCTGCTGTTCCTTTCC
>pig-tailed_macaque
ATGGCATGGTGGTGGCCACTCCTACTAGAGCTGTTGACAGTCATGCCCACCTGGGCTGGG
GACGAGCTACTCAACATCTGCATGAATGCCAAACACCACAAGAGAGTGCCCGGCCCAGAA
GACAAGCTCTATGAGGAGTGCATCCCCTGGAAGGACAATGCCTGCTGCACCCTCACGACA
AGCTGGGAAGCCCATCTGGATGTGTCCCCACTCTACAACTTCAGCCTGTTTCACTGTGGA
CTGCTGATGCCTGGCTGTCGGAAGCACTTCATCCAGGCCATCTGCTTCTATGAGTGCTCC
CCAAACCTGGGGCCCTGGATCCGGCCAGTGGGAAGCCTGGGGTGGGAGGAGGCCCCGAGT
GGGCAGGGAGAGCGAGTCATGAATGCACCGCTGTGCCAGGAGGACTGTGAGGAGTGGTGG
GAAGACTGTCGCTTGTCTTACACATGCAAATCCAACTGGCGTGGCGGCTGGGACTGGAGT
CAGGGGAAGAACCGCTGCCCCAAAGGGGCCCAGTGCCTCCCTTTCTCCCATTACTTCCCC
ACCCCAGCTGACCTGTGTGAGAAGACTTGGAGCAATTCCTTCAAGGCCAGCCCTGAGCGA
CGGAACAGTGGGCAGTGTCTCCAGAAGTGGTTTGAGCCTGCGCAGGGCAACCCCAATGTG
GCCGTGGCCCGCCTCTTCGCCAGCTCTGCCCCATCCTGGGAACTGTCCTACACCCTCATG
GTCTGCTCCGTGTTCCTGCCGTTCCTTTCC
>vervet
ATGGCATGGTGGTGGCCATTCCTGCTAGAGCTGTTGACAGTCATGCCCACCTGGGCTGGG
GACGAGCTACTCAACATCTGCATGAATGCCAAACACCACAAGAGAGTGCCCGGCCCAGAA
GACAAGCTCTATGAGGAGTGCATCCCCTGGAAGGACAATGCCTGCTGCACCCTCACGACA
AGCTGGGAAGCTCATCTGGATGTGTCCCCACTCTACAACTTCAGCCTGTTTCACTGTGGA
CTGCTGATGCCTGGCTGTCGGAAGCACTTCATCCAGGCCATCTGCTTCTATGAGTGCTCC
CCAAACCTGGGGCCCTGGATCCAGCCAGTG---------------------GCCCCGAGT
GGGCAGGGAGAGCGAGTCGTGAATGCACCGCTGTGCCAGGAGGACTGTGAGGAGTGGTGG
GAAGACTGTCACTTGTCTTACACATGCAAATCCAACTGGCGTGGCGGCTGGGACTGGAGT
CAGGGGAAGAACCGCTGCCCCAAAGGGGCCCAGTGCCTCCCTTTCTCCCATTACTTCCCC
ACCCCAGCTGACCTGTGTGAGAAGACTTGGAGCAATTCCTTCAAGGCCAGCCCTGAGCGA
CGGAACAGTGGGCGGTGTCTCCAGAAGTGGTTTGAGCCTGCTCAGGGCAACCCCAATGTG
GCCGTGGCCCGCCTCTTCGCCAGCTCTGCCCCATCCTGGGAACTATCCTGCACCCTCATG
GTCTGCTCCGTGTTCCTGCCGTTCCTTTCC
>red_colobus
ATGGCATGGTGGTGGCCACTCCTGCTAGAGTTGTTGACAGTCATGCCCACGTGGGCTGGG
GACGAGCTACTCAACATCTGCATGAATGCCAAACACCACAAGAGAGTGCCCGGCCCAGAA
GACAAGCTCTATGAGGAGTGCATCCCCTGGAAGGACAATGCCTGCTGCACCCTCACGACA
AGCTGGGAAGCCCATCTGGATGTGTCCCCACTCTACAACTTCAGCCTGTTTCACTGTGGA
CTGCTGATGCCTGGCTGTCGGAAGCACTTCATCCAGGCCATCTGCTTCTACGAGTGCTCC
CCAAACCTGGGGCCCTGGATCCGGCCAGTCGGAAGCCTGGGGTGGGAGGAGGCCCCAAGT
GGGCAGGGAGAGCGAGTGGTGAATGCACCACTGTGCCAGGAGGACTGTGAGGAGTGGTGG
GAAGACTGTCGCATGTCTTACACATGCAAATCCAACTGGCGTGGTGGCTGGGACTGGAGT
CAGGGGAAGAACCGCTGCCCCAAAGGGGCCCAGTGCCTCCCTTTCTCCCATTACTTCCCC
ACCCCAGCTGACCTGTGTGAGAAGACTTGGAGCAATTCCTTCAAGGCCAGCCCTGAGCGA
CGGAACAGTGGGCGGTGTCTCCAGAAGTGGTTTGAGCCTGCTCAGGGCAACCCCAATGTG
GCTGTGGCCCACCTCTTCGCCAGCTCTGCCCCATCCTGGGAACTGTCCTACACCCTCATG
GTCTGCTCCGTGTTCCTGCTGTTCCTTTCC
((bushbaby,(mouse_lemur,Coquerels_sifaka)),(((Bolivian_squirrel_monkey,capuchin),(Mas_night_monkey,marmoset)),(((((human,(chimpanzee,bonobo)),gorilla),orangutan),gibbon),((((drill,olive_baboon),((macaque,crab-eating_macaque),pig-tailed_macaque)),vervet),((red_colobus,Angola_colobus),(black_snub-nosed_monkey,golden_snub-nosed_monkey))))));
