# Supplementary material for: Molecular evolution of mammalian genes with epistatic interactions in fertilization
Source: BMC Evol Biol. 2019 Jul 25;19:154. doi: 10.1186/s12862-019-1480-6 (PMC6659299; doi:10.1186/s12862-019-1480-6)
Supplement: Supplementary file 2 — Appendix S2. Input files for codon model analyses (alignments, Newick strings) in fasta format (ZIP 91 kb) [file 12862_2019_1480_MOESM2_ESM.zip › AdditionalFile2/2.Izumo1_Glires.txt]

>pika
ATGGGGCCCTGCTGTGCCCTGCGCTGGGCAGCTCTGGCTGGCTGCCTGCTTGCCGTCAGGGGCTGTGTCACGTGTGATGA
CAGGGTGAAGGCGGCGCTCGAGTCCCTGGAGAAGGAGTACCTGCCTAGCCATCTGGAGGCTCAGCACCACAAAAACGTAA
TGAAGAGGGTCCACGAGGCCCTGAAGCAATTCGAGGACCAACCCTTTAAAGAGGAGTCCTACATGGGTGTCCTTGATGAG
AACTACCTGGACCAAGTAGCTTGGAGTTTCTTGAAAGATCTGAAACGCATCACAGACAGCGATGTGAAAGGTGAGCTATT
CGTCAAGGAGCTGTTCTGGATGGTGCAGCAGCAAAAAGAGCAGTTTGTCCGCATGGCGGCACAGTTCCAGCAAGAGGCTT
ATTGTCCCAACAAGTGCGGGACCATGTTACAGGTTATGATCTGGTGCAGTACCTGCAAGAAGCAGATTCATCCCTGCCGG
AAATCCAAGGAGTGTGGGGAGCGCAAGGTGGATGTGCATCTGTTGGAGGACATGATCCTGGACTGCAAGCTCCCCTGGCA
TCAGGCTTCCCAAGGCCTCACCGACTACAGCTTCTACAGGGTTTGGGTGAACAAGTCTGAGACCTTGCTGGCCAAGGGGA
AGGAGCCCTTCCTGACCAAAACCTCAGCGAGTCCGGAAGATGCAGGCAGTTACCGCTGCGAACTGGGCACTGTGAGCTCG
GGCCCGGCCACCATCATACGTTTCCAAGTCACAGTGCTGCCCCTAAAGGCCAAGGAGGAGGAGCAG
>rabbit
ATGGGGCCCTGCTTCGCCCTCCGCGTGGCGGCCCTGGCCGGCTGCCTGTCTGCCGTCGGGGGCTGCGTCACGTGCGACCC
GAGGGTAGTGACGGCGCTCGAGAATTTGGAGAAGGACTACCTGCCTAGCCACTTGGATGAGAAGCATCACCAACATTTGA
TGAAGAGGGTCCATGATGCCCTGAAGGCACTCCAGGAACTGCCGTTTAGCGAGGATTCCTATATGGGTGTCCTTGATGAG
AGCACCCTGGACCAGGTCTCTTGGAGTTTCCTGAAGGATCTGAAACGCATCACAGACAGTGACATCAAAGGTGAGCTGTT
CGTCAAGGAGCTTTTCTGGATGCTGAACCAGCAAAAGGAAGAGTTCATACGCATTGCCGCTCAGTTCCATAAAGAGGCTT
ACTGTCCGAACAAATGTGGTACCATGTTGCAGGTTCTGCTGTGGTGCAACACCTGCAAAAAGGAGATTCACCCCTGCCGC
AAGTCCCAGGACTGTGGGGAGCACAGGTCGGAGGTGCACCAGATGGACGACCTGATTCTGGACTGCAAGCTGAGCTGGCA
CCAGGCCTCTCAAGGCCTCACGGACTACAGCTTTTACAGGGTTTGGGGGAACAATTCTGAGACCTTGATGGCCAAGGGGA
AGGCGCACCTTCTGACCAAGCCCCTGGTGGGTCCAGAGGACGCAGGCACGTACCGCTGCGAGCTGGGCACCGTGAGCTCC
GGCCCAGCCACCATCATGCGCTTTCAAGTCACAGTGTTGCCCCCGAAGGTCATGGAGGAGGAACCG
>kangaroo_rat
ATGGGGCCCGGATTTGCCGTCTTCTTGGCGGCTCTGGCTCACTGCCTGCTCCCCGCGAGGTGCTGTATCATTTGTGACCG
TCTGGTCGTCACAGCGCTGAAGTCTTTAGAAAGAGATTACCTGCCCGGCCACCTGGACACCAAGCATCACAAAACCTTCA
TGAAAAGGGTGCTGGATGCGGTAAAGGATTTTAAGGATCTCCCGTTGGACGAGACCAGCTTTATGGGGGCCATTGATGAG
GACACGCTAGAACAGGCATCCTGGAGTTTTCTGAAGGATCTGAAAAGAATCACAGACAGTGATGTGAAAGGAGAGCTCTT
CGTGAAGGAGCTATTCTGGATGCTTCACCTTCAAAAGGACACATTTGCCAACTATGCTATTCAGTTTCAAAAAGAAGTTT
ATTGTCCCAACAAATGTGGGACGATGTTGCAGGTTCTGATCTGGTGCAACGAATGTGAGAAGCAGGTCCATGCTTGTCGG
AAGTCCTACGATTGCGGAGAGCACAGCGTGAAGGTGCACGAGATGGAGGACATCATCCTGGACTGTCACCTCAATTGGCA
CCATGCTTCCCAAGGCCTCGCGGACTACAGCTTTTACAGG----------------------------------------
--------------------------------------------------------------------------------
------------------------------------------------------------------
>lesser_Egyptian_jerboa
ATGGGGTCCGGTTTTGCTCTTTTGCTGGCGGCTCTGGCCGACTGTCTGCGTTCTGTGGGATGCTGTATTATCTGTGACCC
GGCGGTGGTGGCCGCGCTGAAGTCCTTGGAGGACAATTACCTGCCTGACCACTTGGACGCACAGCATCACGCAAACGTGA
TGAAGAGGGTAAAACAGGCCGTGAAGGACTTCAAGGATCTGCCATTGAAAGAAGATTCCTTTATGGGGGCCGTGGATGAA
GACACACTGGACCAGGCGTCCTGGAGTTTTCTGAAGGATCTGAAGCGCATCACGGACAGTGATGTAAAAGGGCAGCTCTT
TGTGAAGGAGCTGTTCTGGATGATCAACCTGCAAAAGGACCACTTCACCACCCTTGCAACTCGGTTCCAAAATGAA----
-----------------GGCACGATGCTGCAAACTCTGATCTGGTGCAATAAGTGCGAGAAGCAGGTTCACTCTTGTCGG
AAGTCCTATGATTGCGGGGAGCGCCATGTCGAGGTGCACCGGATGGAAGACATGATTCTGAACTGTCGCCTCAGCTGGCA
CCAGGCTTCCCAAGGACTCACAGATTACAGCTTTTACCGGGTCTGGGGGAACAGTTCTGAGACTTTGATGTACAAGGGGA
AGGAACCCCTCTTGACCAAGACACTGGTGGGTCCAGAGGATGCGGGCAGCTACCGCTGCGAGCTGGGCACCGTCAGCTGG
GGTCCTGCCACGATCATCCACTTCCGTGTCTCAGTGTTGCCTCGAAGGGTCAAAGAGGAGCATCCG
>house_mouse
ATGGGGCCGCATTTTACACTCTTGCTGGCAGCTCTTGCCAACTGCCTGTGTCCAGGGAGGCCCTGCATCAAATGTGACCA
GTTTGTGACAGATGCGCTAAAGACTTTCGAAAACACTTACCTGAATGACCACCTGCCACACGACATTCACAAAAATGTAA
TGAGGATGGTGAACCATGAAGTATCGAGCTTCGGCGTAGTCACTTCGGCTGAGGATTCCTATTTGGGGGCCGTGGACGAG
AACACACTGGAACAAGCAACCTGGAGTTTTCTGAAGGATCTGAAGCGTATTACAGACAGTGACTTAAAAGGAGAGCTCTT
TATAAAGGAACTATTGTGGATGCTTCGTCATCAAAAGGACATCTTTAACAATCTTGCTAGACAGTTCCAAAAGGAAGTTC
TTTGTCCCAACAAATGCGGAGTGATGTCGCAGACTTTGATCTGGTGTCTTAAGTGCGAAAAGCAGTTGCACATTTGTCGG
AAATCCCTAGATTGTGGAGAGCGCCACATAGAGGTACATCGCTCGGAAGACCTGGTCCTGGACTGTCTGCTCAGTTGGCA
TCGTGCTTCTAAGGGACTTACAGATTACAGTTTTTACAGGGTTTGGGAGAACAGTTCTGAGACCTTGATTGCCAAGGGGA
AAGAACCATATCTGACCAAGTCGATGGTGGGTCCAGAGGATGCTGGCAACTACCGCTGTGTGCTAGATACCATCAACCAA
GGTCATGCCACCGTCATCCGCTACGATGTCACAGTATTGCCCCCAAAGCATTCAGAGGAAAACCAA
>Ryukyu_mouse
ATGGGACCGCATTTTACGCTCTTGCTGGCAGCTCTTGCCAACTACCTGTGTCCAGGGAGGCCCTGCATCAAATGTGACCA
GCTTGTGACAGCTGAGCTAAAGACTTTGGAAAATACTTACCTGCGTGACCACCTGCCAAGCGACGCTCTCAAAAATGTAA
TGAGGATGGTGAACTATGAAGTAAACAGCTTCGGCGAAGTCAATTCGGCTGAGGATTCCTATTTGGGGGCCGTGGACGAG
AACACACTGGAACAAGCAGTCTGGAGTTTCCTGAAGGATCTGAAGCGTATAACAGACAGCGACTTAAAAGGAGAGCTCTT
TATAAAGGAACTATTGTGGATGCTTCAACATCAAAAGGACATCTATAACAATCTTGCTAGACAGTTCCAAAAGGAAGTTC
TTTGTCCCAACAAATGCGGAGTGATGTCGCAGACTTTGATCTGGTGTCATAAGTGCGAAAAGCAATTGCATCTTTGTCGG
AAATCCCTAGATTGTGGAGAGCGCCACATAGAGGTACATCGCTCGGAAGACCTGGTCCTGGACTGTCTGCTCAGTTGGCA
TCATGCTTCTAAGGGACTTACAGATTACAGTTTTTACAGGGTTTGGGAGAACAATTCTGAGACCTTGATTGCCAAGGGGA
AAGAACCTTATCTGACCAAGTCGATGGTGGGTCCAGAGGATGCTGGCAACTACCGCTGTGTGCTGGATACCATCAACCAA
GGTCATGCCACCGTCATCCGCTATGATGTCACAGTATTGCCCCCAAGGCCTTCAGAGGAAAACCAA
>shrew_mouse
ATGGGGCTGCATTTTACACTCTTGCTGGCAGCTCTTGCCAACTGCCTGTGTCCAGGGAGGTCCTGCATCAAATGTGACCC
ATTTGTGACAGCCGCGCTAAAGACTTTGGAAGACAATTACCTGCCTAATCGCGTGCCACAGAATATTCACAAAAATGTAA
TGAGGATGGTGAACTATGAAATAATGAGCTTCGGCGAAGTCACTCCGGATAAGAATTCCTTTATCGGGGCCGTGGACGAG
GACACACTGGAACAAGCAGCCTGGAGTTTTCTGAAGGATCTGAAGCGTATAACAGACAGTGACGTAAAAGGAGAGCTCTT
TATAAAGGAACTATTGTGGATGATTCGTCGGCAAAAGGACATCTTTAAGACTCTTGCTGCACATTTCCAAAAGGAAGTTT
TTTGTCCCAACAAATGCGGAGTAATGTCGCAGCCTTTGATCTGGTGTTTTAAGTGCGAGAAGCAGTTGCACCTTTGTCGG
AAATCCCTAGAGTGTGGAGAGCGCCACATAGAGGTCCATCGCTTGGAAGACATGGTCCTGGACTGCCTGCTCAGTTGGCA
TCGTGCTTCTAAGGGACTTACAGATTACAGTTTTTACAGGGTTTGGGAGAACAATTCTGAGACCTTGATTGCCAAGGGGA
AAGAACCTTATCTGACCAAGTCGATGGTGGGTCCAGAGGATGCTGGCAACTACCGCTGTCGGCTAGATACCGTCAACCAA
GGTCCTGCCACCATCATCCGCTATGATGTCACAGTATTGCCCCCAAGGCCTTCAGAGGAAAAACCA
>rat
ATGGGGCTACATTTTACACTCTTGCTGGCAGCTCTTGCCAACTGCCTGTGTCCAGCAAGGCTCTGCATCATATGTGACCC
GTTTGTGGTGGCTGCAATAAAGACTTTGGAGCAGAATTACCTGCCTACCCACCTGGCGCCCGAGCATCACGAAGATGTAA
TGAAGAGGGTAGAGCAGGAAGTGAGGAACTTCGCTGATCTGCCCTTGAATCAGAATACCTTTCTGGGGGTTGTAGATGAG
GACACACTGGAACAAGCATCCTGGAGTTTTCTGAAGGATCTGAAACGTATCACGGACAGTGACGTAAAAGGAGAGCTCTT
TGTAAAGGAGCTATTTTGGATGCTTCGTTTGCAAAAGGACATCTTTGCCACCCTTGTTGCACGTTTCCAAAAGGAAGTTT
ATTGTCCTAACCAATGTGGCACGATGTCGCAGACTCTGATCTGGTGTAATAAGTGTGAGAAGCAGATGCACTTCTGTCGG
AAATCCATGGATTGTGGAGAGCGCCAGATAGAGGTGCATCGCTTGGAAGACATGGTCTTGGACTGCCAGCTCAGTTGGCA
TCACGCTTCTGAGGGACTTACGGATTACAGTTTCTACAGGGTTTGGGGGAACAGTTCTGAGACCTTGATGTCCAAGGGAA
AAGAACCTTACCTGACCAAGACGATGGTGGGTCCAGAGGATGCTGGCAACTACCGCTGTGAGCTGGACACCGTCAACGCT
GGTCCCGCCACCATCATCTACTACCATGTCACAGTATTGCCCCCAAGGTCTGTAGAGGAAAAACCA
>deer_mouse
ATGGGGCCGCGCTTTACACTCTTGCTGGCAGCTCTGGCCGACTGCCTGTGTCCGGCGAGGCCCTGCATCATATGTGACCC
GTTTGTAGTGGCTGCGCTAAAGACTTTGGAGCAGAGTTACCTGCCTGGCCACCTGGCACCCGAGCATCATGAAAACGTAA
TGAAGAGGGTGGAGCAGGCCGTGAAGGACTTCAAGGATCTGCCTTTGAATCAGGATACCTATGTGGGGGCCGTGGATGAG
GACACACTGGAACAGGCATCCTGGAGTTTTCTGAAGGATCTGAAACGTATCACAGATAGTGATGTAAAAGGAGAGCTCTT
TGTAAAGGAATTATTCTGGATGCTCCGTCTGCAAAAGGACATCTTCGCCACCCTCGCTATGCGTTTCCAAAAAGAAGTTT
ATTGTCCCAACCAATGTGGCACGATGTTGCAGACGCTGATCTGGTGTAACAGGTGCGAGAAGCAGGTCCACTCCTGTCGC
AAATCCATGGATTGTGGGGAGCGCCGGATAGAGGTGCCTCGATTGGAAGACATGGTCCTGGACTGCCAGCTCGGTTGGCA
TCATGCTTCTGAGGGACTTACGGATTACAGTTTTTACAGGGTTTGGGGGAACAGTTCTGAGACCTTGCTGTCCAAGGGGA
AAGAACCCTACCTGACCAAGACGATGGTGGGTCCAGAGGATGCCGGCAACTACCGCTGCGAGCTGGGGACCATCAACTCT
GGTCCTGCCACCGTTATTCGTTTTCGTGTCGTAGTACTGCCCCAAAGGACAGCAGAAGAAAAACCG
>Chinese_hamster
ATGGGGCCGCGTTTTACACTCTTGTTGGCCGCTCTGGCCGACTGCCTGTGTCTGGCGAGGCCCTGCATCATATGTGACCC
GTTTGTAGTGGCTGCGCTAAAGACTTTGGAGCAGAGTTACCTGCCTGGCCACCTGGCACCCGAGCATCATCAAAACGTAA
TGAAGAGGGTAGAGCAGGCGGTGAAGGACTTCAAGGATCTGCCTTTGAATAAGGATACCTATGTGGGGGCCGTGGATGAG
GACACACTGGAACAGGCATCTTGGAGTTTTCTGAAGGATCTGAAACGTATCACGGACAGTGATGTAAAAGGAGAGCTCTT
TGTAAAGGAATTATTCTGGATGCTCCGTCTGCAAAAGGACATCTTTGCCACCCTTGCTACGCGGTTCCAAAAAGAAGTTT
TTTGTCCCAACCAATGTGGCACGATGCTGCAGACTCTGATCTGGTGTAATAAGTGTGAGAAGCAGGTCCACTCTTGTCGG
AAATCCATGGATTGTGGGGAGCGCAGGATAGAGGTGCATCGCATGGAAGACATGGTCCTGGACTGCCAGCTCAGTTGGCA
TCACGCTTCTGAGGGACTTACGGAGTACAGTTTTTACAAGGTTTGGGGGAACAGTTCTGAGACCTTGATGTCCAAGGGGA
GAGAACCCTACATGACCAAGACGATGGTGGGTCCAGAGGATGCCGGCAACTACCGCTGCGAACTGGGAACCATCAATGCT
GGTCCTGCCACTATTATCCATTTTCGTGTGTTGGTATTACCCCAAAGGCCATTAGAGGAAAAACCG
>golden_hamster
ATGGGGCCGCGTCTTACACTCTTGTTGGCCGCTCTGGCCGACTGCCTGTGTCCGGCGAGGCCCTGCATCATGTGTGACCC
GTTTGTAGTGGCTGCGCTAAAGACTTTGGAGCAGAGTTACCTGCCTGGCCACCTGGCACCTGAGCATCACGAAAACGTAA
TGAAGAGGGTAGAGCAGGCGGTGAAGGACTTCAAGGATCTGCCTTTGAATAAGGATACCTATGTGGGGGCCGTGGATGAG
GACACACTGGAACAGGCATCTTGGAGTTTTCTGAAGGATCTGAAACGTATCACGGACAGTGATGTAAAAGGAGAGCTCTT
TGTAAAGGAATTATTCTGGATGCTCCGTCTGCAAAAGGACATCTTCTCCACCCTTGCTACGCGTTTCCAAAAAGAAGTTT
ATTGTCCCAACCAATGTGGCACGATGTTGCAGACTCTGATCTGGTGTAACAGGTGTGAGAAGCAGGTCCACTCTTGTCGG
AAATCCATGGATTGTGGGGAGCGCCGGATAGAGGTGCATCGCTTGGAAGACTTGGTCCTGGACTGCCAGCTCAGTTGGCA
TCACGCTTCTGAGGGACTTACGGATTACAGTTTTTACAGGGTTTGGGGGAACAGTTCTGAGACCTTGCTGTCCAAGGGGA
AAGAGCCCTACATGACCAAGTCGATGGTGGGTCCAGAGGATGCTGGCAACTACCGCTGCGAACTGGGGACCGTCAACGCG
GGTCCTGCCACTATTATCCATTTTCGTGTGTTGGTATTACCCCAAAGGGCATTAGAGGAAAAACCG
>prairie_vole
ATGGGGCCGTGTTTTACACTTTTGCTGGCGGCTCTGGCGGACTGCCTGTGTCCGGCAAGGCCCTGCATCATGTGTGACCC
GTTTGTAGTGGCTGCGCTAAAGACTTTGGAGCAGAGTTACCTGCCTACCCACCTGGCACCCGAGCATCACGAAAACGTAA
TGAAGAGGGTAGAGCAGGCAGTGACCGACTTCAAGGACCTGCCTTTGAATCAGGCTACCTATATGGGGGCCGTGGATGAG
GACACACTGGAACAGGCATCCTGGAGTTTTCTGAAGGATCTGAAACGTATCACGGACAGTGATGTAAAAGGAGAGCTCTT
TATAAAGGAATTATTTTGGATGCTCCGTCTGCAAAAGGACATCTTCGCCACTCTTGCTACCCGTTTCCAAAAGGAAGTTT
ATTGTCCCAACCAATGCGGCACGATGTTGCAGACTCTGGTCTGGTGTAATAGGTGCGAGAAGCAGGTCCACACTTGTCGG
AAATCCATGGATTGTGGGGAGCGCCGGATAGAGGTGCATCGCTTGGAAGACATGGTCCTGGACTGCCAGCTCAGTTGGCA
TCATGCTTCTGAGGGACTTACGGATTACAGTTTTTACAAGGTTTGGGGGAACAATTCTGAGACCTTGCTGTCCAAGGGGA
AAGATCCCTACCTGACCAAGTCGATGGTGGGCCCAGAGGATGCCGGCTACTACCGCTGTGAGCTGGGAACCATCAATGCG
GGTCCTGCCACTATTATCCATTTTCGTGTCATAGTATTGCCTCAAAGGACATTTGAGGAAAAACCG
>blind_mole_rat
ATGGGGCCGCGTTTTACCCTCTTCCTGGTGGCTCTAGCCCACTGCCTGTGCCCTGCGAGACTTTGCATCATATGTGACCC
ATTTGTGGTGGCGGCGCTAAAGACCTTGGAGCAGAGTTACCTGCCTGGCCACCTGGCGCCCGAGCTTCACGAAAACGTGA
TGAAGAGGGTAGAACAGGCGGTGGAGGACTTCAAGGACTTGCCTTTGAATCACGACACCTATGTGGGGGCCGTGGATGAA
GACACCCTGGAACAAGCATCCTGGAGTTTTCTGAAGGATCTGAAACGAATCACAGACAGTAATGTAAAAGGAGAGCTCTT
CGTAAAGGAGCTGTTCTGGATGCTCCGTCTACAGAAGGACATCTTTGCCAGTCTTGCTACTAGGTTCCAAAAAGAAGTGT
ACAACTTTAACCTTTGCGGCACGATGTTGCAGACTCTGATCTGGTGTAACAGGTGTGAGAAGCAGGTCCACGCTTGTCGG
AAATCCATGGACTGTGGGGAGCGCCTTGTGGAGGTGCATCGTATGGAAGACATGCTCCTAGACTGTCAGCTCAGCTGGCA
TCATGCTTCTGAGGGACTGACGGATTACAGCTTTTACAGGGTTTGGGGGAACAGTACTGAGATCTTGTTGGCCAAAGGGA
AAGAACCTTACCTGACCAAGACATCAGTATCTTCAGAGGATGCCGGCAACTACCGCTGCGAGCTGGGCACCATCAGCTCG
GGTCCTGCCACCATCATCCATTTTCATGTCACAGTGTTGCCCCTAAGGATCTTAGAGGAAAAACCG
>naked_mole_rat
ATGGGCCTGCGTTTTGCCCTCCTGTTGGTGGCCCTGGCCTGCTGCCTGCTGCCTGCAAGGTGCTGTATCATATGTGACCC
ATCTGTGGTGGCAGCGCTAAAGTCCTTGGAGACAGATTACTTGCCTGGCCACCTGAGCACAAAGCATCACGCAGATGTGA
TGCAAACGGTGCAGCAGGGTGTGAAGGATTTCCAGAACCTGCAGTTCAAGGAGGAGTCCTACATGGGGGCTGTTGATGAG
GACACACTGCAACAGGCATCCTGGAGTTTTCTGAAGGAATTGAAACGAATTACAGACAGTGATGTAAGAGGGGAGCTCTT
CGTGAAGGAGCTGTTTTGGATGCTGCACCTACAGAAAGAGAACTTTGTCAAACTTGCTAAGCAGTTCCAAAATGAGGTTT
ATTGTCCTAACAAATGTGGCACGATGTTGCAGACTCTGATCTGGTGCAACAAGTGCAGGAAGGAGGTGCACACCTGTTTG
AAGTCCTACGATTGCGGAAGTCGCAATGTGGAGGTCCATGAGATGGAAGACATGATCCTGGACTGTCATCTCAACTGGCA
CCAGGCCTCTCAAGGACTCACTGACTACAGCTTTTACAGGGTTTGGGGGAACAATTCTGAGACCTTGGAGTCCAAGGGAA
AGGAGTCCCTCCTGACCAAGCCTTTGGTGGGGCCAGAGGATGCAGGCGACTACCGCTGTGAGTTGGGCACCGTGAGTTAC
GGCCCAGCCACGATCATCTATTTCCACGTCACAGTGTTGCCCAAAAGGCTGGAGGAGGAGCAGCAG
>Damara_mole_rat
ATGGGCCTGCGTTTTGCCCTCCTGTTGGTAGCCCTGGCCTGCTGCCTGCTGCCTGCAGGGTGCTGTATCATATGTGACCC
GTCTGTGGTGGCAGCGCTAAAGTCCTTGGAAATAGATTACCTGCCTGGCCACCTGGGCACACAGCATCATGCAGACGTGA
TGCAGATGGTAGAGCAGGCCGTGAAGGATTTCCAGAACCTGCAGTTCAAGGAGGAGTCCTACATGGGGGCCATTGATGAG
GACACACTGCAGCAGGCATCCTGGAGTTTTCTGAAGGATCTGAAACGTATTACAGACAGTGATGTAAGAGGGGAGCTCTT
CGTGAAGGAGCTGCTTTGGATGCTGCACCTACAGAAAGAGAACTTTGCCAGCCTTGCTAAGCGGTTCCAAAAGGAGGCTT
ATTGTCCTAACAAATGTGGCATGATGTTGCAGACTCTGATCTGGTGCAACAAATGCAAGAAGGAGGTCCACACCTGTCTG
AAGTCCTACGATTGCGGGAGTCGCAGTGTGGAGGTCCATCAGATGGAAGACATGATCCTGGACTGTCACCTCAACTGGCA
CCAGGCCTCTCAAGGACTCACTGACTACAGCTTTTACAGGGTTTGGGGGAACAATTCTGAGACCTTGGTGTCCAAGGGAA
AGGAGTCCCTCCTGACCAAGCCCTTGGTGGGGCCAGAGGATGCAGGCGACTACCTCTGTGAGTTGGGCACCGTGAGTTAC
GGCCCAGCCACGATCATCAATTTCCACGTCACAGTGTTGCCCGAAAGGATGCAGGAGGAGCAGCAG
>guinea_pig
ATGGGCCTACGTTTTGCCCTCCTGTTGGTGGCCCTGGCCTGCTGCCTGCTGTCTGCAGGGTGTTGTATTATATGTGACCC
ATCCGTGGTGGCAGCGCTGAAGTCCTTGAGGACAGATTACCTGCCTGGCCACCTGAGCTCTAAGCATCATGCAGATGTGA
TGCAAAGGGTAGAGCATGCCGTGAAGGATTTCAAGAACCTGCAATTCAGCGAGGAATCGTACATGGGGGCTGTTGATGAG
GATACATTGCAACAGGCATCCTGGAGTTTCCTGAAGGATCTGAAACGCCTTACAGAAAGTGATGTAAGAGAGGAGCTCTT
CGTGAAGGAGCTGTTTTGGATGCTGCATCTACAGAAAGAGAAGTTTTTCATCCTTGCCAAGCGGTTCCAAAAGGAGGCTT
ATTGCCCTAACAAATGTGGCATGATGTTGCAGACTCTGATCTGGTGCAATAAGTGCGAGAAGGAGGTCTACACCTGCCTG
AAGTCTCTCAATTGCGGGAATCGCCATGTGAAGCTCCATCAAATGGAAGACATGATCCTGGACTGTCACCTCAACTGGCA
CCGTGCCTCTCAAGGACTCACGGACTACAGCTTTTACAGGGTTTGGGAGAACAAGTCTGAAACTCTGCTGTACAAGGGGA
AGGAGCCCCTCCTGACCAAGCCCTTGGTGGGGCCAGAGGATGCAGGAGACTACCGCTGTGAATTGGGGACCATAACTTCC
CAGCCAGCCACCATAATCAATTTCCTAGTTACAGTGGGGCCCAAAAGGCTGGAGGACCAGGAACAG
>degu
ATGGGCCTGCATCTTGCCCTCCTGTACATGGCCCTGGCCTGTGGCTTGCCACCTGCAGTGTGTTGTATCATATGTGACCC
AGCTGTGGCGGCAGCACTAAAGTCCTTGGAGACGGATTACCTGCCCGGCCACCTGGGCGCTGAGCATCACGCAGATGTGA
TGCAAAGGGTCGAGCACGCTGTGGAGGACTTCAAGAACCTGGAGTTCAGCAAGGAAGCCTACATGGGGGCTGTTGATGAG
GATACACTGCAACAGGCATCCTGGAGTTTTCTGAAGGATCTGAAGCGCCTTACAGACAGTGATGTAAGAGAGGAGCTCTT
TGTGAAGGAGCTGTTTTGGATGCTGCACCTACAGAAAGAGAACTTTGCCATCCTTGCTGAGCGGTTCCAAAATGAAGTTT
ATTGTCCTAACAGATGTGGCATGATGTTGCAGACTCTGATCTGGTGCAATAGGTGTGAGAAGGAGGTCCACACCTGTCTG
AAGTCCTTGGATTGCGGGGATCGCCATGTGGAGGTCCACCAGATGGAAGACATGATCCTCGACTGTCACCTCAACTGGCA
CCAGGCCTCTCAAGGACTGACTGACTACAGCTTTTACAGGGTTTGGGGGAACAATTCTGAGACCTTGATGTCCAAGGGGA
AGGAGCCCCTCCTGACCAAGCCCTTGGTGGGGCCAGAAGATGCAGGTCACTACCGCTGTGAGTTAGAGACCGTGAGTTCC
GGCCCAGCCACAATCATCCATTTCCACGTCATAGTGTGGCCCAAAAGTCTGGACGAGGAGCAACAG
>long-tailed_chinchilla
ATGGGCCTGCGTTTTGCCCTCCTGTTGGTGGGCCTGGCCTGCTGCCTGCCGTCTGCAGGGTGTTGCATCATATGCGACCC
GTCCGTGGTGGCAGCGCTAAAGTCCTTGGAGACAGATTACCTGCCTGACCACCTGAGTGCTGAGCATCACGCAGACGTGA
TGCAGAGGGTGGAGCATGCCGTGAACAATTTTAAGAACCTGCAGTTCAGCGAGGAGGCCTACGTGGGGGCTGTTGATGAG
GATACGCTGCAACAGGCATCCTGGAGTTTTCTGAAGGATCTGAAACGCATTACAGATAGTGATGTAAAAGGGGAGCTCTT
CGTGAAGGAGCTGTTTTGGATGCTGCACCTACAAAAAGAGAACTTTGCCACCCTTGCTGAGCGGTTCCAAGATGAGGTTT
ATTGTCCTAACAAATGTGGCACGATGTTGCAGACTCTGATCTGGTGCAATAAGTGCGAGAAGGAGGTCCACACCTGCCTG
AAGTCCTACGATTGCGGGACTCGCCATGTGGAGCTCCATCAGATGGAGGACATGATCCTGGACTGTTACCTCAACTGGCA
CCAGGCCTCTCAAGGACTCACCGACTACAGCTTCTACAGGGTTTGGGGGAACAATTCTGAGACCTTGATGTCCAAGGGGA
AGGAGCCCCTCCTGACCAAGCCCATGGTGGAGCCAGAGGATGCAGGCGACTACCGCTGTGAGTTGGGGACCGTGAGTTCC
GGCCCAGCCACGATCATCTATTTCCACGTCACAGTGTTGCCTGAAAGGCTGGAGGAGGAGCAACAG
>squirrel
ATGGGGCCCTGTTTTGCGCTCCCATTGGCTGCACTGGCCTGCTTCCTGCTTCCGGCTGGCTGCTGTGTTATGTGTGACAA
TCGTATTCTTGCGGCTCTAAAGTCCCTGGAGACGGATTACCTGCCTAAACTCATGGGTCCT---GAAGTGAATAGCACGT
ATGCTATGATAGTGCGGACCGTGAAGGGATTCTCGGATCTACCATATACTAAGCAAACCTATATGGGGGCCATTGGTGAG
AAAAGATATGAAATGGTGATCACGAGTTTCCTGAAGAATCTGAAAAACATCACAGAAAGTAAAACAAAAGGGAAGCAGAG
CGTTGAGAACCTGAAAGAGATGTTGCGCCTCGAAAAGATAAACTTTGCATTCCAGGCTTCTATGTTTCAAAAAGAAGATT
ATTGTCCCAACAAATGTGGCGCCATGTTTCAGTCTTTGATATGGTGTGACTACTGCAGTAAGCAGGTTCAACTTTGTAAG
AAGACCGAAGAATGTGGGGATCGTGTTGAGGAGATCCATGAACACGAAGCTTTAAACTTGAACTGTTTTCTCGATTGGCA
CAAAGAAGCTGTTGGCCTCACGAACTACGTCTTTTACAGGGTTTGGGAGAACAATTCTGAGACCGTGCTGTACAGCGGGA
AGGATCCAGTCTTTAATAGGCCCTCCGCGTCTGTGAACGATAGTGGCAAGTACCGCTGTGAGCTGGGCACTATTTACAAC
AGGCCTTCCACGATCATTCATTTTCTTGTCACAGTGTTACCCCGTGACCTGGAGGGCTGGAAGCCA
>beaver
ATGGGGCCACGGTTTGCCCTCCTGTTGGCGGCTCTGGCTGACTGCCTGCTTCCCGGGATATGCTGTATCTATTGTAACCC
TGGGGTCGTGAAAGCACTAAAGTCTTTGGAGCAAGATTACCTCCCTAGCCACCTGGATGAAAAACATCGCAAAGTCCTGA
TGAAAATGATAGAGGATGCCGTGAAGGATTTCAAAGATCTACCCTACCATGAGGAAACCTTTATGGGGGCTATTGACGCA
GACACGCTGGAACAGTCATCCTGGAGTTTTCTGAAGGCTCTTGAACGCATTACCAGCAGTGATGCAAAAGGAGAGCTTTT
CGTTAAGGAAATGTCCTGGATGCTTCACCAGCAAAAAGATGTGTTTGCCAGTCTTGCCGCTCGTTTCCAAAAAGAAGTTT
TTTGTCCCAACACCTGTGGCACCATGTTGCAGCCTCTGATCTGGTGCAACAAATGCGAGAAGCTGGTCCACGTTTGCCGG
AAGTCCCAGGATTGCGGGGAGCGTGAAGTGCAGGTGTATAACATGGAAGACTTGGTGCTGGACTGTCAGCTCAACTGGCA
TCACGCCTCTCAAGCCACCACCGAGTACAGTTTTTACAGGGTTTGGGGAAACAGTACTGAGACCTTGCTGACCAAGGGGA
GTGAGCCCGTCCTGACCAAGCCCTTGACAACTACAGAGGATGCAGGTCGCTATCGTTGCGAGCTGGGCACTACGAATTTC
GGCCCAGCCACGATCATTCATTTCCGCGTCACAGTGTTGCCCCAAAAACTCGAGGAGGAGCGCCTG
>Mongolian_gerbil
ATGGGGCCACGTTTTACACTCTTGCTGGCGGCTCTGGCCGACTGCCTGTGTCCAGCGAGGCCCTGCATCATATGTGACCC
GTTTGTGGTAGCTGCGCTAAGGACATTGGAGCAGAGTTACCTGCCTAGCCACCTGGCACCCGAGCATCACGAAAACGTCA
TGAAGAGGGTAGAGGAGGCGGTGAAGGACTTCAAGGACCTGCCTTTGGATCAGGATAGCTATGTGGGGGCCGTGGATGAG
GACACACTGGAACAGGCGTCCTGGAGTTTTCTGAAGGATCTGAAACGTATCACGGACAGCGATGTAAAAGGAGAGCTCTT
TGTGAAGGAATTATTCTGGATGCTTCGTCTGCAAAAGGACATCTTTGCCACCCTTGCTACACGTTTCCAAAAAGAAGTTT
ATTGTCCCAACCAATGTGGCACCATGCTGCAGACCCTGATCTGGTGTAACAAGTGCGAGAAGCAGATCCACATTTGTCGG
AAATCCTTGGACTGCGGGGAGCGCAGGATAGAGGTGCATCGCATGGAGGACATGCTCCTGGACTGTGGGCTCAGTTGGCA
TCACGCTTCTGAGGGACTTACGGACTACAGTTTTTACAGGGTTTGGGGGAACAGTTCTGAGACCTTGCTGTCCAAGGGGA
AAGAACCCTATCTGACCAAGACGATGGTGAGTGCAGAGGACGCCGGCAACTACCGCTGCGAACTGGGGACTGTCAGCTCG
GGTCCTGCCACCATCATCCATTTTCGTGTCATAGTATTGCCCCCAAGGATATTCGAGGAAAAACCA
>marmot
ATGGGGCTGTGTTTTGCCCTCCCATTGGCTGCACTGGCCAGCTGCCTGCTTCCTGCGGACTGTTGTATCACATGTGACCC
GACAGTCATAGCAGCAGTAAAGTCCTTGGAGACAGACTACCTGCCTGGGCACTTGGATGCCAAAGGTCACAAAAAACTGA
TGGATATTGTACACAAAACTATGAACGAATTCAAGGAACTGCCGATTAAAGAGGGTTCCTATATGGGAGCCGTAGATGAA
AAAACAATAAAACAAGCAGCCTCGAATTTCTTGAGGGAGCTGAAAGTCATCACAGACAGTGATGTAGAAGGGGAGGAATT
CGTGAGGCAGTTGTACTGGATGTTGGATAAGGAAAAGGGGGATTTTATGCACGAATCTGCTCAGTTCCTGAAGGAGGCTT
TTTGTCCCAACAAATGTGGCGTTATGTTGCAGACTCTGATATGGTGCCGGAACTGTGAGAAGGAGGTTCATACATGCCTG
AAGTCCAAGACCTGCGGGGAGCGCCATGTGGAGGTCCATGAAATGGAAGACATGATCTTGGACTGTCTGCTCACTTGGCA
CCATATTTCTGAAGGCCTCACAGACTACAAATTTTACAGGGTTTGGGAGAACAATTCTGAGACCTTGCTGTACAAGGGGA
AGGAATCAACCCTGACAAAGCCAAGGGTGAGTGAAGCAGATGAAGGCAAATATCGCTGCCAGCTGGACACGGTGAAGTCG
GGCCCAGCCACCATCATTTCATATCGTGTCAAAGTGATACCCCCAAATGCCCGTGAAGAGAAACCA
((pika,rabbit),((squirrel,marmot),((((degu,long-tailed_chinchilla),guinea_pig),(naked_mole_rat,Damara_mole_rat)),((beaver,kangaroo_rat),(lesser_Egyptian_jerboa,(blind_mole_rat,(((((house_mouse,Ryukyu_mouse),shrew_mouse),rat),Mongolian_gerbil),(((Chinese_hamster,golden_hamster),prairie_vole),deer_mouse))))))));
