# Supplementary material for: Molecular evolution of mammalian genes with epistatic interactions in fertilization
Source: BMC Evol Biol. 2019 Jul 25;19:154. doi: 10.1186/s12862-019-1480-6 (PMC6659299; doi:10.1186/s12862-019-1480-6)
Supplement: Supplementary file 2 — Appendix S2. Input files for codon model analyses (alignments, Newick strings) in fasta format (ZIP 91 kb) [file 12862_2019_1480_MOESM2_ESM.zip › AdditionalFile2/2.Izumo1_Primates.txt]

>human
ATGGGGCCGCATTTTACCCTCCTGTGTGCGGCGCTGGCCGGTTGCTTGCTTCCTGCCGAGGGGTGTGTTATATGTGACCC
GTCTGTCGTGCTGGCGCTAAAGTCCCTGGAGAAAGATTACCTGCCTGGCCACCTGGATGCGAAGCATCACAAAGCCATGA
TGGAAAGGGTAGAGAATGCCGTGAAGGATTTCCAGGAACTGTCGCTTAATGAGGATGCCTATATGGGGGTCGTTGATGAG
GCCACACTGCAAAAGGGGTCCTGGAGTTTGCTGAAGGATCTGAAACGCATCACAGACAGTGATGTAAAAGGCGATCTCTT
CGTGAAGGAGCTATTTTGGATGTTGCACTTGCAAAAGGAAACCTTTGCCACCTATGTTGCTCGATTCCAAAAAGAGGCTT
ATTGTCCCAACAAATGTGGTGTGATGTTGCAAACTCTGATCTGGTGCAAGAACTGCAAAAAGGAGGTTCACGCTTGTCGA
AAGTCCTACGATTGCGGGGAGCGGAATGTGGAAGTTCCTCAAATGGAAGACATGATCCTGGACTGTGAGTTAAACTGGCA
TCAGGCTTCGGAAGGCCTCACTGATTACAGCTTTTACAGGGTTTGGGGGAACAATACGGAGACCTTGGTGTCCAAGGGGA
AAGAGGCCACCCTGACCAAGCCCATGGTGGGTCCAGAGGATGCAGGCAGCTACCGCTGCGAGCTGGGCTCTGTGAATTCC
AGCCCAGCCACGATCATCAATTTTCACGTCACAGTGTTGCCCAAAATGATCAAGGAGGAAAAACCTTCTCCAAATATCGT
AACCCCGGGGGAGGCGACCACGGAGTCGTCCATAAGCCTCCAGCCTCTGCAGCCCGAGAAAATGCTGGCAAGCCGCCTTC
TGGGGCTGCTGATCTGCGGCTCCCTAGCACTGATAACCGGCCTTACCTTTGCGATATTTCGTCGAAGGAAGGTGATCGAT
TTCATCAAATCCTCACTGTTTGGCCTTGGCAGTGGAGCGGCCGAGCAAACCCAGGTCCCAAAAGAAAAGGCCACAGATTC
GAGGCAACAA
>Angola_colobus
ATGGGGCCGCGTTTTACCCTCCTGTGTGCGGCGCTGGCCGGTTGCTTGCTTTCTGCCGAGGAGTGTGTTATATGTGACCC
GTCTGTCGTGCTGGCGCTAAAGTCCCTGGAGAAAGATTATCTGCCTGGCCACTTGGATGCAAAGCATCACAAAGCCATGA
TGGAAAGGGTAGAGAAAGCCGTGAAGGATTTCCAGGAACTGTCGCTTAATGAGGATACCTATATGGGGGTCGTTGACGAG
GCCACACTGCAAAAGGGGTCCTGGAGTTTGCTGAAGGATCTGAAACGCATCACAGACAGTGATGTAAAAGGTGATCTCTT
CGTGAAGGAGCTATTTTGGATGTTGCACTTGCAAAAGGAAACCTTTGCCACCTATGTTGCTCGATTCCAAAAAGAGGCTT
ATTGTCCCAACAAATGTGGTGTGATGTTGCAAACTCTGATCTGGTGCAAGAACTGCAAAAAGGAGGTTCATGCTTGTCGA
AAGTCCTACGATTGTGGGGAGCGCAATGTGGAGGTTCCTCAAATGGAAGATATGATCCTGGACTGTGAGTTAAACTGGCA
TCAGGCTTCTGAAGGCCTCACTGATTACAGCTTTTACAGGGTTTGGGGGAACAATACGGAGACCTTGGTGTCCAAGGGGA
AAGAGCCCACCCTGACCAAATCCATGGTGGGTCCAGAGGATGCAGGCAGCTACCGCTGCGAGCTGGGCTCTGTGAATTCC
AGCCCAGCCACGGTCATCAATTTTCGCGTCACAGTGTTGCCCAAAAGGGTCGAGGAGGAAAAACCGTCCCCAAATATCGT
AACCCCGGGGGAGGCGACCACGGAGTCATCCAATAGCCTCCAGTCTCTGAAGCCCGAGAAAATGCTGAAAGGCCGCCTTC
TGGGGCTGCTGATCTGGGGCTCCCTAGCACTGATAACCGGCATTACCTTTGCGATACTTTGTCGAAGGAGGGTGATCGAT
TTCATCAAGTCGTCACTGTTTGGCCTTGGCAGTGGAGTGGCGGAGCAACCCCAGGTCCCAAAAGAAAAAGCCACAGATTC
GAGGCACCAA
>black_snub-nosed_monkey
ATGGGGCCGCATTTTACCCTCCTGTGTGCGGCGCTGGCCGGTTGCTTGCTTCCTGCCGAGGAGTGTGTTATATGTGACCC
GTCTGTCGTGCTGGCGCTAAAGTCCCTGGAGAAAGATTATCTGCCTGGCCACTTGGATGCGAAGCATCACAAAGCCATGA
TGGAAAGGGTAGAGAAAGCCGTGAAGGATTTCCAGGAACTGTCGCTTAATGAGGATACCTATATGGGGGTCGTTGACGAG
GCCACACTGCAAAAGGGGTCCTGGAGTTTGCTGAAGGATCTGAAACGTATCACAGACAGTGATGTAAAAGGTGATCTCTT
CGTGAAGGAGCTATTTTGGATGTTGCACTTGCAAAAGGAAACCTTTGCCACCTATGTTGCTCGATTCCAAAAAGAGGCTT
ATTGTCCCAACAAATGTGGTGTGATGTTGCAAACTCTGATCTGGTGCAAGAACTGCAAAAAGGAGGTTCATGCTTGTCGA
AAGTCCTACGATTGTGGGGAGCGCAATGTGGAGGTTCCTCAAATGGAAGATATGATCCTGGACTGTGAGTTAAACTGGCA
TCAGGCTTCTGAAGGCCTCACTGATTACAGCTTTTACAGGGTTTGGGGGAACAATACGGAGACCTTGGTGTCCAAGGGGA
AAGAGCCCACCCTGACCAAGTCCATGGTGGGTCCAGAGGATGCAGGCCGCTACCGCTGCGAGCTGGGCTCTGTGAATTCC
AGTCCAGCCACGGTCATCAATTTTCGCGTCACAGTGTTGCCCGAAAGGATCGAGGAGGAAAAACCGTCCCCAAATATCGT
AACCTCGGGGGAGGCGACCACGGAGTCGTCCAATACCCTCCAGCCTCTGAAGCCCGAGAAAATGCTGAAAGGCCGCCTTC
TGGGGCTGCTGATCTGGGGCTCCCTAGCACTGATAACCGGCATTACCTTTGCGATATTTTGTCGAAGGAGGGTGATCGAT
TTCATCAAGTCCTCACTGTTTGGCCTTGGCAGTGGAGTGGCGGAGCAACCCCAGGTCCCAAAAGAAAAAGCCACAGATTC
GAGACACCAA
>Bolivian_squirrel_monkey
ATGGGGCCGCATTTTACCCTCCTGTTTTCGGCGCTGGCATGTTGCTTACTTCCTGCCGAGGGCTGTGTCATCTGTGACAC
GTCTGTCGTGCTGGCGCTGAAGTCCCTGGAGAAGGATTACCTGCCGGGCCACCTGGATGCGAGCCTTCACAAAACCTTAA
TGGATAAAGTAGAGAAGGCCGTGGCAGATTTCCAGAATCTGTCGTTTACTGAGGATGCCTATATGGGGGTCATCGATGAG
GACACACTGCAAAAGGCTTCCTGGAGTTTGCTGAAGGATCTGAAACGCATCACAGACAGTGATGTAAAAGACAATCTCTT
CGCGAAGGAGCTATTTTGGATGTTGCACCTGCAAAAGGAAGCCTTCGCCACCTCTGTTGCTCGATTCCAAAGAGAGGCTT
ATTGTCCCAATCAATGTGGTATGATGCTGCAGACTCTGATCTGGTGCATGAACTGCAAAAAGGAGGTTCACGCTTGCCGA
AAGTCCTACGATTGCGGGGAGCGCAACGTGGAGGTTCCGCATATGGAAGACATGATCCTGGACTGTGAGTTAAACTGGCA
TAAGGCTTCCGAGGGCCTCACTGATTACAGCTTTTACAGGGTTTGGGGGAACAATACTGAGACCTTGGTGTCCAAGGGGA
AAGAGCCCACCCTGACCAAGCCCGTGGTGGGTCCAGAGGATGCAGGCGACTACCGCTGTGAGCTGGGCACCGTGAATTCC
AGCCCAGCCACGATCATCCTTTTTCACGTCACAGTGTTGCCCAAAAGGGCCGAGGAGGAAAACCCGTCTCCAAACATCGT
AACCCTGGGGGAGATGACCTCGGAGTCGTCCATAACCCTCCAGCCTCCGAAGCCAGACAGCATGCTGAGAGGCCGCCTTC
TGGGGCTGCTGATCTGGGGCTCCGTAGCACTGATAATTGGCCTTACCTTTGCGATATTTCGTCGAAGGAAGGTGATCGAT
TTCATCAAGTCCTCACTCTTCGGCCTTGGCAGTGGA------------------GTCCCCAAAGAACAGGACACAGATTC
GATGGACCAA
>bonobo
ATGGGGCCGCATTTTACCCTCCTGTGTGCGGCGCTGGCCGGTTGCTTGCTTCCTGCCGAGGGGTGTGTTATATGTGACCC
GTCTGTCGTGCTGGCGCTAAAGTCCCTGGAGAAAGATTACCTGCCTGGCCACCTGGATGCGAAGCATCACAAAGCCATGA
TGGAAAGGGTAGAGAACGCCGTGAAGGATTTCCAGGAACTGTCGCTTAATGAGGATGCCTATATGGGGGTCGTTGATGAG
GCCACACTGCAAAAGGGGTCCTGGAGTTTGCTGAAGGATCTGAAACGCATCACAGACAGTGATGTAAAAGGCGATCTGTT
CGTGAAGGAGCTATTTTGGATGTTGCACTTGCAAAAGGAAACCTTTGCCACCTATGTTGCTCGATTCCAAAAAGAGGCTT
ATTGTCCCAACAAATGTGGTGTGATGTTGCAAACTCTGATCTGGTGCAAGAACTGCAAAAAGGAGGTTCACGCTTGTCGA
AAGTCCTACGATTGCGGAGAGCGGAATGTGGAAGTTCCTCAAATGGAAGACATGATCCTGGACTGTGAGTTAAACTGGCA
TCAGGCTTCCGAAGGCCTCACTGATTACAGCTTTTACAGGGTTTGGGGGAACAATACGGAGACCTTGGTGTCCAAGGGGA
AAGAGGCCACCCTGACCAAGCCCATGGTGGGTCCAGAGGATGCAGGCAGCTACCGCTGCGAGCTGGGCTCTGTGAATTCC
AGCCCAGCCACGATCATCAATTTTCACGTCACAGTGTTGCCCAAAATGATCAAGGAGGAAAAACCTTCTCCAAATATCGT
AACCCCGGGGGAGGCGACCACGGAGTCGTCCATAACCCTCCAGCCTCTGAAGCCCGAGAAAATGCTGGCAAGCCGCCTTC
TGGGGCTGCTGATCTGCGGCTCCCTAGCACTGATAACCGGCCTTACCTTTGCGATATTTCGTCGAAGGAAGGTGATCGAT
TTCATCAAATCCTCACTGTTTGGCCTTGGCAGTGGAGCGGCCGAGCAAACCCAGGTCCCAAAAGAAAAGGCCACAGATTC
GAGGCAACAA
>bushbaby
ATGAGGCCAAATTTTGCCCTCCTGTTGGCAGCTCTGGCTGGTTGCCTGCTCTCTGCTGGGGCCTGTGTCATATGTAGCCC
CTCGGTCCAGGAGGCCCTAAAGTCCTTGGAAAGAGATTACCTGCCTGGCCACCTGGATGTTCGTCTTCGCAAATCAGTGA
TGAGCAAGTTGGTGAAGTCACTAACCGCTTTCAAGGATTTGCCATTAAATGAGGCATCTTTTATGGGGGTCATTGATGAG
ACCACATTGGAAAAGGCATCCTGGAGTTTGCTGAAAGATCTGAAACGCATCACAGACAGTGATGTAAGCGATGACCACTT
CGTGAGGGAGCTACTCTGGATGTTAAAGCTGCAAAAGGAAACCTTTACCAAATATGTGGCTCAGTTCCAAAAAGAGGCTT
TTTGTCCCAACAAATGTGGTGTTATGTTGCAGGCTGTGATCTGGTGCAACCACTGCCAAAAGCAGATTCATCCTTGTCGA
AAGTCTCCTGATTGCGGGGAACGCAATGTGGAGGTCCATGAAATGGAAGATATGATCCTGGACTGTGAGTTAAGCTGGCA
TCGGATGTCTCAAGGCCTCTCCAATTACAGATTTTACAGGGTTTGGGGGAACAAATCTGAGACTTTGGTGTCCGACGGAA
AAGAGCCCACCCTGACCAAACCCATGGTGGGTGCGGAGGATGCAGGCAATTACCGCTGCGAGTTGGGCTTGGTGAAGTCC
AGTCCAGCCACGATCATTCACTTTCATGTTACAGTGTTGCCCAAAAGGTCCCTGGTGGAGACACCATCACCAACCACTGC
AACAACAGCA---ACGACCTCGGAGTTGTCCACACCCCTTCTGTCTTCGAAATCCGATGATATGCTGAAAGACCGCCTTG
CCGGGCTGCTGATGTGGATCTCGCTGGTGCTGATAGTTTGCCTCGTCTTAGCCATGTTTTGTCGAAAGAAGGTGATAGAT
TACATAACACTTAAACTGTGCGGCGCTAACCAAGAAGAGGTTTCTTCAACCCAGGTTCCAACGAGAACATCCTCAGACTT
AAAGAGCGAA
>capuchin
ATGGGGCCGCAATTTACCCTCCTGTTTTCGGCGCTGGCCGGTTGCTTGCTTCCTGCCGAGGGCTGTGTCATCTGTGACCC
GTCTGTCGTGCTGGCGCTAAAGTCCTTGGAGAAGGATTACCTGCCTGGCCACCTGGATGCGAGCCTTCACAAAACCTTAA
TGGATAAAGTAGAGAAGGCCGTGGCAGATTTCCAGAATCTGTCGCTTGCTGAGGATGCCTATATGGGGGTCATCGATGAG
GACACACTGCAAAAGGCTTCCTGGAGTTTGCTGAAGGATCTGAAACGCATCACAGACAGTGACGTAAAAGACAATCTCTT
CGTGAAGGAGCTATTTTGGATGTTGCACCTGCAAAAGGAAGCCCTTGCCACCTCTGTTGCTCGATTCCAAAGAGAGGCTT
ATTGTCCCAATCAATGT---------------------------------------------------------------
------------------GAGCGCAACGTGGATGTTCCACATATGGAAGACATGATCCTGGACTGTGAGTTAAACTGGCA
CAAGGCTTCCGAGGGCCTCACTGATTACAGCTTTTACAGGGTTTGGGGGAACAATACTGAGACCTTGGTGTCCAAGGGGA
AAGAGCCCACCCTGACCAAGCCCATGGTGGGTCCAGAGGATGCAGGTGACTACCGCTGCGAGCTGGGCACCGTGAATTCC
AGCCCAGCCACCATCATCTTTTTTCACGTCACAGTGTTGCCCAAAAGGGTCCAGGAGGAAAACCCGTCTCCAAACATCGT
AACCCTGGGGGAGGCGACCTCGGAGTCGTCCATAACCCTCCAGCCTCCGAAGCCAGACAGCATGCTGAAAGGCCGCCTTC
TGGGGCTGCTGATCTGGGGCTCCGTAGCACTGATAATTGGCCTTACCTTTGCGATATTTTGTCGAAGGAAGGTGTTCGAT
TTCATCAAGTCCTCACTGTTCGGCCTTGGTAGTGGAGCCGACGAGCAACCCCAGGTCCCCAAAGAACAGGACACAGATTC
GATGGACCAA
>chimpanzee
ATGGGGCCGCATTTTACCCTCCTGTGTGCGGCGCTGGCCGGTTGCTTGCTTCCTGCCGAGGGGTGTGTTATATGTGACCC
GTCTGTCGTGCTGGCGCTAAAGTCCCTGGAGAAAGATTACCTGCCTGGCCACCTGGATGCGAAGCATCACAAAGCCATGA
TGGAAAGGGTAGAGAACGCCGTGAAGGATTTCCAGGAACTGTCGCTTAATGAGGATGCCTATATGGGGGTCGTTGATGAG
GCCACACTGCAAAAGGGGTCCTGGAGTTTGCTGAAGGATCTGAAACGCATCACAGACAGTGATGTAAAAGGCGATCTGTT
CGTGAAGGAGCTATTTTGGATGTTGCACTTGCAAAAGGAAACCTTTGCCACCTATGTTGCTCGATTCCAAAAAGAGGCTT
ATTGTCCCAACAAATGTGGTGTGATGTTGCAAACTCTGATCTGGTGCAAGAACTGCAAAAAGGAGGTTCACGCTTGTCGA
AAGTCCTACGATTGCGGAGAGCGGAATGTGGAAGTTCCTCAAATGGAAGACATGATCCTGGACTGTGAGTTAAACTGGCA
TCAGGCTTCCGAAGGCCTCACTGATTACAGCTTTTACAGGGTTTGGGGGAACAATACGGAGACCTTGGTGTCCAAGGGGA
AAGAGGCCACCCTGACCAAGCCCATGGTGGGTCCAGAGGATGCAGGCAGCTACCGCTGCGAGCTGGGCTCTGTGAATTCC
AGTCCAGCCACGATCATCAATTTTCACGTCACAGTGTTGCCCAGAATGATCAAGGAGGAAAAACCTTCTCCAAATATCGT
AACCCCGGGGGAGGCGACCACGGAGTCGTCCATAACCCTCCAGCCTCTGAAGCCCGAGAAAATGCTGGCAAGCCGCCTTC
TGGGGCTGCTGATCTGCGGCTCCCTAGCACTGATAACCGGCCTTACCTTTGCGATATTTCGTCGAAGGAAGGTGATCGAT
TTCATCAAATCCTCACTGTTTGGCCTTGGCAGTGGAGCGGCCGAGCAAACCCAGGTCCCAAAAGAAAAGGCCACAGATTC
GAGGCAACAA
>Coquerels_sifaka
ATGAGGCCAAGTTTTGCCCTCCTGTTGGCAGCTCTGGCCGGCTGCCTGCTTCCTGCTGGGGGCTGTGTCATGTGTAGCCC
CTTGGTCAAGCAGGCACTAAAGTCCTTGAAAGAAGATTACCTGCCTGGCCACCTGGATGTCCAGCATCACAAAAATGTGA
TGGAAAGGGTGGAACAGGCCGTGAACGATTTCAAAGACTTGCCACTTAAGGAGGATTCCTTTATGGGGGCCATTGATGAA
GCCACACTGAACACAGCATCCTGGAGTTTGCTGAAGGATCTGAACCGCATCACCGACAGTGATGTAAAAGGTGAGCTCTT
CGTGAAGGAGCTATTCTGGATGTTGCGCCTGCAAAAGGAAACCTTTGCCACCTACGCTGCTCACTTCCAAAAAGAGGCTT
ATTGTCCCAACAAATGTGGTACGATGTTTCAGACTCTGATCTGGTGCAGCACCTGCCAAAAGCAGATTCATGCTTGTCGG
AAGTCCTCCAATTGCGGGGAGCGCAAAGTGGAGGTCCATCAAATGGAAGACATGATCCTGGACTGTGAGTTGAACTGGCA
TCACGCCTCAGAAGGCCTCTCCTATTACAGATTTTACAGGGTTTGGGAGAACAATACTGAGACTTTGGTGTCCATGAGGA
CAGCGCCCACCCTGACCAAGCCTATGGTGGGTCCGAAGGATGCAGGCCGTTACCGCTGCGAGCTGGGCTCTGTGAATTCC
AGCCCAGCCACCATCATCTATTTTAATGTCACAGTGTTGCCCACACGGGTCGAGGAGGAGAAACCGTCGCCAAACATCGT
AACCCAGGGC---GGGACCTCAGAGTCGTCCACACCGCTCCAGTCTCCAAACTCGGAGAACACGCTGAAAGTCCGCCTTG
CAGGGCTGCTGCTCTGGGCCTCGCTAGTGCTCACAGTCAGCCTCGCTTTCGCCATATTGTGTCAAACGAAGGTGATAGAT
TTCATAAAGTCCTCACTGTTCGGCCTTGACAATGCAGCTGCTGAGCACCCCCGGGTTCCAAAGGAAAAGGCCGAAGAC--
-AGGAGCCAA
>crab-eating_macaque
ATGGGGCCACATTTTACCCTCCTGTGTGCGGCGCTGGCCGGTTGCTTGCTTCCTGCCGAGGAGTGTGTTATGTGTGACCC
GTCTGTCGTGCTGGCGCTAAAGTCCCTGGAGAAAGATTATCTGCCTGGCCATCTGGACGCGAAGCATCACAAAGCCATGA
TGGAAAGGGTAGAGAAAGCCGTGAAGGATTTCCAGGAACTGTCGCTTAATGAGGATACCTATATGGGGGTCGTTGACGAG
GCCACACTGCAAAAGGGGTCCTGGAGTTTGCTGAAGGATCTGAAACGCATCACAGACAGTGATGTAAAAGGTGATCTCTT
CGTGAAGGAGCTATTTTGGATGTTGCACTTGCAAAAGGAAACCTTTGCCACCTATGTTGCTCGATTCCAAAAAGAGGCTT
ATTGTCCCAACAAATGTGGTGTGATGTTGCAAACTCTGATCTGGTGCAAGAACTGCAAAAAGGAGGTTCACGCTTGTCGA
AAGTCCTACGATTGCGGGGAGCGCAATGTGGAGGTTCCTCAAATGGAAGATATGATCCTGGACTGTGAGTTAAACTGGCA
TCAGGCTTCTGAAGGCCTCACTGATTACAGCTTTTACAGGGTTTGGGGGAACAATACGGAGACTTTGGTGTCCAAGGGGA
AAGAGCCCACCCTGACCAAGTCCATGGTGGGTCCAGAGGATGCAGGCAGCTACCGCTGCGAGCTGGGCTCTGTGAATTCC
AGCCCAGCCACGGTCATCAATTTTCGCGTCACAGTGTTGCCCAAAAGGGTCGAGGAGGAAAAACCGTCCCCAAATATCGT
AACCCCGGGGGAGGCGACCACGGAGTCGTCCAATACCCTCCAGCCTCTGAAGCCCGAGAAAATGCTGAAAGGCCGCCTTC
TGGGGCTGCTGATCTGGGGCTCCCTAGCACTGATAACCGGCATTACCTTTGCGATATTTTGTCGAAGGAAGGTGATCGAT
TTCATCAAGTCCTCACTGTTTGGCCTTGGCAGTGGAGTGGCCGAGCAACCCCAGGTCCCAAAAGAAAAAGCCACAGATTC
GAGGCACCAA
>drill
ATGGGGCCACATTTTACCCTCCTGTGTGCGGCGCTGGCCGGTTGCTTGCTTCCTGCCGAGGAGTGTGTTATATGTGACCC
GTCTGTCGTGCTGGCGCTAAAGTCCCTGGAGAAAGATTATCTGCCTGGCCATCTGGACGCGAAGCATCACAAAGCCATGA
TGGAAAGGGTAGAGAAAGCTGTGAAGGATTTCCAGGAACTGTCGCTTAATGAGGATACCTATATGGGGGTCGTTGACGAG
GCCACACTGCAAAAGGGGTCCTGGAGTTTGCTGAAGGATCTGAAACGCATCACAGACAGTGATGTAAAAGGTGATCTCTT
CGTGAAGGAGCTATTTTGGATGTTGCACTTGCAAAAGGAAACCTTTGCCACCTATGTTGCTCGATTCCAAAAAGAGGCTT
ATTGTCCCAACAAATGTGGTGTGATGTTGCAAACTCTGATCTGGTGCAAGAACTGCAAAAAGGAGGTTCACGCTTGTCGA
AAGTCCTACGATTGCGGGGAGCGCAGTGTGGAGGTTCCTCAAATGGAAGATATGATCCTGGACTGTGAGTTAAACTGGCA
TCAGGCTTCTGAAGGCCTCACTGATTACAGCTTTTACAGGGTTTGGGGGAACAATACGGAGACCTTGGTGTCCAAGGGGA
AAGAGCCCACCCTGACCAAGTCCATGGTGGGTCCAGAGGATGCAGGCAGCTACCGCTGCGAGCTGGGCTCTGTGAATTCC
AGCCCAGCCACGGTCATCAATTTTCGCGTCACAGTGTTGCCCAAAAGGGTCGAGGAGGAAAAACCGTCCCCAAATATCGT
AACCCCGGGGGAGGCGACCACGGAGTCGTCCAATACCCTCCAGCCTCTGAAGCCCGAGAAAATGCTGAAAGGCCGCCTTC
TGGGGCTGCTGATCTGGGGCTCCCTAGCACTGATAACCGGCATTACCTTTGCGATATTTTGTCGAAGGAAGGTGATCGAT
TTCATCAAGTCCTCACTGTTTGGCCTTGGCAGTGGAGTGGTCGAGCAACCCCAGGTCCCAAAAGAAAAAGCCACAGATTC
GAGGCACCAA
>gibbon
ATGGGGCCACATTTTACCCTCCTGTGTGCGGCGCTGGCCGGTTGCTTGCTTCCTGCCGAGGGGTGTGTTATATGTGACCC
GTCTGTCATGCTGGCGCTAAAGTCCCTGGAGAAAGATTACCTGCCTGGCCACCTGGATGTGAAGCATCACAAAGCCATGA
TGGAAAGGGTAGAGAACGCCGTGAAGGATTTCCAGGAACTGTCGCTTAATGAGGATGCCTATATGGGGGTCGTTGATGAG
GCCACACTGCAAAAGGGGTCCTGGAGTTTGCTGAAGGATCTGAAACGCATCACAGACAGTGATGTAAGAGGTGATCTCTT
CGTGAAGGAGCTATTTTGGATGTTGCACTTGCAAAAGGAAACCTTTGCCACCTATGTTGCTCGATTCCAAAAAGAGGCTT
ATTGTCCCAACAAATGTGGTGTGATGTTGCAGACTCTGATCTGGTGCAAGAACTGCAAAAAGGAGGTTCACGCTTGTCGA
AAGTCCTACGATTGCGGGGAGCGGAATGTGGAGGTTCCTCAAATGGAAGACATGATGCTGGACTGTGAGTTAAACTGGCA
TCAGGCTTCTGAAGGCCTCACTGATTACAGCTTTTACAGGGTTTGGGGGAACAATACGGAGACCTTGGTGTCCAAGGGGA
AAGAGGCCACCCTGACCAAGCCCATGGTGGGTCCAGAGGATGCAGGCAGCTACCGCTGCGAGCTGGGCTCTGTGAATTCC
AGCCCAGCCACGATCATCAATTTTCACGTCACAGTGTTGCCCAAAAGGATGAAGGAGGAAAAACCGTCTCCAAATATCGT
AACCCCGGGGGAGGCGACCACGGAGTCGTCCATAACCCTCCAGCCTCTGAAGCCCGAGAAAATGCTGAAAAGCCGCCTTC
TGGGGCTGCTGATCTTTGGCTGCCTATCACTGATAACCGGCCTTACCTTTGCGATAGTTCTTCGAAGGAAGGTGATCGAT
TTCATCAAGTCCTCAGTGTTTGGCCTTGGCAGTGGAGCGGCAGAGCAAACCCAGGTCCCAAAAGAAAAGGCCACAGATTC
AAGGCACCAA
>golden_snub-nosed_monkey
ATGGGGCCGCATTTTACCCTCCTGTGTGCGGCGCTGGCCGGTTGCTTGCTTCCTGCCGAGGAGTGTGTTATATGTGACCC
GTCTGTCGTGCTGGCGCTAAAGTCCCTGGAGAAAGATTATCTGCCTGGCCACTTGGATGCGAAGCATCACAAAGCCATGA
TGGAAAGGGTAGAGAAAGCCGTGAAGGATTTCCAGGAACTGTCGCTTAATGAGGATACCTATATGGGGGTCGTTGACGAG
GCCACACTGCAAAAGGGGTCCTGGAGTTTGCTGAAGGATCTGAAACGTATCACAGACAGTGATGTAAAAGGTGATCTCTT
CGTGAAGGAGCTATTTTGGATGTTGCACTTGCAAAAGGAAACCTTTGCCACCTATGTTGCTCGATTCCAAAAAGAGGCTT
ATTGTCCCAACAAATGTGGTGTGATGTTGCAAACTCTGATCTGGTGCAAGAACTGCAAAAAGGAGGTTCATGCTTGTCGA
AAGTCCTACGATTGTGGGGAGCGCAATGTGGAGGTTCCTCAAATGGAAGATATGATCCTGGACTGTGAGTTAAACTGGCA
TCAGGCTTCTGAAGGCCTCACTGATTACAGCTTTTACAGGGTTTGGGGGAACAATACGGAGACCTTGGTGTCCAAGGGGA
AAGAGCCCACCCTGACCAAGTCCATGGTGGGTCCAGAGGATGCAGGCCGCTACCGCTGCGAGCTGGGCTCTGTGAATTCC
AGTCCAGCCACGGTCATCAATTTTCGCGTCACAGTGTTGCCCGAAAGGATCGAGGAGGAAAAACCGTCCCCAAATATCGT
AACCTCGGGGGAGGCGACCACGGAGTCGTCCAATACCCTCCAGCCTCTGAAGCCCGAGAAAATGCTGAAAGGCCGCCTTC
TGGGGCTGCTGATCTGGGGCTCCCTAGCACTGATAACCGGCATTACCTTTGCGATATTTTGTCGAAGGAGGGTGATCGAT
TTCATCAAGTCCTCACTGTTTGGCCTTGGCAGTGGAGTGGCGGAGCAACCCCAGGTCCCAAAAGAAAAAGCCACAGATTC
GAGACACCAA
>gorilla
ATGGGGCCGCATTTTACCCTCCTGTGTGCGGCGCTGGCCGGTTGCTTGCTTCCTGCCGAGGGGTGTGTTATATGTGACCC
GTCTGTCGTGCTGGCGCTAAAGTCCCTGGAGAAAGATTACCTGCCTGGCCACCTGGATGCGAAGCATCACAAAGCCATGA
TGGAAAGGGTAGAGAACGCCGTGAAGGATTTCCAGGAACTGTCGCTTAATGAGGATGCCTATATGGGGGTCGTTGATGAG
GCCACGCTGCAAAAGGGGTCCTGGAGTTTGCTGAAGGATCTGAAACGCATCACAGACAGTGATGTAAAAGGCGATCTCTT
CGTGAAGGAGCTATTTTGGATGTTGCACTTGCAAAAGGAAACCTTTGCCACCTATGTTGCTCGATTCCAAAAAGAGGCTT
ATTGTCCCAACAAATGTGGTGTGATGTTGCAAACTCTGATCTGGTGCAAGAACTGCAAAAAGGAGGTTCACGCTTGTCGA
AAGTCCTACGATTGCGGGGAGCGGAATGTGGAAGTTCCTCAAATGGAAGACATGATCCTGGACTGTGAGTTAAACTGGCA
TCAGGCTTCCGAAGGCCTCACTGATTACAGCTTTTACAGGGTTTGGGGGAACAATACGGAGACCTTGGTGTCCAAGGGGA
AAGAGGCCACCCTGACCAAGCCCATGGTGGGTCCAGAGGATGCAGGCAGCTACCGCTGCGAGCTGGGCTCTGTGAATTCC
AGCCCAGCCACGATCATCAATTTTCACGTCAGAGTGTTGCCCAAAATGATCAAGGAGGAAAAACCTTCTCCAAATATCGT
AACCCCGGGGGAGGCGACCACGGAGTCGTCCATAACCCTCCAGCCTCTGAAGCCCGAGAAAATGCTGGCAAGCCGCCTTC
TGGGGCTGCTGATCTGCGGCTCCCTAGCACTGATAACCGGCCTTACCTTTGCGATATTTCGTCGAAGGAAGGTGATCGAT
TTCATCAAATCCTCACTGTTTGGCCTTGGCAGTGGAGCGGCCGAGCAAACCCAGGTCCCAGAAGAAAAGGCCACAGATTC
GAGGCAACAA
>Mas_night_monkey
ATGGGGCCGCATTTTACCCTCCTGTTTTCGGCGCTGGCCGGCTGCTTGCTTCCTGCTGAGGGCTGTGTCATCTGTGACCC
GTCTGTCGTGCTGGCGCTAAAGTCCTTGGAGAAAGATTACCTGCCTGGCCACCTGGATGCGAGCCTTCACAAAACCTTAA
TGGATAAAGTAGAGAAGGCCGTGGCAGATTTCCAGAATCTGTCGCTTACTGAGGATGCCTATATGGGGGTCATCGATGAG
GACACACTGCAAAAGGCTTCCTCGAGTTTGCTGAAGGATCTGAAACGCATCACAGACAGTGATGTAAAAGACAATCTCTT
CGTCAAGGAGATATTTTGGATGTTGCGCTGGCAAAAGGAAGCCCTTGCCACCTCTGTCGCTCGATTCCAAAGAGAGGCTT
ATTGTCCCAACCAATGTGGTATGATGCTGCAGACTCTGATCTGGTGCATGAACTGCAAAAAGGAGGTTCACGCTTGCCGA
AAGTCCTACGATTGCGGAGAGCGCGACGTGGAGGTACCACGTATGGAAGACATGATCCTGGACTGTGAGTTAAACTGGCA
TAAGGCTTCTGAGGGCCTCACTGATTACAGCTTTTACAGGGTTTGGGGGAACAATACTGAGACCTTGGTGTCCAAGGGGA
AAGAACCCACCCTGACCAAGCCCATGGTGGGTCCAGAGGATGCAGGCGACTACCGCTGCGAGCTGGACACCGTGAATTCC
AGCCCAGCCACGATCATCCTTTTTCACGTCACAGTGTTGCCCAAAAGGGTCGAGGAGGAAAACCCATCTCCAAACATCGT
AACCCCGGGGGAGATGACCTCGGAGTCGTCCATAACCCTCCAGCCTCCGAAGCCCGAGAGCATGCTGAAAGGCCGCCTTC
TGGGGCTGCTGATCGGGGGCTTCCTAGCGCTGATAATTGGCCTTACCTTTGCGCTATTTCGTCGAAGGAAGGTGATCGAT
TTCATCAAGTCCTCACTGTTCGGCCTTGGCAGTGGAGCCGACGAGCAACCCCAGGTCCCCAAAGAAAAGGACACAGATTC
AATGGACCAA
>macaque
ATGGGGCCACATTTTACCCTCCTGTGTGCGGCGCTGGCCGGTTGCTTGCTTCCTGCCGAGGAGTGTGTTATGTGTGACCC
GTCTGTCGTGCTGGCGCTAAAGTCCCTGGAGAAAGATTATCTGCCTGGCCATCTGGACGCGAAGCATCACAAAGCCATGA
TGGAAAGGGTAGAGAAAGCCGTGAAGGATTTCCAGGAACTGTCGCTTAATGAGGATACCTATATGGGGGTCGTTGACGAG
GCCACACTGCAAAAGGGGTCCTGGAGTTTGCTGAAGGATCTGAAACGCATCACAGACAGTGATGTAAAAGGTGATCTCTT
CGTGAAGGAGCTATTTTGGATGTTGCACTTGCAAAAGGAAACCTTTGCCACCTATGTTGCTCGATTCCAAAAAGAGGCTT
ATTGTCCCAACAAATGTGGTGTGATGTTGCAAACTCTGATTTGGTGCAAGAACTGCAAAAAGGAGGTTCACGCTTGTCGA
AAGTCCTACGATTGTGGGGAGCGCAATGTGGAGGTTCCTCAAATGGAAGATATGATCCTGGACTGTGAGTTAAACTGGCA
TCAGGCTTCTGAAGGCCTCACTGATTACAGCTTTTACAGGGTTTGGGGGAACAATACGGAGACTTTGGTGTCCAAGGGGA
AAGAGCCCACCCTGACCAAGTCCATGGTGGGTCCAGAGGATGCAGGCAGCTACCGCTGCGAGCTGGGCTCTGTGAATTCC
AGCCCAGCCACGGTCATCAATTTTCGCGTCACAGTGTTGCCCAAAAGGGTCGAGGAGGAAAAACCGTCCCCAAATATCGT
AACCCCGGGGGAGGCGACCACGGAGTCGTCCAATACCCTCCAGCCTCTGAAGCCCGAGAAAATGCTGAAAGGCCGCCTTC
TGGGGCTGCTGATCTGGGGCTCCCTAGCACTGATAACCGGCATTACCTTTGCGATATTTTGTCGAAGGAAGGTGATCGAT
TTCATCAAGTCCTCACTGTTTGGCCTTGGCAGTGGAGTGGCCGAGCAACCCCAGGTCCCAAAAGAAAAAGCCACAGATTC
GAGGCACCAA
>marmoset
ATGGGGCCGCATTTTACCCTCCTGTGTGCGGCGCTGGCCGGTTGCTTGCTTATTGCCGAGGGCTGTGTCATCTGTGACCC
GTCTGTCGTGCTGGCGCTAAAGTCCTTGGAGAAGGATTACCTGCCTGGCCACCTAGATGCGAGCCTTCACAAAACCTTAA
TGGATAAAGTAGAGAAGGCCGTGGCAGATTTCCAGAATCTGTCACTTACTGAGGATGCCTATATGGGAGTCATCGATGAG
GACACATTGCAAAAGGCTTCCTGGAGTTTGCTGAAGGATCTGAAACGCATCACAGACAGTGATGTAAAAGGTAATCTGTT
CGTGAAGGAGCTGTTTTGGATGCTGCACCTGCAGAAGGAAGCCCTTGCCGCCTCTGTTGCTCGATTCCAAAGAGAGGCTT
ATTGTCCCAACCAATGTGGCATGATGCTGCAGACTCTGATCTGGTGCATGAACTGCAAAAAGGAGGTTCACGCTTGCCGA
AAGTCCTACGATTGCGGGGAGCGCGACGTGGAGGTTCCACATATGGAAGACATGACCCTGGACTGTGAGTTAAACTGGCA
TAAGGCTTCCGAGGGCCTCACTGATTACAGCTTTTACAGGGTTTGGGGGAACAATACTGAGACCCTGGTGTCCAAGGGGA
AAGAGTCCACCCTAACCAAGCCCATGGTGGGTCCAGAGGATGCAGGCGACTACCGCTGCGAGCTGGGCACCGTGAATTCC
AGCCCAGCCACGATCATCCTTTTTCACGTCACAGTGTTGCCCAAAAGGGTCGAGGAGGAAAACCCGTCTCCAAACATCGT
AACTCTGGGG------ACCTCGGAGTCGTCCATAACCCTCCAGCCTCCGAAGCCAGACAGCATGCTGAAAGGCCGCCTTC
TGGGGCTGCTGATCTGGGGCTCCGTGGCACTGATAATTGGCCTTACCTTTGCGATATTTTGTCGAAGGAAGGTGATCGAT
TTCATCAAGTCCTCACTGTTCGGCCTTGGCAGTGGAGCCGACGAGCAACCCCAGGTCCCCAAAGAAAAGGACACAGATTC
GATGGACCAA
>mouse_lemur
ATGAGACCAAGTTTTGCCCTCCTGTTGGCAGCTCTGGCCCGCTGCCTGCTTCCTGCTGGGGGCTGTGTCACGTGTAGCCC
CTTGATCGAACAGGCACTAAAGTCCTTGAAAGAAGATTACCTGCCTGGCCACCTGGATGTCCAGCATCACCAAAATGTGA
TGGAAAGGGTGGAAAAGGCCATAAACGATTTCAAGGACTTGCCACTTGATGCGAATTCCTTTATGGGGGCCGTTGATGAA
GCCACACTGAACAAGGCATCCTGGAGTTTGCTGAAGGATCTGAACCGAATCACCGACAGTGATGTAAAAGGTGAGCTCTT
CGTGAAGGAGCTATTCTGGATGTTGCACCTGCAAAAGGAAACTTTTGCCAATTTTGCTGCTCAATTCCAAAAAGAGGCTT
ATTGTCCCAACAAATGTGGTACGATGTATCAGACTCTGATCTGGTGCAGCAACTGCGAAAAGCAGATTCATGCTTGTCGG
AAGTCCTCCAACTGCGGAGAGCGCGAAGTGGTGGTCCATCAAATGGAAGACATGATCCTGGACTGTGAGTTGAGCTGGCA
TAAAGCCTCAGAAGGCCTCACCTCTTACAAATTTTACAGGGTTTGGGCAAACAACACTGAGGATCTGGTGACCACGGGAT
CAGCGTCCACCCTGACCAAGCCCATGGTGGATGCAAAGGATGCAGGTCGTTACCGCTGCGAGCTGGGCTCGGTGAATTCC
AGCCCAGCCACCATCATGTATTTTAATGTCACAGTGTTGCCCAAACGGGGTGAGGAGGAGGAATCGTCACCAAACGCTGT
AACCCAGGGCCAGGGCAAGGAGGAGACACCGCCACCAAACACTTCACCCTCAGATGAGAAGACGCTGAAAGTCCGCCTTG
CAGGG------------------------------------------------------------AAGAAGGTGATAAAT
TTCATAAAG-----------------------------------------------------------------------
----------
>olive_baboon
ATGGGGCCACAGTTTACCCTCCTGTGTGCGGCGCTGGCCGGTTGCTTGCTTCCTGTCGAGGAGTGTGTTCTATGTGACCC
GTCTGTCGTGCTGGCGCTAAAGTCCCTGGAGAAAGATTATCTGCCTGGCCATCTGGACGCGAAGCATCACAAAGCCATGA
TGGAAAGGGTAGAGAAAGCTGTGAAGGATTTCCAGGAACTGTCGCTTAATGAGGATACCTATATGGGGGTCGTTGACGAG
GCCACACTGCAAAAGGGGTCCTGGAGTTTGCTGAAGGATCTGAAACGCATCACAGACAGTGATGTAAAAGGTGATCTCTT
CGTGAAGGAGCTATTTTGGATGTTGCACTTGCAAAAGGAAACCTTTGCCACCTATGTTGCTCGATTCCAAAAAGAGGCTT
ATTGTCCCAACAAATGTGGTGTGATGTTGCAAACTCTGATCTGGTGCAAGAACTGCAAAAAGGAGGTTCACGCTTGTCGA
AAGTCCTACGATTGCGGGGAGCGCAATGTGGAGGTTCCTCAAATGGAAGATATGATCCTGGACTGTGAGTTAAACTGGCA
TCAGGCTTCTGAAGGCCTCACTGATTACAGCTTTTACAGGGTTTGGGGGAACAATACGGAGACCTTGGTGTCCAAGGGGA
AAGAGCCCACCCTGACCAAGTCCATGGTGGGTCCAGAGGATGCAGGCAGCTACCGCTGCGAGCTGGGCTCTGTGAATTCC
AGCCCAGCCACGGTCATCAATTTTCGCGTCACAGTGTTACCCAAAAGGGTCGACGAGGAAAAACCGTCCCCAAATATCGT
AACCCCGGGGGAGGCGACCACGGAGTCGTCCAATACCCTCCAGCCTCTGAAGCCCGAGAAAATGCTGAAAGGCCGCCTTC
TGGGGCTGCTGATCTGGGGCTCCCTAGCACTGATAACCGGCATTACCTTTGCGATATTTTGTCGAAGGAAGGTGATCGAT
TTCATCAAGTCCTCACTGTTTGGCCTTGGCAGTGGAATGGTCGAGCAACCCCAGGTCCCAAAAGAAAAAGCCACAGATTC
GAGGCACCAA
>orangutan
ATGGGGCCGCATTTTACCTTCCTGTGTGCGGCGCTGGCCCGTTGCTTGCTTCCTGCCGAGGGGTGTGTTATATGTGACCC
GTCTGTCGTGCTGGCGCTAAAGGCCCTGGAGAAAGATTACCTGCCTGGCCACCTGGATGCGAAGCATCACAAAGCCATGA
TGGACAGAGTAGAGAACGCCGTGAAGGATTTCCAGGAGCTGCCGCTTAATGAGGATGCCTATATGGGGGTCGTTGATGAG
GCCACACTGCAAAAGGGGTCCTGGAGTTTGCTGAAGGATCTGAAACGCATCACAGACAGTGATGTAAAAGGCGATCTCTT
CGTGAAGGAGCTATTTTGGATGTTGCACTTGCAAAAGGAAACCTTTGCCACCTATGTTGCTCGATTCCAAAAAGAAGCTT
ACTGTCCCAACAAATGTGGTGTGATGTTGCAAACTCTGATCTGGTGCAAGAACTGCAAAAAGGAGGTTCACGCTTGTCGA
AAGTCCTACGATTGCGGGGAGCGGAATGTGGAGGTTCCTCAAATGGAAGACATGATCCTGGACTGTGAGTTAAACTGGCA
TCAGGCTTCCGAAGGCCTCACTGATTACAGCTTTTACAGGGTTTGGGGGAACAATACGGAGACCTTGGTGTCCAAGGGGA
AAGAGGCCACCCTGACCAAGCCCATGGTGGGTCCAGAGGATGCAGGCAGCTATCGCTGCGAGCTGGGCTCTGTGAATTCC
AGCCCAGCCACAATCATCAATTTTCACGTCACAGTGTTGCCCGAAAGGATCAAGGAGGAAAAACCTTCTCCAAATATCGT
AACCCCGGGGGAGGCGACCACGGAGTCGTCCATAACCCTCCAGCCTCTGAAGCCCGAGAAAATGCTGAAAAGCCGCCTTC
TGGGGCTGCTGATCTGCGGCTCCCTAGCACTGATAACCGGCCTTACCTTTGCGATATTTCGTCGAAGGAAGGTGATCGAT
TTCATCAAGTCCTCACTGTTTGGCCTTGGCAGCGGAGCGGCCGAGCAAACCCAGGTCTCAAAAGAAAAGGCCACAGATTC
GAAGCACCAA
>pig-tailed_macaque
ATGGGGCCACATTTTACCCTCCTGTGTGCGGCGCTGGCCGGTTGCTTGCTTCCTGCCGAGGAGTGTGTTATGTGTGACCC
GTCTGTCGTGCTGGCGCTAAAGTCCCTGGAGAAAGATTATCTGCCTGGCCATCTGGACGCGAAGCATCACAAAGCCATGA
TGGAAAGGGTAGAGAAAGCCGTGAAGGATTTCCAGGAACTGTCGCTTAATGAGGATACCTATATGGGGGTCGTTGACGAG
GCCACACTGCAAAAGGGGTCCTGGAGTTTGCTGAAGGATCTGAAACGCATCACAGACAGTGATGTAAAAGGTGATCTCTT
CGTGAAGGAGCTATTTTGGATGTTGCACTTGCAAAAGGAAACCTTTGCCACCTATGTTGCTCGATTCCAAAAAGAGGCTT
ATTGTCCCAACAAATGT---------------------------------------------------------------
------------------GAGCGCAATGTGGAGGTTCCTCAAATGGAAGATATGATCCTGGACTGTGAGTTAAACTGGCA
TCAGGCTTCTGAAGGCCTCACTGATTACAGCTTTTACAGGGTTTGGGGGAACAATACGGAGACTTTGGTGTCCAAGGGGA
AAGAGCCCACCCTGACCAAGTCCATGGTGGGTCCAGAGGATGCAGGCAGCTACCGCTGCGAGCTGGGCTCTGTGAATTCC
AGCCCAGCCACGGTCATCAATTTTCGCGTCACAGTGTTGCCCAAAAGGGTCGAGGAGGAAAAACCGTCCCCAAATATCGT
AACCCCGGGGGAGGCGACCACGGAGTCGTCCAATACCCTCCAGCCTCTGAAGCCCGAGAAAATGCTGAAAGGCCGCCTTC
TGGGGCTGCTGATCTGGGGCTCCCTAGCACTGATAACCGGCATTACCTTTGCGATATTTTGTCGAAGGAAGGTGATCGAT
TTCATCAAGTCCTCACTGTTTGGCCTTGGCAGTGGAGTGGCCGAGCAACCCCAGGTCCCAAAAGAAAAAGCCACAGATTC
GAGGCACCAA
>sooty_mangabey
ATGGGGCCACATTTTACCCTCCTGTGTGCGGCGCTGGCCGGTTGCTTGCTTCCTGCCGAGGAGTGTGTTATATGTGACCC
GTCTGTCGTGCTGGCGCTAAAGTCCCTGGAGAAAGATTATCTGCCTGGCCATCTGGACGCGAAGCATCACAAAGCCATGA
TGGAAAGGGTAGAGAAAGCTGTGAAGGATTTCCAGGAACTGTCGCTTAATGAGGATACCTATATGGGGGTCGTTGACGAG
GCCACACTGCAAAAGGGGTCCTGGAGTTTGCTGAAGGATCTGAAACGCATCACAGACAGTGATGTAAAAGGTGATCTCTT
CGTGAAGGAGCTATTTTGGATGTTGCACTTGCAAAAGGAAACCTTTGCCACCTATGTTGCTCGATTCCAAAAAGAGGCTT
ATTGTCCCAACAAATGTGGTATGATGTTGCAAACTCTGATCTGGTGCAAGAACTGCAAAAAGGAGGTTCACGCTTGTCGA
AAGTCCTACGATTGCGGGGAGCGCAATGTGGAGGTTCCTCAAATGGAAGATATGATCCTGGACTGTGAGTTAAACTGGCA
TCAGGCTTCTGAAGGCCTCACTGATTACAGCTTTTACAGGGTTTGGGGGAACAATACGGAGACCTTGGTGTCCAAGGGGA
AAGAGCCCATCCTGACCAAGTCCATGGTGGGTCCAGAGGATGCAGGCAGCTACCGCTGCGAGCTGGGCTCTGTGAATTCC
AGCCCAGCCACGGTCATCAATTTTCGCGTCACAGTGTTGCCCAAAAGGGTCGAGGAGGAAAAACCGTCCCCAAATATCGT
AACCCCGGGGGAGGCGACCACGGAGTCGTCCAATACCCTCCAGCCTCTGAAGCCCGAGAAAATGCTGAAAGGCCGCCTTC
TGGGGCTGCTGATCTGGGGCTCCCTAGCACTGATAACCGGCATTACCTTTGCGATATTTTGTCGAAGGAAGGTGATCGAT
TTCATCAAGTCCTCACTGTTTGGCCTTGGCAGTGGAGTGGTCGAGCAACCCCAGGTCCCAAAAGAAAAAGCCACAGATTC
GAGGCACCAA
>tarsier
--------------------------------------------------------------------------------
--------------------------------------------------------------------------------
--------------------------------------------------------------------------------
--------------------------------------------------------------------------------
-------------------ATGCTGCATCTGCAAAAGGAAACCTTTGCTACCTATGCTGCTCACTTCCAGCAAGAGGCTT
ATTGTCCCAACACGTGTGGAATGATGCTGCAGAGTCTGATCTGGTGCTCCGACTGCAAGAAGCAGGTTCACGCTTGTCGA
AAGTCCTACGATTGCGGGGAGCGCAGAGTCAAGGTCCATCAAATGGAAGACATGATCCTGGACTGTGAGTTCAACTGGCA
TCGCGCCTCGGAAGGCCTCACCGATTACAGCTTCTACAGGGTTTGGGGGAACCATTCAGAGACCTTGGTGTCCAAGGGGA
AGGAGCCCACCCTGACCAAGCCCATGGTGGGTCAGGAGGACGCGGGCAGCTACCGCTGCGAGCTGGGCACTGTGACTTCC
GAGCCGGGCCTGCTCTTTGACCCTTCTCTACCAGTGTTGCCCAAGAGGGTCGAGGAGGAGCAGCCGGCACCAAACCCCGT
AACCCAGGGTGAGGTGACCCCGGAGTCGTCCACAGCCCCCCAGTCCCCGAAGCCGGAGAAAGTGCTGCAAGGCCGGCTTG
TAGGGCTGCTGATCGGGGCTTCTCTGGTGCTCATAGCGGGCATCGCCTACGTGGTATTTTCCCGAAGGAAAGTGGTAGAT
GTCATCAAGTCCTCACGGCTGGGCCTTGGCCGCAGAGATTCTGAGCGGCCCCTGGTT------TCCAAGGCCACACACTC
AAGGAGCCAA
>vervet
ATGGGGCCGCATTTTACCCTCCTGTGTGCGGCGCTGGCCGGTTGCTTGCTTCCTGCCGAGGAGTGTGTTATATGTGACCC
GTCTGTCGTGCTGGCGCTAAAGTCCCTGGAGAAAGATTATCTGCCTGGCCATCTGGACGCGAAGCATCACAAAGCCATGA
TGCAAAGGGTAGAGAAAGCCGTGAAGGATTTCCAGGAACTGTCGCTTAATGAGGATACCTATATGGGGGTCGTTGACGAG
GCCACACTGCAAAAGGGGTCCTGGAGTTTGCTGAAGGATCTGAAACGCATCACAGACAGTGATGTAAAAGGTGATCTCTT
CGTGAAGGAGCTATTTTGGATGTTGCACTTGCAAAAGGAAACCTTTGCCACCTATGTTGCTCGATTCCAAAAAGAGGCTT
ATTGTCCCAACAAATGTGGTGTGATGTTGCAAACTCTGATCTGGTGCAAGAACTGCAAAAAGGAGGTTCACGCTTGTCGA
AAGTCCTACGATTGCGGGGAGCGCAATGTGGAGGTTCCTCAAATGGAAGATATGATCCTGGACTGTGAGTTAAACTGGCA
TCAGGCTTCTGAAGGCCTCACTGATTACAGCTTTTACAGGGTTTGGGGGAACAATACGGAGACCTTGGTGTCCAAGGGGA
AAGAGCCCACCCTGACCAAGTCCATGGTGGGTCCAGAGGATGCAGGCAGCTACCGCTGCGAGCTGGGCTCTGTGAATTCC
AGCCCAGCCACGGTCATCAATTTTCGCGTCACAGTGTTGCCCAAAAGGGTCGAGGAGGAAAAACCGTCCCCAAATATCGT
AACCCCGGGGGAGGCGACCACGGAGTCGTCCAATACCCTCCAGCCTCTGAAGCCCGAGAAAATGCTGAAAGGCCGCCTTC
TGGGGCTGCTGATCTGGGGCTCCCTAGCACTGATAACCGGCATTACCTTTGCGATATTTTGTCGAAGGAAGGTGATCGAT
TTCATCAAGTCCTCACTGTTTGGCCTTGGCAGTGGAGTGGCCGAGCAACCCCAGGTCCCAAAAGAAAAAGCCACAGATTC
GAGGCACCAA
>red_colobus
ATGGGGCCGCATTTTACCCTCCTGTGTGCGGCGCTGGCCGGTTGCTTGCTTCCTGCCGAGGAGTGTGTTATATGTGACCC
GTCTGTCGTGCTGGCGCTAAAGTCCCTGGAGAAAGATTATCTGCCTGGCCACTTGGATGCGAAGCATCACAAAGCCATGA
TGGAAAGGGTAGAGAAAGCCGTGAAGGATTTCCAGGAACTGTCGCTCAAAGAGGATACCTATATGGGGGTCGTTGACGAG
GCCACACTGCAAAAGGGGTCCTGGAGTTTGCTGAAGGATCTGAAACGCATCACAGACAGTGATGTAAAAGGTGATCTCTT
CGTGAAGGAGCTATTTTGGATGTTGCACTTGCAAAAGGAAACCTTTGCCACCTATGTTGCTCGATTCCAAAAAGAGGCTT
ATTGTCCCAACAAATGTGGTGTGATGTTGCAAACTCTGATCTGGTGCAAGAACTGCAAAAAGGAGGTTCACGCTTGTCGA
AAGTCCTACGATTGCGGGGAGCGCAATGTGGAGGTTCCTCAAATGGAAGATATGATCCTGGACTGTGAGTTAAACTGGCA
TCAGGCTTCTGAAGGCCTCACTGATTACAGCTTTTACAGGGTTTGGGGGAACAATACGGAGACCTTGGTGTCCAAGGGGA
AAGAGCCCACCCTGACCAAGTCCATGGTCGGTCCAGAGGATGCAGGCAGCTACCGCTGTGAGCTGGGCTCTGTGAATTCC
AGCCCAGCCACGGTCATCAATTTTCGCGTCACAGTGTTGCCCAAAAGGGTCGAGGAGGAAAAACCGTCCCCAAATATCGT
AACCCCGGGGGAGGCGACCACGGAGTCATCCAATACCCTCCAGCCTCTGAAGCCCGAGAAAATGCTGAAGGGCCGCCTTC
TGGGGCTGCTGATCTGGGGCTCCCTAGCGCTGATAACCGGCATTACCTTTGCGATACTTTGTCGAAGGAGGGTGATCGAT
TTCATCAAGTCCTCACTGTTTGGCCTTGGCAGTGGAGTGGCGGAGCAACCCCAGGTCCCAAAAGAAAAAGCCACAGATTC
GAGGCACCAA
((bushbaby,(mouse_lemur,Coquerels_sifaka)),(tarsier,(((Bolivian_squirrel_monkey,capuchin),(Mas_night_monkey,marmoset)),(((((human,(chimpanzee,bonobo)),gorilla),orangutan),gibbon),(((((sooty_mangabey,drill),olive_baboon),((macaque,crab-eating_macaque),pig-tailed_macaque)),vervet),((red_colobus,Angola_colobus),(black_snub-nosed_monkey,golden_snub-nosed_monkey)))))));
