# Supplementary material for: Molecular evolution of mammalian genes with epistatic interactions in fertilization
Source: BMC Evol Biol. 2019 Jul 25;19:154. doi: 10.1186/s12862-019-1480-6 (PMC6659299; doi:10.1186/s12862-019-1480-6)
Supplement: Supplementary file 2 — Appendix S2. Input files for codon model analyses (alignments, Newick strings) in fasta format (ZIP 91 kb) [file 12862_2019_1480_MOESM2_ESM.zip › AdditionalFile2/3.Zp1_Glires.txt]

>pika
ATGGTCGCAGGTCTCCAGGTGGCCCTGCTGTTGGTGGTCACCTCCCTGGGGCTGAGTCAGCGGCCACACCCTGAGCCCAG
CCTCCAGCACAGCTACGACTGTGGGAGCCGGGGCATGCAACTGCTGGTACCCCCCAGGCCAGGCCGGACTATCCGTTTCA
AGGTGATGGATGAATTTGGGAACCGGTTTAAGGTGGACAACTGCTCCATCTGCTACCACTGGGTCAGCTCCGAGCCCCAG
GAACCTGCGGTCTTCTCAGCTGATTACAAAGGCTGCCACGTGCTGGAGGAGGACGGGCGTGCCCACCTGAGGGTGGTCAT
AGAAGCTGTGCTGCCCGACGGCAGAGTGGAGGTCGCATGGGAAGTTGTTCTGATCTGTCCCAAGCCGGACCACACCAGG-
--------------------CCCCCCACCATG------------------------------------------------
---------------------------TTCCCCAGCTCACTGCACCTGGAGCACAGCTTCTGGCTTCCAGCAGCTGCTGA
GCCCTCCTTGGGACCGAGCTCCACC---TCCGCTACCCTGGTTCCA------------GTGGAACACTGGCAAGTGGACC
AGCCAGATGCCGTAGGTAGCCATCTGCCCCAGGCACAGTGCCAAGTGGCCTCTGGACACATCCCCTGCACAGTGAACAGA
AGCGCCAAGGAGGCCTGCGAACAGGTTGGCTGTTGTTATGACAGTACCAAGGAGGTGCCCTGCTACTATGGCAACACAGC
TACTCTGCAGTGTTTCCGAAATGGTTCCTTTACTTTGGTCGTGTCCCGAGAAATGGCCCTGGCACACACAGTCACCCTGG
CCAACATGCACCTGGCCTATGCCCCCAGCCGCTGCCCCCCAGCCCAGAAGACCAATACTTTCGTGGTCTTCCACGCCCCC
CTCACCCACTGTGGTACCACAGTCCAGGCGATTGGGAGGCAGCTCATCTATGAGAATCAGCTGGAGTCCGACATTGACAT
CCAGAAGGGGCCGCAGGGTTCCGTCACGCGGGACAGCTCCTTCCAGCTTCACATCCGCTGTATCTTCAATGCCAGTGACT
TCCTGCCCATCCAGGCAGATGTCTTCTCGCCCCGATCGCCTGCCCCTGTGACCCAGTCTGGCGCCCTGAGGCTGGAGCTA
CGGATTGCCAAGGATGAGATGTTTAGCTCCTTCTACGAGGAGGGGGACTATCCCCTGGTGAGGCTGCTCCGGGAGCCGGT
GCACGTGGAGGTGCGACTGCTGCAGAGGACGGACCCCAGGCTGGTGCTGCTTCTACACCAGTGCTGGGCCACTCCTGGTG
CCAACCCCTTCCAGCAGCCCCAGTGGCCACTCCTAAAAGATGGGTGTCCGTTCAAGGGCGACAGCTACAGAACACAAGTG
GTGGCCTTAGACAGGGCAGTGCTGCCCTTCTGGTCTCACTACCAACGTTTCACGGTGGCCACCTTCACCCTCCTGGACTC
TGCTGCTCAGAGAGCCCTCAGGGGACAGGTTTACTTCTTCTGCAGCGCCTCAGCCTGCCACCCCTCGGGGCTGGAGACCT
GCTCGGCTGTGTGTCGTTCGGGGACTGCACGGCGCCGACGATCTCCT---------------GTGAGACCCTTGGACATT
GTGAGCTCTCCAGGGCCGGTGGGCTTCCAGGACTCTGCCAGG------------GGTTCCGGCAGCATCTCCAGCCTGAA
GCCTCTGCTGGTGCCGCTGGCTGCTGCCCTCATCCTGGGGGTCGGTGTCTTTGTGGGCCTGAAAGCTCCAGGAAGATCAC
AACAA
>rabbit
ATGACTGGGGGTCGCCTGGTGGCCCTACTGCTGGTGGCGGCCTCCCTGGGGCTGGGTCAGCAGCCACACCCTGAGCCCGG
CCTCCAGTACAGCTATGACTGTGGGATGCGGGGCATGCAACTGGTGGTGCTCCCCAGGCCGGGCCGGACTATCCGTTTCA
AGGTGGTGGATGAATTCGGGAACCGGTTTGAGGTGAACAACTGTTCCATCTGCTTCCACTGGGTCAGCGCCGAGCCCCAG
GCGCCCGCCGTCTTCTCTGCTGATTACAAAGGCTGCCACGTGCTGGAGAAGGAGGGGCATTCCCACCTGACGGTGTTCAT
AGAAGCAATGCTGCCTGATGGTCACGTGGAGGTCGCACAGGAGGCGGTTCTGATCTGTCCCAAACCTGGCCACACCTGGG
CCGTGGGTTCCCACCAGGTGCCCCCCACCACGCCCTCGCCTACCACCCCCCATGCTCTCCCCTTCCACCTCTCCTCAGCC
CACACC---------------------TTCCCCATCCCTCTGTACCTGGAGCACAGCCTCATGCTCCCAACCCCTGCTGG
GCCCTCCCTGGGACCTGGCCCCACC---CCCGCCGTGCTGGCTCAG------------GTGGAACGCTGGGAAGTGGACA
AGCCGGATGCCGTAGGTAGCCATCTGCCCCAGGAGTGGTGCCAGGTGGCCTCTGGGCACATCCCCTGCATAGTGCAAAGC
AGCTCCAAGGAGGCCTGTGAGCAGGCCGGCTGTTGCTATGACAGTGCCAGGGAGGTGCCCTGCTACTATGGCAACACAGC
CACTGTCCAGTGCTTCCGAAACGGCTACTTCATCTTGGTTGTTGCCCAAGAAATGGCCTTGGCACACAGAATCACGCTGG
CCAACGTCCACCTGGCCTATGCCCCCACGCGCTGCCCCCCGGCCCAGAAGACCAGTGCTTTTGTCATCTTCCACGTCCCC
CTCACCCACTGCGGCACCACAGTTCAGGTGCTGGGGAGCCAGCTCTTCTACGAGAACCAGCTGGTGTCTGACATCGATGT
CCGGGAGGGGCCGCAGGGTTCCATCACACGGGACAGCTCCTTCCGGCTTCTCGTCCGCTGTATCTTCAATGCCAGCGACT
TCCTGCCCATCCAGGCGTCCATCTTCTCACCTCCACTGCCTGCCCCTGTAACTCAGGCTGGCCCCCTGCGCCTGGAGCTA
CGGATTGCCAGGGATGAGACTTTTAGCTCCTTCTATGAGGAGGAGGACTACCCCCTCGTGAGGCTGCTCCGAGAACCGGT
ACACGTGGAGGTCCGGCTGCTGCAGAGGACAGACCCCAGTCTGGTGCTGGAGCTGCACCAGTGCTGGGCCACTCCCAGTG
CCAACCCCGTCCAGCAGCCCCAGTGGCCCCTCCTGTCAGACGGGTGTCCTTTCAAGGGCGACAGCTACAGAACCCGAGTG
CTAGCCTTGGACCGGGCAGAGCTGCCCTTCCGGTCTCATTACCAGCGTTTCACGGTTGCCACCTTCACCTTCCTGGACTC
GGGCGCTCAGCGAGCCCTCAGGGGACTGGTTTACTTCTTCTGCAGCGCCTCAGCCTGCCACCCTTCAGGGCCAGAGACTT
GCTCATCTACGTGTAGCTCCAGGACTGCCAAACGCCGACGATCCTCAGGTTACGACGGCACCCCCAGGGCCCTGGACATC
GTGAGTTCTCCAGGGCCAGTGGGCTTCCAGGATTCTCACAGGCTGGAGTCCACAGGCTCCGGCAGGAACTCCAACCCGAA
GCCTCTGCTTCTGCTGCTGGCCATTGCTCTTGTCCTGGGGATTGGTGTCTTTGTGGGCCTGAGCCAGGCCTGGGCCCACA
AGCGG
>kangaroo_rat
ATGGCGCAGGGTCAGCCCATGACCCTGCTCTTGGTGGCAGCCACCTTGGGT------CAGAAGCATTATGTCGAG---GG
CTTGCGGCACAGCTATGACTGTGGGGTGCGGGGTATGCAGCTGGTCGTGTTCCCCAGGCCAGGCCAGACCATCCGCTTCA
AGGTGCTGGATGAATTTGGAAACCGGTTTGAGGTGAATAACTGCTCCATCTGCTACCACTGGGTCAGCTCAGAGCCCCTG
GAGCCAGTGGTCCTCTCGGCTGATTACAAAGGCTGTCACGTGCTGCAGAAGGATGGCCGTTCCCACCTGAAGGTCTTCAT
ACAGGCTGTGCTGCCCGATGGCCGGCTGGGCACAGAGCAAGTTGTCACTCTGATCTGTCCCAAACCTGAGCCTACCAGGA
CCCTGGACCCCAACCTGACACTGCTTACAGTGTCTGCACCCCCTGCCCCTCAGACTCGCCCC---CGTCCTCCGAGCGCT
CATCAA------------------GCCCTACCCAGCACATCGTTCTCAGAGTACAGCTCCATGCCTCCAACTCCTTCGTC
ACCATTTCCCACACCAGAATCTGAGTACCCCTCCATGTCTCAGACCCACTGGGGTCTCCTCCTGAAGGACCAGGCAACAA
AGCCGTATCACACAGGTACCCATCTGCCCCGGAAGTGGTGCCATGTGACCTCTGGGCACATCCCCTGTATGGCAAGAAAT
TCTTCCAAGGAAGCATGTTGGCAGGCTGGCTGCTGCTATGATGATACCAGAGAGGTGCCCTGTTACTATGGCAACACAGC
TACCATCCAGTGTTTCAGAAATGGCTACTTCATCGTGGTCCTGTCCCAAGAAATGGCCTTGGCACACAAGATCACACTGG
CCAACATCCGCCTGGCCTACGCCCCACCCCACTGCCGCCCCATCCAGAAGACCAGCGCTTTCCTGGTCTTCCAGGTCCCT
CTTACCCAGTGTGGCACTACAGCCCAGGTGATTGGCAACCAGCTCATCTATGAGAACCAGCTGGTGTCTGAAATCCATGT
CCTAACGGGGCAACATGCTTCCATCACTCGGGACAGCACCTTCCGGCTTCACGTCCGCTGTATCTTCAATGCTGGTGACT
TCCTGCCCATCCAGGCGGCCATCTTCCCACCCGGATCACCTGCCCCAGTGGCCCAATCCGGTCCCCTGCGCCTGCAGCTG
CGGATTGCCAAGGACCAGACTTTCAGCTCCTACTACAGAGAGAAGGACTACCCACTCGTGAGGCTGCTTCAGGAGCCCGT
CCACATGGAAATTCGGCTGCTGGAGAGGACAGATCCCAACCTGGTCCTGAAGCTGCACCAGTGCTGGGCCACACCCAGCC
CCAACCCCTTCGACCGTCCCCAGTGGCCCATCCTGACCGATGGGTGTCCCTTCAAAGGTGACAGCTACAGAACCCAAATG
GTGCCCTTGGACAAGACAGAGGCC---TTCTGGTCTCACTATCAACGGTTCACTGTGGCCACCTTCACCCTCCTGAATGC
CAGCTCTGAGCAAGCCCTCAGGGGAGAGGTGTACTTCTTCTGCAGCGCCTCTGCCTGCCATCCCTCTGGGCTGGAGACGT
GCGTGACTGTGTGCCCGGAG---ACTACACGCAGGCGTCGATCTCCAAGTCATAACAATACCACCAAGGTGCTGGACATC
GTGAGCTCTCCAGGAGCTGTGGGCTTCGAAGGCCCTCTTAGGCTGCAACCCCCAGGCTCCAGCAGGACCTCTAACCCCAG
TCCTCTATTCTTGCTGCTGGCTGTGACCCTGGTCCTGGGGGTTGGCCTCTTTGTGGGGTTAAGCCAGGCC---TCCAAGA
AGTGG
>lesser_Egyptian_jerboa
ATGACCTGGGGGTATTGTGTAGCCCTGCTGCTGGTGGCCACCACCCTGGGGCTAGGTCAGCGACTT---------CCTGG
ACTGCAGCACAGCTATGACTGTGGGCTCCGAGGCATGCAGCTGCTGGTGTTCCCCAAGCCAGGCCGCACTGTCCGCTTCA
TGGTCCTAGATGAATTTGGGAACCGGTTCGAGGTGAACAACTGCTCCATCTGCTACCACTGGGTCACTTCTGAGCCCCAA
AGGCCAGCGGTCCTCTCTGCTGATTACAAAGGCTGCCACGTGCTGGAGAAGGATGGACGTTTCCACCTGACAGCCTTCAT
ACAAGCCGTGCTGCCTGATGGCCGCGTGGATGTAACGCAAGATGTCACTCTGATCTGTCCCAAACCAGAGCACGCCTGGA
CTCTGGACCCCACCCTGGTGCCACCCCCCTCGCCATCGCCTCCTATGCTTCGCCCTCCAGCCCTCCCCTCTGCCTCCAGC
CACACTTTGCCTGGCTCTGGCCATAACTTTGCCAGAACGCTGCACCCAGAGTACAGTGCTGCCCATCCAACCCCTGCCTC
GCCGTCTCCAGGACCTGGTCCTGCTGGCCCCTCGCTGCCTCCACCCCAATGGGGCACCTTGGGACCCCAGGAAATGGCTG
AGCTGGATTCCATAGGTACCCATCTGCCCCAGGAGCAGTGCCAGGTGGCCACTGGACACATCCCCTGCATGGTAAGAAGT
AGCTCGAAGGAAGCGTGTCAGCAGGCTGGCTGCTGCTATGACGACGCCAGAGAGGTGCCCTGTTACTATGGCAACACAGC
CACCATCCAGTGTTTCAGAAGTGGCTACTTCATCCTGGTTGTGTCCCAAGAAATGGCCTTGGCACACAGAATCACACTGG
ACAACGTCCACCTGGCCTATGCCCCTACCCGATGCCCTCCAACCCAGAAGTTGAATGCTTTTGTGGTCTTCCATGTCCCT
CTCACCCTCTGTGGAACCACAGTCCAGGTAGTTGGTGACCATCTCATCTATGAGAACCAGCTGGTGTCTGACATAGATGT
CCAAAACGGGCCACAGGGCTCCATCACTCGGGACAGCATCTTCCGGCTTCATGTCCGCTGCATCTTCAATGCTGGTGACT
TCTTGCCCATCCAGGCCTCCATCTTCCCACTTCCATCACCTGTTCCTGTGACCCAGGCTGGACCCTTGCAGCTAGAGCTG
CGGATTGCCAAGGACAAGACTTTCAGCTCCTACTATGGCGAGGATGAGTACCCCCTCGTGAGGCTGCTCCAGGAACCTGT
TCATGTGGAGGTCCGGCTCCTGCAGAGGACAGACCCACGTCTGGTCCTGATGTTGCACCAGTGCTGGGCCACCCCCGGTG
CCAAGCCCTTCCAGCAGCCCCAGTGGCCCATCCTGAAAGATGGGTGCCCTTTTAAGGGAGACAACTATAGAACACAAATG
GTGGCCATGGACAGGACGGAACTGCCTTTCTGGTCTCACTACCAGCGCTTCACTGTCGCCACCTTCTTCCTCCTTGACTC
CAGCTCCCAGAAAGCCCTCAGGGGATTGGTCTACTTCTTCTGCAGCGCCTCCGCCTGCCACCTCACGGGGCCAGACTCGT
GCTCCACTGTGTGCGGGTCTGGGATGGCGCGATGGCGACGATCCTCAGGTCACAGCCACACCGCCAGGGCCCTGGACATC
GTGAGTTCTCCAGGAGCAGTGAGCTTTGAGGACTCTTCCGAATTGGGGCTCTCGGGCTCCAGCAGAAACTCCAGCCCGAG
GACTGTGCTGCTGCCCCTGGCTATCACCCTGGTGCTAGGAACCAGTGTCTTTGTGGGTCTAAGCCAGGCTTGGAGCCAGA
AGGAA
>house_mouse
ATGGCCTGGGGTTGTTTTGTGGTCCTGCTTCTGCTGGCAGCTCCCCTGAGATTGGGTCAGCGCCTGCATCTCGAGCCTGG
CTTTGAATACAGCTATGACTGTGGGGTACGGGGCATGCAGCTGCTGGTGTTCCCTAGGCCAAACCAGACTGTCCAATTCA
AGGTGCTGGATGAATTTGGGAACCGGTTTGAGGTGAATAACTGCTCTATCTGCTACCACTGGGTGACCAGTGAGGCCCAG
GAGCACACAGTATTCTCAGCTGATTACAAAGGCTGCCACGTTCTAGAGAAGGATGGGCGGTTCCACCTGAGGGTGTTCAT
ACAAGCCGTCCTACCCAATGGCCGTGTGGATATAGCACAAGATGTCACACTGATCTGTCCCAAACCAGACCACACCGTGA
CTCCGGACCCCTACCTGGCTCCACCCACCACACCTGAGCCTTTTACACCTCATGCTTTTGCCCTTCACCCCATCCCTGAC
CACACCTTGGCTGGGTCTGGCCACACTGGTCTCACTACGTTGTACCCAGAACAGAGCTTCATCCATCCAACTCCTGCTCC
GCCATCCCTAGGACCTGGACCTGCTGGATCCACTGTACCTCACTCCCAATGGGGCACGCTGGAGCCCTGGGAATTGACTG
AGCTGGATTCTGTAGGTACCCATCTGCCCCAGGAGCGGTGCCAGGTAGCCTCCGGGCACATCCCATGCATGGTAAATGGA
AGTTCCAAGGAAACCTGTCAGCAGGCTGGCTGCTGCTATGACAGTACCAAAGAAGAGCCCTGTTACTATGGCAACACAGT
CACTCTCCAGTGTTTCAAAAGTGGCTACTTTACCTTGGTCATGTCACAAGAAACAGCCTTGACACATGGAGTCCTGCTAG
ACAATGTCCACCTGGCCTATGCCCCCAACGGATGCCCCCCTACCCAGAAGACAAGTGCTTTTGTGGTCTTCCATGTCCCT
CTCACCCTCTGTGGAACAGCAATCCAGGTGGTCGGCGAACAACTCATCTATGAGAACCAGCTGGTGTCTGACATTGATGT
CCAAAAGGGGCCACAGGGTTCCATCACTCGGGACAGTGCCTTCCGGCTTCATGTTCGCTGCATCTTCAATGCTAGCGATT
TCCTGCCCATCCAGGCATCTATCTTCTCACCCCAACCACCTGCCCCTGTGACTCAATCTGGACCCCTGAGGCTGGAGCTG
AGGATTGCCACGGATAAGACTTTCAGCTCCTACTATCAGGGGAGTGACTATCCCCTTGTGAGACTGCTCCGGGAACCAGT
CTATGTAGAGGTCCGACTCCTGCAGAGAACTGATCCCAGTCTGGTTCTGGTGCTACACCAGTGCTGGGCCACGCCCACCA
CCAGCCCCTTTGAGCAGCCCCAATGGCCTATTCTGTCAGATGGGTGTCCTTTCAAGGGTGACAACTACAGAACACAAGTA
GTGGCCGCAGACAGGGAGGCGCTTCCCTTCTGGTCCCACTATCAGCGCTTCACCATCACCACCTTCATGCTCCTTGACTC
CAGCTCCCAGAATGCCCTTAGGGGACAGGTCTATTTCTTCTGTAGTGCCTCTGCCTGCCACCCTCTGGGGTCTGATACAT
GCTCTACTACGTGTGACTCTGGGATAGCAAGGCGTCGACGATCCTCTGGTCACAACATCACTCTCCGGGCCCTGGATATT
GTAAGCTCTCCAGGGGCAGTGGGCTTTGAGGATGCTGCTAAACTTGAGCCCTCAGGTTCCAGCAGGAACTCCAGCTCAAG
AATGCTGCTCCTGCTGCTGGCCATCACCCTAGCCCTGGCGGCCGGGATCTTTGTGGGTCTGATCTGGGCCTGGGCCCAGA
AGTGG
>Ryukyu_mouse
ATGGCCTGGGGTTGTTTTGTGGTCCTGTTTCTGCTGGCAGCTCCCCTGAGATTGGGTCAGCGTCTGCATCTTGAGCCTGG
CTTTGAATACAGCTATGACTGTGGGGTACGGGGCATGCAGCTGCTGGTGTTCCCTAGGCCAAACCAGACTGTCCAATTCA
AGGTGCTGGATGAATTTGGGAACCGGTTTGAGGTGAATAACTGCTCTATCTGCTACCACTGGGTGACCAGTGAGGCCCAG
GAGCGCACAGTATTCTCAGCTGATTACAAAGGCTGCCACGTTCTAGAGAAGGATGGGCGGTTCCACCTGAGGGTGTTCAT
ACAAGCCGTCCTACCCAATGGCCATGTGGATATAGCACAAGATGTCACACTGATCTGTCCCAAACCAGACCACACCGTGA
CTCCGGACCCCTACCTGGCTCCACCCACCACACCTGAGCCTTTTACACCTCATGCTTTTGCCCTTCACCCCATCCCTGAC
CACACCTTGGCTGGGTCTGGCCACACTGGTCTCACTACGTTGTACCCAGAGCACAGCTTCATCCATCCAACTCCTGCTCC
ACCATCCCTAGGACCTGGACCTGCTGGACCCACTGTACCTCACTCCCAATGGGGCACGCTGGAGCCCTGGGAATTGACTG
AGCTGGATTCTGTAGGTACCCATCTGCCCCAGGAGCAGTGCCAGGTAGCCTCCGGACACATCCCATGCATGGTAAAAGGA
AGTTCCAAGGAAGCATGTCAGCAGGCTGGCTGCTGCTATGACAGTGCCAAAGAAGAGCCCTGTTACTATGGCAACACAGT
CACTCTCCAGTGTTTCAAAAGTGGCTACTTTACCTTGGTCATGTCGCAAGAAACAGCCTTGACACACGGAGTCCTGCTAG
ACAATGTTCACCTGGCCTATGCCCCCAACGGATGCCCCCCTACCCAGAAGACAAGTGCTTTCGTGGTCTTCCATGTCCCT
CTCACCCTCTGTGGAACAGCAATCCAGCTGGTCGGTGAGCAGCTCATCTATGAGAACCAGCTGGTGTCTGACATTGATGT
CCAAAAGGGGCCACAGGGTTCCATCACTCGGGACAGTGTCTTCCGGCTTCATGTTCGATGCATCTTCAATGCTAGCGATT
TCCTGCCCATCCAGGCATCTATCTTCTCACCCCAACCACCTGCCCCTGTGACTCAATCTGGACCCCTGAGGCTGGAGCTG
AGGATTGCCACGGATAAGACCTTCAGCTCCTACTATCAGGGGAGTGACTATCCCCTTGTGAGACTGCTCCGGGAACCAGT
CTATGTAGAGGTCCGACTCCTGCAGAGAACTGATCCCAGTCTGGTTCTGGTGCTACACCAGTGCTGGGCCACGCCCACCA
CCAGCCCCTTTGAGCAGCCCCAATGGCCTATTCTGTCAGATGGGTGTCCTTTTAAGGGTGACAACTACAGAACACAAATA
GTGGCCGCAGACAAAGAGGCGCTTCCCTTCTGGTCCCACTATCAGCGCTTCACCATCACCACCTTCATGCTCCTTGACTC
CAGTTCCCAGAATGCCCTTAGGGGACAGGTCTATTTCTTCTGTAGTGCCTCTGCCTGCCACCCTGTGGGGTCTGATACAT
GCTCTACTACGTGTGACTCTGGGATAGCAAGGCGTCGACGATCCTCTGGTCACAACATCACTCTCCGGGCCCTGGACATT
GTAAGCTCTCCAGGGGCAGTGGGCTTTGAGGATGCTGCTAAACTTGAGCCCTCAGGTTCCAGCAGGAACTCCAGCTCAAG
AATGCTGCTCCTGCTGCTGGCCATTACCCTAGCCCTGGCAGCCGGTATCTTTGTGGGTCTGATCTGGGCCTGGGCCCAGA
AGTGG
>shrew_mouse
ATGGCCTGGGGTTGTTTTGTGGCCCTGCTTCTGCTGGCAGCTCCCCTAAGATTGGCTCAGCATCTGCATCTGGAGCCTGG
CTTGGAATACAGCTATGACTGTGGGGTACGGGGAATGCAGCTGCTGGTATTCCCCAGGCCAAACCAGACTATCGAATCCA
AGGTGCTGGATGAATTTGGGAACCGGTTTGAGGTGAATAACTGCTCTATCTGCTACCACTGGGTGACCAGTGAGGCCCAG
AAGCGCACAGTATTCTCAGCTGATTACCAAGGCTGCCACGTTCTGGAGAAGGATGGGCGGTTCCACCTGAGGGTGTTCAT
ACAAGCCGTCCTACCCAATGGCCGTGTGGATATAGCACGAGATGTCACTCTGATCTGTCCCAAACCAGACCACATCATGA
CTCCGGACCCCTACCTGGCTCCACCCACCACACCTGAGCCTTTTACACCTCCTACTTTTGCCCTTCACTCCATCCCTGGC
CACACCTTGGCTGGGTCTGGCCACACTGGTCTCACTACGTTGTACTCAGAGCACAGCTTCACCCATCCAACTCCTGCCCC
ACCATCCCCAGGACCTGGACCTGCTGGACCCACCGTACCTCACTCCCAATGGGGCACGTTGGAGCCCTGGGAATTGACTG
AGCTGGATTCTGTAGGCACCCATCTGCCCCAGGAGCAGTGCCAGGTAGCCTCCGGGCACATCCCGTGCATGGTAAAAGGA
AGTTCCAAGGAAGCCTGTCAGCAGGCTGGCTGCTGCTACGACAGTACCAAAGAAGAGCCCTGTTACTATGGCAACACAGT
CACTCTCCAGTGTTTCAAAAGTGGCTACTTTACCTTGGTCGTGTCACAAGAAACAGCCTTGACACATGGAGTCATGCTGG
ACAATGTCCGTCTGGCCTATGCCCCCAACGGATGCCCCCCTACCCAGAAGACAAGTGCTTTCGTGGTCTTCCATGTCCCT
CTCACCCTCTGTGGAACGGCAATCCAGGTGGTTGGTGAGCAGCTCATCTATGAGAACCAGCTGGTGTCTGACATTGATAT
CCAAAAGGGGCCACAAGGTTCCATCACTCGTGACAGTGTCTTCTGGCTTCATGTTCACTGCATCTTCAATGCTAGCGATT
TCCTGCCCATCCAGGCATCTATCCTCTCACCCCAACCACCTGCCCCCGTGACTCAGTCTGGACCCCTGAAGCTGGAACTG
AGGATTGCCACGGATAAGACTTTCAGCTCCTACTATCAGGGGAGTGACTATCCCCTTGTGAGACTGCTCCAGGAACCAGT
CTACATAGAGGTCCGACTCCTGCAGAGAACTGATCCCAGTCTGGTGCTGGTGCTACACCAGTGCTGGGCCACGCCCACCA
CCAGCCCCTTTGAGCAGCCCCAATGGCCCATTCTGTCAGATGGGTGTCCTTTCAAGGGTGACAACTACAGAACACAAGTG
GTGGCTGCAGACAGGGAGGCGCTTCCCTTCTGGTCCCACTATCAGCGGTTCACCATTGCCACCTTCACGCTCCTTGACTC
CAGTTCCCAGAATGCCCTAAGGGGACAGGTCTATTTCTTCTGTAGTGCTTCTGCCTGCCACCCTGTGGGGTCCAACACAT
GCTCTACTACATGTGACTCTGGGATAGCAAGGCGTCGACGATCCTCTAGTCACAACAGCGTTCTCCGGGCCCTGGACATT
GTGAGCTCTCCAGGGGCAGTGGGCTTTGAGGATGCTGCTAAACTTGAGCCCTCAGGTTCCAGCAGGAGCTCCAGTTCAAG
AGTGCTGCTCCCGCTGCTGGCCGTCACCCTAGCCCTGGCGGCCGGTATCTTTGTGGGTCTGATCTGGGCCTGGGCCCAGA
AATGG
>rat
ATGGCCTGGGGTTGTTTTGTGGTCCTGCTTCTGCTGGCAGCTCCCCTGAGATTGGGTCAGCATCTGCATCTCAAGCCTGG
CTTTCAATACAGCTATGACTGTGGGGTACAGGGCATGCAGCTGCTGGTGTTCCCCAGGCCAAACCAGACTATCCAATTCA
AGGTGCTGGATGAATTTGGGAACCGGTTTGAGGTGAATAACTGCTCTATCTGCTACCACTGGGTGATCAGTGAGGCCCAG
AAGCCCGCAGTGTTCTCAGCTGATTACAAAGGTTGCCACGTGCTGGAGAAGGATGGGCGTTTCCACCTGAGGGTGTTCAT
ACAAGCTGTACTACCCAATGGCCGTGTGGATACAGCACAAGATGTCACTCTGATCTGTCCCAAACCAGACCACATCTTGA
CTCCAGAGTCCTACCTGGCACCACCCACCACACCTCAGCCTTTTATACCTCATACTTTTGCCCTTCACCCCATCTCTGGC
CACACCTTGGCTGGGTCTGGCCACACTGGTCTCACTACATTGTACCCAGAG---------ACCCATCCAACTCCCGCTCC
ACCATCCTCAGAACCTGGACCTGTTGGACTCACCGTGCCTCAGTCCCAGTGGGGCACCTTGGGGTCCTGGGAATTGACTG
AGCTTGATTCTATAGGTACCCATCTGCTCCAGGAGCGGTGTCAGGTAGCCTCTGGGCACATCCCCTGCATGGTAAAAGGT
AGTTCCGAGGAAGCCTGTCAGCAGGCTGGCTGCTGCTATGACAATACCAAAGAAATGCCCTGTTACTATGGCAACACAGT
CACTCTCCAGTGTTTCAGAAGTGGCTACTTTACCTTGGTCATGTCGCAAGAAACAGCCTTGACACACGGGGTCATGCTGG
ACAATGTCCACCTAGCCTATGCCCCCAACGGATGCCCCCCTACCCAGAAGACAAGTGCTTTTGTGGTTTTCCATGTCCCT
CTCACCCTCTGTGGAACAGCAATCCAGGTGGTTGGTAAGCAGCTCGTCTATGAGAACCAGCTGGTGTCTAACATAGAGGT
CCAAACGGGACCGCAGGGTTCCATCACTCGGGATGGTGTCTTCCGGCTTCATGTTCGCTGTATCTTCAATGCTAGTGATT
TCCTGCCCATCCGGGCATCTATCTTCTCACCACAACCACCTGCCCCTGTGACCCGGTCTGGACCCCTGAGGCTGGAGCTG
AGGATTGCCACGGATAAGACTTTCAGCTCCTACTACCAGGGGAGTGACTATCCCCTTGTGAGACTGCTCCAGGAACCAGT
TTACATAGAGGTCCGTCTCCTGCAGAGAACTGATCCTGGTCTGGCTCTCATGCTTCATCAGTGCTGGGCCACACCCTCTG
CCAGCCCCTTTGAGCAGCCCCAATGGCCCATTCTGTCAGATGGGTGTCCTTTCAAGGGTGACAACTACAGAACACAAATG
GTGGCTGCAGACAGGGCAACGCTGCCCTTCTGGTCTCACTATCAGCGCTTCACCATTGCCACCTTCACTCTCCTTGACTC
CAGCTCCCAGAATGCCCTTCGGGGACAGGTCTATTTCTTCTGTAGTGCCTCTGCCTGCCACCCTGTGGGGTCCGAGACGT
GCTCTACCACATGTGATTCTGAGATAGCAAGGCATCGACGATCCTCTGGTCACAATAGCACTATCCGGGCCCTGGACATT
GTGAGCTCTCCAGGAGCAGTGGGCTTTGAGGATGCTCCTAAACTGGAGCCTTCAGGTTCCACCAGGAACTCCGGTTCAAG
ACCCTTACTCCAACTGCTGGCCCTCACCCTAGTCCTGGGGGATGGTGTCTTGGTGGGTCTGAGCTGGGCCTGGGCC----
--TGG
>deer_mouse
ATGGCCTGGGGTTGCTTTGTGGCCCTGCTTCTGGTGGTAGCTCCCCTGAGATTGGGTCAACATTTACACCCCAAGCCTGG
CCTTGGATACAGCTATGACTGTGGGGTGCACGGCATGCAGCTGCTGGTGATCCCCAGGCCCAACCAGACTATCCGATTCA
AGGTGGTAGACGAATTTGGGAACCGGTTTGAGGTGAATAACTGCTCTATCTGCTACCACTGGGTCGTCTCTGAGCCCCAG
GAGCCTGCGGTATTCTCAGCTAACTACAAAGGCTGCCACGTGCTGGAGAAGGATGGGCGGTTCCACCTGAGGGTGTTCCT
GCAAGCTGTACTGCCCAATGGCCATGTGGATATAGCACAAGATGTCACTTTGATCTGTCCCAAAACAGACCATACTGGGA
CTCCAGACCCTTACCTGGCTCCACCCACCACACCTCGACCTTTTACATCTCATACTCTTACCCCCCACCCCAATTCTGGC
CACACCTTGGCTGGGTCTGGCCACACTCTTCTCAGCACATTGTACCCAGAGCACAGTTTCATCCATCCAACTCCTGCTCC
ACCGTCCCCGGGACTGGGACCTGCCGGACCCACCGTGCCTCATCCCCAGTGGGGCACCTTGGGACCCTCAGAATTGACTA
AGCTGGATTCTGTAGGTACCCATCTGCCCCAGGAGCAGTGTCAGGTAGCCTCTGGGCACATCCCCTGCATGGTCAATAGT
AGTTCCAAGGAAGCCTGTCAGCAGGCTGGCTGCTGCTATGACAACACCAGAGAAGTGCCCTGTTACTATGGCAACACAGC
CACTCTTCAGTGTTTCAGAAGTGGCTACTTCACCCTGGTCATGTCCCAAGAAACAGCCTTGACACACAAGGTCATCCTGA
ACAATGTCCACCTGGCCTATGCCCCCAATGGATGCCTCCCTACCCAGAAGACAAGTGCTTTCGTGGTCTTCCACGTCCCT
CTCACCCTCTGTGGAACGACAATGCAGGTGGTTGGTGAGCAGCTCATCTATGAGAATCAGCTGGTATCTAACATTGATGT
CCAAAAGGGGCCACAAGGTTCCATCACTCGGGACAGTGTCTTCCGGCTTCACGTTCGCTGTATCTTCAATGCTAGTGACT
TCCTGCCCATCCAGGCATCGATCTTCTCACCCCAACCACCTGCCCCTGTGACCCAGTCTGGACCCCTGCGGCTGGAGCTG
AGGATTGCCAAGGATAAGACTTTCAGCTCCTACTATCAGGAGAGCGACTATCCCCTGGTGAGACTGCTTCAGGAACCAGT
CCACGTGGAGGTCCACCTCCTACAGAGAGCCGACCCCAGTCTGGTCCTGGTGCTGCACCAGTGCTGGGCCACTCCCACCG
TCAGCCCCTTCCAGCAGCCCCAGTGGCCCCTCCTGTCCGATGGGTGTCCCTTCAAGGGTGACAACTACAGGACACAACTG
GTGGCCATAGACAGGGCAGAGCTGCCTTTCTGGTCTCACTACCAGCGCTTCACCATCGCCACCTTCGCTCTGCTGGACTC
CAGCTCCCAGAATGCCCTGAGGGGACTGGTCTATTTCTTCTGTAGTGCCTCTGTCTGCTACCCTGAGGGGCCCGAGACAT
GCTCTACTATCTGTGACTCTGGAACTGCAAGGCGCCGGCGATCCTCTGGTTACAACAGCACCATCCAGGCCTTGGACATC
GTGAGTTCTCCAGGAGCAGTGGGCTTTGAGGATGCTGCTAAACTCGAGCCTTCAGGCTCCAGCAGCAACTCCAGTTCAAG
ACCCCTGCTCCTCCTGCTGGCCATCACCCTGGTCCTGGGGACTGGTGCCTTTGTGGGTCTGAGCTGGGCCTGGGTCCAGA
AACGG
>Chinese_hamster
ATGGCCTGGGGTTGCTTTGGGGCCGTGCTTCTGCTGGCTACTCCCCTGAGATTGGGTCAGCAGCTACACCCCAAGCCTGG
CCTTGAATACAGCTATGACTGTGGAGTGCAGGGCATGCAGCTGCTGGTGATCCCCAGGTCAAACCAGACTATCCGATTCA
AGGTGCTGGATGAATTTGGGAATCGGTTTGAGGTGAATAACTGCTCTATCTGCTACCACTGGGTCATCTCTGAGACCGGT
GAGCCTGCAGTGTTCTCAGCTGACTACAAAGGCTGCCACGTGCTGCAGAAGGATGGACGGTTCCACCTGAGGGTATTCAT
GCAAGCTGTACTACCCAATGGCCATGTGGATATAGCACAAGATGTCACTCTGATCTGTCCTAAAGCAGACCACACTGGAA
CTCCGGACCCCTACCTGGCTCCACCCACCACACCTCAGCCTTTTACTCCTCATACTGCTGCCCCCCACACCAATTCTGGC
CACACCTTGGCTGGGTCTGGCCACACTCTTCTCAGCACGCTGTACCCAGAGCACAGTTTCATCCACTCAACTCCTGCTCC
ACCATCCCTGGGACCTGGACCTGATGGACCCACCGTGCCTTATCCCCAGTGGGGCACCTTGGGACCCTTGGAATTGACTA
AGCTGGATTCTGTAGGTACCCATCTGTCCCAGGAGCAGTGTCAGGTAGCCTCTGGGCACATCCCCTGCATGGTAAAAAGT
AGTTCCAAGGAAGCCTGTCAGCAAGCTGGCTGCTGCTATGACAACACCAGAGAAGTACCCTGTTACTATGGCAACACAGC
CACTCTCCAGTGTTCCGGAAGTGGCTACTTCACCCTGGTCATGTCCCAAGAAACAGCCTTGACACACAGGGTCATGTTGA
ACAATATCCACCTGGCCTATGCCCCCAATGGATGCCCCCCTACCCAGAAGACAAGTGCTTTTGTGGTCTTCCATGTCCCT
CTCACCCTCTGTGGAACGACAATCCAGGTGGTTGGTGAGCAGCTCATCTATGAGAACCAGCTGGTGTCTAACATTGATGT
CCAAAAGGGGCCACAGGGTTCCATCACTCGGGACGGTGTCTTCCGGCTTCATGTTCGCTGTATCTTCAACGCTAGTGACT
TCCTGCCTGTCCAGGCATCTATCTTCTCACTTCAACCACCTGCCCCTGTGACCCAGTCTGGACCCCTGCGGCTGGAGCTG
AGGATTGCCAAGGATAACACTTTCAGCTCCTATTATCAGGAGCATGACTATCCCCTTGTGAGACTGCTCCAGGAACCAGT
ACATGTGGAGATCCATCTCCTGCAGAGAACCGACCCCAGTGTGGTCCTGGTGCTACACCAGTGCTGGGCCACGCCCACTG
CCAGCCCCTTCCAGCAGCCCCAGTGGCCCATTCTGTCAGATGGGTGTCCCTTCAAGGGTGACAACTACAGAACACAAATG
GTGGCCTTGGACAGGACAGAGCTGCTCTTCTGGTCTCACTACCAGCGCTTCACCATCACCACCTTTGCTCTCCATGACTC
CAGCTCCCAGAACGCCCTAGGGGGACTGGTCTATTTCTTCTGTAGTGCCTCTGTCTGCTACCCTGAGGGATCAGAAACAT
GCTCTACTATATGTGACTCTGGCGTGGCAAGGCACCGTCGGTCCGATCACCACAATAGCACTGTCCAGGCTTTGGACATT
GTGAGTTCTCCAGGAGCAGTGGGCTTTGAGGATGCTGCTAAACTCCAGCCCTCAGGCTCCAGCAGGAACTCTAGTTCAAG
ACCCCTGCTCCTCCTGCTGGCCACCACCCTTGTCCTGGGGGCTGGTGTCTTTGTGGGTCTGAGTTGGGCCTGGGCCCAGA
AACAG
>golden_hamster
ATGGCCTGGGGTTGCTTTGTGGCCGTGCTTCTGCTGGCAACTCCCCTGAGGTTGGGTCAGCATCTACACTCCAAGCCTGG
CCTTGAATACAGCTATGACTGTGGGGTGCAGGGTATGCAGCTGCTGGTGATCCCCAGGTCAAACCAGACTATCCGATTCA
AGGTGCTGGATGAATTTGGGAACCGGTTTGAGGTGAATAACTGCTCTATCTGCTACCACTGGGTCATCTCTGAGCCCCAT
GACCCTGCAGTATTCTCAGCTGACTACAGAGGCTGCCATGTGCTGCAGAAGGATGGACGGTTCCACCTGAGAGTGTTCGT
GCAAGCTGTACTACCCAATGGCTACGTGGATACAGCACAAGATGTCACTCTGATCTGTCCTAAAGCAGACCACACTGTGA
CTCCGGACCCCTACCTGGCTCCACCCACTACACCTCAACCTTTTACACCTCATACTTTTGTCCCACATACCAATTCTGGC
CACACGCTGGCTGGGTCTGGCCACACGCTGCTCAGCACATTGTACCCAGAGCACAGCTTCATCCATTCAACTCCTGCTCC
ACCATCCCCGGGACCTGGACCTGCTGGGCCCACTGTGCCTCATCCCCAGTGGGGCACTTTGGAACCATTGGAATTGACTA
AGCTGGATTCTGTAGGGACCCATCTGACCCAGGAGCAGTGTCAGGTAGCCTCTGGGCACATTCCCTGCATGATAAAAAGT
AGTTCCAAGGAAGCCTGTCAGCAGGCTGGCTGCTGCTACGACAACACCAGAGAAGTACCCTGTTACTATGGCAACACAGC
CACTCTCCAGTGTTCCAGAAGTGGTTACTTCACCCTGGCCATATCCCAAGAAACAGCCTTGACACACAGGGTCATGCTGA
ACAATATCCACCTGGCCTATGCCCCCAGCAGATGCCCCCCTACCCAGAAGACAAGCGCTTTTGTGGTCTTCCATGTTCCT
CTAACCCTCTGTGGAACGACAATCCAGGTGGTTGGTGAGCAGCTCATCTATGAGAACCAGCTGGTGTCTAACATTGACGT
CCAAAAGGGGCCAAAGGGTTCCATCACTCGGGACAGTGTCTTCCGG----------------------------------
-----------------------------------CCTCCTGCC------------TCTAATGCCTTG---------ATG
CAGTCTGCCCTAGACAAGACTTTCAGCTCCTACTATCGGGAGCGTGACTATCCCCTTGCGAGACTGCTCCAAGAACCAGT
CCATGTGGAGATCCGTCTCCTGCAGAGAACCGACCCCGGCATGGTCCTGATGCTACACCAGTGCTGGGCCACTCCCACGG
CCAACCCCTTCCAACAGCCCCAGTGGCCCATTCTGTCAGATGGGTGTCCCTTCGAGGGTGACAACTACAGAACACAAATG
GTGGCCTTGGACAGGGCGGAGCTGCTCTTCTGGTCTCACTACCGGCGCTTCACCGTCACTACCTTCACTCTCCTTGACTC
CAGCGCCGGAAGCACCCTTAGGGGACTGGTCTACTTCTTCTGTAGTGCCTCTGTCTGCTACCCTGAGGGATCAGAAACAT
GCTCTACTGTATGTGACTCTGGGATGGCAAGGCACCGACGGTCCGGTCACCACAATAGCACTGTCCATGCCTTGGACATT
GTGAGTTCTCCAGGAGCAGTGGGCTTTGAGGATGCTGCTAAACTCAAGCCCTCAGGCTCCAGCAGGAACTCTATTTCAAG
ACCCCTGCTCCTCCTGCTGGTCACCACCCTGGTCCTG-------------------------------------------
-----
>prairie_vole
ATGACCTGGGGTTCCTTTGCAGCCCTGCTTCTGCTGGCAGCTCCCCTGAGATTGAGTCAGCATCTGCACCCCAAGCCTGG
CCTTGGATACAGCTACAACTGCGGGGTGCAGGGTATGCAGCTGCTGGTGCTCCCCAGGCCAAACCAGACTATCCGATTCA
AGGTTCTGGATGAATTTGGGAACCGGTTTGAGGTGGATAATTGCTCTATCTGCTACCACTGGGTCATCTCTGAGCCCCAG
GAGCCTGCAGTGTTCTCAGCTGGCTACAAAGGCTGCCACGTGCTGGAGAAGGATGGGCGGTTCCACCTGAGGGTGTTCGT
GCAAGCTGTGCTACCCAATGGTCAAGTGGATATGGCACAAGATGTCACTCTGATCTGTCCCAAAGCAGACCACATTGGGA
CTCCGGACCCCTACCTGGCTCCCCCCACCACACCTCAGCCTTTTACACCTCAGCCTTTTGACCCCCGCCCCAATTCTGGC
CACACCTTGGCAGAGTCTGGCCACACTCTTCTCAGCACATTGTACGCAGAGCACAGTTTCATAAATGCAACTCCTCCTCC
ACCATCCCCGGGACCCAGACCTGCTGGGCCCACTGTGCAGCATCCCCAGTGGGGCACCTTGGGACCCTGGGGATTACCTA
AGCTGGATTTTGTAGGTACACATCTGCCCCAGGAGCAGTGTCAGGTAGCCTCTGGCCACATCCCCTGCATGGTAAAAAGT
AGTTCCAAGGAAGCCTGTCAGCAGGCTGGCTGCTGCTATGACAACACCACAGAAGTGCCCTGTTACTACGGCAACACAGT
CACTCTCCAGTGTTTCCGAAGTGGCTACTTCACTCTGGTCATGTCCCAAGAAACAGCCTTGACCCACAGGGTCATGCTGA
ACAATGTCCACCTGGCCTATGCCTCCAATGGATGCCCCCCTACCCAGAAGACAAGTGCTTTCATGGTCTTTCATGTCCCC
CTCACCCTCTGCGGAACAACAATCCAGGTGGTTGGGGAGCAGCTCATCTATGAGAACCAGCTGGTGTCTAACATTGATGT
CCAAAAGGGGCCGCAGGGTTCCATCACTCGGGACAGTGTCTTCCGGCTTCACGTTCGCTGTATCTTCAATGCCAATGACT
TCCTGCCCATCCAGGCTTCTATCTTCTCGCCCCAATCACCTGCCCCTGTGACCCAGTCTGGACCCTTGCGGCTGGAGCTG
AGGATTGCCAAGGATAAGACTTTCAGCTCCTTCTATCAGGAGAACGACTACCCCATTGTGAGACTGCTCCAGGAACCGGT
CCACGTGGAGGTCCGTCTCCTGCAGAGAACAGACCCCAGCCTGGTCCTGGTGCTACATCAGTGCTGGGCCACTCCCACTG
CCAGCCCCTTCCAGCAGCCCCAGTGGCCTATTCTGTCAGATGGGTGTCCCTTCAGAGGTGACAACTACAGAACACAAATG
GTGGCCTTGGACAGGACAGAGCTGCCTTTCTGGTCACACTACCAGCGGTTCACCGTTGCCACCTTCACTCTCCTTGACTC
CAGTTCCCAGAATGCCCTTAGGGGACTGGTCTATTTCTTCTGTAGTGCCTCTGTCTGCTACCCTGAGGGGCCCGAGGCAT
GCTCTACTATCTGTGACTCTGGGATGCCAAGGCACCGCCGATCCTCTGGTCACAATGGCACTATCCGGGCCTTGGACATT
GTGAGTTCTCCAGGAGCAGTGGGCTTTGAGGACGCTGCTAAACTCGAGCCTTCAGGCTCCACCAGGAACTCCAGTTCAAG
ACCCCTGCTCCTCCTGCTGGCTAGCACCCTTGTCCTGGGGGCTGGTGTCTTTGTGGGGCTGAGCTGGACC----------
-----
>blind_mole_rat
ATGGCCTGGGGTTGCTTTGTGGCACTTCTGCTGGTGGCAGCTTCCCTGGGGCTGGGTCAGTATCTGCACCGGGAGCCTGG
CCTCCAGTACAGTTATGACTGTGGGCTGCGGGGTATGCAGCTGCTGGTGTTCCCCAGGCCAAGCCAGACCATCCACTTCA
AGGTGCTGGATGAATTTGGGAACCGGTTTGAGGTGAATAACTGCTCCATCTGCTACCACTGGGTCACCTCTGAGCCCTGG
GAGCCCGCAGTCTTCTCCGTTGATTATAAAGGCTGCCATGTGCTGGAGAAGGATGGGCGTTTCCACCTGAGGGTGTTCGT
GCAAGCCTTGCTGCCTGACGGCACAGTGGATGTAGCACAAGATGTCACTCTGATCTGTCCCAAACCAGACCACATGGGGA
CTCCGGACCACCACCTGGCTCCACCAATCATGCCTTCGACTTCTATGCCTCATATTCTTACTCCCTACCCTGTTTCTGCC
CACACCTTGACTGGCTCTGGCTACACCATTCCCAGCACATTGTACCCAGAGCAGAGTTTTGTCCACCCAACTCTTGCCTC
ACCATCCCCATCCCCGGGACCTGGAGGGCCCACCCTTCCTCATCCCCAGTGGGGTACCTTGGGACACTGGGAAGTAACTC
AGCCTAATTCTGTAGGTACCCATCGGCCCTGGGAGCAGTGTCAGGTGGCCTCTGGGCACTTCCCTTGCATGGTAGGAAAT
AGTTCCAAGGAAGCCTGTCAGCAAGCTGGCTGCTGCTATGACCACACCAGAGAGGTGCCCTGTTACTATGGCAACACAGC
CACCATCCAGTGTTTCAGAGGGGGCTACTTCATCCTGGTTGTGTCCCAAGAAGTAGCCTTGGCACACAGGGTTATGCTGG
ACAATGTCCACCTGGCCTATGCCCCCACTCGATGTCCCCCAACCCAGAAGACGAGTACTTTTGTGATCTTCCATGTTCCT
CTCACCTTCTGTGGAACAACAGTCCAGGTGGTTGGCAAGCAGCTCATATATGAGAATCAACTGGTGTCTGACATCGATAT
CCAAAAGGGGCCACAGGGTTCCATCACTCGGGACAGCACCTTCCGGCTTCATGTCCGCTGTATCTTCAACACTGGTGACT
TCCTGCCCATCCAGGCATCTATATTCCCTCCCCCACCACCTGCTCCCGTGACCCACTCTGGGCCCCTGCGTCTGGAGCTG
CGGATTGCCAAGGATGAGATTTTCAGTTCCTACTATCAAGAGGATGACTACCCCCTTGTGAGGCTGCTCCAGGAACCAGT
CCATGTGGAGGTCCGGCTCCTGCAGAGGACAGACCCTAGTCTGGTCCTGGTGCTACATCAGTGCTGGGCCACTCCCAGTG
CCAACCCCTTCCAGCAGCCCCAGTGGCCCATCCTTTCAGATGGGTGTACTTTCAAGGGCGACAACTACAGAACACAAATG
GTGGCTATGGACAGGGTGAAGCAGCCCTTCTCATCTCACTACCAACGTTTCACCATCGCCACCTTCACCTTCCTTGATTC
CAGCTCCCAGAGAGGCCTCAGGGGACTGGTCTACTTCTTCTGCAGTGCCTCTGTCTGCCACCCATCAGGGACTGAGACCT
GCTCCTCTGTGTGTGGCTCTAGAATTGAAAGACGACGTCGGTCCTCAGGTCACAACAGTACAGCCAGGACCCTGGACATT
GTAAGCTCTCTAGGAGCAGTAGGATTTAAGGACTCTGTGGAACTCAGGCCCTCAGGCTCCGGCAGGAACTCCAGCCTGAG
ATCTATGCTGACGCTGCTGGCCATCACCCTGGTGTTGGGGGCTGGTGTCTTTGTGAGTCTAAGCAGGGCCTGGGCCCGGA
AGCAG
>squirrel
ATGACCGGGCGTTTCTATGGCATCTTGCTGATGGCTGCAGCCACCCTGGGGCTGGGTCAGGGGCCGTTCCCCAAGCCAGG
CCTGTGGCACAGCTATGACTGTGGGATCCGGGGCATGCAGCTGCGTGTCGTTCCAAGGCCAGGCCAGACAATCCGCTTCA
AGGTGCTGGACGAATTTGGGAACCGGTTTGAGGTGAATAACTGCTCCGTCTGCTACCACTGGGTCACCTCCACGCCCCAG
GAGCTGGCCGTCTTCTCGGCCGACTACAGAGGCTGCCACGTGCTGGAGAAGGACGGGCGGTTCCACCTGAGGGTCTTCAT
GGAAGCTGTGCTGCCAGATGGTCACGTGGATATCACCCAGGAGGCCACTCTGATCTGCCCTAAACCTGACCGCACCTGGA
CTCCGGATTCCAGCCTGGTGGCGCCCACCACACCCTCACCTTCCACCCCTCATCTGCTTCCCCTCCGCCCCATCTCCAGC
CACCCCTCGCCTGGCTCTGGCTATGCCTTGCCCACCTCATCGTACCTAGAACACGGTTTCGTCCATCTGACTGCTGCT--
-CCGCTGTTTGGACCAGGGCCTACCGGCCCCACCCTGGCGCGGCCTCAGCGGGGCACCACGGACCACTGGGAAGTGGACG
AGCCTGACTACATTGGTGCCCACCTGCCGCAGGAGCAGTGCCAGGTGGTCTCTGGGCACATCCCCTGCGTGGTGAGAAAC
AGCTCCAGGGAAGCCTGTCATCAGGCTGGCTGCTGCTATGACGACACCAGGGAAGTGCCCTGTTACTATGGCAACTCAGC
CACCGTCCAGTGTTTCAGAAGTGGCTACTTCATCCTGGTCATTTCTCAAGAAACGGCCTTGGCACGCAGGATCACGCTGG
CCAACATCCACCTGGCTTATGCCCCTGCCAGCTGCCCCCCAACCCAGGAGACGAGTGCTTTCGTGGTCTTCCGAGTTCCG
CTCACACACTGCGGCACCACGGTCCAGGCAGTTGGCGATCAGCTCATCTACGAGAACCAGCTGGTGTCTGACCTTGACAT
CCAGAAGGGACCCCAGGGTTCCATCACTCGGGACAGCACTTTCCGGCTTCACGTCCGCTGTCTCTTCAACGCTGGTGACT
TCCTACCCATCCAGGCATCCATCGCCCCGCCCCCGTCGCCTGCCCCCGTGACTCAGTCGGGCCCCCTGCGGCTGGAGCTG
CGAATTGCCAAGGACGAGACCTTCAGCTCCTACTACGGGGAGGGTGACTACCCCCTGGTGAGGCTGCTCCGAGAACCAGT
CCACGTGGAGGTCCGTCTTGTGCAGAGGACTGACCCTGGTCTGGTCCTGGTGCTGCACCAGTGCTGGGCCACTCCTAGTG
CCAACCCCTTCCAGCAGCCCCAGTGGCCCATCCTGTCAGACGGGTGTCCTTTCGAGGGTGACAGCTACAGAACCCAAATG
GTATCCTTGGACCAGGCAGAGCTGCCCTTCCGGTCTCACTACCAGCGCTTCACGGTCGCCACCTTTGCTCTCCTGGACTT
TAGCTCCCAGAGAGCCCTCAGGGGCCCGGTCTACTTCTTCTGCAGCGCCTCTGCCTGCTACCCCTCGAGGCTGCAGCCAT
GCACCCCCACGTGTGCCTTGGGGACTGCAAGACAGCGACGATCCTCGGGTTTCAACAGCACCACCAGGCCCGTGGACATC
GTGAGCTCCCCAGGACCCATTGGCTTCCGGGACTCTTATGGATGGAGGACCACAGGCTCCAGCAGGCACTCCAACCCAAG
GCCACTCCTCCTGCTGCTGGCTGCTGCCCTGGTTTTGCAGGCTGCTGGGTCTGTGGGCCTGAGGGGGGCCTGGGCTCAGG
AG---
>beaver
ATGGCCTGGGATCACTACATGACCCTGCTGCTGGTGGCAGCCACCCTGGGCCTGGGTCAGGGACCACATCCCGACTTTGG
CCTCCAGCACAGATATGATTGTGGGGTCCGGGGCATGCAGCTACTGGTGTTCCCCAGACCAGGCCAGACCATCCTTTTCA
AGGTGCTGGATGAATTTGGGAACCGATTTGAGGTGAATAACTGCTCCATCTGCTACCATTGGGTCACCTCTGAACCCCAG
GAGCCCGCCGTCTTCTCTGCTGATTACAAAGGCTGCCATGTGCTGGAGAAGGATGGACATTACTACCTGAGGGTATTCAT
AGAAGCTGTGCTGCCTGATGGCCGTGTGGATGTAGCACAAGCTGTCACTCTGATCTGCCCCAAACCTGACCACGCCTGGA
CTCTGGACCCTCCCCTAATACCACCTACCATGTCCTCATCTTCTACCCCTCATACTCTTCCCCTCCATTCCACCTCCAGC
CACTCCTGGACTGACTCTGGCTATGCCTTTTCTAGTGCATTGTACCCAGAGCACAGCTTTGTCTACCCAACTCCTTCA--
-CCATTCCTGGAACCTGGACCTGCCCTCTCCACTCTGCCTCAACCCCAGTGGGGCACGACGGGACACTGGGAAGCAACAG
AGCCTTATTACATAGGTACCCATCTATCCCAGGAGCAGTGCCAGGTGGCCTCTGGGCACATCCCCTGCATGGTAAGAAGT
AAATATAAGGAAGCCTGTCAGAAGGCCGGCTGCTGCTATGACAACACCAGAGAGGTACCCTGTTACTATGGCAACACAGC
CACCATCCAGTGTTTCAGAAGTGGCTACTTCATCCTGGTCATGTCCCAAGAAATGGCCTTGGCACACAGGATCACACTGG
CTAATGTCCACCTGGCCTACGCCCCTACCCGCTGCTCTCCAACCCAGAAGACAAGAGATTTTGTGATTTTCCATGTCCCT
CTCACCCACTGTGGTACCACTGTCCAGGTGGTCGGCAACCAGCTCATCTATGAGAACCAGTTGGTGTCTGACATTCATGT
CCAAGAGGGGCCACAGGGTTCCATCACTCGGGATAGCACCTTCCGGCTTCATGTCCGCTGTATCTTCAATGCTGGTGACT
TCCTACCCATCCAGGCATCCATCTACCCACCCCCATCACCTGCCCCTGTGACACAGGTTGGTCCCCTGCGGCTGGAGATG
CGAATTGCCAAAGACCAAACTTTTAGCACCTACTATGGGGAAAAGGACTATCCCCTCGTGAGGGTGCTTCAGGAGCCTGT
CCATGTGGAAGTCCGTCTCCTGCAGAGAACAGACCCCAGTCTGGTCCTGGTGCTACACGAGTGCTGGGCCACTCCCAGCG
CCAACCCCTTCCAGCAGCCTCAGTGGCCCATCCTGTCTGATGGGTGTCCTTTCAGGGGTGACAGCTACAGAACCCAAATG
GTAGCCTTGGACAGGGCAGAGCTGCCATTCAGTTCTCACTACCAACGCTTCACTGTTGCCACCTTCACCCTCCTGGACTC
CAGCTCCCAGAGAGCCCTCAGGGGAGAGGTCTACTTCTTCTGCAATGCCTCTGCCTGCTACCCAGCAGGGTTGGAGACGT
GCTCAACGGTGTGCAGTTCTGGGACTACACGACGGCGACGATCTTCAGGGCACAACACCACTGGCAGGCCCCTGGACATC
GTGAGCTCTCCAGGAGCTGTGGGCTTTGAGGACTCATATGAACTGCAGTCCCCAGGCTCCAACGGGAACTCCAACCTGAG
GCCTCTGCTCTTGCTGCTGGCTATTGCCCTGGTCGTGGGGGTTGGTATTTTTGTGGGCCTAAGCCAGACCTGGGCCCAGA
AGTGG
>Mongolian_gerbil
ATGGCCTGGAGTTGCTTTGTGGCTCTGCTTCTGATGGCGTCTCCCCTGAGACTGGGTCAGCATCTGAACCCCAAGCCTAG
TCTTGGATACAGCTATGACTGTGGGGTGCAGGGCATGCAGCTGCTGGTGTTCCCCAGGTCAAACCAGACTATCCACTTCA
AGGTTCTGGACGAATTTGGGAACCGGTTTGAGGTGAATAACTGCTCTGTCTGCTACCACTGGGTCACCTCTGAGCCCCAA
GAGCCTGCAGTACTCTCCGCTGATTACAAAGGCTGCCATGTGCTTGAGAATGATGGACGGTTTCGCTTGAGGGTGTTCGT
GCAAGCCATACTACCCAGTGGCCGTGTGGATACGGCACAAGATGTCACTCTGATCTGTCCCAAACCAGAC---ACCTTGA
CTCCGGACCCCTACCTGGCTCCACCCACCACACCCCAGCCGTCCACACCCCAGCCTTCTGCCCTCCACCTCATCTCTAAC
CACACCTTGGCTGCGTCTGAGCACACTCTTCTCAGTACATTGTACCCAGAGCACAGTTTCATCCATTCAACTCCTGCTCC
ACCAGCCCCAGGATCTGGATCTGCTGGAGCCACCACGCCTCATCCCCAGTGGGGCATCTCGGGGCCCTGGGGACCTGTAG
GTCTGTCAACCCTAGGTACCCATCTGCCCCAGGAGCAGTGTCAGGTAGCCTCTGAGCGCATTCCCTGTATGGTGAAAGGT
AGTTCCAAGGAAGCCTGTCAGCAGGCTGGCTGCTGCTATGACAACACCAGAGAAGTGTCCTGTTACTATGGCAACACAGC
CACTCTCCAGTGTTTCAGAAGTGGCTCTTTCACCCTGGTCATGTCGCAAGAAATAGCCCGGACACACATGGTCACACTGG
ACGATGTCTACCTGGCCTATGCCCCCAATGGATGCCCCCCTACCCAGAAGACAAGTGCTTTTGTGGTCTTCCATGTCCCT
TTTACCCTCTGTGGAACAGCAATCCAGGTGGTTGGTGAACAGCTCATCTATGAGAACCAGCTGGTGTCTAACATTGATGT
CCAAAAGGGGCCACAGGGTTCCATCACTCGGGACAGTGTCTTCCGGCTTAATGTTCGCTGTATCTTCAATGCTAGCGACT
TCCTGCCCATCCAGGCATCTATCTTCTCGCCCCCACCACCTGCCCCTGTGACCCAGTCTGGACCCCTGCGGCTGGAGCTG
AGGATTGCCAAGGATGAGACTTTCAGCTCCTACTATCAGGAGAGTGACTATCCTCTCGTGAGACTGCTCCAGGAACCAGT
CCATGTAGAGGTCCGGCTCCTGCAGAGAACTGACCCCAGTCTGGTCCTGGTACTACACCAGTGCTGGGCCACTCCCACTG
CCAGCGCCTTCCAGCATCCACAATGGCCCATTCTGTCAGATGGGTGTCCCTTCAAGGGTGACAACTACAGAACACAACTG
ATAGCTGCAGACAGGGCAGAGCTGCCCTTCTGGTCTCACTACCAGCGCTTCACCGTTGCCACCTTCACTCTCCTGGACTC
CAGCTCCCAGAATGCCCTTACGGGACAGGTTTATTTCTTCTGTAGTGCTTCTGCCTGCCACCCTGCAGGGCCTGAGACGT
GCTCTACTACATGTGACTCTGGGATGGCAAGGCGTCGACGATCCTCTGGTCACAACAGCACTATCCGGGCCCTGGACATT
GTGAGCTCTCCAGGGGCAGTGGACTTTGAGGATGATGCTAAACTTGAGCCTTCAGGCTCCAGCCCCAACTCCAGCTCAAG
ACTCCTGCTCCTGCTACTGGCCATCACTCTGGTCCTGGGGGCTGGTGTGTTTGTGGGTTTGAGCTGGGCATGGGCCCAGA
AGCGG
>marmot
ATGACCGGGCGTTTCTATGGCATCTTGCTGCTG---GCAGCCACCCTGGGGCTGGGTCAGGGGCCGTTCCCCAAGCCAGG
CCTGTGGCACAGCTATGACTGTGGGATCCGGGGCATGCAGCTGCGCGTCGTTCCAAGGCCAGGCCAGACAATCCGCTTCA
AGGTGCTGGACGAATTTGGGAACCGGTTTGAAGTGAATAACTGCTCCGTCTGCTACCACTGGGTCACCTCCACGCCCCAG
GAGCTGGCCGTCTTCTCAGCCGACTACAGAGGCTGCCACGTGCTGGAGAAGGACGGGCGGTTCCACCTGAGGGTCTTCAT
AGAAGGTGTGCTGCCAGATGGTCATGTGGATATCGCCCAAGAGGCCACTCTGATCTGTCCTAAACCTGACCACACCTGGA
CTCCGGACTCCAGCCTGGTGGTGCCCACCACACCCTCACCTTCCACCCCTCATGTGCTTCCCCTCCACCCCACCTCCAGC
CACCCCTCGCCTGGCTCTGGCTACGCCTTGCCCACCCCATCGTACCCAGAACACAGTTTCGTCCATCTGACTGCTGCT--
-CCGCTGTTCAGACCAGGGCCTACCAGCCCCACCCTGGCGCGGCCTCAGCGGGGCACCACGGACCACTGGGAAGTGGACG
AGCCTGACTACATTGGTGCCCACCTGCCACAGGAGCAGTGCCAGGTGGTCTCTGGGCACATCCCCTGCGTGGTGAGAAAC
AGCTCCAGGGAAGCCTGTCATCAGGCTGGCTGCTGCTATGACGACACCAGGGAAGTGCCCTGTTACTATGGCAACACAGC
CACCATCCAGTGTTTCAGAAGTGGCTACTTCATCCTGGTCATTTCTCAAGAAACGGCCTTGGCACGCAGGATCACATTGG
CCAACATCCACCTGGCTTATGCCCCTGCCAGCTGCCCCCCAACCCAGGAGACAAGTGCTTTTGTGGTCTTCCGAGTTCCG
CTCACACACTGCGGCACCACGGTCCAGGCAGTTGGCAATCAGCTCATCTATGAGAACCAGCTGGTGTCTGACCTTGACAT
CCAGAAGGGACCCCAGGGTTCCATCACTCGGGACAGCACTTTCCGGCTTCACGTCCGCTGTCTCTTCAACGCTGGTGACT
TCTTACCCATCCAGGCATCCATCTCCCCGCCCCCGTCGCCTGCCCCTGTGACTCAGTCGGGCCCCCTGCGGCTGGAGCTG
CGAATTGCCAAGGACGAGACCTTCAGCTCCTACTACGGGGAGGATGACTACCCCCTGGTGAGGCTGCTCCGAGAACCAGT
CCACGTGGAGGTCCAGCTTCTGCAGAGGACAGACCCCGGTCTGGTCCTGGTACTGCACCAGTGCTGGGCCACACCTAGTG
CCAACCCCTTCCAGCAGCCCCAGTGGCCCATCCTGTCGGACGGGTGTCCTTTCGAGGGTGACGGCTACAGAACCCAAATG
GTATCCTTGGACAAGGCAGAGCTGCCCTTCCGGTCTCACTACCAGCATTTCACGGTCGCCACCTTTGCTTTCCTGGACTT
TAGCTCCCAGAGAGCCCTCAGGGGCCCGGTCTACTTCTTCTGCAGCGCCTCTGCCTGCTACCCCTCGAGGCTGCAGCCAT
GCTCCCCCACGTGTGCCTCGGGGACTGCAAGACAGCGACGATCCTCAGGTTACAACAGCACCACCAGGCCCGTGGACATC
GTAAGCTCTCCAGGACCCATTGGCTTCCGGGACTCTTATGGATGGAGGACCACAGGCTCCAGCAGGAACTCCAACCCAAG
GCCACTCCTCCTACTGCTGGCTGCTGCCTTGGTTTTGCAGGCTGCTGTGTCTGTGGGCCTGAGGGGGGCCTGGGCTCAGA
GTAGA
((pika,rabbit),((squirrel,marmot),((beaver,kangaroo_rat),(lesser_Egyptian_jerboa,(blind_mole_rat,(((((house_mouse,Ryukyu_mouse),shrew_mouse),rat),Mongolian_gerbil),(((Chinese_hamster,golden_hamster),prairie_vole),deer_mouse)))))));
