# Supplementary material for: Molecular evolution of mammalian genes with epistatic interactions in fertilization
Source: BMC Evol Biol. 2019 Jul 25;19:154. doi: 10.1186/s12862-019-1480-6 (PMC6659299; doi:10.1186/s12862-019-1480-6)
Supplement: Supplementary file 2 — Appendix S2. Input files for codon model analyses (alignments, Newick strings) in fasta format (ZIP 91 kb) [file 12862_2019_1480_MOESM2_ESM.zip › AdditionalFile2/3.Zp1_Primates.txt]

>human
ATGGCAGGAGGCTCAGCCACGACCTGGGGTTACCCTGTGGCCCTGCTACTGCTGGTTGCCACCCTGGGGCTGGGTAGGTG
GCTCCAGCCCGACCCTGGCCTCCCAGGCCTCCGGCACAGCTACGACTGTGGGATCAAGGGAATGCAGCTGCTGGTGTTCC
CCAGGCCAGGCCAGACTCTCCGCTTCAAGGTGGTGGATGAATTTGGGAACCGATTTGATGTCAACAACTGCTCCATCTGC
TACCACTGGGTCACCTCCAGGCCGCAGGAGCCTGCAGTCTTCTCGGCCGATTACAGAGGCTGCCACGTGCTGGAGAAGGA
TGGGCGTTTCCACCTGAGGGTGTTCATGGAGGCTGTGCTGCCCAATGGTCGTGTGGATGTGGCACAAGACGCTACTCTGA
TCTGTCCCAAACCTGACCCCTCCCGGACTCTGGACTCCCAGCTGGCACCACCCGCCATGTTCTCTGTCTCAACCCCACAA
ACCCTTTCCTTCCTCCCCACCTCTGGCCATACCTCCCAAGGCTCTGGCCATGCCTTTCCCAGCCCACTGGACCCAGGGCA
CAGCTCTGTCCACCCAACCCCTGCTTTACCATCCCCTGGACCTGGACCTACCCTCGCCACCCTGGCTCAACCCCACTGGG
GCACCTTGGAACACTGGGATGTGAACAAACGAGATTACATAGGTACCCACCTGAGCCAGGAGCAGTGCCAGGTGGCCTCA
GGGCACCTCCCCTGCATCGTGAGAAGAACTTCAAAAGAAGCCTGTCAGCAGGCTGGCTGCTGCTATGACAACACCAGAGA
GGTTCCCTGTTACTATGGCAACACAGCTACTGTCCAGTGCTTCAGAGATGGCTACTTCGTCCTCGTGGTGTCCCAAGAAA
TGGCCTTGACACACAGGATCACACTGGCCAACATCCACCTGGCCTATGCCCCCACCAGCTGCTCCCCAACACAGCACACG
GAAGCTTTCGTGGTCTTCTACTTCCCTCTCACCCACTGTGGAACCACAATGCAGGTGGCTGGCGACCAGCTCATCTATGA
GAACTGGCTGGTGTCTGGCATCCACATCCAAAAGGGGCCACAGGGTTCCATCACGCGGGACAGCACCTTCCAGCTTCATG
TGCGCTGTGTCTTCAACGCCAGTGACTTCCTGCCCATTCAGGCATCCATTTTCCCACCCCCATCGCCTGCTCCTATGACC
CAGCCCGGCCCCCTGCGGCTTGAGCTGCGGATTGCCAAAGACGAGACCTTCAGCTCGTACTATGGGGAGGATGACTATCC
CATCGTGAGGCTGCTCCGAGAACCAGTCCATGTGGAGGTCCGGCTTCTGCAGAGGACAGACCCCAACCTGGTCCTGCTGC
TGCACCAGTGCTGGGGCGCTCCCAGTGCCAACCCCTTCCAGCAGCCCCAGTGGCCCATCCTGTCAGACGGATGCCCTTTC
AAGGGCGACAGCTACAGAACCCAAATGGTAGCCTTGGACGGGGCCACACCTTTCCAGTCGCACTACCAGCGATTCACTGT
TGCTACCTTCGCCCTCCTGGACTCAGGCTCCCAGAGAGCCCTCAGAGGACTGGTTTACTTGTTCTGCAGCACCTCTGCCT
GCCACACCTCAGGGCTGGAGACTTGCTCCACTGCATGTAGCACTGGCACTACAAGACAGCGACGATCCTCAGGTCACCGT
AATGACACTGCCAGGCCCCAGGACATCGTGAGCTCTCCGGGGCCAGTGGGCTTTGAGGATTCTTATGGGCAGGAGCCCAC
ACTTGGGCCCACAGACTCCAATGGGAACTCCAGCCTGAGACCTCTCCTTTGGGCGGTCCTTTTGCTGCCAGCTGTTGCCC
TGGTCCTTGGGTTTGGTGTCTTTGTGGGCCTGAGCCAGACCTGGGCCCAGAAGCTCTGGGAA
>Angola_colobus
ATGGCAGGAGGCTCAGCCACTACCTGGGGTTACCATGTGGCCCTACTGCTGCTGGTTGCCACCCTGGGGCTGGGTAGGCG
GCTCCAGCCTGACCCTGGCCTCCCAGGCCTCCGGCACAGCTACGACTGTGGGATCAAGGGAATGCAGCTGCTGGTGCTCC
CCCGGCCAGGCCAGACTCTCCGCTTCAAGGTGGTGGATGAATTTGGGAACCGATTTGATGTCAACAACTGCTCCATCTGC
TACCACTGGGTCACCTCCAGGCCGCAGGAGCCTGCAGTCTTCTCGGCTGATTACAGAGGCTGCCACGTGCTGGAGAAGAA
TGGGCGTTTCCACCTGAGCGTGTTCATGGAGGCTGTGCTGCCCGATGGTCGTGTGGATGTGGCACAAGACACTATCCTGA
TCTGTCCCAAACCTGACCACTCCTGGACTCTGGACTCCCAGCTGGCACCACCCACCATGTTCTCTGTCTCGACTCCACAA
ACCCTTCCCTCCCTCCCCACCTCTGGCCACACCTCACCAGGCTCTGGCCATGCCTTTCCCAGCCCACTGGACCCAGGGCA
CAGCTCTGTCCACCCAACCCCTGCTTTACCATCCCCTGGACCTGGACCTGCCCTCGCCACCCTGGCTCAACCCCACTGGG
GCCCCTTGGAACACTGGGATGTGAACAAACCAGATTACATAGGTACCCACCTGAACCAGGAGCAGTGCCAGGTGGCCTCG
GGGCACCTCCCCTGCATCGTGAGAAGAACTTCAAAGGAAGCCTGTCAGCAGGCTGGTTGCTGCTATGACAACACCAGAGA
GGTTCCCTGTTACTATGGCAACACAGCTACTCTCCAGTGCTTCAGTGATGGCTACTTCATCCTTGTGGTGTCCCAAGAAA
TGGCCTTGACACACAGGATGACACTGGCCAACGTCCACCTGGCCTACGCCCCCACCAGCTGCTCCCCAACACAGCACACG
GAAGCTTTCGTGGTCTTCTACTTCCCTCTCACCCACTGTGGAACCACAGTGCAGGTGGCTGGCGGCCAGCTCATCTATGA
GAACTGGCTGGTGTCTGGCATCCACGTCCGAAAGGGGCCACAGGGTTCCATCACACGGGACAGCACCTTCCAGCTTCATG
TGCGCTGCGTCTTCAACGCCAGTGACTTCCTGCCCATTTGGGCGTCCATTTTCCCACCCCCGTCGCCTGCCCCTGTGACC
CAGCCCGGCCCCCTGCGACTTGAACTGCGGATCGCCAAGGACAAGACCTTCAGCGCCTACTATGGGGAGGACGACTATCC
CATCGTGAGGCTGCTCCGAGAACCAGTCCATGTGGAGGTCCGGCTTCTGCAGCGGACAGACCCCAACCTGGTCCTGCTGC
TGTACCAGTGCTGGGGCGCTCCCAGTGCCAACCCCTTCCAGCAGCCCCAGTGGCCCATTCTGTCAGACGGATGCCCTTTC
GAGGGCGACAGCTACAGAACCCAAATGGTAGCCTTGGATGGGGCCACACCTTTCCAGTCTCACTACCAGAGATTCACTGT
TGCCACCTTCGCCCTCCTGGACTCGGGCTCCCAGAGAGCCCTCAGAGGACCGGTTTACTTGTTCTGCAGCGCCTCTGCCT
GCCACACCTCAGGGCTGGAGACTTGCTCCAGTGCGTGCAGCGCTGGGACTGCAAGACAGCGACGATCCTCAGGTCACCGT
AATGACACTGCCAGGCCCCAGGACATCGTGAGCTCTCCGGGGCCAGTGGGCTTTGAGGATTCTGATGGGCAGGAGCCCAC
ACTTGGGCCCACAGACTCCAACGGGAACTCCAGCCTGAGGCCTCTCCTTTGGATGGTCCTTTTGCTGCCAGCTGTTGCCC
TGGTCCTTGGGTTTGGTGTCTTTGCGGGACTGAGCCAGACCTGGGTCCAGAAGCTCTGGGAA
>black_snub-nosed_monkey
ATGGCAGGAGGCTCAGCCATTACCTGGGGTTACCGTGTGGCCCTACTGCTGCTGGTCGCCACCCTGGGGCTGGGTAGGCG
GCTCCAGCCTGACCCTGGCCTCCCAGGCCTCCGGCACAGCTACGACTGTGGGATCAAGGGAATGCAGCTGCTGGTGTTCC
CCAGGCCAGGCCAGACTCTCCGCTTCAAGGTGGTGGATGAATTTGGGAACCGATTTGATGTCAACAACTGCTCCATCTGC
TACCACTGGGTCACCTCCAGGCCGCAGGAGCCTGCAGTCTTCTCGGCTGATTACAGAGGCTGCCACGTGCTGGAGAAGGA
TGGGCGTTTCCACCTGAGCGTGTTCATGGAGGCTGTGCTGCCCGATGGTCGTGTGGATGTGGCACAAGACACTGCCCTGA
TCTGTCCCAAACCTGACCACTCCTGGACTCTGGACTCCCAGCTGGCACCATCCACCATGTTCTCTGTCTCGACTCCACAA
ACCCTTCCCTCCCTCCCCACCTCTGGCCACACCTCACCAGGCTGTGGCCATGCCTTTCCCAGCCCACTGGACCCAGGGCA
CAGCTCTGTCCACCCAACCCCTGCTTTACCATCCCCCGGACCTGGACCTGCCCTCGCCACCCTGGCTCAACCCCACTGGG
GCCCCTTGGAACACTGGGATGTGAACAAACCAGATTACATAGGTACCCACCTGAGCCAGGAGCAGTGCCAGGTGGCCTCG
GGGCACCTCGCCTGCATCGTGAGAAGAACTTCAAAGGAAGCCTGTCAGCAGGCTGGCTGCTGCTATGACAACACCAGAGA
GGTTCCCTGTTACTATGGCAACACAGCTACTCTCCAGTGCTTCAGAGATGGCTACTTCATCCTTGTGGTGTCCCAAGAAA
TGGCCTTGACACACAGGATCACACTGGCCAACGTCCACCTGGCCTACGCCCCCACCAGCTGCTCCCCAGCACAGCACACG
GAAGCTTTCATGGTCTTCTACTTTCCTCTCACCCACTGTGGAACCACAGTGCAGGTGGCTGGCGACCAGCTCATCTATGA
GAACTGGCTGGTGTCTGGCATCCACGTCCGAAAGGGGCCACAGGGTTCCATCACACGCGACAGCACCTTCCAGCTTCATG
TGCGCTGCGTCTTCAACGCCAGTGACTTCCTTCCCATTCGGGCGTCCATTTTCCCACCCCCGTCGCCTGCCCCTGTGACC
CAGCCCGGCCCCCTGCGACTTGAACTGCGGATCGCCAAGGACAAGACCTTCAGTGCCTACTATGGGGAGGACGACTATCC
CATTGTGAGGCTGCTCCGAGAACCAGTCCATGTGGAGGTCCGGCTTCTGCAGAGGACAGACCCCAATCTGGTCCTGCTGC
TGCACCAGTGCTGGGGCGCTCCCAGTGCCAACCCCTTCCAGCAGCCCCAGTGGCCCATTCTGTCAGACGGATGCCCTTTC
GAGGGCGACAGCTACAGAACCCAAATGGTAGCCTTGGATGGGGCCACACCTTTCCAGTCTCACTACCAGAGATTCACTGT
TGCCACCTTCGCCCTCCTGGACTCGGGCTCCCAGAGAGCCCTCAGAGGACCGGTTTACTTGTTCTGCAGCGCCTCTGCTT
GCCACACCTCAGGGCTGGAGACTTGCTCCAGTGCGTGCAGCGCTGGGACTGCAAGACAGCGACGATCCTCAGGTCACCGT
AATGACACTGCCAGGCCCCAGGACATCGTGAGCTCTCCGGGGCCAGTGGGCTTTGAGGATTCTTATGGGCAGGAGCCCAC
ACTTGGGCCCACAGACTCCAATGGGAGCTCCAGCCTGAGGCCTCTCCTTTGGATGGTCCTTTTGCTGCCAGCTGTTGCCC
TGGTCCTTGGGTTTGGTGTCTTTGTGGGCCTGAGCCAGACCTGGGTCCAGAAGCTCTGGGAA
>Bolivian_squirrel_monkey
ATGGCAGGAGGATCAGCCATGACCTGGGGTTACCGTGTGGCCCTGCTACTGCTGGTCACCACCTTGGGGCTGGGTAGGCA
GCTGCAGCCTGACCCTGGCCTCCCAGGCCTCTGGCACAGCTATGACTCTAGGATAAAGGGAGTGCAGCCGCTGGTGTTCC
CCAGGCCAGGCCAGGCTCTCTGCTTCGAGGTGGTGGACGAATTTGGGAACCGATTTGATGTGAACAACTGCCCCATCTGC
TACCACTGGGTCACCTCCAGGCCTCAGGAGGCTGCAGTCTTCTCGGCTGATTACAGAGGCTGCCACATGCTGGAGAAGGA
TGGGCATTTTCACCTGAGGGTATTCATGGAGGCTGTGCTGCCCAATGGTCATGTGGAT----------------------
--------------------------------------------GCACCACCTGCCATGTTCTCTGTCTTCACCCCACAA
ACCCTTCCCGTCCATCCCACCTCTGGCCACACCTCCTCAGGCTCTGGCCACGCCTTTCCCAGCCCACTGGACCCAGGGCA
CAGCTCCGCCCACCCAACTCTTGCTTTACCATTCCCTGGACCTGGACCTGCCCTCGAAACCCTGGCTCAACGCCACTGGG
GCCCCATGGAACGCTGGGATGTGAACCAATCAGCTTACGTAGGTACCCACCTGAGCCAGGAGCAA---------------
------------------------GGAACTTCAAAGGAAGCCTGTCAGCAGGCTGGCTGCTGCTATGACACCACCACAGA
GATTCCCAGTTACTATGGCAACACAGCTACTGTCCAGTGCTTCAGAGATGGCTACTTCATCCTTGTGGTGTCACAAGAAA
TAGCCTTGACACAGAGGATCACACTGGCCAATGTCTGCCTGGCCTACGCCCCCACCAGCTGCTCCCCG------------
---------------------TTCCCTCTCACCCACTGTGGAACCACAGTACAGTTGGCTGGCGACCAGCTCGTCTATGA
GAACCGGCTGGTGGCCAGCATTCACATCCAAAAGGGGCCACAGGGTTCCATCACACCGGACAGCACCGTCCAGCTTCATG
TGTGCTGTGTCTTCAACGCCAGTGACTTCCTGCCCATTCAGGCATCCATCTTCCCACCCCCGTTGCCTGCCCCTGTGACC
CAGCCTGGCCCCCTGCAGCTTGAGCTGCGGATCGCCAAGGGAGAGACCTTCAGCTCCTACTATGGGGAGGATGACTGTCC
CATTGTGAGGCTGCTCCGAGAACCAGTCCACGTGGAAGTCCAGCTTCTTCAGAGGACAGACCCCAAGCTGGTCCTGCTGC
TGCACCAGTGCTGGGGTGCTCCCGGTGCCAACCCCTTCCAGCAGCCCCAGTGGCCCATCCTGTCAGATGGATGCCCTTTC
GAGGGTGACAGCTACAGAACCCAAATGGTAGCCTTGGACAGGACCACACCTTTCCAGTCTCACTACCAGCAATTCACTGT
TGCCACCTTTGCCCTCCTGGACTCGGGCTCTCAGAGA---------------GTGTACTTCTTGTGCAGCACCTCTGCCC
GCCACACCTCAGGGCTGAAGACTTGCTCCACCGCGTGCCGCCCTGGGACGGGACAA---------TCCTCAGGTCACCGT
AATGACACTGCCAGGCCCCAGGACATGGTGAGCTCTCCGGGGCCAGTGGGGGCCTCACCCAGC------------CCTAC
CTTT------------TCCTTC---TCTCTTAGCCTGAGGCCTCTCCTGTGGGTGGTCCTTTCACTGCCAGCGGTTTTCT
TGGTCCTTGGGTTTGGTGTCTTTGTGGGCCTGAGCCAG------------AAGCTCTGGGAA
>bonobo
ATGGCAGGAGGCTCAGCCACAACCTGGGGTTACCGTGTGGCCCTGCTACTGCTGGTCGCCACCCTGGGGCTGGGTAGGCG
GCTCCAGCCCGACCCTGGCCTCCCAGGCCTCCGGCACAGCTACGACTGTGGGATCAAGGGAATGCAGCTGCTGGTGTTCC
CCAGGCCAGGCCAGACTCTCCGCTTCAAGGTGGTGGATGAATTTGGGAACCGATTTGATGTCAACAACTGCTCCATCTGC
TACCACTGGGTCACCTCCAGGCCGCAGGAGCCTGCAGTCTTCTCAGCCGATTACAGAGGCTGCCACGTGCTGGAGAAGGA
TGGGCGTTTCCACCTGAGGGTGTTCATGGAGGCTGTGCTGCCCAATGGTCGTGTGGATGTGGCACAAGACGCTACTCTGA
TCTGTCCCAAACCTGACCCCTCCCGGACTCCGGACTCCCAGCTGGCACCACCCGCCATGTTCTCTGTCTCAACCCCACAA
ACCCTTTCCTTCCTCCCCACCTCTGGCCATACCTCCCAAGGCTCTGGCCATGCCTTTCCCAGCCCACTGGACCCAGGGCA
CAGCTCTGTCCACCCAACCCCTGCTTTACCATCCCCTGGACCTGGACCTACCCTCGCCACCCTGGCTCAACCCCACTGGG
GCACCTTGGAACACTGGGATGTGAACAAACGAGATTACATAGGTACCCACCTGAGCCAGGAACGGTGCCAGGTGGCCTCA
GGGCACCTCCCCTGCATCGTGAGAAGAACTTCAAAAGAAGCCTGTCAGCAGGCTGGCTGCTGCTATGACAACACCAGAGA
GGTTCCCTGTTACTATGGCAACACAGCTACTGTCCAGTGCTTCAGAGATGGCTACTTCGTCCTCGTGGTGTCCCAAGAAA
TGGCCTTGACACACAGGATCACACTGGCCAACATCCACCTGGCCTATGCCCCCACCAGCTGCTCCCCAACACAGCACATG
GAAGCTTTCGTGGTCTTCTACTTCCCTCTCACCCACTGTGGAACCACAATGCAGGTGGCTGGCGACCAGCTCATCTATGA
GAACTGGCTAGTGTCTGGCATCCACATCCAAAAGGGGCCACAGGGTTCCATCACGCGGGACAGCACCTTCCAGCTTCATG
TGCGCTGTGTCTTCAACGCCAGTGACTTCCTGCCCATTCAGGCATCCATTTTCCCACCCCCATCGCCTGCTCCTATGACC
CAGCCCGGCCCCCTGCGGCTTGAGCTGCGGATTGCCAAAGACGAGACCTTCAGCTCGTACTATGGGGAGGATGACTATCC
CATCGTGAGGCTGCTCCGAGAACCAGTCCATGTGGAGGTCCGGCTTCTGCAGAGGACAGACCCCAACCTGGTCCTGCTGC
TGCACCAGTGCTGGGGCGCTCCCAGTGCCAACCCCTTCCAGCAGCCCCAGTGGCCCATCCTGTCAGACGGATGCCCTTTC
AAGGGCGACAGCTACAGAACCCAAATGGTAGCCTTGGACGGGGCCACACCTTTCCAGTCGCACTACCAGCGATTCACTGT
TGCTACCTTCGCCCTCCTGGACTCAGGCTCCCAGAGAGCCCTCAGAGGACTGGTTTACTTGTTCTGCAGCACCTCTGCCT
GCCACACCTCAGGGCTGGAGACTTGCTCCACTGCATGCAGCACTGGCACTACAAGACAGCGACGATCTTCAGGTCACCGT
AATGACACTGCCAGGCCCCAGGACATCGTGAGCTCTCCGGGGCCAGTGGGCTTTGAGGATTCTTATGGGCAGGAGCCCAC
ACTTGGGCCCACAGACTCCAATGGGAACTCCAGCCTGAGACCTCTCCTTTGGGTGGTCCTTTCGCTGCCAGCTGTTGCCC
TGGTCCTTGGGTTTGGTGTCTTTGTGGGCCTGAGACAGACCTGGGCCCAGAAGCTCTGGGAA
>capuchin
ATGGCAGGAGGATCAGCGGCGACCTGGGGTTACTGTGTGGCCCTGCTACTGCTGGTCACCACCCTGGGGCTGGGTAGACG
GCTGCAGCTCGACCCTGGCCCCCCAGGCCTCCGGCACAGCTACGACTGTAGGATCAAGGGAATGCAGCTCCTGGTGTTCC
CCAGGCCAGGCCAGGCTCTCCGCTTCAAGGTGGCGGATGAATTTGGGAACCGATTTGATGTGAACAGCTGCCCCATCTGC
TACCCCTGGGTCACCTCCAGGCCTCAGGAGCCTGTGGTCTTCTCGGCTGGTTGCAGAGGCTGCCACGTGCTGGAGAAGGA
TGGGCGTTTCCACCTGAGGGTATTCGTGGAAGCT------------------GTGGATGTAGCACAAGACGCTACTCTGA
TCTGTCCCAAACCTNGCCCACCCCAGACACCGGACGCCCAGCTGGCACCACCCACCATGTTCCCTGTCTTGACCCCACAA
ACCCTTCCCTTCTGCCCCACCTCTGGCCACATCTCCCCAGGCTCTNGGCACGCCTTTCCCAGCCCACTGGACCCAGGGCA
CAGCTCCGCCCACCCAGCCCCTGCTTTACCATTCCCTGGACCTGGACCTGCCCTCGAAACCTTGGCTCAACCCCACTGGG
GCCCCATGGGACACTGGGATGTGAACAAACCAGATTACGTAGGTACTCACCTGAGTCAGGAGCAGTGCCAGGTGGCCTCG
GGGCACCTCCCCTGCCTCATGAGAGGAACTTCAAAGGAAGCCTGTCAGCAGGCTGGCTGCTCT---GACAACACCACAGA
GGTTCCCTGTTACTATGGCAACACAGCTACTGTCCAGTGCTTCAGAGATGGCTATTTCATTCTCATGGTGTCACAAGAAA
TAGCCTTGACACACAGGATCACACTGGCCAACGTC---------------CCCACCAGCTGCTCCCCAACACAGGACACA
GATGTTTTCATGGTCTTCCAGTTCCCTCTCACCCACTGTGGAACCACAGTGCAGGTGGCTGGCAACCAGCTCGTCTATGA
GAACCGGCTGGTGGCCAGCATTCACATCTGGAAGGGGCCACAGGGTTCCATCACGTGGGACAACACCTTCCAGCTTCATG
TGCGCTGTNNCTTCAACTCCAGTGACTTCCTGCCCGTTCAGGCATCCATCTGCCCACCCCCGTTGCCTGCCCCTGTGACC
CAGCCTGGACCCCTGCAGCTTGAACTGTGGATTGCCAAAGATGAGACCTTCAGCTCCTACTGCGGGGAGGATGACTGTCC
CATTGTGAGGCTGCTCCGAGAACCAGTCCATGTGGAGGTCCGGCTTCTGCAGAGGACAGACCCCAAGCTGGTCCCGCTGC
TGCACCAGTGCTGGGGTGCTCCCAGTGCCGACCCCTTCCAGCAGCCCCAGTGGCCCATCCTGTCAGACGGATGCCCTTTC
GAGGGTGACAGCTACAGAACCCAAATGGTAGCCTTGGACAGGACCACACCTTTCCAGTCTCACTACCAG---TTCACTGT
TGCCACCTTTGCGCTGCTGGACTCAGGCTCCCAGAGAGCCCTC---GCACTTGTGTACTTCTTGTGCAGCACCTCTGCCT
GCCACACCTCAGGGCTGAAGACTTGCTCCACCGCGTGCCGCCCTGGGACAGCAAGACAGCGACGATCCTCAGGTCACCGT
AATGACACTGCCAGGCCCCAGGACATGGTGAGCTCTCCGGGGGCAGTGGGCTTTGAGGATTCTATGGGCAGGAGCCCACA
GCAT------------TCCAATGGGAACTCCAGCCTGAGGCCTCTCCTTTGGGTGGTCCTTTCGCTGCCAGTGGTTTCCC
TGGTCCTTGGGTTTGGTGTCTTTGTGGGCCTGAGCCAG------------AAGCTCTGGGAA
>chimpanzee
ATGGCAGGAGGCTCAGCCACAACCTGGGGTTACCGTGTGGCCCTGCTACTGCTGGTCGCCACCCTGGGGCTGGGTAGGCG
GCTCCAGCCCAACCCTGGCCTCCCAGGCCTCCGGCACAGCTACGACTGTGGGATCAAGGGAATGCAGCTGCTGGTGTTCC
CCAGGCCAGGCCAGACTCTCCGCTTCAAGGTGGTGGATGAATTTGGGAACCGATTTGATGTCAACAACTGCTCCATCTGC
TACCACTGGGTCACCTCCAGGCCGCAGGAGCCTGCAGTCTTCTCAGCCGATTACAGAGGCTGCCACGTGCTGGAGAAGGA
TGGGCGTTTCCACCTGAGGGTGTTCATGGAGGCTGTGCTGCCCAATGGTCGTGTGGATGTGGCACAAGACGCTACTCTGA
TCTGTCCCAAACCTGACCCCTCCCGGACTCCGGACTCCCAGCTGGCACCACCCGCCATGTTCTCTGTCTCAACCCCACAA
ACCCTTTCCTTCCTCCCCACCTCTGGCCATACCTCCCAAGGCTCTGGCCATGCCTTTCCCAGCCCACTGGACCCAGGGCA
CAGCTCTGTCCACCCAACCCCTGCTTTACCATCCCCTGGACCTGGACCTACCCTCGCCACCCTGGCTCAACCCCACTGGG
GCACCTTGGAACACTGGGATGTGAACAAACGAGATTACATAGGTACCCACCTGAGCCAGGAGCGGTGCCAGGTGGCCTCA
GGGCACCTCCCCTGCATCGTGAGAAGAACTTCAAAAGAAGCCTGTCAGCAGGCTGGCTGCTGCTATGACAACACCAGAGA
GGTTCCCTGTTACTATGGCAACACAGCTACTGTCCAGTGCTTCAGAGATGGCTACTTCGTCCTCGTGGTGTCCCAAGAAA
TGGCCTTGACACACAGGATCACACTGGCCAACATCCACCTGGCCTATGCCCCCACCAGCTGCTCCCCAACACAGCACATG
GAAGCTTTCGTGGTCTTCTACTTCCCTCTCACCCACTGTGGAACCACAATGCAGGTGGCTGGCGACCAGCTCATCTATGA
GAACTGGCTGGTGTCTGGCATCCACATCCAAAAGGGGCCACAGGGTTCCATCACGCGGGACAGCACCTTCCAGCTTCATG
TGCGCTGTGTCTTCAACGCCAGTGACTTCCTGCCCATTCAGGCATCCATTTTCCCACCCCCATCGCCTGCTCCTATGACC
CAGCCCGGCCCCCTGCGGCTTGAGCTGCGGATTGCCAAAGACGAGACCTTCAGCTCGTACTATGGGGAGGATGACTATCC
CATCGTGAGGCTGCTCCGAGAACCAGTCCATGTGGAGGTCCGGCTTCTGCAGAGGACAGACCCCAACCTGGTCCTGCTGC
TGCACCAGTGCTGGGGCGCTCCCAGTGCCAACCCCTTCCAGCAGCCCCAGTGGCCCATCCTGTCAGACGGATGCCCTTTC
AAGGGCGACAGCTACAGAACCCAAATGGTAGCCTTGGACGGGGCCACACCTTTCCAGTCGCACTACCAGCGATTCACTGT
TGCTACCTTCGCCCTCCTGGACTCAGGCTCCCAGAGAGCCCTCAGAGGACTGGTTTACTTGTTCTGCAGCACCTCTGCCT
GCCACACCTCAGGGCTGGAGACTTGCTCCACTGCATGCAGCACTGGCACTACAAGACAGCGACGATCCTCAGGTCACCGT
AATGACACTGCCAGGCCCCAGGACATCGTGAGCTCTCCGGGGCCAGTGGGCTTTGAGGATTCTTATGGGCAGGAGCCCAC
ACTTGGGCCCACAGACTCCAATGGGAACTCCAGCCTGAGACCTCTCCTTTGGGTGGTCCTTTCGCTGCCAGCTGTTGCCC
TGGTCCTTGGGTTTGGTGTCTTTGTGGGCCTGAGACAGACCTGGGCCCAGAAGCTCTGGGAA
>crab-eating_macaque
--------------------------------------------------------------------------------
--------------------------------------------------------------------------------
--------------------------------------------------------------------------------
------------------------------------------------------------------------------GA
TGGGCGTTTCCACCTGAGAGTGTTCATGGAGGCTGTGCTGCCCGATGGTCGTGTGGATGTGGCACAAGACACTACCCTGG
TCTGTCCCAAACCTGACCACTCCTGGACTCCGGACTCCCAGCTGGCACCACCCACCATGTTCTCTGTCTCGACTCCGCAA
ACCCTTCCCTCCCTCCCCACCTCTGGCCACACCTCACCAGGCTCTGGCCATGCCTTTCCCAGCCCACTGGACCCAGGGCA
CAGCTCTGTCCACCCAACCCCTGCTTTACCATCCCCTGGACCTGGACCTGCCCTCGCCACCCTGGCTCAACCGCACTGGG
GCCCCTTGGAACACTGGGATGTGAACAAACCAGATTACATAGGTACCCATCCGAGCCAGGAGCAGTGCCAGGTGGCCTCG
GGGCACCTCCCCTGCATCGTGAGAAGAACTTCAAAGGAAGCCTGTCAGCGGGCTGGCTGCTGCTATGACAACACCAGAGA
GGTTCCCTGTTACTATGGCAACACAGCTACTCTCCAGTGCTTCAGAGATGGCTACTTCATCCTTGTGGTGTCCCAAGAAG
TGGCCTTGACACACAGGATCACACTGGCCAACGTCCACCTGGCCTACGCCCCCACCAGCTGCTCCCCAACACAGCACACG
GAAGCTTTCGTGGTCTTCTACTTCTCTCTCACCCACTGTGGAACCACAGTGCAGGTGGCTGGTGACCAGCTCATCTATGA
GAACTGGCTGGTGTCTGGCATCCACGTCCGAAAGGGGCCACAGGGTTCCATCACACGGGACAGCACCTTCCAGCTTCATG
TGCGCTGCGTCTTCAATGCCAGTGACTTCCTGCCCGTTCAGGCGTCCATTTTCCCACCCCCGTCGCCTGCCCCTGTGACC
CAGCCCGGCCCCCTGCGACTTGAACTGCGGATCGCCAAGGACGAGACCTTCAGCTCCTACTATGGGGAGGACGACTATCC
CATCGTGAGGCTGCTCCGAGAACCAGTCCATGTGGAGGTCCGGCTTCTGCAGAGGACAGACCCCAACCTGGTCCTGCTGC
TGCACCAGTGCTGGGGCGCTCCCAGTGCCAACCCCTTCCAGCAGCCCCAGTGGCCCATTCTGTCAGACGGATGCCCTTTC
GAGGGCGACAGCTACAGAACCCAAATGGTAGCCTTGGATGGGGCCACACCTTTCCAGTCTCACTACCAGAGATTCACTGT
TGCCACCTTCGCCCTCCTGGACTCGGGCTCCCAGAGAGCCCTCAGAGGACCGGTTTACTTGTTCTGCAGTGCCTCTGCCT
GCCACACCTCAGGGCTGGAGACTTGCTCCACTGTGTGCAGCGCTGGGACTGCAAGACAGCGACGATCCTCAGGTCACCGT
AATGACACTGCCAGGCCCCAGGACATCGTGAGCTCTCCGGGGCCAGTGGGCTTTGAGGATTCTTATGGGCAGGAGCCCAC
ACTTGGGCCCACAGACTCCAATGGGAACTCCAGCCTGAGGCCTCTCCTTTGGATGGTCCTTTTGCTGCCAGCTGTTGCCC
TGGTCCTTGGGTTTGGTGTCTTTGTGGGCCTGAGCCAGACCTGGGTCCAGAAGCTCTGGGAA
>drill
ATGGCAGGAGGCTCAGCCACTACCTGGGGTTACCGTGTGGCCCTACTGCTGCTGGTCGCCACCCTGGGGCTGGGTAGGCG
GCTCCAGCCTGACCCTGGCCTCCCAGGCCTCCGGCACAGCTACGACTGTGGGATCAAGGGAATGCAGTTGCTGGTGTTCC
CCAGGCCGGGCCAGACTCTCCGCTTCAAGGTGGTGGATGAATTTGGGAACCGATTTGATGTCAACAACTGCTCCATCTGC
TACCACTGGGTCACGTCCAGGCCGCAGGAGCCTGCAGTCTTCTCGGCTGATTACAGAGGCTGCCACGTGCTGGAGAAGGA
TGGGCGTTTCCACCTCAGAGTGTTCATGGAGGCTGTGCGGCCCGATGGTCGTGTGGATGTGGCACAAGACACTACCCTGA
TCTGTCCCAAACCTGACCACTCCTGGACTCCGGACTCCCAGCTGGCACCACCCACCATGTTCTCTGTCTCGACTCCACAA
ACGCTTCCCTCCCTCCCCACCTCTGGCCACACCTCACCAGGCTCTGGCCATGCCTTTCCCAGCCCACTGGACCCAGGGCA
CAGCTCTGTCCACCCAACCCCTGCTTTACCATCCCCTGGACCTGGACCTGCCCTCGCCACCCTGGCTCAACCCCACTGGG
GTCCCTTGGAACACTGGGATGTGAACAAACCAGATTACATAGGTACCCATCCGAGCCAGGAGCAGTGCCAGGTGGCCTCG
GGGCACCTCCCCTGCATCGTGAGAAGAACTTCAAAGGAAGCCTGTCAGCAGGCTGGCTGCTGCTATGATAACACCAGAGA
GGTTCCCTGTTACTATGGCAACACAGCTACTCTCCAGTGTTTCAGAGATGGCTACTTCATCCTTGTGGTGTCCCAAGAAG
TGGCCTTGACACACAGGATCACACTGGCCAACGTCCACCTGGCCTACGCCCCCACCAGCTGCTCCCCAACAGAGCACACG
GAAGCTTTCGTGGTCTTCTACTTCCCTCTCACCCACTGTGGAACCACAGTGCAGGTGGCTGGCGACCAGCTCATCTATGA
GAACTGGCTGGTGTCTGGCATCCACGTCCGAAAGGGGCCACAGGGTTCCATCACACGGGACAGCACCTTCCAGCTTCATG
TGCGCTGCGTCTTCAATGCCAGTGACTTCCTGCCCATTCGGGCATCCATTTTCCCACCCCCGTCGCCTGCCTCTGTGACC
CAGCCCGGCCCCCTGCGACTTGAACTGCGGATCGCCAAGGACGAGACCTTCAGCTCCTACTATGGGGAGGACGACTATCC
CATCGTGAGGCTGCTCCGAGAACCAGTCCATGTGGAGGTCCGGCTTCTGCAGAGGACAGACCCCAACCTGGTCCTGCTGC
TGCACCAGTGCTGGGGCGCTCCCAGTGCCAACCCCTTCCAGCAGCCCCAGTGGCCCATTCTGTCAGACGGATGCCCTTTC
GAGGGCGACAGCTACAGAACCCAAATGGTAGCCTTGGATGGGGCCACACCTTTCCAGTCTCACTACCAGAGATTCACTGT
TGCCACCTTCGCCCTCCTGGACTCGGGCTCCCAGAGAGCCCTCAGAGGACCGGTTTACTTGTTCTGCAGTGCCTCTGCCT
GCCACAGCTCAGGGCTGGAGACTTGCTCCACTGTGTGCAGCGCTGGGACTGCAAGACAGCGACGATCCTCAGGTCACCGT
AATGACGCTGCCAGGCCCCAGGACATCGTGAGCTCTCCGGGGCCAGTGGGCTTTGAGGATTCTTATGGGCAGGAGCCCAC
ACTTGGGCCCACAGACTCCAATGGGAACTCCAGCCTGAGGCCTCTCCTTTGGATGGTCCTTTTGCTGCCAGCTGTTGCCC
TGGTCCTTGGGTTTGGTGTCTTTGTGGGCCTGAGCCAGACCTGGGTCCAGAAGCTCTGGGAA
>gibbon
ATGGCAGGAGGCTCAGGCACGACCTGGGGTTACCGTGTGGCCCTGCTACTGCTGGTCGCCACCCTGGGGCTGGGTAGGCG
GCTCCAGACCGACCCTGGCCTCCCAGGCCTCCAGCACAGCTATGACTGTGGGATCAAGGGAATGCAGCTGCTGGTGTTCC
CCAGGCCAGGCCAGACTCTCCGCTTCAAGGTGGTGGATGAATTTGGGAACAGATTTGATGTCAACAACTGCTCCATCTGC
TACCACTGGGTCACCTCCAGGCCGCAGGAGCCTGCAGTCTTCTCGGCTGATTACAGAGGCTGCCACGTGCTGGAGAAGGA
TGGGCGTTTCCACCTGAGGGTGTTCATGGAGGCTGTGCTGCCCAATGGTCGTGTGGATGTGGCACAAGACACTACTCTGA
TCTGTCCCAAACCTGACCACTCCTGGACTCTGGACTCCCAGCTGGCACCACCCGCCATATTCTCTGTCTCGACCCCACAA
ACCTTTTCCTTCCTCCCCATCTCTGGCCATACCTCCCCAGGCTCTGGCCATGCCTTTCCCAGCCCACTGGACCCAGGGCA
CAGCTCTGTCCGCCCAACCCCTGCTTTACCATCCCCTGGACCTGGACCTGCCCTCGCCACCCTGGCTCAACCCCACTGGG
GCACCTTGGAACACTGGGATGTGAACAAACCAGATTACATAGGTACCCACCTGAGCCAGGAGCAGTGCCAGGTGGCCTCA
GGGCACCTCCCCTGCATCGTGAGAAGAACTTCAAAGGAAGCCTGTCAGCAGGCTGGCTGCTGCTATGACAACACCAGAGA
GGTTCCCTGTTACTATGGCAACACAGCTACTGTCCAGTGCTTCAGAGATGGCTACTTCGTCCTTGTGGTGTCCCAAGAAA
TGGCCTTGACACACAGGATCACACTGGCCAACATCCACCTGGCCTATGCCCCCACCAGCTGCTCCCCAGCACAGCACACA
GAAGCTTTCGTGGTCTTCTACTTCCCTCTCACCCACTGTGGAACCACAATGCAGGTGGCTGGCGACCAGCTCATCTATGA
GAACTGGCTGGTGTCTGGCATCCACATCCGAAAGGGGCCACAGGGTTCTATCACGCGGGACAGCACCTTCCAGCTTCATG
TGCGCTGTGTCTTCAACGCCAGTGACTTCCTGCCCATTCAGGCGTCCATTTTCCCACCCCCATCGTCTGCCCCTGTGACC
CAGCCCGGCCCCCTGCGGCTTGAGCTGCGGATTGCCAAGGACGAGACCTTCAGCTCCTACTATGGGGAGGACGACTATCC
CATCGTGAGGCTGCTCCGAGAACCAGTCCATGTGGAGGTCCGGCTTCTGCAGAGGACAGACCCCAACCTGGTCCTGCTGC
TGCACCAGTGCTGGGGCACTCCCAGTGCCAACCCCTTCCAGCAGCCCCAGTGGCCCATCCTGTCAGACGGATGCCCTTTC
GAGGGCGACAGCTACAGAACCCAAATGGTAGCCTTGGACGGGGCCACACCCTTCCAGTCTCACTACCAGCGATTCACTGT
TGCCACCTTCGCCCTCCTGGACTCTGGCTCCCAGAGAGCCCTCAGAGGACTGGTTTACTTGTTCTGCAGCACCTCTGCCT
GCCACACCTCAGGGCTGGAGACTTGCTCCACTGCATGCAGCACTGGCACTACAAGACAGCGACGATCCTCAGGTCACGGT
AATGACACTGCCAGGCCCCAGGACATCGTGAGCTCTCCGGGGCCAGTGGGCTTTGAGGATTCTTATGGGCAGGAGCCCAC
ACTTGGGCCCACAGACTCCAATGGGAACTCCAGCCTGAGGCCTCTCCTTTGGGTGGTCCTTTCACTGCCAGCTGTTACCC
TGGTCCTTGGGTTTGGTGTCTTTGTGGGCCTGAGCCAGACCTGGGCCCAGAAGCTTTGGAAA
>golden_snub-nosed_monkey
ATGGCAGGAGGCTCAGCCATTACCTGGGGTTACCGTGTGGCCCTACTGCTGCTGGTCGCCACCCTGGGGCTGGGTAGGCG
GCTCCAGCCTGACCCTGGCCTCCCAGGCCTCCGGCACAGCTACGACTGTGGGATCAAGGGAATGCAGCTGCTGGTGTTCC
CCAGGCCAGGCCAGACTCTCCGCTTCAAGGTGGTGGATGAATTTGGGAACCGATTTGATGTCAACAACTGCTCCATCTGC
TACCACTGGGTCACCTCCAGGCCGCAGGAGCCTGCAGTCTTCTCGGCTGATTACAGAGGCTGCCACGTGCTGGAGAAGGA
TGGGCGTTTCCACCTGAGCGTGTTCATGGAGGCTGTGCTGCCCGATGGTCGTGTGGATGTGGCACAAGACACTGCCCTGA
TCTGTCCCAAACCTGACCACTCCTGGACTCTGGACTCCCAGCTGGCACCATCCACCATGTTCTCTGTCTCGACTCCACAA
ACCCTTCCCTCCCTCCCCACCTCTGGCCACACCTCACCAGGCTCTGGCCATGCCTTTCCCAGCCCACTGGACCCAGGGCA
CAGCTCTGTCCACCCAACCCCTGCTTTACCATCCCCTGGACCTGGACCTGCCCTCGCCACCCTGGCTCAACCCCACTGGG
GCCCCTTGGAACACTGGGATGTGAACAAACCAGATTACATAGGTACCCACCTGAGCCAGGAGCAGTGCCAGGTGGCCTCG
GGGCACCTCGCCTGCATCGTGAGAAGAACTTCAAAGGAAGCCTGTCAGCAGGCTGGCTGCTGCTATGACAACACCAGAGA
GGTTCCCTGTTACTATGGCAACACAGCTACTCTCCAGTGCTTCAGAGATGGCTACTTCATCCTTGTGGTGTCCCAAGAAA
TGGCCTTGACACACAGGATCACACTGGCCAACGTCCACCTGGCCTACGCCCCCACCAGCTGCTCCCCAGCACAGCACACG
GAAGCTTTCATGGTCTTCTACTTTCCTCTCACCCACTGTGGAACCACAGTGCAGGTGGCTGGCGACCAGCTCATCTATGA
GAACTGGCTGGTGTCTGGCATCCACGTCCGAAAGGGGCCACAGGGTTCCATCACACGTGACAGCACCTTCCAGCTTCATG
TGCGCTGCGTCTTCAACGCCAGTGACTTCCTGCCCATTCGGGCGTCCATTTTCCCACCCCCGTCGCCTGCCCCTGTGACC
CAGCCCGGCCCCCTGCGACTTGAACTGCGGATCGCCAAGGACAAGACCTTCAGTGCCTACTATGGGGAGGACGACTATCC
CATTGTGAGGCTGCTCCGAGAACCAGTCCATGTGGAGGTCCGGCTTCTGCAGAGGACAGACCCCAATCTGGTCCTGCTGC
TGCACCAGTGCTGGGGCGCTCCCAGTGCCAACCCCTTCCAGCAGCCCCAGTGGCCCATTCTGTCAGACGGATGCCCTTTC
GAGGGCGACAGCTACAGAACCCAAATGGTAGCCTTGGATGGGGCCACACCTTTCCAGTCTCACTACCAGAGATTCACTGT
TGCCACCTTCGCCCTCCTGGACTCGGGCTCCCAGAGAGCCCTCAGAGGACCGGTTTACTTGTTCTGCAGCGCCTCTGCTT
GCCACACCTCAGGGCTGGAGACTTGCTCCAGTGCGTGCAGCGCTGGGACTGCAAGACAGCGACGATCCTCAGGTCACCGT
AATGACACTGCCAGGCCCCAGGACATCGTGAGCTCTCCGGGGCCAGTGGGCTTTGAGGATTCTTATGGGCAGGAGCCCAC
ACTTGGGCCCACAGACTCCAATGGGAGCTCCAGCCTGAGGCCTCTCCTTTGGATGGTCCTTTTGCTGCCAGCTGTTGCCC
TGGTCCTTGGGTTTGGTGTCTTTGTGGGCCTGAGCCAGACCTGGGTCCAGAAGCTCTGGGAA
>gorilla
ATGGCAGGAGGCTCAGCCACGACCTGGGGTTACCGTGTGGCCCTGCTACTGCTGGTCGCCACCCTGGGGCTGGGTAGGCG
GCTCCAGCCCGACCCTGGCCTCCCAGGCCTCCGGCACAGCTACGACTGTGGGATCAAGGGAATGCAGCTGCTGGTGTTCC
CCAGGCCAGGCCAGACTCTCCGCTTCAAGGTGGTGGATGAATTTGGGAACCGATTTGATGTCAACAACTGCTCCATCTGC
TACCACTGGGTCACCTCCAGGCCGCAGGAGCCTGCAGTCTTCTCGGCCGATTACAGAGGCTGCCACGTGCTGGAGAAGGA
TGGGCGTTTCCACCTGAGGGTGTTCATGGAGGCTGTGCTGCCCAATGGTCGTGTGGATGTGGCACAAGACGCTACTCTGA
TCTGTCCCAAACCTGACCCCTCCAGGACTCTGGACTCCCAGCTGGCACCACCCGCCATGTTCTCTGTCTCAACCCCACAA
ACCCTTTCCTTCCTCCCCACCTCTGGCCATACCTCCCAAGGCTCTGGCCATGCCTTTCCCAGCCCACTGGACCCAGGGCA
CAGCTCTGTTCACCCAACCCCTGCTTTACCATCCCCTGGACCTGGACCTGCCCTCGCCACCCTGGCTCAACCCCACTGGG
GCACCTTGGAACACTGGGATGTGAACAAACCAGATTACATAGGTACCCACCTGAGCCAGGAGCAGTGCCAGGTGGCCTCA
GGGCACCTCCCCTGCATGGTGAGAAGAACTTCAAAGGAAGCCTGTCAGCAGGCTGGCTGCTGCTATGACAACACCAGAGA
GGTTCCCTGTTACTATGGCAACACAGCTACTGTCCAGTGCTTCAGAGATGGCTACTTCGTCCTCGTGGTGTCCCAAGAAA
TGGCCTTGACACACAGGATCACACTGGCCAACATCCACCTGGCCTATGCCCCCACCAGCTGCTCCCCAACACAGCACACG
GAAGCTTTCGTGGTCTTCTACTTCCCTCTCACCCACTGTGGAACCACAGTGCAGGTGGCTGGCGACCAGCTCATCTATGA
GAACTGGCTGGTGTCTGGCATCCACATCCAAAAGGGGCCACAGGGTTCCATCACGCGGGACAGCACCTTCCAGCTTCATG
TGCGCTGTGTCTTCAACGCCAGTGACTTCCTGCCCATTCAGGCGTCCATTTTCCCACCCCCATCGCCTGCTCCTATGACC
CAGCCCGGCCCCCTGCGGCTTGAGCTGCGGATTGCCAAAGACAAGACCTTCAGCTCCTACTATGGGGAGGATGACTATCC
CATTGTGAGGCTGCTCCGAGAACCAGTCCATGTGGAGGTCCGGCTTCTGCAGAGGACAGACCCCAACCTCGTCCTGCTGC
TGCACCAGTGCTGGGGCGCTCCCAGTGCCAACCCCTTCCAGCAGCCCCAGTGGCCCATCCTGTCAGACGGATGCCCTTTC
AAGGGCGACAGCTACAGAACCCAAATGGTAGCCTTGGACGGGGCCACACCTTTCCAGTCGCACTACCAGCGATTCACCGT
TGCTACCTTTGCCCTCCTGGACTCAGGCTCCCAGAGAGCCCTCAGAGGACTGGTTTACTTGTTCTGCAGCACCTCTGCCT
GCCACACCTCAGGGCTGGAGACTTGCTCCACTGCATGCAGCACTGGCACTACAAGACAGCGACGATCCTCAGGTCACCGT
AATGACACTGCCAGGCCCCAGGACATCGTGAGCTCTCCGGGGCCAGTGGGCTTTGAGGATTCTTATGGGCAGGAGCCCAC
ACTTGGGCCCACAGACTCCAGTGGGAACTCCAGCCTGAGGCCTCTCCTTTGGGTGGTCCTTTCGCTGCCAGCTGTTGCCC
TGGTCCTTGGGTTTGGTGTCTTTGTGGGCCTGAGCCAGACCTGGGCCCAGAAGCTCTGGGAA
>Mas_night_monkey
ATGGCAGGAAGATCAGCCGCGACCTGGGGTTACCGTGTGGCCCTGCTACTGCTGGTCACCACCCTGGGGCTGGGTAGGCA
GCTACAGCCCGACCCTGGCCTCCCCCAGGCCAGGCCAGACTCTCCTGCTGGGATTATAGGCATGACCTCACCCTGTACCC
TTCAGCATACCTGGCCCCTACTCTTCCCCACTGCAGATGAATTTGGGAACCGATTTGATGTGAACAACTGCCCCATCTGC
TACCACTGGGTGACCACCAGGCCTCAGGAGCCTGCAGTCTTCTCGGCTGATTACAGAGGCTGCCATGTGCTGGAGAAGGA
TGGGCATTTCCACCTGAGGGTATTCATGGAGGCTGTGCTGCCCAATGGTCGTGTGGATGTAGCACAAGACGCTACTCTGA
TCTGTCCCAAACCTGTCCACTCCTGGACTCTAGACTCTCAGCTGGCACCACCCGCCATGTTCTCTGTCTTGACCCCACAA
ACCCTTCCCTTCTGCCCCACCTCTGGCCACACCTCCCCAGGCTCTGGCCACGCCTTTCCCAGCCCACTGGACCCAGGGCA
CAGCTCTGCCCACCCAACCCCTGCTTTACCATTCCCTGGACCTGGACCTGCCCTCAAAACCCTGGCTCAACCCCACTGGG
GCCCCATGGAACACTGGGATGTGAACAAATCAGATTACGTAGGTACCCACCTGAGCCAGGAGCAGTGCCAGGTGGCCTCG
GGGTACCTCCCCTGCCTCGTGAGAGGAACTTCAAAGGAAGCCCGTCAGCAGGCTGGCTGCTGCTATGACAACACCACAGA
GGTTCCCTGTTACTATGGCAACACAGCTACTGTCCAGCGCTTCAGAGGTGGCTGCTTCATCCTCGTGGTGTCACAAGAAA
TAGCCTTGACACACAGGATCACACTGGCCAACGTCCACCTGGCCTACATCCCCACCAGCTGCTCCCCGACACAGGACACG
GATGCTTTCGTGGTCTTCCAGTTCCTTCTCACCAACTGTGGAACCACAGTGCAGGTAGTTGGGACCACAGCTATCTCTTC
CCACAGGCTGGCGACCAGCAATCACATCCGAAAGGGGCCACAGGGTTCCATCAAGCGGGACAGCACCTTCCAGCTTCATG
TGTGCTGTGTCTTCAACGCCAGTGACTTCCTGCCCGTTCAGGCATCCATCTTCCCACCCCCGTTGCCTGCCCCTGTGACC
CAGCCTGGCCCCCTGCGGCTTGAGCTGTGGATCGCCAAG-----------------------------------------
--------------------------------------------------------------------------------
--------------------------------------------------TGGCCCATCCTGTCAGAAGGATGCCCTTTC
GAGGGTGACAGCTACGGAACCCAAATGGTAGCCTTGGACAGGGCCACACCTTTCCAGTCTCACTACCAGCAATTCACTGT
TGCCACCTTTGCCCTCCTGGACTCAGGCTCCCAGAGGACCCGTAAG---------------------TATGCCTCTGCCT
GCCACACCTCAGGGCTGAAGACTTGCTCCACCGCGTGCCGCCCTGGGACGGCA------------------AGTCACCGT
AATGACACTGCCAGGCCCCAGGACATGGTGAGCTCTCCGGGGCCAGCGGGCTTTGAGGATTCTTATGGGCAGGAGCCC--
----------ATAGATTCCAGTGGGAACTCTAGCCTGAGGCCTCTCCTTTGGGTGGTCCTTTCGCTGCCGGCGGTTTCCC
TGGTCCTTGGGTTTGGTGTCTTTGTGGGCCTGAGCCAG------------AAGCTCTGGGAA
>macaque
--------------------------------------------------------------------------------
--------------------------------------------------------------------------------
--------------------------------------------------------------------------------
--------------------------------------------------------------------------------
--------------------------------------------------------------------------------
--------------------------------------------------------ATGTTCTCTGTCTCGACTCCGCAA
ACCCTTCCCTCCCTCCCCACCTCTGGCCACACCTCACCAGGCTCTGGCCATGCCTTTCCCAGCCCACTGGACCCAGGGCA
CAGCTCTGTCCACCCAAACCCTGCTTTACCATCCCCTGGACCTGGACCTGCCCTCGCCACCCTGGCTCAACCGCACTGGG
GCCCCTTGGAACACTGGGATGTGAACAAACCAGATTACATAGGTACCCATCCGAGCCAGGAGCAGTGCCAGGTGGCCTCG
GGGCACCTCCCCTGCATCGTGAGAAGAACTTCAAAGGAAGCCTGTCAGCGGGCTGGCTGCTGCTATGACAACACCAGAGA
GGTTCCCTGTTACTATGGCAACACAGCTACTCTCCAGTGCTTCAGAGATGGCTACTTCATCCTTGTGGTGTCCCAAGAAG
TGGCCTTGACACACAGGATCACACTGGCCAACGTCCACCTGGCCTACGCCCCCACCAGCTGCTCCCCAACACAGCACACG
GAAGCTTTCGTGGTCTTCTACTTCCCTCTCACCCACTGTGGAACCACAGTGCAGGTGGCTGGTGACCAGCTCATCTATGA
GAACTGGCTGGTGTCTGGCATCCACGTCCGAAAGGGGCCACAGGGTTCCATCACACGGGACAGCACCTTCCAGCTTCATG
TGCGCTGCGTCTTCAATGCCAGTGACTTCCTGCCCGTTCAGGCGTCCATTTTCCCACCCCCGTCGCCTGCCCCTGTGACC
CAGCCCGGCCCCCTGCGACTTGAACTGCGGATCGCCAAGGACGAGACCTTCAGCTCCTACTATGGGGAGGACGACTATCC
CATCGTGAGGCTGCTCCGAGAACCAGTCCATGTGGAGGTCCGGCTTCTGCAGAGGACAGACCCCAACCTGGTCCTGCTGC
TGCACCAGTGCTGGGGCGCTCCCAGTGCCAACCCCTTCCAGCAGCCCCAGTGGCCCATTCTGTCAGACGGATGCCCTTTC
GAGGGCGACAGCTACAGAACCCAAATGGTAGCCTTGGATGGGGCCACACCTTTCCAGTCTCACTACCAGAGATTCACTGT
TGCCACCTTCGCCCTCCTGGACTCGGGCTCCCAGAGAGCCCTCAGAGGACCGGTTTACTTGTTCTGCAGTGCCTCTGCCT
GCCACAGCTCAGGGCTGGAGACTTGCTCCACCGTGTGCAGCGCTGGGACTGCAAGACAGCGACGATCCTCAGGTCACCGT
AATGACACTGCCAGGCCCCAGGACATCGTGAGCTCTCCGGGGCCAGTGGGCTTTGAGGATTCTTATGGGCAGGAGCCCAC
ACTTGGGCCCACAGACTCCAATGGGAACTCCAGCCTGAGGCCTCTCCTTTGGATGGTCCTTTTGCTGCCAGCTGTTGCCC
TGGTCCTTGGGTTTGGTGTCTTTGTGGGCCTGAGCCAGACCTGGGTCCAGAAGCTCTGGGAA
>olive_baboon
ATGGCAGGAGGCTCAGCCACTACCTGGGGTTACCGTGTGGCCCTACTGCTGCTGGTCGCCACCCTGGGGCTGGGTAGGCA
GCTCCAGCCTGACCCTGGCCTCCCAGGCCTCCGGCACAGCTACGACTGTGGGATCAAGGGAATGCAGCTGCTGGTGTTCC
CCAGGCCAGGCCAGACTCTCCGCTTCAAGGTGGTGGATGAATTTGGGAACCGATTTGATGTCAACAACTGCTCCATCTGC
TACCACTGGGTCACCTCCAGGCCGCAGGAGCCTGCAGTCTTCTCGGCTGATTACAGAGGCTGCCACGTGCTGGAGAAGGA
TGGGCGTTTCCACCTGAGAGTGTTCATGGAGGCTGTGCTGCCCGATGGTCGTGTGGATGTGGCACAAGACACTACCCTGA
TCTGTCCCAAACCTGACCACTCCTGGACTCCGGACTCCCAGCTGGCACCACCCACCATGTTCTCTGTCTCGACTCCACAA
ACCCTTCCCTCCCTCCCCACCTCTGGCCACACCTCACCAGGCTCTGGCCATGCCTTTCCCAGCCCACTGGACCCAGGGCA
CAGCTCTGTCCACCCAACCCCTGCTTTACCATCCCCTGGACCTGGACCTGCCCTCGCCACCCTGGCTCAACCCCACTGGG
GTCCCTTGGAACACTGGGATGTGAACAAACCAGATTACATAGGTGCCCACCCGAGCCAGGAGCAGTGCCAGGTGGCCTCG
GGGCACCTCCCCTGCATCGTGAGAAGAACTTCAAAGGAAGCCTGTCAGCGGGCTGGCTGCTGCTATGATAACACCAGAGA
GGTTCCCTGTTACTATGGCAACACAGCTACTCTCCAGTGCTTCAGAGATGGCTACTTCATCCTTGTGGTGTCCCAAGAAG
TGGCCTTGACACACAGGATCACACTGGCCAACGTCCACCTGGCCTACGCCCCCACCAGCTGCTCCCCAACACAGCACACG
GAAGCTTTCGTGGTCTTCTACTTCCCTCTCACCCACTGTGGAACCACAGTGCAGGTGGCTGGCGACCAGCTCATCTATGA
GAACTGGCTGGTGTCTGGCATCCACGTCCGAAAGGGGCCACAGGGTTCCATCACACGGGACAGCACCTTCCAGCTTCATG
TGCGCTGCGTCTTCAATGCCAGTGACTTCCTGCCCATTCGGGCGTCCATTTTCCCACCCCCGTCGCCTGCCCCTGTGACC
CAGCCTGGCCCCCTGCTACTTGAACTGCGGATCGCCAAGGACGAGACCTTCAGCTCCTACTATGGGGAGGATGACTATCC
CATCGTGAGGCTGCTCCGAGAACCAGTCCATGTGGAGGTCCGGCTTCTGCAGAGGACAGACCCCAACTTGGTCCTGCTGC
TGCACCAGTGCTGGGGCGCTCCCAGTGCCAACCCCTTCCAGCAGCCCCAGTGGCCCATTCTGTCAGACGGATGCCCTTTC
GAGGGCGATAGCTACAGAACCCAAATGGTAGCCTTGGATGGGGCCACACCTTTCCAGTCTCACTACCAGAGATTCACTGT
TGCCACCTTCGCCCTCCTGGACTCGGGCTCCCAGAGAGCCCTCAGAGGACCGGTTTACTTGTTCTGCAGTGCCTCTGCTT
GCCACAGCTCAGGGATGGAGACTTGCTCCACTGTGTGCAGCGCTGGGACTGCAAGACAGCGACGATCCTCAGGTCACCGT
AATGACACTGCCAGGCCCCAGGACATCGTGAGCTCTCCGGGGCCAGTGGGCTTTGAGGATTCTTATGGGCAGGAGCCCAC
ACTTGGGCCCACAGACTCCAATGGGAACTCCAGCCTGAGGCCTCTCCTTTGGATGGTCCTTTTGCTGCCAGCTGTTGCCC
TGGTCCTTGGGTTTGGTGTCTTTGTGGGCCTGAGCCAGACCTGGGTCCAGAAGCTCTGGGAA
>orangutan
ATGGCAGGAGGCTCAGCCACGACCTGGGGTTACCGTGTGGCCCTGCTACTGCTGGTCGCCACCCTGGGGCTGGGTAGGTG
GCTCCAGCCCGACCCTGGCCTCCCAGGCCTCCGGCACAGCTACGACTGTGGGATCAAGGGAATGCAGCTGCTGGTGTTCC
CCAGGCCAGGCCAGACTTTCCGCTTCAAGGTGGTGGATGAATTTGGGAACCGATTTGATGTCAACAACTGCTCCATCTGC
TACCACTGGGTCACCTCCAGGCTGCAGGAGCCTGCAGTCTTCTCGGCTGATTACAGAGGCTGCCACGTGCTGGAGAAGGA
TGGGCGTTTCCACCTGAGGGTGTTCATGGAGGCTGTGCTGCCCAATGGTCATGTGGATGTGGCACAAGACGCTACTCTGA
TCTGTCCCAAACCTGACCCCTCCTGGACTCTGGACTCCCAGCTGGCACCACCTGCCATGTTCTCTGTCTCAACCCCACAA
ACCCTTTCCTTCCTCCCCACCTCTGGCCATACCTCCCAAGGCTCTGGCCATGCCTTTCCCAGCCCACTGGACCCAGGGCA
CAGCTCTGTCCACCCAACCCCTGCTTTACCATCCCCTGGACCTGGACCTGCCCTCACCACTCTGGCTCAACCCCACTGGG
GCACCTTGGAACACTGGGATGTGAACAAACCAGATTACATAGGTACCCACCTGAGCCAGGAGCAGTGCCAGGTGGCCTCA
GGGCACCTCCCCTGCATCGTGAGAAGAACTTCAAAGGAAGCCTGTCAGCAGGCTGGCTGCTGCTATGACAACACCAGAGA
GGTTCCCTGTTACTATGGCAACACAGCTACTGTCCAGTGCTTCAGAGATGGCTACTTCGTCCTCGTGGTGTCCCAAGAAA
TGGCCTTGACACACAGGATCACACTGGCCAACATCCGCCTGGCCTATGACCCCACCAGCTGCTCCCCAACACAGCACACG
GAAGCTTTCGTGGTCTTCTACTTCCCTTTTACCCACTGTGGAACCACAGTGCAGGTGGCTGGCGACCAGCTCATCTATGA
GAACTGGCTGGTGTCTGGCATCCACATCCAAAAGGGGCCACAGGGTTCCATCACACGGGACAGCACCTTCCAGCTTCATG
TGCGCTGTGTCTTCAACGCCAGTGACTTCCTGCCCATTCAGGCGTCCATTTTCCCACCCCCATCGCCTGCCCCTGTGACC
CAGCCCGGCCCCCTGCGGCTTGAGCTGCGGATTGCCAAGGACGAGACCTTCAGCTCCTACTATGGGGAGGATGACTATCC
CATCGTGAGGCTGCTCCAAGAACCAGTCCATGTGGAGGTCCGGCTTCTGCAGAGGACAGACCCCAACCTGGTCCTGCTGC
TGCACCAGTGCTGGGGCGCTCCCAGTGCCAACCCCTTCCAGCAGCCCCAGTGGCCCATCCTGTCAGATGGATGCCCTTTC
GAGGGCGACAGCTACAGAACCCAGATGGTAGCCTTGGATGGGGCCACACCTTTCCAGTCGCACTACCAGCGATTCACTGT
TGCTACCTTCGCCCTCCTGGACTCAGGCTCCCAGAGAGCCCTCAGAGGACCGGTTTACTTGTTCTGCAGCACCTCTGCCT
GCCACACCTCAGGGCTGGAGACTTGCTCCACTGCATGCAGCACTGGCACAACAGGACAGCGACGATCCTCAGGTCACCGT
AATGATACTGCCAGGCCCCAGGACATTGTGAGCTCTCCGGGGCCAGTGGGCTTTGAGGATTCTTATGGGCAGGAGCCCAC
ACTTGGGCCCACAGACTCCAATGGGAACTCCAGCCTGAGGCCTCTCCTTTGGGTGGTCCTTTCGCTGCCAGCTGTTGCCC
TGGTCCTTGGGTTTGGTGTCTTTGTGGGCCTGAGCCAGACCTGGGCCCAGAAGCTCTGGGAA
>pig-tailed_macaque
ATGGCAGGAGGCTCAGCCACTACCTGGGGTTACCGTGTGGCCCTACTGCTGCTGGTCGCCACCCTGGGGCTGGGTAGGCG
GCTCCAGCCTGACCCTGGCCTCCCAGGCCTCCGGCACAGCTACGACTGTGGGACCAAGGGAATGCAGCTGCTGGTGTTCC
CCAGGCCAGGCCAGACTCTCCGCTTCAAGGTGGTGGATGAATTTGGGAACCGATTTGATGTCAACAACTGCTCCATCTGC
TACCACTGGGTCACCTCCAGGCCGCAGGAGCCTGCAGTCTTCTCGGCTGATTACAGAGGCTGCCACGTGCTGGAGAAGGA
TGGGCGTTTCCACCTGAGAGTGTTCATGGAGGCTGTGCTGCCCGATGGTCGTATGGATGTGGCACAAGACACTACCCTGG
TCTGTCCCAAACCTGACCACTCCTGGACTCCGGACTCCCAGCTGGCACCACCCACCATGTCCTCTGTCTCGACTCCACAA
ACCCTTCCCTCCCTCCCCACCTCTGGCCACACCTCACCAGGCTCTGGCCATGCCTTTCCCAGCCCACTGGACCCAGGGCA
CAGCTCTGTCCACCCAACCCCTGCTTTACCATCCCCTGGACCTGGACCTGCCCTCGCCACCCTGGCTCAACCGCACTGGG
GCCCCTTGGAACACTGGGATGTGAACAAACCAGATTACATAGGTACCCATCCGAGCCAGGAGCAGTGCCAGGTGGCCTCG
GGGCACCTCCCCTGCATCGTGAGAAGAACTTCAAAGGAAGCCTGTCAGCGGGCTGGCTGCTGCTATGACAACACCAGAGA
GGTTCCCTGTTACTATGGCAACACAGCTACTCTCCAGTGCTTCAGAGATGGCTACTTCATCCTTGTGGTGTCCCAAGAAG
TGGCCTTGACACACAGGATCACACTGGCCAACGTCCACCTGGCCTACGCCCCCACCAGCTGCTCCCCAACACAGCACACG
GAAGCTTTCGTGGTCTTCTACTTCCCTGTCACCCACTGTGGAACCACAGTGCAGGTGGCTGGTGACCAGCTCATCTATGA
GACCTGGCTGGTGTCTGGCATCCACGTCCGAAAGGGGCCACAGGGTTCCATCACACGGGACAGCACCTTCCAGCTTCATG
TGCGCTGCGTCTTCAATGCCAGTGACTTCCTGCCCGTTCAGGCGTCCATTTTCCCACCCCCGTCGCCTGCCCCTGTGACC
CAGCCCGGCCCCCTGCGACTTGAACTGCGGATCGCCAAGGACGAGACCTTCAGCTCCTACTATGGGGAGGACGACTATCC
CATCGTGAGGCTGCTCCGAGAACCAGTCCATGTGGAGGTCCGGCTTCTGCAGAGGACAGACCCCAACCTGGTCCTGCTGC
TGCACCAGTGCTGGGGCGCTCCCAGTGCCAACCCCTTCCAGCAGCCCCAGTGGCCCATTCTGTCAGACGGATGCCCTTTC
GAGGGCGACAGCTACAGAACCCAAATGGTAGCCTTGGATGGGGCCACACCTTTCCAGTCTCACTACCAGAGATTCACTGT
TGCCACCTTCGCCCTCCTGGACTCGGGCTCCCAGAGAGCCCTCAGAGGACCGGTTTACTTGTTCTGCAGTGCCTCTGCCT
GCCACAGCTCAGGGCTGGAGACTTGCTCCACCGTGTGCAGCGCTGGGACTGCAAGACAGCGACGATCCTCAGGTCACCGT
AATGACACTGCCAGGCCCCAGGACATCGTGAGCTCTCCAGGGCCAGTGGGTTTTGAGGATTCTTATGGGCAGGAGCCCAC
ACTTGGGCCCACAGACTCCAATGGGAGCTCCAGCCTGAGGCCTCTCCTTTGGATGGTCCTTTTGCTGCCAGCTGTTGCCC
TGGTCCTTGGGTTTGGTGTCTTTGTGGGCCTGAGCCAGACCTGGGTCCAGAAGCTCTGGGAA
>sooty_mangabey
ATGGCAGGAGGCTCAGCCACTACCTGGGGTTACCGTGTGGCCCTACTGCTGCTGGTCGCCACCCTGGGGCTGGGTAGGCG
GCTCCAGCCTGACCCTGGCCTCCCAGGCCTCCGGCACAGCTACGACTGTGGGATCAAGGGAATGCAGCTGCTGGTGTTCC
CCAGGCCAGGCCAGACTCTCCGCTTCAAGGTGGTGGATGAATTTGGGAACCGATTTGATGTCAACAACTGCTCCATCTGC
TACCACTGGGTCACCTCCAGGCCGCAGGAGCCTGCAGTCTTCTCGGCTGATTACAGAGGCTGCCACGTGCTGGAGAAGGA
TGGGCGTTTCCACCTCAGAGTGTTCATGGAGGCTGTGCTGCCCGATGGTCGTGTGAATGTGGCACAAGACACTACCCTGA
TCTGTCCCAAACCTGACCACTCCTGGACTCCGGACTCCCAGCTGGCACCACCCACCATGTTCTCTGTCTCGACTCCACAA
ACGCTTCCCTCCCTCCCCACCTCTGGCCACACCTCACCAGGCTCTGGCCATGCCTTTCCCAGCCCACTGGACCCAGGGCA
CAGCTCTGTCCACCCAACCCCTGCTTTACCATCCCCTGGACCTGGACCTGCCCTCGCCACCCTGGCTCAACCCCACTGGG
GTCCCTTGGAACACTGGGATGTGAACAAACCAGATTACATAGGTACCCATCCGAGCCAGGAGCAGTGCCAGGTGGCCTCG
GGGCACCTCCCCTGCATCGTGAGAAGAACTTCAAAGGAAGCCTGTCAGCAGGCTGGCTGCTGCTATGATAACACCAGAGA
GGTTCCCTGTTACTATGGCAACACAGCTACTCTCCAGTGCTTCAGAGATGGCTACTTCATCCTTGTGGTGTCCCAAGAAG
TGGCCCTGACACACAGGATCACACTGGCCAACGTCCACCTGGCCTACGCCCCCACCAGCTGCTCCCCAACGCAGCACACG
GAAGCTTTCGTGGTCTTCTACTTCCCTCTCACCCACTGTGGAACCACAGTGCAGGTGGCTGGCGACCAGCTCATCTATGA
GAACTGGCTGGTGTCTGGCATCCACGTCCGAAAGGGGCCACAGGGTTCCATCACACGGGACAGCACCTTCCAGCTTCATG
TGCGCTGCGTCTTCAATGCCAGTGACTTCCTGCCCATTCGGGCGTCCATTTTCCCACCCCCGTCGCCTGCCTCTGTGACC
CAGCCCGGCCCCCTGAGACTTGAACTGCGGATCGCCAAGGACGAGACCTTCAGCTCCTACTACGGGGAGGACGACTATCC
CATCGTGAGGCTGCTCCGAGACCCAGTCCATGTGGAGGTCCGGCTTCTGCGGAGGACAGACCCCAACCTGGTCCTGCTGC
TGCACCAGTGCTGGGGCGCTCCCAGTGCCAACCCCTTCCAGCAGCCCCAGTGGCCCATTCTGTCAGATGGATGCCCTTTC
GAGGGCGACAGCTACAGAACCCAAATGGTAGCCTTGGATGGGGCCACACCTTTCCAGTCTCACTACCAGAGATTCACTGT
TGCCACCTTCGCCCTCCTGGACTCGGGCTCCCAGAGAGCCCTCAGAGGACCGGTTTACTTGTTCTGCAGTGCCTCTGCCT
GCCACAGCTCAGGGCTGGAGACTTGCTCCACTGTGTGCAGCGCTGGGACTGCAAGACAGCGACGATCCTCAGGTCACCGT
AATGACACTGCCAGGCCCCAGGACATCGTGAGCTCTCCGGGGCCAGTGGGCTTTGAGGATTCTTATGGGCAGGAGCCCAC
ACTTGGGCCCACAGACTCCAATGGGAACTCCAGCCTGAGGCCTCTCCTTTGGATGGTCCTTTTGCTGCCAGCTGTTGCCC
TGGTCCTTGGGTTTGGTGTCTTTGTGGGCCTGAGCCAGACCTGGGTCCAGAAGCTCTGGGAA
>tarsier
TTGGCAGAAGGCTCGGCCATGACCTGGGCACGCCGTGCAGCCCTGCTGCTGCTGGTGGCCGCCCTGGCGCTGGGCCGGCG
GTCCCAACCCGAG---------------------CACAGCTATGACTGTGGGACCAAGGGCATGCAGCTGCTGGTGTTCC
CCAGGCCAGGCCAGACTGTCCACTTCAAGGTGGTGGATGAGTTTGGGAACCGATTTGAGGTGAATAACTGCTCTGTCTGC
TACCACTGGGTCACCTCCGAGCCCCGGGAGCCTGCAGTCTTCTCGGCTGATTACAAAGGCCGCCACATGCAGCAGAAGGG
TGGGCGTTTCCACCTGAGGATGTTCGTGGAGAGCATGCAGCCCGACCATCAGGTGGATGTGGCACAGGACACCGCTCTGA
CCTATCCCAAACCTGACCCCACCTGGGTCCCGGACTCCTACCCGGCACCACCCACCGAGTTCTCACTCTCTGCCCCTAAT
AGC---TCTTTCTCCCCCTCCTCCGGCCAC---GCCCCCGGGGCC---CACCCT------------CTGGACAAAGAGCA
CAGCTCTATCCACCCAAGCGCTTCCTCTTCCTCCTCCAGACTTGGGCCTGCCCACCCCACCCTGGCTCAACTCCTCGGGG
GCACCTTGGGACCCTGGGAAGTG---------GACGAACCAGGTACCCATCTGACCCAGGAACAGTGCCGGGTGGCCTCC
GGGCCCATCCCCTGCATCATG---AGTGGCCCAAAGGAGTCCTGTCAGCAGGCTGACTGCTGCTATGACAACATCAGAGA
GGTTCCCTGCTATTATGGCAACACAGCTACCATCCAGTGCTTGAGAAACGGCTCCTTCATCCTGGTGGTGTCCCAAGAAA
TGGCCTTGACACACCGGATCACGCTGGCCAGCGTCCACCTGGCCTACACCCCCGCCAGCTGCCTCCCAACACGGCAAACG
GATGCATCTGTGGTCTTCCACTTCCCTCCCACCCACTGTGGCACCACAGCACAGGTGGCAAGGAGGGGACTCTCATTTAA
TGAGAACCTGGTGTCTGACATCCACATCCGAAAGGGGCCACGGGGCTCCATCACACGGGACTCTGACTCTCTCCTCCCCA
CTGTCTTGCATGTGAACTTCAGTGACTTCCTGCCCTTGCAGGCATCTGTCTGCCCACCCCCAATGCCCGGCCCTGTGACC
CAGCCCGGCCCCCTGTGGCCGGAGCTGTGGATCACCAAGGACGAGACTTTCAGGTCCTGCTACGGACAGGGGGACTATCC
CATCCTGAGGCTGCTCCAAGAACCGGTCCACATGGAGGTCCGGCTTCTGCGGAGGACAGACCCTGGCCTGGTCCTGGTGC
TGCACCAATGCTGGGGCACTCCCAGTGCCAACCCCTTCCAGCAGTCCCAGTGGCCTGTCCTGTTGAAAGGGTGTCCTTTT
GAGGGCGACAGCTACAGAACCCGAAGGGTGGCCCTGGACGGGGCGGCACCCTTCCCATCGCACTACCAGCGCTTCACCAT
CACCACCTTTGCCCTCCTGGACTCGGGCTCCCAGAGGGCCCTCAGGGGGCCGGTGTACTTCTTCTGCAGCGCCTCTGCCT
GCCAGCGCTTGGGGCCGGAGATGTGCGGCATCGCCTGCAGCACCAGGACTGCCGGTTGGCAC------------------
---------AGCCGGGCCCAGGACATCATGAGCGCTCCAGGGCCTGTGGGCTTTGAGGATGCTTACGGGCAGGAGCCCAC
GCTGGGGCCTATGGGCTCCAACAGGAACCCCAGCCCAAGGCCACTCCTCTGGGTGGTCCCGCTGCTGCTGACTGTTGCCC
AGGTTCTAGGGGTTGGTGTCTTTGCAGCCCTGAGCCAGACT---------------------
>vervet
ATGGCAGGAGGCTCAGCCACTACCTGGGGTTACCGTGTGGCCCTACTGCTGCTGGTCGCCACCCTGGGGCTGGGTAGGCG
GCTCCAGCCTGACCCTGGCCTCCCAGGCCTCCGGCACAGCTACGACTGTGGGATCAAGGGAATGCAGCTGCTGGTGTTCC
CCAGGCCAGGCCAGACTCTCCGCTTCAAGGTGGTGGATGAATTTGGGAACCGATTTGATGTCAACAACTGCTCCATCTGC
TACCACTGGGTCACCTCCAGGCCGCAGGAGCCTGCAGTCTTCTCGGCTGATTACAGAGGCTGCCACGTGCTGGAGAAGAA
TGGGCGTTTCCACCTGAGAGTGTTCATGGAGGCTGTGCTGCCCGATGGTCATGTGGATGTGGCACAAGACACTACCCTGA
TCTGTCCCAAACCTGACCACTCCTGGACTCCAGACTCCCAGCTGGCACCCCCCACCATGTTCTCTGTCTCGACTCCGCAA
ACCCTTCCCTCCCTCCCCACCTCTGGCCACACCTCACCAGGCTCTGGCCATGCCTTTCCCAGCCCATTGGACCCAGGGCA
CAGCTCTGTCCACCCAACCCCTGCTTTACCATCCCCTGGACCTGGACCTGCCCTCGCCACCCTGGCTCAACACCACCGGG
GCCCCTTGGAACACTGGGATGTGAACAAACCAGATTACATGACAACCCACCTGAGCCAGGAGCAGTGCCAGGTGGCCTCG
GGGCACCTCCCCTGCATCGTGAGAAGAACTTCGAAGGAAGCCTGTCAGCGGGCTGGCTGCTGCTATGACAACACCAGAGA
GGTTCCCTGTTACTATGGCAACACAGCTACTCTCCAGTGCTTCAGAGATGGCTACTTCATCCTTGTGGTGTCCCAAGAAG
TGGCCTTGACACACAGGATCACACTGGCCAACGTCCACCTGGCCTACGCCCCCACCAGCTGCTCCCCAACACAGCACACG
GAAGCTTTCGTGGTCTTCTACTTCCCTCTCAGCCACTGTGGAACCACAGTGCAGGTGGCTGGCGACCAGCTCATCTATGA
GAACTGGCTGGTGTCTGGCATCCACGTCCGAAAGGGGCCACAGGGTTCCATCACACGGGACAGCACCTTCCAGCTTCATG
TGCGCTGCGTCTTCAACGCCAGTGACTTCCTGCCCATTCGGGCGTCCATTTACCCACCCCTGTCGCCTGCCCCTGTGACC
CAGCCTGGCCCCCTGCGACTTGAACTGCGGATCGCCAAGGATGAGACCTTCAGCTCCTACTATGGGGAGGACGACTATCC
CATCGTGAGGCTGCTCCGAGAACCAGTCCACGTGGAGGTCCGGCTTCTGCAGAGGACAGACCCCAACCTGGTCCTGCTGC
TGCACCAGTGCTGGGGCGCTCCCAGTGCCAACCCCTTCCAGCAGCCCCAGTGGCCCATTCTGTCAGACGGATGCCCTTTC
GAGGGCGACAGCTACAGAACCCAAATGGTAGCCTTGGATGGGGCCACACCTTTCCAGTCTCACTACCAGAGATTCACTGT
TGCCACCTTCGCCCTCCTGGACTCGGGCTCCCAGAGAGCCCTCAGAGGACCGGTTTACTTGTTCTGCAGCGCCTCTGCCT
GCCATACCTCAGGGCTGGAGACTTGCTCCAGTGTGTGCAGCGCTGGGACTGCAAGACAGCGACGATCCTCAGGTCACCGT
AATGACACTGCCAGGCCCCAGGACATCGTGAGCTCTCCGGGGCCAGTGGGCTTTGAGGATTCTTATGGGCAGGAGCCCAC
ACTTGGGCCCACAGACTCCAATGGGAACTCCAGCCTGAGGCCTCTCCTTTGGATGGTCCTTTTGCTGCCAGCTGTTGCCC
TGGTCCTTGGGTTTGGTGTCTTTGTGGGCCTGAGCCAGACGTGGGTCCAGAAACTCTGGGAA
>red_colobus
ATGGCAGGAGGCTCAGCCACTACCTGGGGTTACCGTGTGGCCCTACTGCTGCTGGTCGCCACCCTGGGGCTGGGTAGGCG
GCTCCAGCCTGACCCTGGCCTCCCAGGCCTCCGGCACAGCTACGACTGTGGGATCAAGGGAATGCAGCTGCTGGTGTTCC
CCAGGCCAGGCCAGACTCTCCGCTTCAAGGTGGTGGATGAATTTGGGAACCGATTTGATGTCAACAACTGCTCCATCTGC
TACCACTGGGTCACCTCCAGGCCGCAGGAGCCTGCAGTCTTCTCGGCTGATTACAGAGGCTGCCACGTGCTGGAGAAGGA
TGGGCGTTTCCACCTGAGCGTGTTCATGGAGGCTGTGCTGCCCAATGGTCGTGTGGATGTGGCACAAGACACTACCCTGA
TCTGTCCCAAACCTGACCACTCCTGGACTCCGGACTCCCAGCTGGCACCACCCACCATGTTCTCTGTCTCGACTCCACAA
ACCCTTCCCTCCCTCCCCACCTCTGGCCACACCTCACCAGGCTCTGGCCATGCCTTTCCCAGCCCACTGGACCCAGGGCA
CAGCTCTGTCCACCCAACCCCTGCTTTACCATCCCCTGGACCTGGACCTGCCCTCGCCACCCTGGCTCAACCCCACTGGG
GCCCCTTGGAACACTGGGATGTGAACAAACCAGATTACATAGGTACCCACCTGAGCCAGGAGCAGTGCCAAGTGGCCTCG
GGGCACCTCCCCTGCATCGTGAGAAGAACTTCAAAGGAAGCCTGTCAGCAGGCTGGCTGCTGCTATGACAACACCAGAGA
GGTTCCCTGTTACTATGGCAACACAGCTACTCTCCAGTGCTTCAGCGATGGCTACGTCATCCTTGTGGTGTCCCAAGAAA
TGGCCTTGACACACAGGATCACACTGGCCAACGTCCACCTGGCCTACGCCCCCACCGGCTGCTCCCCAACACAGCACACG
GAAGCTTTCGTGGTCTTCTACTTCCCTCTCACCCACTGTGGAACCACAGTGCAGGTGGCTGGCGACCAGCTCATCTATGA
GAACTGGCTGGTGTCTGGCATCCACGTCCGAAAGGGGCCACAGGGTTCCATCACACGGGACAGCACGTTCCAGCTTCATG
TGCGCTGCGTCTTCAACGCCAGTGACTTCCTGCCCATTCGGGCGTCCATTTTCCCACCCCCGTCGCCTGCCCCTGTGACC
CAGCCCGGCCCCCTGCGACTTGAACTGCGGATCGCCAAGGACAAGACCTTCAGCGCCTACTACGGGGAGGACGACTATCC
CATCGTGAGGCTGCTCCGAGAACCAGTCCATGTGGAGGTCCGGCTTCTGCAGAGGACAGACCCCAACCTGGTCCTGCTGC
TGCACCAGTGCTGGGGCGCTCCCAGTGCCAACCCCTTCCAGCAGCCCCAGTGGCCCATTCTGTCAGACGGATGCCCTTTC
GAGGGCGACAGCTACAGAACCCAAATGGTAGCCTTGGATGGGGCCACACCTTTCCAGTCTCACTACCAGAGATTCACTGT
TGCCACCTTCGCCCTCCTGGACTCGGGCTCCCAGAGAGCCCTCAGAGGACCGGTTTACTTGTTCTGCAGCGCCTCTGCCT
GCCACACCTCAGGGCTGGAGACTTGCTCCAGTGCGTGCAGCGCTGGGACTGCAAGACAGCGACGATCCTCAGGTCCCCGT
AATGACACTGCCAGGCCCCAGGACATCGTGAGCTCTCCGGGGCCAGTGGGCTTTGAGGATTCTGATGGGCAGGAGCCCAC
ACTTGGGCCCACAGACTCCAATGGGAACTCCAGCCTGAGGCCTCTCCTTTGGATGGTCCTTTTGCTGCCAGCTGTTGCCC
TGGTCCTTGGGTTTGGTGTCTTTGTGGGCCTGAGCCAGACCTGGGTCAAGCAGCTCTGGGAA
((tarsier,((Bolivian_squirrel_monkey,capuchin),(Mas_night_monkey),(((((human,(chimpanzee,bonobo)),gorilla),orangutan),gibbon),(((((sooty_mangabey,drill),olive_baboon),((macaque,crab-eating_macaque),pig-tailed_macaque)),vervet),((red_colobus,Angola_colobus),(black_snub-nosed_monkey,golden_snub-nosed_monkey)))))));
