# Supplementary material for: Molecular evolution of mammalian genes with epistatic interactions in fertilization
Source: BMC Evol Biol. 2019 Jul 25;19:154. doi: 10.1186/s12862-019-1480-6 (PMC6659299; doi:10.1186/s12862-019-1480-6)
Supplement: Supplementary file 2 — Appendix S2. Input files for codon model analyses (alignments, Newick strings) in fasta format (ZIP 91 kb) [file 12862_2019_1480_MOESM2_ESM.zip › AdditionalFile2/4.Zp2_Glires.txt]

>pika
CCAGGCACTGTTACTTGCGGTGAAAATGAAATAATAGTGAGATTTCCCAGCCATGGTGGCACCGAGACATGGCTTGCATC
TGTGGTAGACCCCCAGGGTGGTGAACTGTTGAACTGTTCATATATCTTGGACCCAGAGGGGCCAACTCTAACAGCCCCAT
ATGAGGCCTGTGCCAAGACAGTGCATGGCGGACACCAGATGAGCATCAGAGTCACAGACAGTAGCTCTGTTCTAAATCGT
GGGGGTGTCGTGTATCAGTTCTTCTGTCCAGCTACGCAACAGATCTTTGAACTTTCAAAATCCATAATCTGCACTGAGGA
CTCCGTGTCTCTTTCTTTCCCACACATTCCTACTGACTTT---GACAGCATTATGAACCAATCCCAGATGGGATGGATGA
TTGAGATTGGTCATGATCCAAGAACCCAAACTCTGACTCTAAAGGAGGCCCTAGGACAAGGATTTGGTATCCTGATTGAC
---AACAAGTTGACCCTCAATGTGCCATTCAATGCCACTGGAGTGACTCACTATGTGGAAGGTGACAGCCATCTCCACCT
AATACTTCTGAAGCTTTCACATGTGTCTCCTGGACGGATGATCGCCTTCTCATCACAGGCCATTTGTTTGTCAGGTCCT-
--GTGTCTTGTAATGCTACGCATATGACTCTTACCATACCAGAGTTCCCTGGGAAGTTAACATCTGTGAACATTGAAAAC
AGAAACATTGCAGTGAGCCAGCTGCACCATAACGGGATTGATGTGGAAGCTGCCAACGGCTTGAGACTGCATTTCAGCAA
GACTCTACTCAGAACAAAATTTTCTGGAAAATGCCTCCACAATCGGTTCTACATATCTTCACTCAAGTTGACCTTTAACT
TGCAACGGGATACAGTGTCCACAGTGATTAATCCTGAGTGCTTTTGTGACTCACCAGTTTCTATAGGTGAACTTTGTACC
CAGGATGGATTTATGGACTTTGAGGTCTACACCCACCAAACCAAACCAGCTCTCAATTTGGATACCCTCAGGGTAGGAAA
TTCATCCTGTCAACCTGTCTTCAAGGCCCAGTCTCAGGGGATGGTAAGGTTTCACATACCCCTGAATGGATGTGGAACAA
AACATAAGTTAAAAGATGAGAAAGTCATCTATGAAAATGAAGTTCATGCTCTCTGGGAAAATCTTCCTCCAAGCAAAATA
TCCAGAGACAGTGAATTCAGAATGACAGTGAAGTGCTACTATAATAGACAAGATGTGCTACTCAATGCCAATGTCAAACA
CCTTCTTCCTCCAGTGGCCTCAGTGAAACCAGGTCTGCTTGCTTTGAGCTTGCAAACCTACCCAGATCCGTCCTACCAAC
AGCCTTACAGGGTCAATGAGTACCCCATAGTGAAATACCTCCGCCAACCAATTTACATGGAAGTAAGAGTCCTAAATAGA
AATGACCCCAACATTAAGCTGGTGTTGGATGACTGCTGGGCAACATCTTCAATGGACCCAACCTCTCTACCCAAGTGGAA
TATTGTTATGGATGGTTGTGAATACAACCTGGACAACTATCAAACTACCTTTCATCCAGTTGGCTCTTCTGTGACCCATC
CTTATCACTATCAGAGGTTTGATGTGAAGACCTTTGCCTTTGTATCACAGGCCCAAGTGCTGTCTAGCCTGGTCTATTTC
CACTGCAGTGCCTTAATCTGCAATCAACACTCTCCCGACTCTCCTCTGTGTTCTGTGACTTGCCCTGCGTCATCTAGACA
CAGGCGA
>rabbit
CCAGGAACTGTCACCTGTAACGAAAATGAAATAATGGTAGAGTTTCCCAGCTATGTTGGCACCAAGACATTGCATGCATC
TGTGGTAGATCCCCTTGGTGTTGAAATGCTGAACTGTACCTATATCCTGGACCCAGAAAAGCTAACTTTAAGAGTTCCAT
ATAAGGCCTGTACCAGGGCAGTGCACGGCGGACACCAGATGAGCATCAGAGTCATGAACAACAGTGCTGCTTTAAGACAC
ACAGATGTCGAGTATCAGTTCTTCTGCCCA---------CAGACCCTGGAGTTCTCAAAATCGGCAGCCTGCACTAAGGA
TTTCATGTCTCTTTCCTTTCCACGTATTCCTACTGGCCTTGGTGATAGCACTATGAATGAATCTCAGATGGGATGGATGG
TTCAGGCTGGTCATGGTCCAGGAGCCCAAACTCTGAGCCTGGAGGAGGCCAAAGGACAAGGATTTGGTGTCCTGATTGAT
GACAACAAGATGACCCTCAGTGTGCTACTCAATGCCACTGGAGTGACTCACTATGTGGAAGGTACCAGTCATCTCCACAC
CATGTTTCTGAAGCTTTCATTGGTATCTCCTGGACAGAAGATGACTTTCCCATCACGAGCTATTTGTCTGTCAGGTCCT-
--GTGACTTGTAATGCTACGCATATGACTCTTACCATACCAGAATTTCCTGGGAAGCTAGAGTCTGTGAGCATTGAAAAT
AGGAACATCACAGTGAGCCAGCTGCATGACCAAGGGATTGATGTAGAAGCAATAAATGGCTTAAGACTGCATTTCAGCAA
AACTGTTCTCAAAACAAAATTTTCTGAAAAATGCCTCCATGATCAGCTCTACATATCTTCACTCAAGTTGACCTTTAACT
TGGAACTGGATACAGTATCCACAGTGATTAATCCCGAGTGCCCTTGTGACTCACCAGCTTCTATAGGTGAGCTTTGCACC
CAGGATGGGTTTATGGACTTTGAGGTCTACACCCACCAAACCAAACCAGCTCTCAACTTGGATACCCTTAGGGTAGGAAG
TTCATCCTGCCAACCTGTCTTCAAGGCTCAGTCTCAGGGGCTGGTAAGGTTTCGCATTCCTCTGAACGGATGTGGAACAA
GACACAAGTTTGAAGATGAGAAAGTCATCTATGAAAATGAAGTACATGCTCTCTGGGAAAATCTCCCTCCAAGCAAAATA
TCCAGAGATAGTGAATTCAGAATGACAGTGCAGTGCTATTACACCAGAGATGACATGCTACTCAATGCCAATATCAAAAG
TCTTCCTCCTCCTGTGGCCTCAGTGAAGCCAGGTCCACTTGCTTTGAGCCTGCAAACCTACCCAGATGAGTCCTATCAAC
AGCCTTACAGGGTCAATGAGTACCCTATAGTGAAATACCTCCGCCAACCAATTTACATGGAAGTGAGAGTCCTAAATAGA
AATGACCCCAATATCAAGCTGGCCCTAGATGACTGCTGGGCAACATCTTCCATGGACCCAGCATCTCTCCCCAAGTGGAG
TATTGTCATGGACGGCTGTGAGTATAGCCTGGACAACTATCAAACTAACTTCCACCCAGTTGGCTCCTCTGTGACCTATC
CTGAGCACTACCAGAGGTTTGATGTGAAGACCTTTGCCTTTGTATCAGAGGCCCAAGCACGCTCTAGCCTGGTCTACTTC
CACTGCAGTGCCTTAATCTGCAATCAACACTATCCTGACTCTCCTTTGTGCTCTGTGACTTGCCCTGGGTCATCTAGACA
CAGGCGA
>lesser_Egyptian_jerboa
CCAGGCACTGTCATTTGCGATGAAAATGAAACAACAGTCAAGTTTCTAGGCAGTATTGACGCTGAGATGTGGCATCCATC
TGTGGTTGATGCTTCAGGAGTTAAGATGCTGAATTGTGTCTATGGCGTGGAACCAGAAAATCTCACCCTGAAGGTCCCAT
ACGAGAACTGTACCAAGAGAGTGCTTGGAGGGTACCAGATGAACATCAGAGTACAGGAGAACAGTACCAACACAGGACAC
GGGGAAAGTGTGTACAAGTTCTTCTGTCCAGTTATGCATGAGATTCACGAGCTTCCAGAATCCACAGTCTGCATGAAGGA
CTTCGTATCTGTAAGTGAACACCAGTCTATTAAACAACTTTGTTTCCTTCAGGCAGACACATCTGGTATGGGATGGATTG
TTGAAGTTGGAAATGGCACAGAAGCCCACACCCTGACCCTGAAGGACGCCTTAAGACAAGGGTTTAATCTCGTAATAGAC
AGCCAAAGCATGAACCTCCATGTACCATTCAATGCCACTGGAATAAGTCACTACATGAAAAATACCAGTCATCTCTTCAT
GGTGTTCCTGAAGTTTTCATTTGTCTCCCCTGCGCAGAAGATCACCTTCTCATCACGAGCTCTTTGTGTATCGGATCTTT
CTGTGGCTTGTAATGTCACACACATGACTCTTGCCATACCAGAATTCCCTGGGAAGCTGAAATCTGTGAGCATTGAAAAT
AGGAACATCCTCCTGAGCCAACTGCCTGACAATGGGATCTACAGAGAAGAAACAAATGGCTTGATGTTGCATTTCCACAA
AACTCTTCTGAAGACAAAATCCTCTGAAAAATGCCCACTGGATCAGTTCTACTTATCTTCACTCAAGTTGACCTTTGACT
TCCAACTGGATATGCTATCCATGGTGACTGATTCCGAGTGTCCTTGTGAGTCACCAGTCTCTATAGGTGAGCTATGCACC
CAGGATGGGTTTATGAACTTTGAGATCTACAGCAACCAGACAAGACCAGCGCTGAACTTGGCTTCTCTCATGGTGGGAAA
CTCGTCATGCCATCCAATCTTCAAGGCTCAGTCTCGGGGCCTCGTGAGGTTTCACATACCTCTGAATGGATGTGGAACAA
GACAGAAATTTGAAGGTGATAAAGTTGTCTATGAAAATGAAATTCATGCACTCTGGAAAAACCTACCACCAAGCATCATA
TTTCGAGACAGTGAGTTCAGAATGACAGTAAAGTGCCATTACACCAGGGATAGCCTACTACTAAATGCCAATATCAAAAG
TCTTCCTCCTCCAGTGGCTTCTGTGAAACATGGTCCCCTTGTGCTAATCTTACAAACCTACCCAGACAAATCCTACCAAC
GACCCTACAGGAAGGAAGAGTACCCTCTAGTGCGATACCTCCGCCAGCCAATTTACATGGAAGTAGCCGTCCTGAACAGG
GATGATTCCAATATCAAGCTGGTCTTGGATGACTGTTGGGCAACATCCTCCAAGGACCCTGCCTCTCTCCCCCAGTGGCA
TATTGTTGTAGATGGCTGTGAATATGACCTGGACAACTACAGAACTACCTTCCATCCAGCCAGCTCCTCTGAGACCTATC
CTGACCACTCTCAGAGGTTTGATGTGAAGACCTTTGCCTTCGTGTCAGAGGCTCAGGGTTTCTCTAGCCTGGTCTACTTC
CACTGCAGTGCCTTGATCTGCAGTCAAGCCTCTCCCGACTCCCCTCTGTGCTCTGTGATTTGCCCTGCCTCATCTAGGAA
CAAACGA
>house_mouse
CCAGGCACTCTCATTTGTGACAAAGACGAAGTGAGAATTGAATTTTCAAGCAGATTTGACATGGAAAAATGGAATCCTTC
TGTGGTGGATACCCTTGGTAGTGAAATTTTGAACTGCACTTATGCTCTGGACTTGGAAAGGTTCGTCCTGAAGTTCCCTT
ACGAGACCTGCACTATAAAAGTGGTTGGTGGATACCAGGTGAACATCAGAGTGGGGGACACCACCACTGATGTGAGATAT
AAAGATGACATGTATCATTTCTTCTGTCCAGCTATTCAAGAGACCCATGAGATTTCAGAAATTGTTGTCTGCAGGAGAGA
TCTAATATCTTTTTCTTTCCCACAACTTTTCTCTAGGCTTGCTGATGAAAACCAGAATGTATCTGAGATGGGATGGATTG
TTAAGATTGGCAATGGTACAAGAGCCCACATTCTGCCCTTGAAGGATGCCATAGTACAAGGATTTAATCTTCTGATTGAC
AGCCAGAAAGTAACTCTCCACGTGCCAGCCAATGCTACTGGAATAGTTCACTATGTGCAAGAGAGCAGCTATCTCTATAC
TGTGCAGCTGGAGCTCTTGTTCTCAACCACTGGGCAGAAGATCGTCTTCTCATCACACGCTATCTGCGCACCAGATCTTT
CTGTGGCTTGTAATGCTACACACATGACTCTCACTATACCAGAATTTCCTGGGAAGCTAGAGTCTGTGGACTTTGGACAA
TGGAGCATCCCTGAGGACCAATGGCATGCCAATGGAATTGACAAAGAAGCAACAAATGGCTTGAGATTGAATTTCAGAAA
ATCTCTCCTGAAAACTAAACCCTCTGAAAAATGTCCATTCTACCAGTTCTACCTCTCTTCACTCAAGCTGACCTTCTACT
TCCAAGGGAACATGCTATCCACAGTGATAGATCCTGAGTGCCACTGTGAGTCACCAGTCTCTATAGATGAACTGTGTGCA
CAGGATGGGTTTATGGACTTTGAGGTCTACAGCCACCAAACAAAACCCGCACTGAACCTGGACACCCTCCTGGTGGGAAA
TTCCTCTTGCCAGCCTATTTTCAAGGTGCAGTCTGTGGGGCTTGCAAGGTTTCACATACCTCTGAATGGATGTGGAACAA
GGCAGAAATTTGAAGGTGATAAAGTCATCTATGAGAATGAAATACATGCTCTCTGGGAAAACCCACCCTCCAACATTGTA
TTCAGAAACAGCGAGTTCAGGATGACAGTAAGATGCTATTACATCAGAGACAGTATGCTACTAAATGCCCATGTCAAAGG
ACATCCTTCTCCAGAGGCCTTTGTAAAGCCAGGCCCACTGGTGTTGGTCCTACAAACATACCCAGACCAATCCTACCAAC
GGCCTTACAGGAAGGATGAGTACCCTCTAGTGAGGTACCTCCGCCAGCCAATCTACATGGAAGTGAAGGTCTTGAGCAGG
AACGATCCCAACATCAAGCTGGTCTTAGATGACTGCTGGGCAACTTCTTCTGAGGACCCGGCCTCTGCGCCTCAGTGGCA
GATTGTCATGGATGGCTGTGAATATGAACTGGACAACTACCGCACTACTTTCCACCCAGCTGGCTCCTCTGCAGCCCATT
CCGGTCACTACCAGAGGTTTGATGTGAAGACTTTTGCCTTTGTATCAGAGGCACGGGGGCTCTCCAGCCTGATCTACTTC
CACTGCAGTGCCTTGATCTGTAACCAAGTCTCTCTTGACTCCCCTCTGTGCTCTGTGACTTGCCCTGCATCACTGAGGAG
CAAACGA
>Ryukyu_mouse
CCAGGCACTCTCATTTGTGATAAAGACGAAGTGAGAATTGAATTTTCAAGCAGATTTGACATGGAAAAATGGAATCCTTC
TTTGGTGGATACCTTTGGTAATGAAATTTTGAACTGCACTTATGCTCTGGACTTGGAAAAGTTCGTCCTGAAGTTCCCTT
ATGAGACCTGTACTATAAAAGTGGTTGGTGGATACCAGGTGAACATCAGAGTGGGGGACACAAACACTGATGTGAGATAT
AAAGACGACATGCATCATTTCTTCTGTCCAGCTATTCAAGAGATCCATGAGATTTCAGAAATTGTTGTCTGCAGGAGGGA
TCTAATATCTTTTTCTTTCCCACAACTTTTCTCTAGGCATGCTGATGAAAATCAGAATGTATCTGAGATGGGATGGATTG
TTAAGATTGGCAATGGTACAAGAGCCAACATTCTGCCCTTGAAGGATGCCATAGTACAAGGATTTAATCTTCTGATTGAC
AGCCAGAAAGTAACTCTCCACGTGCCAGCCAATGCTACTGGAATAGTTCACTATGTGCAAGAGAGCAGCTATCTCTATAT
TGTGCAGCTGGAGCTCTTGTTCTCAACCACTGGGCAGAAGATCATCTTCTCGTCACACGCTATCTGCGCACCAGATCTTT
CTGTGGCTTGTAATGCTACACACATGACTCTTACTATACCAGAATTTCCTGGGAAGCTAGAGTCTGTGGACTTTGGACAA
TGGAGCATCCCTGAGGACCAATGGCATGCCAATGGAATTGACAAAGAAGCAACAAATGGCTTGAGATTGAATTTCAGAAA
ATCTCTCCTGAAAACTAAACCCTCTGAAAAATGTCCATTCTACCAGTTCTACCTCTCTTCACTCAAGCTGACCTTTTACT
TCCAAGGGAACATGCTATCCACAGTGATAGATCCTGAGTGCCACTGTGAGTCACCAGTCTCTATAGATGAACTGTGTGCA
CAGGATGGGTTTATGGACTTTGAGGTCTACAGTCACCAAACAAAACCCGCACTGAACCTGGACACCCTCCTGGTGGGAAA
TTCCTCTTGCCAGCCTATTTTCAAGGTCCAGTCTCTGGGGCTTGCAAGGTTTCACATACCTCTGAATGGATGTGGAACAA
GACAGAAATTTGAAGGTGATAAAGTCATCTATGAGAATGAAATACATGCTCTCTGGGAAAACCCACCCTCCAACATTATA
TTCAGAAACAGCGAGTTCAGGATGACAGTAAGATGCTATTACATCAGAGACAGTATGCTACTAAATGCCCATATCAAAGG
TCATTCTTCTCCAGAGGCCTTTGTAAAGCCAGGCCCACTGGTGTTGGTCCTACAAACATACCCAGACAAATCCTACCAAC
GACCTTATAGGAAGGATGAGTACCCTCTAGTGAGGTACCTCCGCCAGCCAATCTACATGGAAGTGACGGTTTTGAACAGG
AACGATCCCAACATCAAGCTGGTCTTAGATGACTGCTGGGCAACTTCGTCTGAGGACCCGACCTCTGTGCCCCAGTGGCA
GATTGTCCTGGATGGCTGTGAATATGAAATGGACAACTACCGCACTACTTTCCACCCAGCTGGCTCCTCTGCAGCCCATT
CCGGTCACTACCAGAGGTTTGATGTGAAGACTTTTGCCTTTGTGTCAGAGGCACGGGGGCTCTCCAGCCTGATCTACTTC
CACTGCAGTGCCTTGATCTGTAACCAAGTCTCTCTTGACTCCCCTCTGTGCTCTGTGACTTGCCCTGCATCACTGAGGAG
CAAACGA
>shrew_mouse
CCAGGCACTCTCATTTGTGATAAAGACGAAGTGAGAGTTGAATTTTCAAGCAGATTTGACATTGAAAAATGGAATCCTTC
TGTGGTGGATACCTTTGGTAATGAAATTTTGAACTGCACTTATGCTCTGGACTTGGAAAAGTTCATCCTGAAGTTCCCTT
ATGAGACCTGTACTATAAAAGTGATTGGTGGATACCAGGTGAACATCAGAGTGGGGGACACCAGCACTGATGTGAGATAT
AAAGACGACATGCATCATTTTTTCTGTCCAGCTATTCAAGGGGCCCATGAGATTTCAGAAATTGTTGTCTGCAGGAGGGA
TCTAGTATCTTTTTCTTTCCCACAACTTTTCTCTAGGCTTGCTGATGAAAATCAGAATGTATCTGAGATGGGATGGATTA
TTAAGATTGGCAACGGTACAAGAGCCCACATTCTGCCCTTGAAGGATGCCATAGTACAAGGATTCAATCTTCTGATTGAC
AGCCAGAAAGTAACTCTCCATGTGCCAGCCAATGCTACTGGAATAGCTCACTACGTGCAAGAGAACAGCTATCTCTATAC
TGTGCAGCTGGAGCTCTTGTTCTCAACTTCTGGACAGAAGATCGCCTTCTCTTCACAAGCTATCTGTGCACCAGATCTTT
CTGTGGCTTGTAATGCTACACACATGACTCTCACTATACCAGAATTTCCTGGGAAGCTAGAGTCTGTGGACTTTGGACAA
AGGAGCATCCCTGAGGACCAATGGCATGCCAATGGAATTGACAAAGAAGCAACAAATGGCTTGAGATTGCATTTCAGAAA
ATCTCTCCTGAAAACAAAACCCTCTGGAAAATGTCCATTCTACCAGTTCTACCTCTCTTCACTGGAGCTGACCTTTTACT
TCCAAGGGAACATGCTATCCACAGTGATAGATCCCGAGTGCCACTGTGAGTCGCCAGTCTCTATAGACGAACTGTGTGCA
CAGGATGGCTTTATGGACTTTGAGGTCTACAGCCACCAAACAAAACCCGCACTGAACCTGGACACCCTCCTGGTGGGAAA
TTCTTCCTGCCAGCCTATTTTCAAGGTCCAGTCTCTGGGGCTTGCAAGGTTTCACATACCTCTGAATGGATGTGGAACAC
GACAGAAATTTGAAGGTGATAAAGTCATCTATGAGAATGAAATACACGCTCTATGGGAAAACCCACCCTCCAACATTGTA
TTCAGAAACAGCGAGTTCAGGATGACAGTAAGATGCTATTACGTCAGAGACAGTATGCTACTAAATGCCCATATCAAAAG
CCATTCTTCTCCAGAGGCCTTTGTAAAGCCAGGCCCACTGGTGTTGGTCCTACAAACATACCCAGACAAATCCTACCAAC
GACCTTACAGGAAGGATGAGTACCCTCTAGTGAGGTACCTCCGCCAGCCAATCTACATGGAAGTGACTGTCTTGAACAGG
AACGATCCCAACATCAAGCTGGTCTTGGATGACTGCTGGGCAACTTCTTCTGAGGACCCGGCCTCTGTCCCCCAGTGGCA
GATTGTCATGGATGGCTGTGAATATGAACTGGACAACTATCGCACTACTTTCCACCCAGCTGGCTTCTCTGCAGCCCATT
CCAGTCACTACCAGAGGTTTGATGTGAAGACTTTTGCCTTTGTGTCAGAGGCACGGGGGCTCTCCAGCCTGATCTACTTC
CACTGCAGTGCCTTGATCTGTAACCAAGTCTCTCTTGATTCCCCTCTGTGCTCTGTGACTTGCCCTGCACCACTGCGGAG
CAAACGA
>rat
CCAGGCACTCTCATTTGTGATAAAGATGAAGTGAGAGTAGAATTTTCAAGCAGATTTGACATGGAAAAGTGGAATCCTTC
CTTGGTGGATACCTTTGGTAATGAAATTTCGAACTGCACTTATGCTCTGGACTTGGAAAAGTTTATCCTGAAATTCCCTT
ACGAGACCTGTACTATAAAAGTGATTGGTGGATACCAGGTGAACATCAGAGTGCAGGACACCAATGCTGATGTAAGCTAT
AAAGATGACGTGCATCACTTTTTCTGCCCAGCTATTCAAGAGATTCATGAGGTCTCAGAAATTGTTGTCTGCATGGAGGA
TCTCATATCTTTTTCTTTCCCACAACTTTTCTCTAGGCTTGCTGATGAAAATCAGAATGTATCTGAGATGGGATGGATTA
TTAAGATTGGCAATGGTACAAGAGTCCACACTCTGCCCCTGAAGGATGCTATAGTACAAGGATTTAATCTCCTGATTGAC
AGCCAGAAAATAACCCTCCATGTGCCAGCCAATGCTACCGGAGTAGCTCACTATGTGCAAGAGAGCAGCTATCTCTATAC
TGTACAGCTGAAGCTCTTGTTCTCAAGTCCTGGGCAGAAGATCACCTTCTCTTCACAAGCTATCTGTGCACCAGATCTTT
CTGTGGCTTGTAATGCGACACACATGAGTCTTACTATACCAGAATTTCCTGGGAAGCTAAAATCTGTGGGCTTTGGACAA
AGGAACATCCCCGAGGATCAATGGCATGCCAATGGGATTGACAAAGAAGCAACAAATGGCTTGAGACTGCATTTCAGAAA
ATCTCTCTTGAAGACAAAACCCTCTGAAAAGTGTCCATTCTACCAGTTCTACTTCTCTTCACTCGAGCTGACCTTTAACT
TCCAAGGGGACATGCTATCCACAGTGATTGATCCCGAGTGCCACTGTGAGTCACCGGTCTCCATAGATGAACTGTGTACA
CGGGATGGGTTTATGGACTTTGAGGTCTACAGCCACCAAACAAAACCTGCACTAAACCTGGAGAGCCTCCTGGTGGGAAA
CTCCTCCTGCCAGCCTATTTTCAAGGTTCAGTCTCTGGGGCTTGCAAGATTTCACATACCTCTGAATGGATGTGGAACAC
GACAGAAATTTGAAGGTGATAAAGTCATCTATGAGAATGAAATCCATGCTCTCTGGGAAAATCCACCGTCAAACATTATT
TTCAGAAACAGTGAGTTCAGGATGACCGTGAGATGCCATTACATCAGAGACAGTATGCTACTAAGGGCCCATATCAAAAG
CCATTCTTCTCCAGTGGCCTCTGTAAAGCCAGGTCCACTAGCGTTGGTCCTACAAACCTACCCAGACATATCCTACCAAC
GGCCTTATAGGAAGAATGAGTACCCTCTAGTGAGGTACCTCCGCCAGCCCATCTACATGGAAGTGACAGTCTTGAATAGA
AATGATCCCAACATCAAGCTGGTTTTAGATGACTGCTGGGCAACAACTTTTGAGGACCCAGCCTCTGTCCCCCAGTGGCA
GATCATTATGGATGGCTGTGAATATGAACTGGACAATTACCGCACTACTTTCCACGCAGCCAACTCCTCTGCAGCCCATT
CTGGTCACTACCAGAGGTTTGATGTGAAGACTTTTGCCTTTGTGTCAGAGTCTCGGGGGCTCTCCAGCCTGATCTACTTC
CACTGCAGTGCCTTGATCTGTAACCAAGCC---------TCCCCTCTGTGCTCTGTGACTTGCCCTGCACCACTGAGGAA
CAAACGA
>deer_mouse
CCAGGCGCCGTCATTTGTGATGAAAACCAAGTGAGAGTTGAGTTTCCCAGCAGGTTCGACATGGAAAAATGGCGACCTTC
TGTGCCGGATGCCTCTGGGGTTGACATTTTGAACTGCACTTATGCCCTGGACTCAGAAAAGCTCATTATGAAGTTCCCTT
ATGAAACCTGTACTACAAGAGTT---GGTGGCTACCAGGTGAACATCAGAGTCCAGGACAACACTACTGATGGACAATAT
AAAGATGGCGTGTATCATTTCTTCTGTCCAGCTATTCAAGAGATCTTTGAGTTTTCAGAAGCCGTAGTCTGCACGAAGGA
TTTTGTGTATTTTTCCTTCCCACACATTTTCTCTAGGTTTGCTGATGATAATGAGAATGCATCGGAGACGGGCTGGATCA
TTAAGCTTGGCAATGGTACAAGAGCCCACACCCTGCCCCTGAAGGATGCCTTAAGACAAGGATTTAATCTTCTGATTGAC
AGCCAGAAAATAACCCTCGATGTGCCAGTCAATGCTACTGGAGTTGCTCACTATGTGCAAGGGAGCAGTCATCTCTACAC
TGTGCAGCTGAAGCTTTTGTTCTCATCTCCTGGGCAGAAGATCACCTTCTCCTCACAAGCTGTCTGTGCATCAGATCTTT
CTGTGGCTTGTAATGCTACACACATGACTCTCACCATACCAGAATTTCCTGGGAAGCTAAAGTCTGTGGGCTTTGGAAAA
AGGACCATCCCCGAGAGGCAATGGCATGCCAGTGGGATCGACAAAGAAGCAACAAATGGCTTGAGATTGCATTTCCAAAA
ACCTCTCCTGAAAACAAAACCCTCTGAAAAATGTCCACCCTATCAGTTCTACATCTCTTCACTCAAGCTGACCTTTTACC
TCCAACCGGACATGGTATCCATGGTGATTGATCCTGAGTGCCACTGTGAGTCACCAGTCTCTATAGATGAACTGTGTACA
CAGGATGGGTTTATGGACTTCGAGGTCTACAGCCACCAAACAAAACCTGCTCTGAACCTGGACACCCTCCTGGTGGGAAA
CTCGTCCTGTCAGCCTATCCTCAAGGCTCAGTCACAGGGGCTCGCACGGTTCCATATACCTCTGAATGGATGTGGAACAC
GTCAGAAATTTGAAGGTGATAAAGTCATCTATGAGAATGAAATACATGCTCTCTGGAAAAATCTACCACCAAGCATCATA
TTCAGGGATAGTGAGTTCAGAATGACAGTGAAGTGTCATTATATGCGAGACAGTATGCTACTAAATGCCAATATCAAAAG
CCTTCTTTCTCCAGTGGCCTCTGTAAAGCCAGGTCCACTAATGTTGGTCCTACAAACCTACCCAGACAAATCCTACCAAC
GACCTTATGGGAAGGATGAGTACCCTCTAGTGAGATACCTCCGCCAGCCCATCTACATGGAAGTGACTGTCTTGAACAGG
AATGATCCCAATATCAAGCTGGTCTTGGATGACTGCTGGGCAACATCTTCTAGGGACCCATCCTCTGTCCCCCAC-----
----------------TGTGAATATGAACTGGACAACTACCACACTACCTTCCATCCAGCTGGCTCCTCAGTGGTCCATC
CTGCTCACTACCAGAGGTTTGATGTGAAGACCTTTGCCTTCGTGTCAGAGGCACAGGCGCTCTCTAGC------------
------------CTGGTATGT------GGGTCCCTTGACTCCCCTCTG--------------------------------
-------
>Chinese_hamster
CCAGTCACTGTCACTTGCGATGAAAACGAAGTGAGACTTAAGTTTCCAAGCAGTTTTGACATGGAAAAATGGCAACCTTC
TGTGGTGGATACCTCTGGTGATAAAATTTTGAACTGCACTTATGCCCTGGACTCAGAAAAGCTCATCATGAAGTTTCCTT
ATGAACCCTGTGCTACAAGCGTATTTGGTGGGTACCAGGTGACCATCAGGGTCCAGGACAACAGTACTGAC------ATA
AAATCAGGCATGCATCATTTCTCCTGTCCGTTTATGAAAGAGATCCACGAGGTTTCAGAAGTCGTAGTCTGCACAAAGGA
CTTTGTATCTTTTTCCTTCCCATATGTTTTCTCTAAGCTTGCTGATGATGATCAGAATGCATCTGAGACAGGATGGATTG
TTAAGCTTGGCAATGGTACAAGAGTCCACACTTTGCCCCTGAAGGATGCCTTAATACAAGGATTTAGTCTTCTGATTGAC
ACCCGGAAGATAACCCTTGATGTGCCAATCAATGCTACTGGAGTCGCTCACTATGTGGTAGGGTTTTCACACCTCTCTAC
TGTGGAGCTGCAGCTTTTGTTCTCAATTCCTGGGCAGAAGGTCACCTTCTTCTCACAAGCTGTCTGTGCATCAGATCTTT
CTGTGGCTTGCAATGCTACACACATGACTCTCACCATACCAGAATTTCCTGGGAAGCTAAAGTCTGTGGACTTTGGAAAA
AGCAGCATCCCCGAGATGCAATGGCATGCCAATGGGATTGACAAAGAAGCAACAAATGGCTTGAGACTACATTTCAGAAA
AACTCTCCTGAAAACAAAACCCTCTGAAAAATGTCCACCCTATCAGTTCTACTTCTCTTCACTCAAGCTGAATTTTTACC
TCCAATCAGACATGGTATCCTTGGTGATTGATCCTGAGTGCCACTGTGAGTCACCAGTCTCTATAGATGAACTGTGTACA
CAGGATGGCTTTATGGACTTTGAGGTCTACAGCCACCAAACAAAACCTGCTCTGAACCTGGAGACCCTCCTGGTGGGAAA
CTCCTCCTGTCAGCCTAACTTCAAATCTCAGTCACAGGGCCTTGTACGGTTCCATATACCTCTGAATGGATGTGGAACGG
GACAGAAATTTGAAGGTGATAAAGTCATCTATGAGAATGAAATACATGCTCTCTGGAAAAATCTACCACCAAGCATCATA
TTCAGGGATAGTGAGTTCAGAATGACAGTGAGGTGTTATTACACCAAGGGCAGTGTGCCACTAAATGCCAATATCAAAAG
TCTTCTTTCTCCAGTGGCCTCTGTAAAGCCAGGTCCACTGATGTTGGTCCTGCAAACCTACCCAGACAAATCCTACCAAC
AACCTTATAGGAAGGATGAGTATCCTCTAGTGAGATACCTCCGCCAGCCAATCTACATGGAAGTGACTGTCTTGAACAGG
AATGATCCCAGTATCAAACTGGTCTTAGATGACTGCTGGGCAACATCTTCTAGGGACCCAGCCTCTGTCCCCCAC-----
----------------TGTGAATATGAACTGGACAACTACCGCACTACCTTCCATCCAGCTGGCTCCTCTGTGGTCCATC
CTACTCACTACCAGAGGTTTGACGTGAAGACCTTTGCCTTTGTATCAGAGGCACAGGGGCTCTCTAGCCTGATCTACTTC
CACTGCAGTGCCTTGATCTGCAACCGAGGGTCCCTTGACTCCCCTCTGTGCTCTGTGACTTGCCCTGCACCATTGAGGAG
CAAACGA
>golden_hamster
CCAGTCACTGTCTCTTGTGATGAAAATGAAGTGAGAGTTGCATTTCCAAGCAGTTTTGACATGGAAAAATGGCAACCTTC
TGTGGTGGATACCTCTGGTGTTGAAATTTTGAACTGCACTTATACTCTGGACTCAGAAAAGCTCCTCATGAAATTTCCTT
ATGAAAACTGTACTACAAGAACATTTGGTGGGTACCAGGTGACCATCAGGGTCCAGGACAATAGTACTGAA---------
---GAGGACGTGCATCATTTCTCCTGTCCACTTAAGAAAGAGATCCACGAGCGTTCAGAAGTCATAGTCTGCATGGAGGA
TTTTGTATCTTTTTCCTTCCCCTACGTTTTCTCTAAGTTGGCTGATGATGATCAGAATGCTTCTGAGACGGGATGGATTG
TTAATCTTGGCAATGGTACAAGAGTCCACAGACTGCCCCTGAAGGATGCCTTAAGACAAGGATTTAATTTTCTGATTGAC
ACCCGGAAAATAACCCTCGAAGTCCCATTCAATGCTACTGGAGTCGGTCACTATGTGCAAGGGAGAAGTCATCTCTATAC
TGTGCAACTGAAGCTCTTGTTCTCAATTCCTGAGCAGACGGTCACCTTCACCTCACAAGCTGTCTGTGCATCAGATCTTT
CTGTGGCTTGCAATGCTACACACATGACTCTCACCATACCAGAATTTCCTGGGAAGCTAACGTCTGTGGACTTTGGAAAA
AGCAGCATCCCCGAGATGCAATGGCATGCCAATGGGATCGACAAAGAAGCAACAAATGGCTTGAGACTGCATTTCAGAAA
AACTCTCCTGAAAACAAAACCCTCTGAAAAATGTCCACCCTATCAGTTCTACTTCTCCTCACTCAAGCTGAACTTTAGCC
TTCAGCCACACCTGGTGTCCTTGGTGATTGATCCTGAGTGCCATTGTGAGTCACCAGTCTCTATAGATAAACTGTGTACA
CAGGATGGCTTTATGGACTTTGAGGTCTACAGCCACCAAACAAAACCTGCTCTGAACCTGGAGACCCTTGTCGTGGGAAA
CTCTTCCTGTCATCCTATCTTCAAGTCTCAGTCACAGGGCCTTCTACGGTTCCATATACCTCTGAATGGATGTGGAACAG
GACAGAAATTTGAAGGTGATAAAGTCATCTACGAGAATGAAATACATGCTCTCTGGAAAAATCTACCACCAAGCATCATA
TTTAGGGATAGTGAATTCAGAATGACAGTGAGGTGTTATTACACCAGAGACAGTGTGCCACTAAATGCCGATATCAAAAG
CCTTCTTTCTCCAGTGGCCTCTGTGAAGCCAGGTCCACTGATGTTGGTCCTGCAAATCTACCCAGACAAATCCTACCAGC
AACCTTATAGGAAGGATGAGTACCCTCTAGTGAGATACCTCCGCCAGCCAATCTACATGGAAGTGACTGTGTTGAACAGG
AATGACCCCAGTATCAAGCTGGTCTTAGATGACTGCTGGGCAACATCTTCTAGCGACCCAGCCTCTGTCCCACAC-----
----------------TGTGAATATGAACTGGACAACTACCGCACTACCTTCCATCCAGCTGGCTCCTCTGTGGTCCATC
CTGCTCACTACCAGAGGTTTGATGTGAAGACCTTTGCCTTTGTGTCAGAGGCACAGGGGCTCTCTAGCCTGATCTACTTC
CACTGCAGTGCCTTAATCTGCAACCCAGAGTCCCTTGACTCCCCTCTGTGCTCTGTGACTTGCCCTGCACCATTGAGGAG
CAAACGA
>prairie_vole
CCAGGTACTGTCTCTTGTGATGAAGACGGAGTGAGAGTTGAGTTTCTAAGTAGTCTTGACTTGGAAAAATGGCAACCTTC
TGTTGTAGATACCTCCGGTGCTGAGATTTTGAACTGCACTTATGCCTTGGACTCAAAAAACCTCACCATGAAGCTCTCTT
ATGAAACCTGTACCACAGGACTGGTTGGTGGGTACCAGGTGAGCATCAGAGTGCGGGACAACAGTAGTGACCTGAGAGAT
AAAGGCGGCCTGCATCATTTCTTCTGTCCACTTATTACAGAGATCTACGAGTTTTCAGAAGCCATAGTCTGCACGAAGGA
TTTTATATCCTTTACCTTCCCACATATTTTCTCTAAGTTTGCTGATGATAACGCGAATGCACCTGAGATGGGATGGACCA
TTAAGCTTGACAATGGCACAAAAACCCACACTCTGTCCCTGAATGATGCCTTGAGACAAGGATTTAATCTTCTGATTGAC
AGCGAGAAATTAACCCTTGATGTGCCAGTCAATGCTACTGGAGTCGCTCAATATGTGCAAGGGAGCAGCCATCTCTACAG
TGTGAATCTGAATCTTATGTTCTCAATGCCTGGGCAGAGGATTACCTTCTCCTCACAAGCTCTCTGTGCATCAGATCTGT
CTGTGACTTGCAATGTCACACACATGACTCTTGCCATACCAGAGTTCCCTGGGAAGCTAAAGTCTGTGGGCTTTGGCGAA
AGGAGCATTCCCGAGAGGCAATGGCACACCAGTGGGATCGACAAAGAAGTAACAAATGGCTTGAGACTGCATTTCCGAAA
AACTCTCCTGAAAGCAAAATCCTCTGACGAATGCCCACGTTACCAATTCTACTTCTTGGCACTCAAGCTGACCTTTCACC
TCCAACCATACATGGTGACCACGGTGATAGATCCTGAGTGCCCCTGTGAGTCACCCATCTACATAGATGAGCTGTGTACA
CAGGACGGGTTCATGAACTTTGAGGTCCACAGCCACCAAACAAAACCTGCTCTGAACCTGGAGACCCTCCTGGTGGGGAA
CTCCTCCTGTCAGCCTATTTTCAAGGCTGAGGCACTGGGGCTCGCACGCTTCCGTATACCTCTGAACGGATGCGGAACAC
GACAGAAATTCGAAGGTGATAGAGTCATCTATGAGAATGAAATACACGCTCTCTGGAAAAATCTACCACCAAGCATCATA
TACAGGGACAGTGAGTTCAGAATGACAGTGAGGTGTCATTACGCCAGAGACAGTGTGCTACTAAATGCCAATATCAAAAG
CCGCCTTTCTCCAGTGGCCTCGGTAAAGCCAGGTCCACTGATGCTGGTCCTGCAAACATACCCAGACAAATCCTACCAGC
AACCTTATGGGAAGGGTGAGTACCCTCTAGTAAGATACCTCCGCCAGCCAATCTACATGGAAGTGACTGTCTTGAACAGG
AATGATTCCAACATCAAGCTGGTCTTGGATGACTGCTGGGCAACATCTTCTGTGGACCCAACCTCTCTCCCCCAATGGCA
TATTATCGTAGATGGCTGCGAATATGATCTGGACAACTACCGCACTACCTTCCATCCAGCTGGCTCCTCTGTGCTCCATC
CTGCTCACTACCAGAGGTTTGACGTGAAGACCTTTGCCTTCGTGTCAGAGGCACAGGGGCTCTCCAGCCTGATCTACTTC
CACTGCAGTGCCTTGATCTGCAACCAAGGGTCCCTTGACTCCCCGCTGTGCTCCGTGACTTGCCCTGCATCCTCGAGGAG
CAAACGA
>blind_mole_rat
CCAGGCACTGTCACCTGTGATGAAAAGGAAGTAACAGTCAAGTTTTCAAGCAATAATGACACAGAGAAATGGCATCCATT
TGTTGTGGATGCGTTTGGTATTGAAATGCTGAACTGTACTTATGCCCTGGACACAGAAAAGCTCATCCTGAAGTTCCCCT
ATGAGACCTGTACCAAGAGACTGATAGGTGGGTACCAGGTGAACATCAGAGTCAAGGACAACAGTACTGATGTTGGACAT
GAAGATAGTATGCATCAGTTCTTCTGTCCAGCTATGCAAGAGACCCATGAGCTTTCAGGAGCCGTGACCTGCATGAAGGA
CTTCATGTCTTTTTCCTTTCCAAACGTTTTCTCTAGATTTGCTGATGATGATCGGAACATCCCTGATATGGGATGGACAG
TTGAGGTTGGCGATGGTACAAGACCCCACATTCTATCCCTGAAGGATGCCTTAAGACAAGGATTTAATCTTCTGATTGAC
AGCCAGAAAATGACCCTACACATGCCATTCAATGCTACTGGAGTAGCTCACTATGTGCAAGGTAACAGTCATCTGTACAT
GGTGCTCCTGAAGTTTTCATTTGCATCTCCTGGGCAGAAGATCACCTTCTCATCACAAGCTGTGTGTGCATCAGATCTTT
CTGTGACTTGTAATGCCACACATATGACCCTCACCATACCCGAATTTCCTGGGAGGCTAAAGTCTGTGAGCATTGGAAAT
AGGAACATCCCTGAGAGCCAACTGCATGCCAGTGGGATTGACAGAGAAGCAACAAATGGCCTGAGATTGCATTTCACAAA
AACTCTACTGAAAACAAAATCCTCCGGAAAGTGCCCCCTTGATCACTTCTACTTACCTTCACTCAAGTTGACCTTTTACT
TTCAACTGGATTTGGTATCCATGATGATTGATCCGGAGTGCCATTGTGAGTCGCCAGTCTCTATAGGTGAGCTGTGTACA
CAGGATGGATTTATGGATTTCAAGGTCTACAGCCACCAAACAAAACCTGCTCTGAACCTGGACACACTCACAGTGGGAAA
CTCATCCTGCCAGCCTACCTTCAAGGCCCAGTCTCTGGGGTTCGTGCAGTTTCACATACCCCTCAATGGATGTGGAACAA
GACAGAAATTTGAAGGTGATAGTGTCATCTATGAAAACGAAGTACAGGCTCTATGGAAAAATCTACCACCAACCATCATA
TTCAGAGATAGTGAGTTCAGAATGACAGTGCGGTGCCACTACAAGAGGGACAGCATGTTACTCAATGCTCATATCAGAAA
CCTTCCTCCTCCAGTGGCCTCTTTGAATTCAGGTCCACTGATACTGGCCCTACAAACCTACCCAGACAAATCCTATCAAC
GACCTTATGGGAAGGATGAATACCCTCTAGTGAGATACCTCCGCCAGCCAATTTACATGGAAGTGACAGTCTTGAACAGG
AATGATCCTAGCATCAAGCTGGTCTTGGATGACTGCTGGGCAACACTGTCTATAGACCCAGCCTCTATCCCCCAGTGGCA
TATTGTCGTGGATGGCTGTGAATATGACCTGGACAACTACCGCACTACCTTCCATCGAACTGGCTCCTCCAGGACTCATC
CTAATCACTACCAGCGGTTTGACGTGAAGACCTTTGCCTTTGTGTCAGAAGCTCGGGGGCTCTCTAGCCTGGTCTACTTC
CACTGCAGTGCCTTAATCTGCAACCAAGATACTCCCGACTCCCCTCTGTGTTCTGTGACTTGCCCTGCATCATCAAGGAT
TAAACGA
>naked_mole_rat
CCAGGTACTGTCACTTGCAATGAAAATGAACTAACAGTTGAGTTTTCAAGAAGTCTTGGCACCAAGAAGTGGCATGCATC
TGTGGTGGATCCCTTTGGTGATGAAATGCCGAACTGCACTTATGCCCTGGACTCAGAAAAGCTCACCCTGAAGGTCCCAT
ATGAGACGTGTTCCAGGAGAGTGCCTGGTGGGCACCAGCTGAACATCAGAATCCTAGATAACAGTGCTGCTTCAAGACCT
GGGGACACCATACACCAGTTCTTCTGCCCAGCTGTGGAAGAACTACACGAGCTTTCAGAATCTACAGTCTGTACAAAGGA
TTTCATTTCTTTTTCCTTTCCACAAGTTCTTCGTGGCATGGCTGAT---------AATGAATCTGATAGGGGATGGATCA
TTGAGGTTGGTGATATTTCAAGAGCCCACAGTCTGACCCTGCAGGAGGCCCTAAGAGAAGGATTTAATCTCCTGATTGAC
AGCCAAAAGATGACCCTTCATGTGCCCATCAATGCCACTGGAGTAACTCACTATGTGCAAGGCAACAGTCATCTCTACAC
GGCGCTTCTGAAGTTCTCACTGGTGTCTCCTGGGCAAAAGATTACCTTCTCCTCACAAGCTATTTGTGCAGCAGATCTGT
CTGTGATGTGTAATTCCACGCACATGACCCTCACCATACCAGAATTTCCTGGGAAGCTGACATCTATGAACGTTGAAAAC
AGGGACATCCCTATGAGCCAGCTGCAAGACAATGGGATCACCGTAGAAGCGGCAAATGGCTTGAGATTACACTTCAGCAA
AACTCTTCTCAAAACCAAGTTCTCTGAAAAGTGCCTACTCAATCAGTTCTACTTACCTTTACTCAAGCTGGCCTTTTACT
TTCAACTAGATACAGTGTTCATGGTGATTGATCCTGCGTGTCTCTGTGAGTCACCAGTTTCTATAGGAGAGCTATGCACC
CAAGATGGGTTTATGGACTTTGAGGTCTACAGCCACCAAACAAAACCAGCTCTCAACTTGGGTACCCTCAGAGTGGGGAA
CTCATCCTGCCAGCCTGTCTTCATAGCTCAGTCTGAGGAGCTGGTGCAGTTTCACATACCCCTGAATGGATGTGGAACAA
AACACAAGTTTGAAGGCGATAAAGTCATCTATGAAAATGAAATACATGCTCTCTGGAAAGATCTTCCTCCAAGAAAAATA
TCAAGAGATAGTGAATTCAGAATGACAGTGAAGTGCTATTACTATAGGGATGACATGTTACTAAATGCCAACATCAAAAG
TCTTCCTCCTCCAGTTGCCTCTGTGAAGCCAGGTCCACTTAAGTTGATCCTGCAAACTTACCCAGATCAGTCCTACCAAC
AACCTTACAAAGACAAGGAGTATCCTATAGTGAGATACCTCCGCCAACCAATCTACATGGAGGTCAGAGTCCTAAACAGG
AATGATCCCAACATCAAACTGGTCTTGGATGACTGCTGGGCAACATCCACTATGGACCCAGCTTCTCAGCCTCAGTGGAA
TATTGTTTTGAATGGCTGTAAATACGACCTGGACAACTACCATACCACCTTCCATCCAGCTGGTTCCTCTGTGACCCATC
CTTATCACTATCAGAGATTCGACGTGAAGACCTTTGCCTTTGCATCAGAGGCGCAGGTGCTTTCTACCCTGGTCTACTTC
CACTGCAGTGCTTTGGTGTGCAACCGGATCTCTCCCGACTCCCCTTTGTGTTCTGTGACTTGCCCTGCCACATCTAGGCA
CAGGAGA
>Damara_mole_rat
CCAGGTACTGTCACTTGCAATGAAAATGAACTAACAGTGGAGTTTTCAAGAAGTCTTGGCGCGGAGAAATGGCACGCATC
TGTGGTGGATCCCTTTGGTGTTGAAATGCTGAACTGCACTTACACCCTGGACTCAGAAAAACTCAAACTGAAGGCTCCAT
ATGAGACGTGTTCCAGGAGAGTGCCCGGTGGGCACCAGCTGAACATCAAGATTGTAGACAACAGTGCTGCTTCAAGACCT
GGGGATGCCATACACCAGTTCTTCTGCCCAGCTGTGAAAGAACTACACGAGCTTTCAGAATCTACAGTCTGTATGAAGGA
TTTCATTTCTTTTTCCTTTCCACAAGTTATTCGTGGCATGGCTGATGTCGGTGAGAATGAATCTCATAGGGGATGGATCA
TCGAGGTTGGTGATATTTCCAGAGCCCACAGTCTGACCCTGCAGGAGGCCCTAAGAGAAGGATTTAATCTCCTGATTGAC
AGCCAAAAGATGACCCTTCATGTGCCCATCAATGCCACCGGTGTCACTCATTATGTGCAAGGTAACAGTCATCTCTACAC
GGCGGTTCTGAAGTTTTCATTTGTGTCTCCTGGGCAGAAGATCACCTTCTCATCACAAGCTATTTGTGCAGCGGATCTGT
CTGTGACGTGCAATTCCACGCACATGACTCTCACCATACCAGAATTTCCTGGGAAGCTGACTTCTGTGAGCGTTGAAAAC
AGGGACATCCCCATGAGCCAGCTGCATGACAATGGGATCAACACAGAAACAACAAATGGCTTGAGATTACACTTCAGCAA
AACTCTTCTCAAAACCAGATTCTCTGAAAAGTGCCTACTCTATCAGTTCTACTTATCTTCACTCAAGCTGACCTTTTACT
TTCAACTAGACACAGTATTCATGGTGACTGATCCTGAGTGTCTTTGTGAGTCACCAGTTTCTATAGGAGAGCTATGTACC
CAAGATGGCTTTATGGACTTTGAGGTCTATAGCCACCAAACAAAACCAGCTCTCAACTTGGGTACCCTCAGAGTGGGGAA
CTCCTCCTGCCAGCCCGTCATCACAGCTCGGTCTGGGGAGCTGGTGAGGTTTCACGTACCCGTGAGTGAATGTGGCACAA
AGCAAAAGTTTGAAGGCGATAAAGTCATCTATGAAAACGAAATACATGCTCTCTGGAAAGATCTTCCTCCAAGCAAAATA
TTCAGAGATAGTGAATTCAGAATGACGGTGAAATGCTATTACCATAGGGATGACACGCTACTGTATGCCAACATCCAAAG
TCTTCCTCCTCCAGCGGCCTCTGTGAAGTCAGGTCCACTTGTGTTGACCCTGCAAACCTTCCCAGATGAGTCCTACCAAC
AACCTTACGGAGACGAGGAGTACCCTGTAGTGAGATACCTCCGCCAGCCGATCTACATGGAAGTCCGGGTCCTGAACAGG
AACGATCCCAACATCAAACTGGTCTTGGACGACTGCTGGGCGACATCCAGTATGGACTCCGCGTCTCAGCCCCAGTGGAA
CATTGTTGTGGATGGCTGTGAATACGACCTGGACAACTACCACACCACCTTCCATCCAGCTGGCTCCTCCGTGGCCCATC
CATATCACTATCAGAGGTTCGACGTGAAGACCTTCGCCTTTGTATCAGGGGCTCAGGTGCTTTCTACCCTGGTGTACTTC
CACTGCAGTGCTTTAGTCTGCAACCGGCTCTTTCTGGACTCCCCTCTGTGTTCCGTGACGTGCCCTGCCCCACCTAGGCA
CAGAAGA
>guinea_pig
CCAGGTACTGTCACTTGCAATGAAAATGAACTAACAGTGGAGTTTTCAAGAAGTCTTGGCGCGGAGAAATGGCACGCATC
TGTGGTGGATCCCTTTGGTGTTGAAATGCTGAACTGCACTTACACCCTGGACTCAGAAAAACTCAAACTGAAGGCTCCAT
ATGAGACGTGTTCCAGGAGAGTGCCCGGTGGGCACCAGCTGAACATCAAGATTGTAGACAACAGTGCTGCTTCAAGACCT
GGGGATGCCATACACCAGTTCTTCTGCCCAGCTGTGAAAGAACTACACGAGCTTTCAGAATCTACAGTCTGTATGAAGGA
TTTCATTTCTTTTTCCTTTCCACAAGTTATTCGTGGCATGGCTGATGTCGGTGAGAATGAATCTCATAGGGGATGGATCA
TCGAGGTTGGTGATATTTCCAGAGCCCACAGTCTGACCCTGCAGGAGGCCCTAAGAGAAGGATTTAATCTCCTGATTGAC
AGCCAAAAGATGACCCTTCATGTGCCCATCAATGCCACCGGTGTCACTCATTATGTGCAAGGTAACAGTCATCTCTACAC
GGCGGTTCTGAAGTTTTCATTTGTGTCTCCTGGGCAGAAGATCACCTTCTCATCACAAGCTATTTGTGCAGCGGATCTGT
CTGTGACGTGCAATTCCACGCACATGACTCTCACCATACCAGAATTTCCTGGGAAGCTGACTTCTGTGAGCGTTGAAAAC
AGGGACATCCCCATGAGCCAGCTGCATGACAATGGGATCAACACAGAAACAACAAATGGCTTGAGATTACACTTCAGCAA
AACTCTTCTCAAAACCAGATTCTCTGAAAAGTGCCTACTCTATCAGTTCTACTTATCTTCACTCAAGCTGACCTTTTACT
TTCAACTAGACACAGTATTCATGGTGACTGATCCTGAGTGTCTTTGTGAGTCACCAGTTTCTATAGGAGAGCTATGTACC
CAAGATGGCTTTATGGACTTTGAGGTCTATAGCCACCAAACAAAACCAGCTCTCAACTTGGGTACCCTCAGAGTGGGGAA
CTCCTCCTGCCAGCCCGTCATCACAGCTCGGTCTGGGGAGCTGGTGAGGTTTCACGTACCCGTGAGTGAATGTGGCACAA
AGCAAAAGTTTGAAGGCGATAAAGTCATCTATGAAAACGAAATACATGCTCTCTGGAAAGATCTTCCTCCAAGCAAAATA
TTCAGAGATAGTGAATTCAGAATGACGGTGAAATGCTATTACCATAGGGATGACACGCTACTGTATGCCAACATCCAAAG
TCTTCCTCCTCCAGCGGCCTCTGTGAAGTCAGGTCCACTTGTGTTGACCCTGCAAACCTTCCCAGATGAGTCCTACCAAC
AACCTTACGGAGACGAGGAGTACCCTGTAGTGAGATACCTCCGCCAGCCGATCTACATGGAAGTCCGGGTCCTGAACAGG
AACGATCCCAACATCAAACTGGTCTTGGACGACTGCTGGGCGACATCCAGTATGGACTCCGCGTCTCAGCCCCAGTGGAA
CATTGTTGTGGATGGCTGTGAATACGACCTGGACAACTACCACACCACCTTCCATCCAGCTGGCTCCTCCGTGGCCCATC
CATATCACTATCAGAGGTTCGACGTGAAGACCTTCGCCTTTGTATCAGGGGCTCAGGTGCTTTCTACCCTGGTGTACTTC
CACTGCAGTGCTTTAGTCTGCAACCGGCTCTTTCTGGACTCCCCTCTGTGTTCCGTGACGTGCCCTGCCCCACCTAGGCA
CAGAAGA
>degu
CCAGGTATGCTCTTGAGTGAG---------------GTTGAGTTTTCCAGAAGTCTTGACCTCAAGAAATGGCATGCATC
TGTGGTGGATCCCTTTGGTGTTGAAGTGCTGAACTGCACTTATGTTCTGGACTCAGAAAAGCTCACGCTGAAGGCCCCAT
ATGAAACATGTTCCAGCAGAGTGCCTGGGGGGCACCAGCTGAACATCAGGGTCCAGGAGGACAGTGTAGCTACAGGATCC
GATGCCATA---CACCCGCTTTTCTGCCCAGCTATGCAAGAAATGCACGAGCTTTCAGAATCCACAGTCTGTATGAAGGA
CTTCATTTCTCGAGCACCAGTCCTCTTAATCAAAACAAACAACTCT------------------GATAGAGGATGGATCA
TTGAGGTTGGGGATGCCTCAAGAGCACACAGTCTGACCTTGCAGGAGGCCCTCCGAGGAGGATTCAATCTCCTGATTGAC
AGCCAAAAGATGACCCTTCACGTGCCCCTCAATGCCACTGGAGTGACTCGCTATGTG---GGGAAT--------------
----------------------------------------------------------------------------TTGT
CTGTGACATGTAATGCCACACACATGACTCTCAGCATACCCGACTTTCCTGGCAAGTTGACCTCTGTGAGCATTGAAAAC
AGGGACATCCCCATGAGTCAGCTGCGTGACAGTGGGATCAACATGGAAGCTACAAATGGCTTGACATTACACTTCAGCAA
GACTCTTCTCCAAACCAAATTCTCTGAAAAGTGCCTACTCTATCAGTTCTACTTATCTTCCCTCAAGCTGACCTTTTACT
TTCAACAAGACACAGTATTCATGGTGATTGATCCTGAGTGTCTCTGTGAGTCACCAATTTCTGTAGGAGAGCTGTGCACT
CACGATGGGTTTATGGACTTTGAGGTTGACAGCCAGCAAACAAAACCAGCTCTCCGTCTGGGTTCCCTCCGAGTGGGGAA
CTCCTCCTGCCGGCCTGTCCGCATGGCTCAGTCAGAGGAGTTGATACGGTTCCACATACCCCTGAATGGGTGTGGAACAA
AGCAGAAGTTCGAAGATGATAAAGTTATCTACGAAAATGAAATTCATGCTCTCTGGAAAGATCTTCCTCCGAGCAAAATA
GCCAGAGATAGTGAATTCAGAATGACAGTGAGGTGCTATTACCATATGGACAGCGTGCTACTAAATGCCAACGTCGAAAG
TCTGCCTCCTCCAGTGGCATCTGTGAAGCCAGGTCTGCTCACGCTGATTCTGCAAACCTACCCAGATAACTCCTACCAGC
AGCCTTACAGGTACAGTGAGTACCCTATCGTGAGATACCTCCGCCAGCCAATTCACATGGAAGTCAGAATTCTAAACAAG
ACTGACCCCAACATCAAACTGGTCCTGGATGACTGCTGGGCAACCTCCACTACGGACCCCACTTCTCTCCCTCAGTGGCG
CATCCTCGTGGATGGCTGTGAATACAACCTGGACAACTACCAGACCACCTTCCACCCAGCTGGCTCCTCCACAGCCGATC
CTTATCACTATCAGAGGTTCGAAGTGAAGACCTTTGCCTTCTTATGGGAGGATCGGGTGCTCCCTACCCTGGTCTACTTC
CACTGCAGTGCCTTGGTCTGCAATCGGCTCTCCCCCGACTCCCCTCTGTGCTCTGTGACGTGCCCTCCCTCATCTAGGAA
CAGGAGA
>long-tailed_chinchilla
CCAGGGACCGTTACTTGCAATGAAAATGAACTAACAGCTGAGTTTTCAAGAAGTCTTGACACCAAGAACTGGCGTGCATC
TGTGGTGGATCCCTTTGGTGTTGAAGCGCTGAACTGTACTTCTGCCCTGGACTCAGAAACGCTCACCCTGAAGGCCCCGT
ATGAAACATGTTCCAGGAGAGTGCCTGGTGGGCACCAGATGAACATCAGAGTCCTGGACAACAGCGCTGCTTCCAGGTCC
GGTGCCACA---TACCAGTTTTTCTGCCCAGCCGTACAAGAAATGCATGAGCTTTCAGAATCCACAGCCTGTATGAAGGA
TTTCATTTCTCTGACATTTAACCTTAATCTGAAAAAACCGCAGTGTTATAGTCTCATTGAGGAG------GGATGGATCA
TTGAGGTTGGTGATGTTTCAAGAGTGCACAGCCTGACCCTGCAGGAGGCCCTGAGAGAAGGATTTAATCTCCTGATTGAC
AGCCAAAAGATGACCCTTCATGTGCCCCTCAATGCCACTGGAGTAACTCGCTATGTGCAAGGTAACAGCCGCCTCTACAC
GGCGCTCCTGAAGTTTTCATTTGTGTCCCCTGGGCGGAAGATCACCTTCTCATCCCAAGCTATTTGTGCGGCAGATCTGT
CTGTAACGTGCAATGCCACGCACATGACTCTCAGCATACCAGAATTTCCCGGCAAGCTGACATCTGTGAGCGTTGAAAAC
AGGGACATCCCTATGAGTCAGCTGCGTGACAATGGGATCAACATAGAAGCAGCAAACGGCTTGAGACTACACTTCAGCAA
AACTCTCCTCAGAACCAAATTCTCTGAAAAGTGCCTACTCTATCAGTTCTACTTATCTTCACTCAAGCTGACCTTTTACT
TTCAACTAGATACAGTATACATGGTGATTGATCCCGAGTGTCTCTGTGAGTCACCGGTTTCTGTAGGAGAGCTATGTACC
CAAGATGGGTTTATGGACTTTGAGGTCTACAGCCACCATACAAGACCTGCTCTCAATTTGGGTACCCTCAGAGTGGGGAA
CTCATCCTGCCAGCCTGCTTTCACAGCTCAGTCTGAGGAGGTGATACGGTTTCACATACCCCTGAATGGATGTGGAACAA
AGCATAAGTTTGAAGATGATAAAGTTATCTACGAAAATGAAATACATGCTCTCTGGAAAGATCTTCCTCCAAGCAAAATA
TCCAGAGATAGTGAATTCAGAATGACAGTGAAGTGCTATTACAGTAGGGATAACATGCTACTAAACGCCAACATCGAAAG
TCTTCCTCCTCCAGGAGCCTCTGCGAGGCCAGGTCCGCTTACATTGATTCTGCAAACCTACCCAGATAACTCCTACCGAC
AACCTTACAAAGGCAGTGAGTACCCCATAGTGAGGTACCTCCGACAGCCGATTTACATGGAAGTGAGAATCCTGAACAAG
AATGACCCCAACATCAAACTGGTCTTGGATGACTGCTGGGCAACATCCACTATGGACCCTGCTTCTCTCCCTCGGTGGAA
TATTGTCGTGGATGGCTGTGAATACAGCCTGGACAACTACCAAACCACCTTCCATCCGGCTGGCTCCTCCACGACCCATC
CTGGTCACTATCAGAGGTTCGACGTGAAGACCTTTGCCTTTGTGTCGGAGGATCAGGTGCTGTCTTCCCTGGTCTACTTC
CACTGCAGTGCTTTAGTCTGCAATCGGCTGTCTCCCGACTCCCCTCTGTGTTCTGTGACTTGCCCGGCCTCATCTAGGCG
CAGAAGA
>squirrel
CCAGGCGCTGTCAATTGCAAAGAAAATGGAGTAACAATCGGCTTCTCAAACCATCATGGCACCAAGAAATGGCATGCATC
TGTGGTGGATTCCTTGGGGGCTGAAATACTGAACTGCACTTATACACTGGACTCGGCAAATCTCACCCTGGAGGTCCCAT
ATGAGACCTGTACCAGGAAAGTGCCTCGTGGGCACGAGATAAACATCAGAATCACCGACAACAGTGCTGCTTTAAGACCT
ACGGATGGCATGTATCATTTTTTCTGTCCAACTATGCAGGAGATCCACAGATTTTCAGAATCCACAGTCTGCATCAAGGA
TTTCGTGGCTTTTTCCTTTCCACAAGTTATCTCTGGCTTTGCTGATGATAGTGAGAACAAATCTGATACTGGATGGATCA
TTGAGGTTGGCAACAGTTCAAGTACCCATAAGCTGACCCTGCCGGAGGCCCTAAGACAAGGATTTAGTCTCCTGATTGAC
AGCCAGAAGATGATTGTCCATATGCCATTCACTGCCACTGGAGTAACTCACTATGTGGAAGGAAACAGTCACCTCTACAC
TGCACTTCTGAAGCTTTCATTTGTATCTCCGGGGCAGAAGATCATCTTCTCATCGCAAGCTATTTGTGTGTTAGATCCTT
CTGTGACTTGTAATGCCACACACATGACTCTCACCATACCAGAATTTCCTGGGGAACTAAAGGCTGTGAGCATTGAAAAT
AGGAACATCCCTATGGACCAGCTGCAGAACAATGGGATCAATGCAGAAGCAGCAAATGGCTTGAGACTGCATTTCAGCAA
AACTCTTCTCAAATCAAAATCCTCTGAAAAATGCCTCGGCCATCAGTTCTACTTATCGTCACTCGAGCTGACCTTTTACT
TTCAACTGGATATGGTATCCATGGTGACTGAGCCTGAGTGTCTCTGTGAGTCACCAGTCTCTATAGGAGAGCTGTGTTCC
CAGGATGGGTTTATGGACTTCGAGGTCTACAGCCACCAAACAAAACCAGCTCTCGACTTGGGGACCCTCAGGGTGGGAAA
CTCCTCTTGCCAACCTGTCTTCAAGGCTCAACCTCAGAGGCGGGCTTGGTTTCACATACCCCTGAACGGATGTGGAACAA
GACGTAAGTTTGAAGATGATAAAGTCATCTATGAAAATGAAATACAGGCTCTCTGGTCAGATCTTCCTCCAAGTAAAATA
TCCAGAGATAGTGAGTTCAGAATGACAGTGAAGTGCTATTACGGCAGGGATGATGTGATACTAAATGCCAATGTTGAAAG
TCTTCCTCCTCCAGTGGCCCCTGTGAAACCTGGTCCCCTTGTGTTGATCTTGCAAACCTACCCAGACAAAACCTACCAAC
GACCTTATGGGAACCATGAGTACCCTATAGTGAAATATCTCCGCCAACCAATATACATGGAAGTCCGAGTCCTAAACAGG
GATGACTCTAGTATCAAGCTGGTCTTGGATGACTGCTGGGCAACAACCGCTGTGGACCCGGCCTCTCACCCCCAGTGGAA
TATTGTCGTGGATGGCTGTGAATATAACCTGGACAACTACCAAACTACCTTCCATCCAGTTGGTCCCTTCATGACCAATC
CTAACCACTACCAGAGGTTTGATGTGAAGACTTTTGCCTTTGTATCAGAGTCTCGGGTGTTCCCCAGCCTGGTCTATTTC
CACTGCAGCGCCTTAATCTGCAATCAGCTCTCTCCTGACTCCCCTCTGTGTTCTGTGACTTGCCCTGCATCATCGAGGCC
CCGACGA
>Mongolian_gerbil
CCAGGCACTGTCATTTGTGGTGAAGATGATGCGAAAGTTCAGTTTCCAAGTAGTTCTGACATGGAAAGACTGAGCCCTTC
TGTGGTGGATGCCTTTGGTGTTGAAATTATAAACTGCACTTATGCCCTGGATTCAGAAAATCTCATCCTGAAGTTCCCTT
ATGAAATCTGTACTCGGAGAGTGATTGGCGGATACCAGCTGAACATCAGAGTCCAGGACAACAATACTGACGTACAATAC
AAAGATGGCATGCATCAGTTCTTCTGTCCATTTCTGAAGCATATCCCTGAGAAATCACCAATTGTAGTCTGCTCTAAGGA
TTTCGTATCTTTTTCTTTCACACACCTTTTCTCTAGCCTTGCTGATGAAAATCCGAGTGTGTCTGCAAAGGGATGGATGG
TTGAAATTGACAGTGGTACAAGCATCCACATTCTGCCCCTGAGAGATGCCTTAAGACAAGGATTCAATCTTCTGATTGAC
CCCCGGAGAATAACCCTCGAAGTGCCAGCCAATGCTACTGGAGTAGCCCACTACATGGAAGGGAGCAGCCATCTCTATAC
CGTGGCCCTCAAGTTTTCATACTCATCTTTTGGGCAGCACAGCATCTTCCAATCACAAGCTATCTGTGCACCAGAGCTCT
CTGTGGCTTGTAATGCTACGCACATGACCCTCGCCATACCAGAATTTCCTGGGAAGCTAAACTCTGTGGGCTTTGAGCAA
AGGGACATCCACGAAAGCGAATGGCATGCCATTGGGATTGACAAAGAAGAAACAAATGGCCTGAGACTGCATTTCAGAAA
AACTCTCCTGAAAACGAAACCCTCTGAAAAATGTCCGTCCTACCAGTTCTACTTCTCTTCACTCAGTCTGACCTTTCGCC
TTCAATCGCACATGGTAACCATGGTGACCGAACCTGAGTGCCACTGTGAGCCACCAGTCTCTATAGATGAGCTGTGCACA
CAGGATGGATTTATGGACTTTGAGGTCTACAGTCACCAAACAAAGCCTGCTCTGAACCTGAGTACCCTCCTGGTGGGAAA
CTCCTCCTGCCAGCCTACCTTCAGGTCTCAGTCTCAGGGGCTCGCAAGGTTTCATATACCTCTAAATGGATGTGGAACAC
GACAGAAATTCGAAGGTGATAAAGTCATCTATGAGAATGAAATCCATGCTCTCTGGAAAAATCTACCACCAAGCATAATA
TTCAGAGAGAGTGAGTTCAGAATGACCGTGATGTGTCATTACCTCAGAGACAGTGTACTACTAAGTGCCAATATCGAAAG
CCTTTCTTCTCCAGAGGCCTCTGTAAAGCCAGGTCCACTGGTGTTGGTCCTACAAACCTACCCAGACAAATCCTACCAAC
GACCTTACCGGAAGGATGAGTACCCACTCGTGAGATACCTCCGCCAGCCCATCTACATGGAAGTAGCTGTCTTGAACAGG
AATGATCCCAACATCAAGCTGGTTCTGGATGACTGCTGGGCGACATCCTCTATGAACCCAGCCTCTGTCCCCCAGTGGCA
GATTGTCCTGGATGGCTGTGAATATGAACTGGACAACTACCGTACTACGTTCCATCCAGCTGCTTCCTCTGTGGCCCATC
CCACTCACTACCAGAGGTTTGACGTCAAGACCTTTGCCTTCGTGTCGGAGGCGCAGGGACTCTCTAGCCTGATCTACTTC
CACTGCAGTGCCTTGATCTGCAACCAAGGCTCCCGTGACTCCCCGCTCTGCTCTGTGACTTGCCCTGCATCACCGAGGAG
CAAACGA
>marmot
CCAGGCGCTGTCAATTGCAAAGAAAATGAAGTAACAGTCAGCTTCTCAAACCATCATAGCACCAAGAAATGGCATGCATC
TGTGGTGGATTCCTTGGGTGCTGAAATATTGAATTGCACTTATACACTGGACTCGGCAAATCTCACCCTGGAGGTCCCAT
ATGAGACCTGTACCAGGAAAGTGCCTCGTGGGCACGAGATAAACATCAGAATCGCCGACAACAGTGCTGCTTTAAGACCT
ACAGATGGCATGTATCATTTTTTCTGTCCAACAATGCAGGAGATCCACAGATTTTCAGAATCCACAGTCTGCATCAAGGA
TTTCGTGGCTTTTTCCTTTCCACAAGTTATCTCTGGCTTTGCTGATGATAGTGAGAACAAATCTGATACTGGATGGATCA
TTGAGGTTGGCAATAGTTCAAGTACCCATAAGCTGACCCTGCCGGAGGCCCTAAGACAAGGATTTAGTCTCCTGATTGAC
AGCCAGAAGATGATTGTCCATATGCCATTCACTGCCACTGGAGTAACTCACTATGTGGAAGGAGACAGTCACCTCTACAC
TGCACTTCTGAAGCTTTCATTTGTATCTCCGGGGCAGAAGATCATCTTCTCATCGCAAGCTATTTGTGTGTTAGATCCTT
CTGTGACTTGTAATGCCACACACATGACTCTCGCCATACCAGAATTTCCTGGGGAACTAAAGGCTGTGAGCATTGAAAAT
AGGAACATCCCTATGGACCAGCTGCAGAACAATGGGATCAATGCAGAAGCAGCAAATGGCTTGAGAATGCATTTCAGCAA
AACTCTTCTCAAATCAAAATCCTCTGAAAAATGCCTCGGCCATCAGTTCTACTTATCGTCACTCAAGCTGACCTTTTACT
TCCAACTGGATATGGTATCCATGGTGACTGAGCCTGAGTGTCTCTGTGAGTCACCAGTCTCTATAGGAGAGCTGTGTTCC
CAGGATGGGTTTATGGACTTCGAGGTCTACAGCCACCAAACAAAACCAGCTCTCAACTTGGGGACCCTCAGGGTGGGAAA
CTCCTCTTGCCAACCTGTCTTCAAGGCTCAACCTCAGAGGCGGGCTTGGTTTCACATACCCCTGAATGGATGTGGAACAA
GACGTAAGTTTGAAGATGATAAAGTCATCTATGAAAATGAAATACAGGCTCTCTGGTCAGATCTTCCTCCAAGTAAAATA
TCCAGAGATAGTGAGTTCAGAATGACAGTGAAGTGCTATTACGGCAGGGATGATGTGCTACTAAATGCCAATGTTGAAAG
TCTTCCCCCTCCAGTGGCCCCTGTGAAACTTGGTCCGCTTATGTTGATCTTGCAAACCTACCCAGACAAAACCTACCAAC
GACCTTATGGGAACAATGAGTACCCTATAGTGAAATATCTCCGCCAACCAATTTACATGGAAGTCAGAGTCCTAAACAGG
GATGACCCCAGTATCAAGTTGGTCTTAGATGACTGCTGGGCAACAACCGCTGTGGACCCGGCCTCTCTCCCCCAGTGGAA
TATTGTCGTGGATGGCTGTGAATATAACCTGGACAACTACCAAACTACCTTCCATCCAGTTGGTCCCTTCATGACCCATC
CTAACCACTACCAGAGGTTTGATGTGAAGACTTTTGCCTTTGTATCAGAGGCTCAGGTGTTCCCCAGCCTGGTCTATTTC
CACTGCAGCGCCTTAATCTGCAATCAACTCTCTCCTGACTCCCCTCTGTGTTCTGTGACTTGCCCTGCATCATCGAGGCC
CCGACGA
((pika,rabbit),((squirrel,marmot),((((degu,long-tailed_chinchilla),guinea_pig),(naked_mole_rat,Damara_mole_rat)),(lesser_Egyptian_jerboa,(blind_mole_rat,(((((house_mouse,Ryukyu_mouse),shrew_mouse),rat),Mongolian_gerbil),(((Chinese_hamster,golden_hamster),prairie_vole),deer_mouse)))))));
