# Supplementary material for: Molecular evolution of mammalian genes with epistatic interactions in fertilization
Source: BMC Evol Biol. 2019 Jul 25;19:154. doi: 10.1186/s12862-019-1480-6 (PMC6659299; doi:10.1186/s12862-019-1480-6)
Supplement: Supplementary file 2 — Appendix S2. Input files for codon model analyses (alignments, Newick strings) in fasta format (ZIP 91 kb) [file 12862_2019_1480_MOESM2_ESM.zip › AdditionalFile2/4.Zp2_Primates.txt]

>human
ATGGCGTGCAGGCAGAGAGGAGGCTCTTGGAGTCCCTCAGGCTGGTTCAATGCAGGCTGG
AGCACCTACAGGTCGATTTCTCTCTTCTTCGCCCTTGTGACTTCAGGGAACTCCATAGAT
GTTTCTCAGTTGGTAAATCCTGCCTTTCCAGGCACTGTCACTTGCGATGAAAGGGAAATA
ACAGTGGAGTTCCCAAGCAGTCCTGGCACCAAGAAATGGCATGCATCTGTGGTGGATCCT
CTTGGTCTCGACATGCCGAACTGCACTTACATCCTGGACCCAGAAAAGCTCACCCTGAGG
GCTACCTATGATAACTGTACCAGGAGAGTGCATGGTGGACACCAGATGACCATCAGAGTC
ATGAACAACAGTGCTGCCTTAAGACACGGAGCTGTCATGTATCAGTTCTTCTGTCCAGCT
ATGCAAGTAGAAGAGACCCAGGGGCTTTCAGCATCTACAATCTGCCAGAAGGATTTCATG
TCTTTTTCCTTGCCACGGGTCTTCTCTGGCTTGGCTGACGACAGTAAGGGGACCAAAGTT
CAGATGGGATGGAGCATTGAGGTTGGTGATGGTGCAAGAGCCAAAACTCTGACCCTGCCA
GAGGCCATGAAGGAAGGCTTCAGCCTCTTGATTGACAACCACAGGATGACCTTCCATGTG
CCATTCAATGCCACTGGAGTGACTCACTATGTGCAAGGTAACAGTCATCTCTACATGGTG
TCTCTGAAGCTTACATTTATATCTCCTGGACAGAAGGTGATCTTCTCTTCACAAGCTATT
TGTGCACCAGATCCTGTGACCTGCAATGCCACACACATGACTCTCACCATACCAGAGTTT
CCTGGGAAGCTTAAGTCTGTGAGCTTTGAAAACCAGAACATTGATGTGAGCCAGCTGCAT
GACAATGGAATTGATCTAGAAGCAACAAATGGCATGAAATTGCATTTCAGCAAAACTCTG
CTCAAAACGAAATTATCTGAAAAATGCCTACTCCATCAGTTCTACTTAGCTTCACTCAAG
CTGACCTTTCTCCTTCGGCCAGAGACAGTATCCATGGTGATCTATCCTGAGTGTCTCTGT
GAGTCACCCGTTTCTATAGTTACAGGGGAGCTGTGCACCCAGGATGGGTTTATGGACGTC
GAGGTCTACAGCTACCAAACACAACCAGCTCTTGACCTGGGTACTCTGAGGGTGGGAAAC
TCATCCTGCCAGCCTGTCTTTGAGGCTCAGTCTCAGGGGCTGGTACGGTTCCACATACCC
CTGAATGGATGTGGAACGAGATATAAGTTCGAAGATGATAAAGTCGTCTATGAAAACGAA
ATACATGCTCTCTGGACGGATTTTCCTCCAAGCAAAATATCTAGAGACAGTGAGTTCAGA
ATGACAGTGAAGTGTTCTTATAGCAGGAATGACATGCTACTAAACATCAACGTTGAAAGC
CTTACTCCTCCAGTGGCCTCAGTGAAGTTGGGTCCATTTACCTTGATCCTGCAAAGCTAC
CCAGATAATTCCTACCAACAACCTTATGGGGAAAACGAGTACCCTCTAGTGAGATTCCTC
CGCCAACCAATTTACATGGAAGTGAGAGTCCTAAACAGGGATGACCCCAACATCAAGCTG
GTCTTAGATGACTGCTGGGCGACGTCCACCATGGATCCAGACTCTTTCCCCCAGTGGAAC
GTTGTCGTGGATGGCTGTGCATATGACCTGGACAACTACCAGACCACCTTCCATCCAGTC
GGCTCCTCTGTGACCCATCCTGATCACTATCAGAGGTTTGACATGAAGGCTTTTGCCTTT
GTATCAGAAGCCCACGTGCTCTCTAGCCTGGTCTACTTCCACTGCAGTGCCTTAATCTGT
AATCGACTCTCCCCTGACTCCCCACTGTGTTCTGTGACCTGCCCTGTGTCCTCTAGGCAC
AGGCGAGCCACAGGGGCCACTGAAGCAGAGAAAATGACAGTCAGCCTCCCAGGACCCATT
CTCCTGTTGTCAGATGACTCCTCATTCAGAGGTGTCGGCTCATCTGATCTAAAAGCAAGT
GGGAGCAGTGGGGAGAAGAGTAGGAGTGAAACAGGGGAGGAGGTTGGCTCACGAGGTGCT
ATGGACACCAAAGGGCACAAGACTGCTGGAGATGTTGGTTCCAAAGCTGTGGCTGCTGTG
GCTGCCTTTGCAGGTGTGGTGGCAACTCTAGGCTTCATCTACTACCTGTACGAGAAAAGG
ACTGTGTCAAATCAC
>Angola_colobus
ATGGCGTGCAGGCAGAGAGGAGGCTCTTGGGGTCCCTCCAGCTGGTTCAATGCAGGCTGG
AGCACTTACAGGTTGATTTCTCTCTTCTTTGCTCTTGTGACTTCAGTGAACTCCATAGAT
GTTTTTCAGTTGGTAAATCCTGCCTTTCCAGGCACTGTCATTTGTGATGAAAGGGGAATA
ACAGTGGAGTTCCCAAGCAGTCCTGGCACCAAGAAATGGCATGCATCTGTGGTGGATCCC
CTTGGTCTCCACATGCCGAACTGCACTTACATCCTGGACCCAGGAAAGTTCACCCTGAGG
GTTACCTATGAAAACTGTACCAGGAGAGTGCATGGTGGATACCAGATGACCATCAGAGTC
ATGAATGACAGTGCTGCTCTAAGACATGGAGCTGTCATGTATCAGTTCTTCTGTCCAGCT
ATGCAAGTAGAAGAGACCCAGGGGCTTTCAGCATCTACAATCTGCAAGAAGGATTTCATG
TCTTTTTCCTTGCCACGGGTCTTCTCTGGCTTGGCTGATGACAATAAGATGACCAAACTT
AAGATGGGATGGAGCATTGAGGTTGGTGATGGTGCAAGAGTCAAGACTCTAACCCTGCCA
GAGGCCATGAAAGAAGGCTTCAGCCTCTTGATTGACAACCACAGGATGATCTTCCACGTG
CCATTCAATGCCACTGGAGTGACTCACTATGTGCAAGGTAACAGTCATCTCTACATGGTG
TCTCTGAAGCTTACATTTATATCTCCTGGACAGAAGGTGATCTTCTCCTCACAAGCTATT
TGTGCACCAGATCCCGTGACCTGCAATGCCACACACATGACTCTCACCATACCAGAGTTT
CCTGGGAAGCTTAAGTCTGTGAGCTTTGAAAACCGGAACATTGATGTGAGCCAGCTGCAT
GACAATGGAATTGACTTAGAAGCAACAAATGGCACAAAGTTGCATTTCAGCAAAACTCTG
CTCAAAACGAAATTATCTGAAAAATGCCTACTCCATCAGTTCTACTTAGCTTCACTCAAG
CTGACCTTTCTCCTTCAGTTGGAGACAGTATCCATGGTGATCTATCCTGAGTGTGTCTGT
GAGTCACCAGTTTCCATAGTTACAGGGGAGCTGTGCACCCAGGATGGGTTTATGGACTTC
GAGGTCTACAGCTACCAAACACAACCAGCTCTCGACCTGGATACTCTGAGGGTGGGAAAC
TCATCCTGCCAGCCTGTCTTCGAGGCTCAATCTCAGGGGCTGGTACGGTTCCACATACCC
CTGAATGGATGTGGAACGAGATATAAGTTCGAAGATGATAAAGTCATCTATGAAAATGAA
ATACATGCTCTCTGGACGGATCTTCCTCCAAGCAAAATATCTAGAGACAGTGAGTTCAGA
ATGACAGTGAAGTGTTCTTACAGCAGGAATGACATGCTACTAAACATCAACGTTGAAAGC
CTTACTCCTCCAGTGGCCTCAGTGAAGTTGGGTCCATTTACCTTGATCCTGCAAAGCTAC
CCAAACAATTCCTACCAACAACCTTATGGGGAAAACGAGTACCCTCTAGTGAGATTCCTC
CGTCAACCAATTTACATGGAAGTGAGAGTCCTAAACAGGGATGATCCCAACATCAAGCTG
GTCTTAGATGACTGCTGGGCGACGTCCACCATGGATCCAGACTCTTTCCCCCAGTGGAAC
ATTGTTGTGGATGGCTGTGCATATGACCTGGACAACTACCAGACCACCTTCCATCCTGTC
GGCTCCTCTGTGACCCATCCTGATCACTATCAGAGGTTTGACATGAAGGCTTTTGCCTTT
GTATCAGAAGCCCATGTGCTCTCTAGCCTGGTCTACTTCCACTGCAGTGCCTTAATCTGC
AATCGACTCTCTCCAGACTCCCCTCTGTGTTCTGTGACCTGCCCTGTGTCATCTAGGCAC
AGGCGAGCCACAGGGGCCACTGAAGCAGAGAAAATGACAGTCAGCCTCCCAGGACCCATT
CTCCTGTTGTCAGATGACTCCTCATTCAGAGGTGTTGGCTCATCTGATCTAAAAGCAAGT
GGGAGCAGTGGGGAGAAGAGTAGGAGTGAAACAGGGGAGGAGGTTGGCTCACGAGATGTT
ACGGACACCAAAGGGCACAAGACTGCTGGAGATGTTGGTTCCAAAGCTGTGGCCGCTGTG
GCTGCCTTGGCAGGTGTGGTGGCAACTCTAGGCTTCATCTGTTACCTGTACAAGAAAAGG
ACTGTGTCAAACCAC
>black_snub-nosed_monkey
ATGGCGTGCAGGCAGAGAGGAGGCTCCTGGAGTCCCTGGGGCTGGTTCAATGCAGGCTGG
AGCACTTACAGGTCGATTTCTCTCTTCTTTGCCCTTGTGACTTCAGTGAACTCCATAGAT
GTTTTTCAGTTGGTAAATCCTGCCTTTCCAGGCACTGTCATTTGTGATGAAAGGGGAATA
ACAGTGGAGTTCCCAAGCAGTCCTGGCACCAAGAAATGGCATGCATCTGTGGTGGATCCC
CTTGGTCTCCACATGCCGAACTGCACTTACATCCTGGACCCAGGAAAGTTCACCCTGAGG
GTTACCTATGAAAACTGTACCAGGAGAGTGCATGGTGGATACCAGATGACCATCAGAGTC
ATGAATGACAGTGCTGCTCTAAGACATGGAGCTGTCATGTATCAGTTCTTCTGTCCAGCT
ATGCAAGTAGAAGAGACCCAGGGGCTTTCAGCATCTACAATCTGCAAGAAGGATTTCATG
TCTTTTTCCTTGCCACGGGTCTTCTCTGGCTTGGCTGATGACAATAAGGTGACCAAACTT
AAGATGGGATGGAGCATTGAGGTTGGTGATGGTGCAAGAGTCAAGACTCTAACCCTGCCA
GAGGCCATGAAGGAAGGCTTCAGCCTCTTGATTGACAACCACAGGATGATCTTCCACGTG
CCATTCAATGCCACCGGAGTGACTCACTATGTGCAAGGTAACAGTCATCTCTACATGGTG
TCTCTGAAGCTTACATTTGTATCTCCTGGACAGATGGTGATCTTCTCCTCACAAGCTATT
TGTGCACCAGATCCCGTGACCTGCAATGCCACACACATGACTCTCACCATACCAGAGTTT
CCTGGGAAGCTTAAGTCTGTGAGCTTTGAAAACCGGAACATTGATGTGAGCCAGCTGCAT
GACAACGGAATTGATCTAGAAGCAACAAATGGCACAAAATTGCATTTCAGCAAAACTCTG
CTCAAAACGAAATTATCTGAAAAATGCCTACTCCATCAGTTCTACTTAGCTTCACTCAAG
CTGACCTTTCTCCTTCAGTTGGAGACAGTATCCATGGTGATCTATCCTGAGTGTGTCTGT
GAGTCACCAGTTTCCATAGTTACAGGGGAGCTGTGCACCCAGGATGGGTTTATGGACTTC
GAGGTCTACAGCTACCAAACACAACCAGCTCTCGACCTGGATACTCTGAGGGTGGGAAAC
TCATCCTGCCAGCCTGTCTTCGAGGCTCAATCTCAGGGGCTGGTACGGTTCCACATACCC
CTGAATGGATGTGGAACGAGATATAAGTTCGAAGATGATAAAGTCATCTATGAAAATGAA
ATACATGCTCTATGGACGGATCTTCCTCCAAGCAAAATATCTAGAGACAGTGAGTTCAGA
ATGACAGTGAAGTGTTCTTACAGCAGGAATGACATGCTACTAAACATCAACGTTGAAAGC
CTTACTCCTCCAGTGGCCTCAGTGAAGTTGGGTCCATTTACCTTGATCCTGCAAAGCTAC
CCAGACAATTCCTACCAACAACCTTATGGGGAAAACGATTACCCTCTAGTGAGATTCCTC
CGTCAACCAATTTACATGGAAGTGAGAGTCCTAAACAGGGATGACCCCAACATCAAGCTG
GTCTTAGATGACTGCTGGGCGACGTCCACCATGGATCCAGACTCTTTCCCTCAGTGGAAC
ATTATTGTGGATGGCTGTGCATATGACCTGGACAACTACCAGGCCACCTTCCATCCAGTC
GGCTCCTCTGTGACCCATCCTGATCACTATCAGAGGTTTGACATGAAGGCTTTTGCCTTT
GTATCAGAAGCCCATGTGCTCTCTAGCCTGGTCTACTTCCACTGCAGTGCCTTAATCTGC
AATCGACTCTCTCCAGACTCCCCTCTGTGTTCTGTGACCTGCCCTGTGTCATCTAGGCAC
AGGCGAGCCACAGGGGCCACTGAAGCAGAGAAAATGACAGTCAGCCTCCCAGGACCCATT
CTCCTGTTGTCAGATGACTCCTCATTCAGAGGTGTTGGCTCATCTGATCTAAAAGCAAGT
GGGAGCAGTGGGGAGAAGAGTAGGAGTGAAACAGGGGAGGAGGTTGGCTCACGAGATGTT
ATGGACACCAAAGGGCACAAGACTGCTGGAGATGTTGGTTCCAAAGTTGTGGCTGCTGTG
GCTGCCTTGGCAGGTGTGGTGGCAACTCTAGGCTTCATCTGTTACCTGTACAAGAAAAGG
ACTGTGTCAAACCAC
>Bolivian_squirrel_monkey
ATGGCGTCCAAGCAGCGAGGATACTCCTGGAGTCCCCCAGGCTGGTTCAGTGCAGGCTGG
AGCACTTACAGGTCGATTTCTCTTTTCTTCATCCTTGTGACTTCAGTGAACTCAATAGGT
GTTTCTCAGTTGGTAAATCCCGCCTTTCCAGGCACTGTCATTTGTGATGAAAGGGGAATA
ACAGTGGAGTTCCGGAGCAGTCCTGGCACCAAGAAATGGCATGCATCTGTGGTGGATCCC
TTTGGTCTTGACATGCCAAACTGCCCTTACCACCTGGACCCAGAAAAACTCACCATGACA
GCTACCTATGATAACTGTACCAGAAGAGTGCATGGTGGACACCAGATGACCATCAAGTTC
ATAAATGACGGTGCTGCCATAAGACACAGAGCTGTCATGTACCAGTTCTTCTGTCCAGCT
ATGCAGGTAGAAGAGACCCAAGGGCTTTCAGCAGCTACAACCTGCAAAAAGGATTCAATG
TCTTTTTCCTTGCCACGGATCTTCTCTGGTTTGGCTGATGCCACTCAGCAGACAGAAGTT
CAGATGGGATGGAGCATTGAGGTTGGTGATGGTGCAAAAGCCAAAACTTTGACCCTGTCG
GAAGCTATGATGGAAGGCTTCAATCTCCTATTTGACAACAACAGGATGACCTTCTACGTG
CCATTCAATGCCACTGGAGTGACTCACTATGTGCAAGGTAATAGTCATCTCTACATGGTG
TCTCTGAAGCTTACATTTATAGCTCCTGGGCAGAAGGTGATCTTCTCTTCACGAGCTATT
TGTGCACCAGATTCTGTGACCTGTAATGCCACACACATGACTGTCACCATACCAGAGTTT
CCTGGGAAGCTTAAGTCTGTGAGCTTTGGAAACCAGAACATTGGAGTGAGCCAGTTGCAT
GACAGTGGAATTGATCTAGAAGCAACAGATGGCACAAAATTGCATTTCAGCAAAACTCTG
CTCAAAATGAAATTGTCTGAAAAATGCCTACTCCATCAGTTCTACTTAGCTTCACTCAAG
CTGACCTTTCTCCTCCGGCTGGAGACAGTATCCATGGTGATCTATCCTGAGTGTCTCTGC
GAGTCACCAGTTTCCATAGTTACAGGGGAGCAGTGCACCCAGGATGGGTTTATGGACTTT
GAGGTTTACAGCCACCAAACACAACCAGCTCTCGACCTGGGTACTCTGAGGGTGGGAAAC
TCATCCTGCCAGCCCGTCTTCGAGGCTCAGCCCCAGGGGCTGGTACGGTTCCACATACCC
CTGAATGGATGTGGAACAAGCTATAAGTTTGAAGATGATAAAGTCATCTATGAAAATGAA
ATACATGCTCGCTGGATGGATCTTCCTCCAAGCAAAATATCTAGAGACAGTGAGTTCAGG
---------------------------AATGACATGCCACTAAACATCAATGTTGAAAGT
CTTACTCCTCCAGTGGCCTTAGTGAGGTCAGGTCCATTTACCTTAATCCTGCAAAGCTAC
CCAGGTAATTCCTACCAACAACCTTATGAGAACAATGAGTACCCTCTAGTGAGATTTCTC
CGCCAACCAATTTACATGGAAGTGAGAGTCCTAAACAGGGATGACCCCAACATCAAGCTG
GTCTTAGATGACTGCTGGGCAACGTCCACCATGGATCCAGAATCTCTCCCCAAGTGGAAC
ATTGTCGTGGATGGCTGTGCATACAACCTGGACAACTACCTGACTACCTTCCATCCAGTC
GGCTCCTCTGTGACCCATCCGGATCACTATCAGAGGTTTGATGTGAAGGCTTTTGCCTTT
GTATCAGAAGCCCACATGCTCTCTAGCCTGGTCTACTTCCACTGCAGTGTCTTAATCTGC
AATCGACTCTCTCCTGACTCCCCTTTGTGTTCTGTGACCTGCCCTGTGTCATCTAGGCAC
AAGCGAGCCACAGGGACCACTGAAGCAAAGACAATGACAGTCAGTCTCCCGGGACCCATT
CTCCTGTTGTCAGATGACTCCTCATTCAGAGGTGTCGGCCCATCTGATCTGAAAGCAAGT
GGGAGCCGTGGGGAGAAGAGTGGGAGTGAAACAAGGGAGGAGGCAGGCTCACAGGATGTT
ATGGACACCAAAGGGCACAAGAATACTGGGGATGTTGCTTCCAAAGCTGTGACTGCTGTG
GCCACCTTAGCAGGTGTGGTGGCAACTCTAGGCTTCATCTGCTACCTGTGCAAGAAAAGT
ATTGTGTCAAATCAC
>bonobo
ATGGCGTGCAGGCAGAGAGGAGGCTCTTGGAGTCCCTCAGGCTGGTTCAATGCAGGCTGG
AGCACCTACAGGTCGATTTCTCTCTTCTTCGCCCTTGTGACTTCAGTGAACTCCATAGAT
GTTTCTCAGTTGGTAAATCCTGCCTTTCCAGGCACTGTCACTTGCGATGAAAGGGAAATA
ACAGTGGAGTTCCCAAGCAGTCCTGGCACCAAGAAATGGCATGCATCTGTGGTGGATCCT
CTTGGTCTCGACATGCCGAACTGCACTTACATCCTGGACCCAGAAAAGCTCACCCTGAGG
GCTACCTATGATAACTGTACCAGGAGAGTGCATGGTGGACACCAGATGACCATCAGAGTC
ATGAACGACAGTGCTGCCTTAAGACACGGAGCTGTCATGTATCAGTTCTTCTGTCCAGCT
ATGCAAGTAGAAGAGACCCAGGGGCTTTCAGCATCTACAATCTGCCAGAAGGATTTCATG
TCTTTTTCCTTGCCACGGGTCTTCTCTGGCTTGGCTGACGACAGTAAGGGGACCAAAGTT
CAGATGGGATGGAGCATTGAGGTTGGTGATGGTGCAAGAGCCAAAACTCTGACCCTGCCA
GAGGCCATGAAGGAAGGCTTCAGCCTCTTGATTGACAACCACAGGATGACCTTCCACGTG
CCATTCAATGCCACTGGAGTGACTCACTATGTGCAAGGTAATAGTCATCTCTACATGGTG
TCTCTGAAGCTTACATTTGTATCTCCTGGACAGAAGGTGATCTTCTCTTCACAAGCTATT
TGTGCACCAGATCCTGTGACCTGCAATGCCACACACATGACTCTCACCATACCAGAGTTT
CCTGGGAAGCTTAAGTCTGTGAGCTTTGAAAACCGGAACATTGATGTGAGCCAGCTGCAT
GATAATGGAATTGATCTAGAAGCAACAAATGGCATGAAATTGCATTTCAGCAAAACTCTG
CTCAAAACGAAATTATCTGAAAAATGCCTACTCCATCAGTTCTACTTAGCTTCACTCAAG
CTGACCTTTCTCCTTCGGCCAGAGACAGTATCCATGGTGATCTATCCTGAGTGTCTCTGT
GAGTCACCCGTTTCTATAGTTACAGGGGAGCTGTGCACCCAGGATGGGTTTATGGACGTC
GAGGTCTACAGCTACCAAACACAACCAGCTCTTGACCTGGGTACTCTGAGGGTGGGAAAC
TCATCCTGCCAGCCTGTCTTTGAGGCTCAGTCTCAGGGGCTGGTACGGTTCCACATACCC
CTGAATGGATGTGGAACGAGATATAAGTTCGAAGATGATAAAGTCGTCTATGAAAACGAA
ATACATGCTCTCTGGATGGATTTTCCTCCAAGCAAAATATCTAGAGACAGTGAGTTCAGA
ATGACAGTGAAGTGTTCTTATAGCAGGAATGACATGCTACTAAACATCAATGTTGAAAGC
CTTACTCCTCCAGTGGCCTCAGTGAAGTTGGGTCCATTTACCTTGATCCTGCAAAGCTAC
CCAGATAATTCCTACCAACAACCTTATGGGGAAAACGAGTACCCTCTAGTGAGATTCCTC
CGCCAACCAATTTACATGGAAGTGAGAGTCCTAAACAGGGATGACCCCAACATCAAGCTG
GTCTTAGATGACTGCTGGGCGACGTCCACCATGGATCCAGACTCTTTCCCCCAGTGGAAC
GTTGTCGTGGATGGCTGTGCATATGACCTGGACAACTACCAGACCACCTTCCATCCAGTC
GGCTCCTCTGTGACCCATCCTGATCACTATCAGAGGTTTGACATGAAGGCTTTTGCCTTT
GTATCAGAAGCCCACGTGCTCTCTAGCCTGGTCTACTTCCACTGCAGTGCCTTAATCTGT
AATCGACTCTCCCCTGACTCCCCACTGTGTTCAGTGACCTGCCCTGTGTCCTCTAGGCAC
AGGCGAGCCACAGGGGCCACTGAAGCAGAGAAAATGACAGTCAGCCTCCCAGGACCCATT
CTCCTGTTGTCAGATGACTCCTCATTCAGAGGTGTCGGCTCATCTGATCTAAAAGCAAGT
GGGAGCAGTGGGGAGAAGAGTAGGAGTGAAACAGGGGAGGAGGTTGGCTCACGAGGTGCT
ATGGACACCAAAGGGCACAAGACTGCTGGAGATGTTGGTTCCAAAGCTGTGGCTGCTGTG
GCTGCCTTTGCAGGTGTGGTGGCAACTCTAGGCTTCATCTACTACCTGTACGAGAAAAGG
ACTGTGTCAAATCAC
>bushbaby
ATGGTGTGCAGACAGAGAGGAGGTTCTGGGATTCCTCCAAGCTGGTTCAATGCAGGCTGG
AGCATCTACTGGTCGATTTCTCTCTTCTTCACCTTTGTGACTTCAGTGAACTCAGCAGAT
GTCTCTCAATCGGTGAATCCTGTCCTCCCAGGAACTATTATTTGTGATGAAAATGGAATA
ATAGTGAAGTTTTCACATGGTCTTGACACTGAGAAATGGAATGCATCTGTGGTAGATCCC
TTTGGTGTTGAAATGCTGAACTGTACTTATGTCCTGGACCCAGAGACGCTCACCCTGAGT
GCCCCATATGATGATTGTACCATGAGAGTGCATGGTGGGCACCAGATGACCATCAGATTC
ATGAACAGCAATGCTGATCTAAAATCTGAAGCTATGACATACCAGTTCTTCTGCCCAACG
ATGCAAGTAGAAGATACCCATGGGGCTGCAACATCTATAATCTGCAAGAAGGACTCCATG
TCTTTTTCCTTGCCACGGATGTTCTCCAGCTTAGCTGATGACAATGAGGAGTCCAGTATG
AAGATGGGATGGAGCCTTGAGGTTGGTGATGGTTTAGAAGCTAAAACTCTCTCCCTGTCA
GAGGCCCTGAATCAAGGCTTTAATCTCCTGATTGACAACCACAAGATGATCTTCCATGTG
CCATTCAGTGGTACTGGAGTGACGCGCTATGTGCAAGGTAACAGTCATCTTTACATGGTG
TTTCTGAAGCTTACATTTGAATCTCCTGGGCAGAAGGTGATCTTCTCATCACAAGGTATC
TGTGTGTCAGATCCTGCGACCTGTAATGCCACACACATGACTCTCACCATACCTCAGTTT
CCTGGGAAGCTGAAGTCTGTGACCTTGGAGAACAAGAACATCCCTGTGAGCAAGCTGCAC
GACAATGGGATTGATATGGAAGCAACAAATGGCTTGAGATTACATTTCAGCAAAACTCTT
CTCAAAACAAAATTCTCTGAAAACTGCCTACTTGATAAGTTCTACTTAGCGTCACTCATG
CTGACCTTCTACCTTCAACTAGAGAGCGTATCCATGGTGATCTCTCCTGAGTGTCTCTGT
GAGTCACCAGTTTATATAGAGTGGCATGAGCTGTGCACCCAAGATGGGTTTATGGACTTC
AAGGTCTACAGCCACCAAACAAAACCAGCTCTCAACCTGAGCACCCTCAGGGTGGGAAAC
TCATCCTGCAGGCCTATCTTTACAGCTCAGTCTCAAGAGCTGGTGCAGTTTCACATACCC
CTGAATGGATGTGGAACAAGACATAAGTTTGAAAATGACAGAGTTATCTATGAAAATGAA
ATACATGCTCTCTGGACAGATCTTCCTCCAAGCAAAATATCCAGGGATAGTGAGTTCAGA
ATGACAGTAAAGTGTTCTTACAGCAGGGATGACATGCTTCTAAACTTCAGTGTCAAAAGT
CTTCCTTATCCAGTGGCCTCAGTGAAACCAGGTCCACTTACCTTAATCCTGCAGACCTAC
CCAGATGGCTCCTACCAACAACCTTATGAGAACAATGAATACCCTCTAGTGAAATATCTC
CACCAACCAATTTATATGGAAGTGAAAATCCTTAACAGGGATGACCCCAAAATCAAGCTT
GTCTTAGATGACTGCTGGGCAACATCTACTGCAGACCCAGACTCTCTTCCCCAGTGGAAT
ATTGTTGTGGATGGCTGTGTGTATAACATGGACAACTACCAAACCACCTTCCATCCTGTT
GGTTCCACTGTCCCCCATCCTGATCACTATCAAAGGTTTGATGTGAAGACCTTTGTCTTT
GTCTCAGAAGCCCAGGAGCTCTTTAGCCTGGTCTACTTCCACTGCAGTGCCTTAATCTGC
AATCAACTCTCTGCTGACTCCCCTCTGTGTTCTGTGACTTGCCCTGTATCCTCTAGGCAC
AGGAGAGCCACAGGGATCACTGAA---GAGAAAGTTACAGTTAGCCTCCCTGGACCCATT
CTTCTGTTGCCAGATGGCTCTTCATTCAAAGATGTCAGCCTACCTGATCTTAAAGCAAGT
GGCAATATTGAAGAAAAGAATGGGAGGGAAGAAGGTTGGGAGCTTATTCTAAGACATGTT
GTAAACCCTAAAGGCCACTGGGCTGCTGGAGATGTAATTTCTAAAGTAGTAGCTGCTATG
GCCACATTAGCAGGTGTGGTAGCAACTCTTGGTTTCATCAGTTATATACTC---AAGAGA
ACTATGGCAAATCAC
>capuchin
ATGGCGTCCAAGCAGAGAGGATACTCTTGGAGTCCCCCAGGCTGGTTCAGTGCAGGCTGG
AGCACTTACAGGTCGATTTCTCTTTTCTTCACCCTTGTGACTTCAGTGAACTCAATAGGT
GTTTCTCAGTTGGTAAATCCCGCCTTTCCAGGCACTGTCATTTGCGATGAAAGAGGAATA
ACAGTGGAGTTCTGGAGCAGTCCTGGCACCAAGAAATGGCATGCATCTGTGGTGGATCCC
TTTGGTCTTGACATGCCAAACTGCCCTTACCTCCTGGACCCAGAAAAGCTCACCATGAGG
GCTACCTATGATAACTGTACCAGAAGAGTGCATGGTGGACACCAGATGACCCTCAAGTTC
ATGAATGACGGTGCTGCTGTAAGACACAGAGCTGTCATGTACCAGTTCTTCTGTCCAGCT
ATGCAGGTAGAAGAGACCCAAGGGCTTTCAGCAGCTACAACCTGCAAAAAGGATTCAATG
TCTTTTTCCTTGCCACGGATCTTCTCTGGTTTGGCTGATGCCACTCAGCAGACAGAAGTT
CAGATGGGATGGAGCATTGAGGTTGGTGATGGTGCAAAAGCCAAAACTCTGACCCTGTCG
GAAGCTATGATGGAAGGCTTCAATCTCCTATTTGACAACAACAGGATGACCTTCTACGTG
CCATTCAATGCCACTGGCGTGACTCACTATATGCAAGGTAACAGTCATCTCTACATGGTG
TCTCTGAAGCTTACATTTATAGCTCCTGGGCAGAAGGTGATCTTCTCTTCACGAGCTATT
TGTGCACCAGATCCTGTGACCTGCAATGCCACACACATGACTGTCACCATACCAGAGTTT
CCTGGGAAGCTTAAGTCTGTGAGCTTTAGAAACCAGAACATTGAAGTGAGCCAGTTGTAT
GACAGTGGAATTGATCTAGAAGCAACAGATGGCACAAAATTGCATTTCAGCAAAACTCTG
CTCGAAACGAAATTGTCTGAAAAATGCCTAGTCCATCAGTTCTACTTAGCTTCACTCAAG
CTGACCTTTCTCCTCCCGCTGGAGACGGTATCCATGGTGATCTATGCTGAGTGTCTCTGC
GAGTCACCAGTTTCCATAGTTACAGGGGAGCAGTGCACCCAGGATGGGTTTATGGACTTT
GAGGTTTACAGCCACCAAACACAACCAGCCCTCGACCTGGGTACTCTGAGGGTGGGAAAC
TCATCCTGCCAGCCTGTCTTCGAGGCCCAGTCCCAGTGGCTGATACGGTTCCACATACCC
CTGAATGGATGTGGAACAAGATATAAGTTTGAAGATGATAAAGTCATCTATGAAAATGAA
ATACATGCTCACTGGATGGATCTTCCTCCAAGCAAAATATCTAGAGACAGTGAGTTCAGA
ATGACAGTGAAGTGTTCCTACAGCAGGAATGACATGCCACTAAACATCAATGTTGAAAGT
CTTACTCCTCCAGTGGCCTCAGTGAGGTCAGGTCCATTTACCTTAATCCTGCAAAGCTAC
CCAGGTAATTCCTACGAACAGCCTTATGAGAACAATGAGTACCCTCTAGTTAGATTTCTT
CGCCAACCAATTTACATGGAAGTGAGAGTCCTAAACAGGGATGACCCCAACATCAAGCTG
GTCTTAGATGACTGCTGGGCAACGTCCACCATGGATCCAGAATCTCTCCCCAAGTGGAAC
ATTGTTGTGGATGGCTGTGCATACAACCTGGACAACTACCTGACTACCTTCCATCCAGTC
GGCTCCTCCGTGACCCATCCTGATCACTATCAGAGGTTTGACGTGAAGGCTTTTGCCTTT
GTATCAGAAGCCCACATGCTCTCTAGCCTGGTCTACTTCCACTGCAGTGTCTTAATCTGC
AATCGACTCTCTCCTGACTCCCCTCTGTGTTCTGTGACCTGCCCTGTGTCATCTAGGCAC
AAGCGAGACACAGGGACCACTGAAGCAAAGACAATGACAGTCAGTCTCCCGGGACCCATT
CTCCTGTTGTCAGATGACTCA---TTCAGAGGTGTCAGCCCATCTGATCTGAAAGCAAGT
GGGAGCCGTGGGGAGAAGAGCAGGAGTGAAACAAGGGAGGAGGCAGGCTCACAGGATGTT
ACGGACACCAAAGGGCACAAGACTGCTGGGGATGTTGCTTCCAAAGCTGTGGCTGCTGTG
GCCACCTTAGCAGGTGTGGTGGCAACTCTAGGCTTCATCTGCTACCTGTGCAAGAAAAGG
ATTGTGTCGAATCAC
>chimpanzee
ATGGCGTGCAGGCAGAGAGGAGGCTCTTGGAGTCCCTCAGGCTGGTTCAATGCAGGCTGG
AGCACCTACAGGTCGATTTCTCTCTTCTTCACCCTTGTGACTTCAGTGAACTCCATAGAT
GTTTCTCAGTTGGTAAATCCTGCCTTTCCAGGCACTGTCACTTGCGATGAAAGGGAAATA
ACAGTGGAGTTCCCAAGCAGTCCTGGCACCAAGAAATGGCATGCATCTGTGGTGGATCCT
CTTGGTCTCGACATGCCGAACTGCACTTACATCCTGGACCCAGAAAAGCTCACCCTGAGG
TCTACCTATGATAACTGTACCAGGAGAGTGCATGGTGGACACCAGATGACCATCAGAGTC
ATGAACGACAGTGCTGCCTTAAGACACGGAGCTGTCATGTATCAGTTCTTCTGTCCAGCT
ATGCAAGTAGAAGAGACCCAGGGGCTTTCAGCATCTACAATCTGCCAGAAGGATTTCATG
TCTTTTTCCTTGCCACGGGTCTTCTCTGGCTTGGCTGACGACAGTAAGGGGACCAAAGTT
CAGATGGGATGGAGCATTGAGGTTGGTGATGGTGCAAGAGCCAAAACTCTGACCCTGCCA
GAGGCCATGAAGGAAGGCTTCAGCCTCTTGATTGACAACCACAGGATGACCTTCCACGTG
CCATTCAATGCCACTGGAGTGACTCACTATGTGCAAGGTAATAGTCATCTCTACATGGTG
TCTCTGAAGCTTACATTTATATCTCCTGGACAGAAGGTGATCTTCTCTTCACAAGCTATT
TGTGCACCAGATCCTGTGACCTGCAATGCCACACACATGACTCTCACCATACCAGAGTTT
CCTGGGAAGCTTAAGTCTGTGAGCTTTGAAAACCGGAACATTGATGTGAGCCAGCTGCAT
GATAATGGAATTGATCTAGAAGCAACAAATGGCATGAAATTGCATTTCAGCAAAACTCTG
CTCAAAACGAAATTATCTGAAAAATGCCTACTCCATCAGTTCTACTTAGCTTCACTCAAG
CTGACCTTTCTCCTTCGGCCAGAGACAGTATCCATGGTGATCTATCCTGAGTGTCTCTGT
GAGTCACCCGTTTCTATAGTTACAGGGGAGCTGTGCACCCAGGATGGGTTTATGGACGTC
GAGGTCTACAGCTACCAAACACAACCAGCTCTTGACCTGGGTACTCTGAGGGTGGGAAAC
TCATCCTGCCAGCCTGTCTTTGAGGCTCAGTCTCAGGGGCTGGTACGGTTCCACATACCC
CTGAATGGATGTGGAACGAGATATAAGTTCGAAGATGATAAAGTCGTCTATGAAAACGAA
ATACATGCTCTCTGGATGGATTTTCCTCCAAGCAAAATATCTAGAGACAGTGAGTTCAGA
ATGACAGTGAAGTGTTCTTATAGCAGGAATGACATGCTACTAAACATCAATGTTGAAAGC
CTTACTCCTCCAGTGGCCTCAGTGAAGTTGGGTCCATTTACCTTGATCCTGCAAAGCTAC
CCAGATAATTCCTACCAACAACCTTATGGGGAAAACGAGTACCCTCTAGTGAGATTCCTC
CGCCAACCAATTTACATGGAAGTGAGAGTCCTAAACAGGGATGACCCCAACATCAAGCTG
GTCTTAGATGACTGCTGGGCGACGTCCACCATGGATCCAGACTCTTTCCCCCAGTGGAAC
GTTGTCGTGGATGGCTGTGCATATGACCTGGACAACTACCAGACCACCTTCCATCCAGTC
GGCTCCTCTGTGACCCATCCTGATCACTATCAGAGGTTTGACATGAAGGCTTTTGCCTTT
GTATCAGAAGCCCACGTGCTCTCTAGCCTGGTCTACTTCCACTGCAGTGCCTTAATCTGT
AATCGACTCTCCCCTGACTCCCCACTGTGTTCAGTGACCTGCCCTGTGTCCTCTAGGCAC
AGGCGAGCCACAGGGGCCACTGAAGCAGAGAAAATGACAGTCAGCCTCCCAGGACCCATT
CTCCTGTTGTCAGATGACTCCTCATTCAGAGGTGTCGGCTCATCTGATCTAAAAGCAAGT
GGGAGCAGTGGGGAGAAGAGTAGGAGTGAAACAGGGGAGGAGGTTGGCTCACGAGGTGCT
ATGGACACCAAAGGGCACAAGACTGCTGGAGATGTTGGTTCCAAAGCTGTGGCTGCTGTG
GCTGCCTTTGCAGGTGTGGTGGCAACTCTAGGCTTCATCTACTACCTGTATGAGAAAAGG
ACTGTGTCAAATCAC
>Coquerels_sifaka
ATGGCACGCAGGCAGAGAGGAGATGCTGGGAGTCCTCCAAGCTGGTTCCATGCAGGCTGG
AGCATCTACAGGTCAATTTATCTCTTCTTCGCCCTTGTCACTTCAGTGAACTCCGTAGAT
GTCTCTCAGTTGGTGAATCCTACCTTCCCAGGAACTGTCATTTGTGATGAGAATGGAATA
ACAGTGGAGTTTCCAAACAGACTTGGCACCGAGAAATGGCACGCATCTGTGGTGGATCCC
TCTGGTGTTGAAATGCTGAACTGCACTTATGTCCTGGACCCAGAGAAGCTCACCCTGAGG
GCCCCATATGATAACTGCACCAAGAGAGTGCATGGAGGGCACCAGATGACCATCAGATTC
ATGAACAGCAGTGCTGCTTCAAGACGTGGGGCTGTCAAATATCAGTTCTTCTGTCCAGCT
ATGCAAGTAGAAGAGACTCCTGGGGTTTCAGCAGCTACAATCTGCCAGAAGGACTCCATG
TCTTTTTCCTTGCCACGGGTTTTCTCTGGCTTAGCTGATGAAAGTGAGGATCCCAACGTT
CAGATGGGATGGAGCGTTGAGGTTGGTGACGGTCCAAAAGCCAGAACTCTGTCCCTGCCA
GAGGCCATGAAGGAAGGCTTTGGTCTCCTGATTGACAACCACAAGATGACCTTCTATGTG
CCATTCAATGCCACTGGAGTGACTCACTATGTGCAAGGCAACAGTCATCTCTACATGGTG
TCTCTCAAACTTACGTTTATATCTCCTGGACAGAAGGTAATCTTCTCTTCACAAGCTATT
TGTGTGCCAGATCCTGTGACCTGTAATGCCACACACATGACTGTCACCATACCAGAGTTT
CCTGGGAAGCTGAAGTCCGTGAACTTTGAAAACAGGAACATTGCTGCAAGCCAGTTGCAT
GACCATGGGATTGACATAGAAGCAACAAATGGCTTGAGGTTGCATTTCAGCAAAACTCTT
CTGAAAACGAAACTCTCTGAAAAATGCCTATTTGATCAGTTCTACTTACCGTCACTCATA
CTGACCTTCTACCTCCGGCGAGAGGTGGTATCCATGGTGATCTATCCCGAGTGTCCCTGT
GAGTCACCAGTCTCTATAGTTACAGATGAGCTGTGCACCCAGGATGGGTTTATGGACTTC
GAGGTCTACAGCCACCAAACAAAACCAGCTCTCAACTTGGCTACTCTCAGGGTGGGAAAC
TCATCCTGCCAGCCTGTCTTCAAGGCTCAGTCTGGAAGGCTGGTACAGTTTCACATACCC
CTGAACGGATGTGGAACGAGATACAAGTTTGAAAATGACAAGGTGGTCTATGAAAATGAA
ATACATGCTCTCTGGACAGATCTTCCTCCAAGCAAAATATCCAGAGATAGTGAGTTCAGG
ATGACAGTGAAGTGCTCTTACAGCAGGGATGACATGCTACTAAACTTCAGTGTCAAAAGT
CTTCCTCCTCCAGTGGCCTCAGTGAAGCCAGGTCTACTTGTCTTGATCCTGCAGACCTAC
CCAGATAAATCCTACCAACAGCCTTATGGGGACCATGAGTACCCTGTAGTGAAATACCTC
CGCCAACCAATTTACATGGAAGTAAGAGTCCTTAACAGGGGTGACCCCAACATCAAGCTG
GTCTTGGATGACTGCTGGGCAACGTCCACCGCAGACCCAGACTCCATCCCCCAGTGGAAT
GTTGTCGTGGATGGCTGTGAATATAACCTGGACAACTACCAAACCACCTTCCATCCAGTT
GGCTCCACTGTGACCCATCCTGGTCACTACCAGAGGTTTGACGTGAAGACCTTTGCCTTT
GTCTCAGAAGCCCAGGAGCCCTTCAGCCTGGTCTACTTCCACTGCAGCGCCTTAATCTGC
AATCAACTCGCCCCTGACTCCCCTCTGTGTTCTGTGACTTGCCCTGTATCATCTAGGCGC
AGGCGAGCCACAGGGACTACTGAGGAAGAGAAAATGACAGTCAGCCTCCCAGGACCCATT
CTCCTGTTGTCAGATGGCTCATCATTCAGAGATGTCAGCCCATCCGACCTGAAAGCCAGT
GGCAACAGTGAGGAGAAGAGTCGGAGTGGAGCAGGGGAG---GCCAGCCCACTAGATGTC
ATAGACTCCAAAAGGCACGGGACTGCAGGAGATGTTGCTTCTAAAGCAGTGGTTGCCATG
GCCGTCTTAGCAGGTGTGCTGGCAACTCTGGGTTTTGTCAGTTACCTGCTC---AAGAAA
ACCATGTTAAATCAC
>crab-eating_macaque
ATGGCGTGCGGGCAGAGAGGAGGCTCTTGGAGACCCTCGGGCTGGTTCAATGCAGGCTGG
AGCACTTACAGGTCAATTTCTCTCTTCTTTGCCCTTGTGACTTCAGTGAACTCCATAGAT
GTTTTTCAGTTGGTAAATCCTGCTTTTCCAGGCACTGTCATTTGCGATGAAAGGGGAATA
ACAGTGGAGTTCCCAAGCAGTCCTGGCACCAAGAAATGGCATGCATCTGTGGTGGATCCC
CTTGGTCTCGACGTGCCGAACTGCACTTACATCCTGAACCCAGAAAAGTTCACCCTGAGG
GTTACCTATGAAAACTGTACCAGGAGAGTGCATGGTGGATACCAGATGACCATCAGAGTC
ATGAATGACAGTGCTGCTCTAAGACATGGAGCTGTCATGTATCAGTTCTTCTGTCCAGCT
ATGCAAGTAGAAGAGACCCAGGGGCTTTCAGCATCTACAATCTGCAAGAAGGATTTCATG
TCTTTTTCCTTGCCACGGGTCTTCTCTGGCTTGGCTGATGACAATAAGGTGACCAAACTT
AAGATGGGATGGAGCATTGAGGTTGGTGATGGTGCAAGAGTCAAGACTCTAACCCTGCCA
GAGGCCATGAAGGAAGGCTTCAGTCTCTTGATTGACAACCACAGGATGATCTTCCACGTG
CCATTCAATGCCACTGGAGTGACTCACTATGTGCAAGGTAACAGTCATCTCTACATGGTG
TCTCTGAAGCTTACATTTATATCTCCTGGACAGAAGGTGATCTTCTCCTCACAAGCTATT
TGTGCACCAGATCCCGTGAACTGCAATGCCACACACATGACTCTCACCATACCAGAGTTT
CCTGGGAAGCTTAAGTCTGTGAGCTTTGAAAACCAGAACATTGATGTGAGCCAGCTGCAT
GACAATGGAATTGATCTAGAAGCAACAAATGGCACAAAATTGCATTTCAGCAAAACTCTG
CTCAAAACAAAATTATCTGAAAAATGCCTACTCCATCAGTTCTACTTAGCTTCACTCAGG
CTGACCTTTCTCCTTCAGTCGGAGACAGTATCCATGGTGATCTATCCTGAGTGTGTCTGT
GAGTCACCAGTTTCCATAGTTACAGGGGAGCTGTGTACCCAGGATGGGTTTATGGACTTC
GAGGTCTACAGCTACCAAACACAACCAGCTCTTGACCTGGATACTCTGAGGGTGGGAAAC
TCATCCTGCCAGCCTGTCTTCAAGGCTCAGTCTCAGGGGCTGGTACGGTTCCACATACCC
CTGAATGGATGTGGAACGAGATATAAGTTTGAAGACGATAAAGTCATCTATGAAAATGAA
ATACATGCTCTCTGGACGGATCTTCCTCCAAGCAAAATATCTAGAGACAGTGAGTTCAGA
ATGACAGTGAAGTGTTCTTACAGCAGGAATGACATGCTACTAAACATCAACGTTGAAAGC
CTTACTCCTCCAGTGGCCTCGGTGAAGTTGGGTCCATTTACCTTGATCCTGCAAAGCTAC
CCAGACAATTCCTACCAACAACCTTATGGGGAAAACGAGTACCCTCTAGTGAGATTCCTC
CGTCAACCAATTTACATGGAAGTGAGAATCATAAACAGGGATGACCCCAACATCAAGCTG
GTCTTAGATGACTGCTGGGCGACGTCCACCATGGATCCAGACTCTTTCCCCCAGTGGAAC
ATTGTTGTGGATGGCTGTGCATATGAGCTGGACAACTACCAGACCACCTTCCATCCAGTC
GGCTCCTCTGTGACCCATCCTGATCACTATCAGAGGTTTGACATGAAGGCTTTTGCCTTT
GTATCAGAAGCCCATGTGCTCTCTAGCCTGGTCTACTTCCACTGCAGTGCCTTAATCTGC
AATCGACTCTCTCCAGACTCCCCTCTGTGTTCTGTGACCTGCCCTGTGTCATCTAGGCAC
AGGCGAGCCACAGGGGCCACTGAAGCAGAGAAAATGACAGTCAGCCTCCCAGGACCCATT
CTCCTGTTGTCAGACGACTCCTCATTCAGAGGTGTTGGCTCATCTGATCTAAAAGCAAGT
GGGAGCAGTGGGGAGAACAGTAGGAGCGAAACAGGGGAGGAGGTTGGCTCACGAGATGTT
ATGGACACCAAAGGGCACAGGACTGCTGGAGATGTTGGTTCCAAAGCTGTGGCTGCTGTG
GCTGCCTTGGCAGGTGTGGTGGCAACTCTAGGCTTCATCTGTTACCTGTATAAGAAAAGG
ACTGTGTCAAATCAC
>drill
ATGGCGTCCAGGCAGAGAGGAGGATCTTGGAGTCCCTCGGGCTGGTTCAATGCAGGCTGG
AGCACTTACAGGTCGATTTCTCTCTTCTTTGCCCTTGTGACTTCAGTGAACTCCATAGAT
GTTTTTCAGTTGGTAAATCCTGCCTTTCCAGGCACTGTCGTTTGTGATGAAAGGGGAATA
ACAGTGGAGTTCCCAAGCAGTCCTGGCACCAAGAAATGGCATGCATCTGTGGTGGATCCC
CTTGGTCTCGACGTGCCGAACTGCACTTACATCCTGAACCCAGAAAAGTTCACCCTGAGG
GTTACCTATGAAAACTGTACCAGGAGAGTGCATGGTGGATACCAGATGACCATCAGAATC
ATGAATGACAGTGCTGCTCTAAGACATGGAGCTGTCATGTATCAGTTCTTCTGTCCAGCT
ATGCAAGTAGAAGAGACCCAGGGGCTTTCAGCATCTACAATCTGCAAGAAGGATTTCATG
TCTTTTTCCTTGCCACGGGTCTTCTCTGGCTTGGCTGATGACAATAAGGTGACCAAACTT
AAGATGGGATGGAGCATTGAGGTTGGTGATGGTGCAAGAGTCAAGACTCTAACCCTGCCA
GAGGCCATGAAGGAAGGCTTCAGTCTCTTGATTGACAACCGCAGGATGATCTTCCACGTG
CCATTCAATGCCACTGGAGTGACTCACTATGTGCAAGGTAACAGTCATCTCTACATGGTG
TCTCTGAAGCTTACATTTATATCTCCTGGACAGAAGGTGATCTTCTCCTCACAAGCTATT
TGTGCACCAGATCCCGTGAACTGCAATGCCACACACATGACTCTCACCATACCAGAGTTT
CCTGGGAAGCTTAAGTCTGTCAGCTTTGAAAACCAGAACATTGATGTGAGCCAGCTGCAT
GACAATGGAATTGATCTAGAAGCAACAAATGGCACAAAATTGCATTTCAGCAAAACTCTG
CTCAAAACAAAATTATCTGAAAAATGCCTACTCCATCAGTTCTACTTAGCTTCACTCAGG
CTGACCTTTCTCCTTCAGTTGGAGACAGTATCCATGGTGATCTATCCTGAGTGTGTCTGT
GAGTCACCAGTTTCCATAGTTACAGGGGAGTTGTGTACCCAGGATGGGTTTATGGACTTC
GAGGTCTACAGCTACCAAACACAACCAGCTCTTGACCTGGATACTCTGAGGGTGGGAAAC
TCATCCTGCCAGCCTGTCTTCAAGGCTCAGTCTCAGGGGCTGGTACGGTTCCACATACCC
CTGAATGGATGTGGAACGAGATATAAGTTTGAAGATGATAAAGTCATCTATGAAAATGAA
ATACATGCTCTCTGGACGGATCTTCCTCCAAGCAAAATATCTAGAGACAGTGAGTTCAGA
ATGACAGTGAAGTGTTCTTACAGCAGGAATGACATGCTACTAAACATCAACGTTGAAAGC
CTTACTCCTCCAGTGGCCTCGGTGAAGTTGGGTCCATTTACCTTGATCCTGCAAAGCTAC
CCAGACAATTCCTACCAACAACCTTATGGGGAAAATGAGTACCCTCTAGTGAGATTCCTC
CGTCAACCAATTTACATGGAAGTGAGAGTCATAAACAGGGATGACCCCAACATCAAGCTG
GTCTTAGATGACTGCTGGGCGACGTCCACCATGGATCCAGACTCTTTCCCCCAGTGGAAC
ATTGTTGTGGATGGCTGTGCATATGAGCTGGACAACTACCAGACCACCTTCCATCCAGTC
GGCTCCTCTGTGACCCATCCTGATCACTATCAGAGGTTTGACATGAAGGCTTTTGCCTTT
GTATCAGAAGCCCATGTGCTCTCTAGCCTGGTCTACTTCCACTGCAGTGCCTTAATCTGC
AATCGACTCTCTCCAGACTCCCCTCTGTGTTCTATGACCTGCCCTGTGTCATCTAGGCAC
AGGCGA------------------------------------------------------
------------------------------GGTGTTGGCTCATCTGATCTAAAAGCAAGT
GGGAGCAGTGGGGAGAAGAGTAGGAGCGAAACAGGGGAGGAGGTTGGCTCACGAGATGTT
ATGGACACCAAAGGGCACAGGACTGCTGGAGATGTTGGTTCCAAAGCTGTGGCTGCTGTG
GCTGCCTTGGCAGGTGTGGTGGCAACTCTAGGCTTCATCTGTTACTTGTACAAGAAAAGG
ACTGTGTCAAATCAC
>gibbon
ATGGCGTGCAGGCAGAGAGGAGGCTCTTGGAGTCCCTTGGGCTGGTTCACTGCAGGCTGG
AGCACCTACAGGTCGATTTCTGTCTTCTTCACCCTTGCGACTTCAGTGAACTCCATAGAT
GTTTCTCAGTTGGTAAATCCTGCCTTTCCAGGCACTGTCACTTGCGATGAAAGGGGAATA
ACAGTGGAGTTCCCAAGCAGTCCTGGCACCAAGAAATGGCATGCATCTGTGGTGGATCCT
CTTGGTCTTGACATGCTGAACTGCACTTACATCCTGGACCCAGAAAAGCTCACCCTGAGG
GCTACCTATGATAACTGTACCAGGAGAGTGCATGGTGGACACCAGATGACCATCAGAGTC
ATGAACGACAGTGCTGCTTTAAGACATGGAGCTGTCACGTATCAGTTCTTCTGTCCAGGA
ATGCAAGTAGAAGAGACCCAGGGGCTTTCAGCATCTACAATCTGCCGGAAGGATTTCATG
TCCTTTTCCTTGCCACGGGTCTTCTCTGGCTTGGCTGACGACAGTAAGGGGACCAAAGTT
CAGATGGGATGGAGCATTGAGGTTGGCGACGGTGCGAGAGCCAAAACTCTGACCCTGCCA
GAGGCCATGAAGGAAGGCTTCAGCCTCTTGATTGACAACCACAGGATGACCTTTCACGTG
CCATTCAATGCCACTGGAGTGACTCACTATGTGCAAGGTAACAGTCATCTCTACATGGTG
TCTCTGAAGCTTACATTTATATCTCCTGGACAGAAGGTAATCTTCTCCTCACAAGCTATT
TGTGCACCAGATCCTGTGACCTGCAATGCCACACACATGACTCTCACAATACCAGAGTTT
CCTGGGAAGCTTAAGTCTGTGAGCTTTGAAAACCAGAACATTGATGTGAGCCAGCTGCAT
GACAATGGAATTGATCTAGAAGCAACAAATGGCATGAAATTGCATTTCAGCAAAACTCTG
CTCAAAACAAAATTATCTGAAAAATGCCTACTCCATCAGTTCTACTTAGCTTCACTCAAG
CTGACCTTTCTCCTTCAGCCGGAGACAGTATCCATGGTGATCTATCCTGAGTGTCTCTGT
GAGTCACCAGTTTCTATAGTTACAGGGCAGCTGTGTACCCAGGATGGGTTTATGGACGTC
GAGGTCTACAGCTACCAAACACAACCAGCTCTTGACCTGGGTACTCTGAGGGTGGGAAAC
TCATCCTGCCAGCCTGTCTTTGAGGCTCAGTCTCAGGGGCTGGTACGGTTCCACATACCC
CTGAATGGATGTGGAACAAGATATAAGTTCGAAGATGATAAAGTCATCTATGAAAATGAA
ATACATGCTCTCTGGACAGATCTTCCTCCAAGCAAAATATCTAGAGACAGTGAGTTCAGA
ATGACAGTGAAGTGTTCTTATAGCAGGAATGACATGCTACTAAACATCAACGTTGAAAGC
CTTACTCCTCCAGTGGCCTCAGTGAAGTTGGGTCCATTTACTTTGATCCTGCAAAGCTAC
CCAGATAATTCCTACCAACAACCTTATGGGGAAAACGAGTACCCTCTAGTGAGATTCCTC
CGCCAACCAATTTACATGGAAGTGAGAGTCCTAAACAGGGATGACCCTAACATCAAGCTG
GTCTTAGATGACTGCTGGGCGACGTCCACCATGGATCCAGACTCTTTCCCCCAGTGGAAC
ATTGTTGTGGATGGCTGTGCATATGACCTGGACAACTACGAGACCACCTTCCATCCAGTC
GGCTCCTCTGTGACCCATCCTGATCACTATCAGAGGTTTGACATGAAGGCTTTTGCCTTT
GTATCAGAAGCCCATGTGCTCTCTAGCCTGGTCTACTTCCACTGCAGTGCTTTAATCTGC
AATCGACTCTCCCCTGACTCCCCACTGTGTTCTGTGACCTGCCCTGTATCATCTAGGCAC
AGGCGAGCCACAGGGGCCACTAAAGCAGAGAAAATGACAGTCAGCCTCCCAGGACCCATT
CTCCTTTTGTCAGATGACTCCTCATTCAGAGGTGTCGGCTCATCTGATCTAAAAGCAAGT
GGGAGCAGTGGGGAGAAGAGTAGGAGTGAAACAGAGGAGGAGGTTGGCTCACAGGGTGCT
ATGGACACCAAAGGGCACAAGACTGCTGGAGATGTTGGTTTCAAAGCTGTTGCTGCTGTG
GCTGCCTTTGCAGGTGTGGTGGCAACTCTAGGCTTCATCTACTACCTGTACAAGAAAAGG
ACTGTGTCAAATCAC
>golden_snub-nosed_monkey
ATGGCGTGCAGGCAGAGAGGAGGCTCCTGGAGTCCCTGGGGCTGGTTCAATGCAGGCTGG
AGCACTTACAGGTCGATTTCTCTCTTCTTTGCCCTTGTGACTTCAGTGAACTCCATAGAT
GTTTTTCAGTTGGTAAATCCTGCCTTTCCAGGCACTGTCATTTGTGATGAAAGGGGAATA
ACAGTGGAGTTCCCAAGCAGTCCTGGCACCAAGAAATGGCATGCATCTGTGGTGGATCCC
CTTGGTCTCCACATGCCGAACTGCACTTACATCCTGGACCCAGGAAAGTTCACCCTGAGG
GTTACCTATGAAAACTGTACCAGGAGAGTGCATGGTGGATACCAGATGACCATCAGAGTC
ATGAATGACAGTGCTGCTCTAAGACATGGAGCTGTCATGTATCAGTTCTTCTGTCCAGCT
ATGCAAGTAGAAGAGACCCAGGGGCTTTCAGCATCTACAATCTGCAAGAAGGATTTCATG
TCTTTTTCCTTGCCACGGGTCTTCTCTGGCTTGGCTGATGACAATAAGGTGACCAAACTT
AAGATGGGATGGAGCATTGAGGTTGGTGATGGTGCAAGAGTCAAGACTCTAACCCTGCCA
GAGGCCATGAAGGAAGGCTTCAGCCTCTTGATTGACAACCACAGGATGATCTTCCACGTG
CCATTCAATGCCACCGGAGTGACTCACTATGTGCAAGGTAACAGTCATCTCTACATGGTG
TCTCTGAAGCTTACATTTATATCTCCTGGACAGATGGTGATCTTCTCCTCACAAGCTATT
TGTGCACCAGATCCCGTGACCTGCAATGCCACACACATGACTCTCACCATACCAGAGTTT
CCTGGGAAGCTTAAGTCTGTGAGCTTTGAAAACCGGAACATTGATGTGAGCCAGCTGCAT
GACAATGGAATTGATCTAGAAGCAACAAATGGCACAAAATTGCATTTCAGCAAAACTCTG
CTCAAAACGAAATTATCTGAAAAATGCCTACTCCATCAGTTCTACTTAGCTTCACTCAAG
CTGACCTTTCTCCTTCAGTTGGAGACAGTATCCATGGTGATCTATCCTGAGTGTGTCTGT
GAGTCACCAGTTTCCATAGTTACAGGGGAGCTGTGCACCCAGGATGGGTTTATGGACTTC
GAGGTCTACAGCTACCAAACACAACCAGCTCTCGACCTGGATACTCTGAGGGTGGGAAAC
TCATCCTGCCAGCCTGTCTTCGAGGCTCAATCTCAGGGGCTGGTACGGTTCCACATACCC
CTGAATGGATGTGGAACGAGATATAAGTTCGAAGATGATAAAGTCATCTATGAAAATGAA
ATACATGCTCTATGGACGGATCTTCCTCCAAGCAAAATATCTAGAGACAGTGAGTTCAGA
ATGACAGTGAAGTGTTCTTACAGCAGGAATGACATGCTACTAAACATCAACGTTGAAAGC
CTTACTCCTCCAGTGGCCTCAGTGAAGTTGGGTCCATTTACCTTGATCCTGCAAAGCTAC
CCAGACAATTCCTACCAACAACCTTATGGGGAAAACGATTACCCTCTAGTGAGATTCCTC
CGTCAACCAATTTACATGGAAGTGAGAGTCCTAAACAGGGATGACCCCAACATCAAGCTG
GTCTTAGATGACTGCTGGGCGACGTCCACCATGGATCCAGACTCTTTCCCTCAGTGGAAC
ATTATTGTGGATGGCTGTGCATATGACCTGGACAACTACCAGACCACCTTCCATCCAGTC
GGCTCCTCTGTGACCCATCCTGATCACTATCAGAGGTTTGACATGAAGGCTTTTGCCTTT
GTATCAGAAGCCCATGTGCTCTCTAGCCTGGTCTACTTCCACTGCAGTGCCTTAATCTGC
AATCGACTCTCTCCAGACTCCCCTCTGTGTTCTGTGACCTGCCCTGTGTCATCTAGGCAC
AGGCGAGCCACAGGGGCCACTGAAGCAGAGAAAATGACAGTCAGCCTCCCAGGACCCATT
CTCCTGTTGTCAGATGACTCCTCATTCAGAGGTGTTGGCTCATCTGATCTAAAAGCAAGT
GGGAGCAGTGGGGAGAAGAGTAGGAGTGAAACAGGGGAGGAGGTTGGCTCACGAGATGTT
ATGGACACCAAAGGGCACAAGACTGCTGGAGATGTTGGTTCCAAAGTTGTGGCTGCTGTG
GCTGCCTTGGCAGGTGTGGTGGCAACTCTAGGCTTCATCTGTTACCTGTACAAGAAAAGG
ACTGTGTCAAACCAC
>gorilla
ATGGCGTGCAGGCAGAGAGGAGGCTCTTGGAGTCCCTCAGGCTGGTTCAATGCAGGCTGG
AGTACCTACAGGTCGATTTCTCTTTTCTTCGCCCTTGTGACTTCAGTGAACTCCATAGAT
GTTTCTCAGTTGGTAAATCCTGCCTTTCCAGGCACTGTCACTTGCGATGAAATGGAAATA
ACAGTGGAGTTCCCAAGCAGTCCTGGCACCAAGAAATGGCATGCATCTGTGGTGGATCCT
CTTGGTCTTGACATGCCGAACTGCACTTACATCCTGGACCCAGAAAAGCTCACCCTGAGG
GCTACCTATGATAACTGTACCAGGAGAGTGCATGGTGGACACCAGATGACCATCAGAGTC
ATTAATGACAGTGCTGCTTTAAGACACGGAGCTGTTATGTATCAGTTCTTCTGTCCAGCT
ATGCAAGTAGAAGAGACCCAGGGGCTTTCAGCATCTACAATCTGCCAGAAGGATTTCATG
TCCTTTTCCTTGCCACGGGTCTTCTCTGGCTTGGCTGACGACAGTAAGGGGACCAAAGTT
CAGATGGGATGGAGCATTGAGGTTGGTGATGGTGCAAGAGCCAAAACTCTGACCCTGCCA
GAGGCCATGAAGGAAGGCTTCAGCCTCTTGATTGACAACCACAGGATGACCTTCCACGTG
CCATTCAATGCCACTGGAGTGACTCACTATGTGCAAGGTAGTAGTCATCTCTACATGGTG
TCTCTGAAGCTTACATTTATATCTCCTGGACAGAAGGTGATCTTCTCTTCACAAGCTATT
TGTGCACCAGATCCTGTGACCTGCAATGCCACACACATGACTCTCACCATACCAGAGTTT
CCTGGGAAGCTTAAGTCTGTGAGCTTTGAAAACCAGAACATTGATGTGAGCCAGCTGCAT
GACAATGGAATTGATCTAGAAGCAACAAATGGCATGAAATTGCATTTCAGCAAAACTCTG
CTCAAAACGAAATCATCTGAAAAATGCCTACTCCATCAGTTCTACTTAGCTTCACTCAAG
CTGACCTTTCTCCTTCGGCCAGAGACAGTATCCATGGTGATCTATCCTGAGTGTCTCTGT
GAGTCACCAGTTTCTATAGTTACAGGGGAGCTGTGCACCCAGGATGGGTTTATGGACGTC
GAGGTCTACAGCTACCAAACACAACCAGCTCTTGACCTGGGTACTCTGAGGGTGGGAAAC
TCATCCTGCCAGCCTGTCTTTGAGGCTCAGTCTCAGGGGCTGGTACGGTTCCACATACCC
CTGAACGGATGTGGAACGAGATATAAGTTCGAAGATGATAAAGTCGTCTATGAAAATGAA
ATACATGCTCTCTGGACGGATTTTCCTCCAAGCAAAATATCTAGAGACAGTGAGTTCAGA
ATGACAGTGAAGTGTTCTTATAGCAGGAATGACATGCTACTAAACATCAACGTTGAAAGC
CTTACTCCTCCAGTGGCCTCAGTGAAGTTGGGTCCATTTACCTTGATCCTTCAAAGCTAC
CCAGATAATTCCTACCAACAACCTTATGGGGAAAACGAGTACCCTCTAGTGAGATTCCTC
CGCCAACCAATTTACATGGAAGTGAGAGTCCTAAACAGGGATGACCCCAACATCAAGCTG
GTCTTAGATGACTGCTGGGCGACATCCACCATGGATCCAGACTCTTTCCCCCAGTGGAAC
GTTGTCGTGGATGGCTGTGCATATGACCTGGACAACTACCAGACCACCTTCCATCCAGTC
GGCTCCTCTGTGACCCATCCTGATCACTATCAGAGGTTTGACATGAAGGCTTTTGCCTTT
GTATCAGAAGCCCACGTGCTCTCTAGCCTGGTCTACTTCCACTGCAGTGCCTTAATCTGT
AATCGACTCTCCCCTGACTCCCCACTGTGTTCTGTGACCTGCCCTGTGTCCTCTAGGCAC
AGGCGAGCCACAGGGGCCACTGAAGCGGAGAAAATGACAGTCAGCCTCCCAGGACCCATT
CTCCTGTTGTCAGATGACTCTTCATTCAGAGGTGTCGGCTCATCTGATCTAAAAGCAAGT
GGGAGCAGTGGGGAGAAGAGTAGGAGTGAAACAGGGGAGGAGGTTGGCTCACGAGGTGCT
ATGGACACCAAAGGGCACAAGACTGCTGGAGATGTTGGTTCCAAAGCTGTGGCTGCTGTG
GCTGCCTTTGCAGGTGTGGTGGCAACTCTAGGCTTCATCTACTACCTGTACGAGAAAAGG
ACTGTGTCAAATCAC
>Mas_night_monkey
ATGGCGTCCAAGCAGAGAGGAGACTCTTGGAGTCCCCCAGGCTGGTTCAGCGCAGGCTGG
AGCACTTACAGGTCGATTGCTCTCTTCTTTACCCTTGTGACTTCAGTGAACTCAATAGGT
GCTTCTCAGTTGGTAAATCCTGCCTTTCCAGGCACTGTCATTTGTGATGAAAGGGGAATA
ACAGTGGCGTTCCGGAGCAGTCCTGGCACCGAGAAATGGCATGCATCTGTGGTGGATCCC
TTTGGTCTTGACATGCCGAACTGCCCTTACCTCTTGGACCCAGAAAAGCTCACCATGAGG
GCTACCTATGATAACTGTACCAGAAGAGTGCATGGTGGACACCAGATGACCATCAAGTTC
ATGAATGATGATGCTGCTGTAAGACACGGAGCTGTCATGTACCAGTTCTTCTGTCCAGCT
GTACAGGTAGAAGAGACCCATGGGCTTTCAGCAGCTACAACCTGCAAAAAGGATTCAATG
TCTTTTTCTTTGCCACGGATCTTCTCTGGTTTGGCTGATGCCACTCAG------------
---ATGGGATGGAGCATTGAGGTTGGTGATGGTGCAAAAGCCAAAACTCTGACCCTGTCG
GAAGCTATGATGGAAGGCTTCAACCTCCTATTTGACAACAACAGGATGACCTTCCACGTG
CCATTCAATGCCACTGGAGTGACTCACTATGTGCAAGGTAACAGTCATCTCTACATGGTG
TCTCTGAAGCTTACATTTATAGCTCCTGGGCAGAAGGTGATCTTCTCTTCACGAGCTATT
TGTGCACCAGATCCTGTGACCTGCAATGCCACACACATGACTGTCACCATACCAGAGTTT
CCTGGGAAGCTTAAGTCTGTGAGCTTTGGAAACCAGAACATTGAAGTGAGCCAGTTGCAT
GACAGTGGAATTGATCTAGAAGCAACAGATGGCACAAAATTGCATTTCAGCAAAACTCTG
CTCAAAACGAAATTGTCTGAAAAATGCCTACTCCATCAGTTCTACTTAGCTTCACTCAAG
CTGACCTTTCTCCTCTGGCTAGAGACGGTATCCATGGTGATCCACCCTGAGTGTCTCTGC
GAGTCACCAGTTTCCATAGTTACAGGGGAGCAGTGCACCCAGGATGGGTTTATGGACTTC
GAGGTTTACAGCCACCAAACACAACCAGCTCTCGACCTGGGTACTCTGAGGGTGGGAAAC
TCATCCTGCCAGCCTGTCTTCAAGGCTCAGTCCCAGGGGCTGGTACGGTTCCACGTACCC
CTGAATGGATGTGGAACAAGATATAAGTTCGAAGATGATAAAGTCATCTATGAAAATGAA
ATACATGCTCACTGGATGGATCTTCCTCCAAGCAAAATATCTAGAGACAGTGAGTTCAGA
ATGACAGTGAAGTGTTCCTACAGCAGGAATGCCATGCGACTAAACATCAATGTTGAAAGT
CTTACTCCTCCAGTGGCCTCAGTGAGGTCAGGTCCATTTACCTTAATCCTGCAAAGCTAC
CCAGGTAATTCCTACCAACAACCTTATGAGAACAATGAGTACCCTCTAGTGAGATTTCTC
CGCCAACCAATTTACATGGAAGTGAGAGTCCTAAACAGGGATGACCCCAACATCAAGCTG
GTCTTAGATGATTGCTGGGCAACGTCCACCATGGATTCAGACTCTCTCCCCAAGTGGAAC
ATTGTCGTGGATGGCTGTGCATACAACCTGGACAACTACCTGACTACCTTCCATCCAGTT
GGCTCCTCCGTGACCCATCCTGATCACTTTCAGAGGTTTGACGTGAAGGCTTTTGCCTTT
GTATCAGAAGCCCACGTGCTCTCTAGCCTGGTCTACTTCCACTGCAGTGTCTTAATCTGC
AATCGACTCTCTCCTGACTCCCCTCTGTGTTCTGTGACCTGCCCTGTGTCATCTAGGCAC
AAGCGAGCCACAGGGACCACCGAAGCAAAGACAATGACAGTCAGTCTCCCGGGACCCATT
CTCCTGTTGTCAGATGACTCCTCATTCAGAGGTGTCGGCCCATCTGATCTGAAAGCAAGT
GGGAGCCGTGGGGAGAAGAGTAGGAGTGAAACAAGGGAGGAGGCAGGCTCACAGGATGTT
ACGGACACCAAAGGGCACAAGACTACTGGGAATGTTGCTTCTAAAGCTGTGGCTGCTGTG
GCTGCTTTAGCAGGTGTGGTGGCAACTCTAGGCTTCATCTGCTACCTGTGC---------
---------AAT---
>macaque
ATGGCGTGCGGGCAGAGAGGAGGCTCTTGGAGACCCTCGGGCTGGTTCAATGCAGGCTGG
AGCACTTACAGGTCAATTTCTCTCTTCTTTGCCCTTGTGACTTCAGTGAACTCCATAGAT
GTTTTTCAGTTGGTAAATCCTGCTTTTCCAGGCACTGTCATTTGCGATGAAAGGGGAATA
ACAGTGGAGTTCCCAAGCAGTCCTGGCACCAAGAAATGGCATGCATCTGTGGTGGATCCC
CTTGGTCTCGACGTGCCGAACTGCACTTACATCCTGAACCCAGAAAAGTTCACCCTGAGG
GTTACCTATGAAAACTGTACCAGGAGAGTGCATGGTGGATACCAGATGACCATCAGAGTC
ATGAATGACAGTGCTGCTCTAAGACATGGAGCTGTCATGTATCAGTTCTTCTGTCCAGCT
ATGCAAGTAGAAGAGACCCAGGGGCTTTCAGCATCTACAATCTGCAAGAAGGATTTCATG
TCTTTTTCCTTGCCACGGGTCTTCTCTGGCTTGGCTGATGACAATAAGGTGACCAAACTT
AAGATGGGATGGAGCATTGAGGTTGGTGATGGTGCAAGAGTCAAGACTCTAACCCTGCCA
GAGGCCATGAAGGAAGGCTTCAGTCTCTTGATTGACAACCACAGGATGATCTTCCACGTG
CCATTCAATGCCACTGGAGTGACTCACTATGTGCAAGGTAACAGTCATCTCTACATGGTG
TCTCTGAAGCTTACATTTATATCTCCTGGACAGAAGGTGATCTTCTCCTCACAAGCTATT
TGTGCACCAGATCCCGTGAACTGCAATGCCACACACATGACTCTCACCATACCAGAGTTT
CCTGGGAAGCTTAAGTCTGTGAGCTTTGAAAACCAGAACATTGACGTGAGCCAGCTGCAT
GACAATGGAATTGATCTAGAAGCAACAAATGGCACAAAATTGCATTTCAGCAAAACTCTG
CTCAAAACAAAATTATCTGAAAAATGCCTACTCCATCAGTTCTACTTAGCTTCACTCAGG
CTGACCTTTCTCCTTCAGTCGGAGACAGTATCCATGGTGATCTATCCTGAGTGTGTCTGT
GAGTCACCAGTTTCCATAGTTACAGGGGAGCTGTGTACCCAGGATGGGTTTATGGACTTC
GAGGTCTACAGCTACCAAACACAACCAGCTCTTGACCTGGATACTCTGAGGGTGGGAAAC
TCATCCTGCCAGCCTGTCTTCAAGGCTCAGTCTCAGGGGCTGGTACGGTTCCACATACCC
CTGAATGGATGTGGAACGAGATATAAGTTTGAAGACGATAAAGTCATCTATGAAAATGAA
ATACACGCTCTCTGGACGGATCTTCCTCCAAGCAAAATATCTAGAGACAGTGAGTTCAGA
ATGACAGTGAAGTGTTCTTACAGCAGGAATGACATGCTACTAAACATCAACGTTGAAAGC
CTTACTCCTCCAGTGGCCTCGGTGAAGTTGGGTCCATTTACCTTGATCCTGCAAAGCTAC
CCAGACAATTCCTACCAACAACCTTATGGGGAAAACGAGTACCCTCTAGTGAGATTCCTC
CGTCAACCAATTTACATGGAAGTGAGAGTCATAAACAGGGATGACCCCAACATCAAGCTG
GTCTTAGATGACTGCTGGGCGACGTCCACCATGGATCCAGACTCTTTCCCCCAGTGGAAC
ATTGTTGTGGATGGCTGTGCATATGAGCTGGACAACTACCAGACCACCTTCCATCCAGTC
GGCTCCTCTGTGACCCATCCTGATCACTATCAGAGGTTTGACATGAAGGCTTTTGCCTTT
GTATCAGAAGCCCATGTGCTCTCTAGCCTGGTCTACTTCCACTGCAGTGCCTTAATCTGC
AATCGACTCTCTCCAGACTCCCCTCTGTGTTCTGTGACCTGCCCTGTGTCATCTAGGCAC
AGGCGAGCCACAGGGGCCACTGAAGCAGAGAAAATGACAGTCAGCCTCCCAGGACCCATT
CTCCTGTTGTCAGACGACTCCTCATTCAGAGGTGTTGGCTCATCTGATCTAAAAGCAAGT
GGGAGCAGTGGGGAGAACAGTAGGAGCGAAACAGGGGAGGAGGTTGGCTCACGAGATGTT
ATGGACACCAAAGGGCACAGGACTGCTGGAGATGTTGGTTCCAAAGCTGTGGCTGCTGTG
GCTGCCTTGGCAGGTGTGGTGGCAACTCTAGGCTTCATCTGTTACCTGTATAAGAAAAGG
ACTGTGTCAAATCAC
>marmoset
ATGGCGCCCAAGCAGAGAGGATACTCTTGGAGTCCCCCAGGCTGGTTCGGTGCAGGCTGG
AGCACTTACAGGTCGATTTCTCTTTTCTTCACCCTTGTGACTTCAGTGAACTCAATAGGT
GTTTCTCAGTTGGTGAATCCTGCCTTTCCAGGCACTGTCATTTGCGATGAAAGGGGAATA
GCAGTGCAGTTCCGGAGCAGTCCTGGCACCAAGAAATGGCATGCATCTGTGGTGGATCCC
TTTGGTCTTGACATGCCGAACTGCCCTTACCTCCTGGACCCAGAAAAGCTCACCATGAGG
GCTACCTATGATAACTGTACCAGGAGAGTGCATGGCGGGCACCAGATGACCATCAAGTTT
ATGAATGACAGTGCTGCTGTAAGACACGGAGCTGTCATGTACCAGTTCTTCTGTCCAGCT
ATGCAGGTAGAAGAGACCCATGGGTTTTCAGCAGCTACAACCTGCAAAAAGGATTCAATG
TCTTTTTCCTTGCCACGGATCTTCTCTGGTTTGGCTGATGCCACTCAGCAGACAGAAGTT
CAGATGGGATGGAGCATTGAGGTTGGTGATGGTGCAAAAGCCAAAACTCTGACCCTGTCG
GAAGCTATGATGGAAGGCTTCAACCTCCTATTCGACAACAACAGGATGACCTTCCAAGTG
CCATTCAATGCCACTGGAGTGAATCACTATGTGCAAGGTAACAGTCATCTCTACATGATG
TCTCTGAAGCTTATGTTTATAGCTCCTGGGCAGAAGGTGATCTTTTCTTCACGAGCTATT
TGTGCACCAGATCCTGTGACCTGCAATGCCACACACATGACTGTCACCATACCAGAGTTT
CCTGGGAAGCTTAAGTCTGTGAACTTTGGAAACCAGAACATTGAAGTGAGCCAGTTGCAT
GACAGTGGAATTGATCTAGAAGCAACAGATGGCACAAAATTGCATTTCAGCAAAACTCTG
CTCAAAACGAAATTGTCTGAAAAATGCCTATTCCATCAGTTCTACTTAGCTTCACTCAAG
CTGACCTTTCTCCTCCAGCTGGAGACGGTATCCATGGTGATCCATCCTGAGTGTCTCTGC
GAGTCACCAGTTTCCATAGTTACAGCCGAGCAGTGCACCCAGGATGGGTTTATGGACTTC
GAGGTTTACAGCCACCAAACACAACCAGCTCTCGACCTGGGTACTCTGAGGGTGGGAAGA
TCATCCTGCCAGCCTGTCTTCAAGGCTCAGTCCCAGGGGCTGGCACGGTTCCACATACCC
CTGAATGGATGTGGAACAAGATATAAGTTTGAAGATGATAAAGTCATCTATGAAAATGAA
ATACATGCTCGCTGGATGGAT---CCTCCAAGCAAAATATCTAGAGACAGTGAGTTCAGA
ATGACAGTGAAGTGTTCTTACAGCAGGAATGACAAGCTACTAAACATCAATGTTGAAAGT
CTTACTCCTCCAGTGGCCTCAGTGAGGTCCGGTCCATTTACCTTAATCCTGCAAAGCTAC
CCAGGTAATTCCTACCAACAACCTTATGAGAACAATGAGTACCCTCTAGTGAGATTTCTC
CGCCAACCAATTTACATGGAAGCGAGAGTCCTAAACAGGGATGACCCCAACATCAAGCTG
GTCTTAGATGACTGCTGGGCAACGTCCACCATGGATCCAGACTCTCTCCCCAAGTGGAAC
ATTGTCGTGGATGGCTGTGCATACAACCTGGACAACTACCTGACTACCTTCCATCCAGTC
GGCTCCTCCGTGACCCATCCTGATCACTATCAGAGGTTTGACGTGAAGGCTTTTGCCTTT
GTATCAGAAGCCCACATGCTCTCTAGGATGGTCTACTTCCACTGCAGTGTCTTAATCTGC
AATCGACTCTCTCCTGACTCCCCTCTGTGTTCTGTGACCTGCCCTGTGTCATCTAGGCAC
AAGCGAGCCACAGGAACCAATGAAGCAAAAACAATGACAGTCAGTCTCCCGGGACCCATT
CTCCTGTTGTCAGATGACTTCTCATTCAGAGGTGTTGGCCCATCTGATCTGAAAGCAAGT
GGGAGCCGTGGGGAGAAGAGTAGGAGTGAAACAAGGGAGGAGGCAGGCTCACAGGCTGTT
ACTGACACCAAAGGGCACAAGACTACTGGGGATGTTGCTTCCAAAGCTGTGGCTGCTGTG
GCCACCTTAGCAGGCGTGGTGGCAACTCTAGGCTTCATCTGCTACCTGTGCAAGAAAAGA
ATTGTGTCAAATCAC
>mouse_lemur
ATGGCGTGCAGGCAGAGAGGAGATTCTGGGGGTTCTCCAAGCTGGTTCCATGCAGGCTGG
AGCATCTACAGGTCGATTTATCTCTTCTTCGCCCTTGTGACTTCAGTGAACTCCACAGAT
GTCTCTCAGGCGGCGAACCCTACCTTCCCAGGAATGGTCACTTGTGATGAAAATGGAATA
ACAATGGAGTTTCCAAGCAGTTTTAGAACCAAGAAATGGCACGCATCTGTGGTGGATCCC
CTTGATGTTGAAATGCTCAAGTGTAGGTATGTCCTGGACCCAGAGAAGCTTACCCTGCGG
GTCCCATATGACAACTGCACCAAGAGAGTGCATGGTGGACACCAGATGACCATCAGGTTC
GTGAACAGCAGTGCTGCTTCCACACATAAGGCTGTCAAATACCAGTTCTTTTGTCCAGCT
ATGCAAGTAGAAGAGATCCCTGGGGTTTCAGCATCTACAATCTGCCAGAGGGACTCGATG
TCTTTTTCCTTGCCACGGATTTTCTCTGGCTTAGCTGATGCCGGTGAGAATTCCAGTGTT
AAGATGGGATGGAACGTTGAGGTTGGTGATGGTCCAAAAGCCATAACTCTGCCCCTGCCA
GAGGCCATGAAGGAAGGCTTTGGTCTCCTGATCGACGACCACAAGATGACCTTCCACGTG
CCATTCCATGCCACTGGAGTGGCTCACTATGTGCAACACCAAAGTCATCTCTACATGGTG
TCTCTGAAACTTTCGTTTGTATCTCCTGGGCAGAAGATAATCTTCTCTTCGCAAGCTATT
TGTGTGTCAGATCCTGTGACCTGTAATGCCACACACATGACTGTCACCATACCAGAGTTT
CCTGGGAAGTTCAAGTCCATGAACTTTGAAAACAGAAACCTAGCTGTGAGCCAGTTGCGT
GACAATGGGATTGACATAGAAGCAACAAATGGCTTGAGGCTGCATTTCAGCAAAACTCTT
CTCAAAATGAAATTCTCCGAAAAATGCCTCCTTGATCAGTTCTACTTACCATCACTCATA
CTGACTTTCTACCTCCGAGGAGAGATGGTATCCATGGTGATCTATCCCGAGTGTCCCTGT
GAGTCACCAGTTTCTATAGTTACAGATGAGCTGTGCACTCCGGATGGGTTTATGGACTTC
GAGGTCTACAGCCACCAAACAAAACCAGCTCTCAACTTGGCTACCCTCAGGGTGGGAAAC
TCATCCTGCCAGCCTGTCTTCAAGGCTCAGTCTGGAAGGCTGGTACAGTTTCACATACCC
CTGAACGGATGTGGAACGAGATACAAGTTTGAAGATGACAAGGTTGTCTATGAAAATGAA
ATACATGCTCTCTGGACAGATCTTCCTCCAAGCAAAATATCCAGGGATAGTGAGTTCAGG
ATGACAGTGAAGTGTTTTTACATCAGGGATGATATGCTATTAAACTTCAGTGTCGAAAGT
CTTCCTCCTCCAGTGGCTTCAGTGAAGCCAGGTCCACTTGCCTTGATTCTGCAGACCTAC
CCAGATAAATCCTACCAACAACCTTATGGGGACAACGAGTACCCTGTAGTGAAATATCTC
CGCCAACCAATTTACATGGAAGTAAGAGTCCTTAACAGGGGTGACCCCAACATCAAGCTG
GTCTTAGATGACTGCTGGGCAACATCCACCGCAGACCCAGACTCTATCCCCCAATGGAAT
ATTGTCGTGGATGGCTGTGAATATAACCTGGACAACTACCAAACCACCTTCCATCCAGTT
GACTCCACTGTAACTCATCCTGGTCACTACCAGAGGTTTGATGTGAAGACTTTCGCCTTT
GTCTCAGAAGCCCAGGAGCCCTTCAGCCTGGTCTACTTCCACTGCAGCGCCTTAATCTGC
AATCAACTCGCTCCTGACTCCCCTCTGTGTTCTGTGACTTGCCCTGTATCATCTAGGCAC
AGGCGAGCCACAGGAACTACTGAAGAAGAGAAAATGACAGTCAGCCTCCCAGGACCCATT
CTCCTGTTGTCAGGTGGCTCATCATTCAGAGATGTCAGCCCCTCTGACCTGAAAGCCAGT
GGCAACAGTCAGGAGAAGGGTGAGAGTGGAGCAGGGGAG---GCCAGCCCACTAGATGTC
GTAGACTCCCAAGGGCACGGGACTGCTGGAGATGTTGCTCCTAAAGTAGTGGTTGCCATG
GCCATCCTAGTAGGGGTGGTGGCAACTCTGGGTTTTGTCAGTTACCTGCTC---AAGAAA
ACCATGTTAAATCAC
>olive_baboon
ATGGCATGCGGGCAGAGAGGAGGCTCTTGGAGACCCTCGGGCTGGTTCAATGCAGGCTGG
AGCACTTACAGGTCGATTTCTCTCTTCTTTGCCCTTGTGACTTCAGTGAACTCCATAGAT
GTTTTTCAGTTGGTAAATCCTGCCTTTCCAGGCACTGTCGTTTGCGATGAAAGGGGAATA
ACAGTGGAGTTCCCAAGCAGTCCTGGCACCAAGAAATGGCATGCATCTGTGGTGGATCCC
CTTGGTCTCAACGTGCCGAACTGCACTTACATCCTGAACCCAGAAAAGTTCACCCTGAGG
GTTACCTATGAAAACTGTACCAGGAGAGTGCATGGTGGATACCAGATGACCATCAAAGTC
ATGAATGACAGTGCTGCTCTAAGACATGGAGCTGTCATGTATCAGTTCTTCTGTCCAGCT
ATGCAAGTAGAAGAGACCCAGGGGCTCTCAGCATCTACAGTCTGCAAGAAGGATTTCATG
TCTTTTTCCTTGCCACGGGTCTTCTCTGGCTTGGCTGATGACAATAAGGTGACCAAACCT
AAGATGGGATGGAGCATTGAGGTTGGTGATGGTGCAAGAGTCAAGACTCTAACCCTGCCA
GAGGCCATGAAGGAAGGCTTCAGTCTCTTGATTGACAACCACAGGATGATCTTCCACGTG
CCATTCAATGCCACTGGAGTGACTCACTATGTGCAAGGTAACAGTCATCTCTACATGGTG
TCTCTGAAGCTTACATTTATATCTCCTGGACAGAAGGTGATCTTCTCCTCACAAGCTATT
TGTGCACCAGATCCCGTGAACTGCAATGCCACACACATGACTCTCACCATACCAGAGTTT
CCTGGGAAGCTTAAGTCTGTGAGCTTTGAAAACCGGAACATTGATGTGAGCCAGCTGCAT
AAAAATGGAATTGATCTAGAAGCAACAAATGGCACGAAATTGCATTTCAGCAAAACTCTG
CTCAAAACGAAATTATCTGAAAAATGCCTACTCCATCAGTTCTACTTAGCTTCACTCAGG
CTGACCTTTCTCCTTCAGTCGGAGACAGTATCCATGGTGATCTATCCTGAGTGTGTCTGT
GAGTCACCAGTTTCCATAGTTACAGGGGAGCTGTGTACCCAGGATGGGTTTATGGACTTC
GAGGTCTACAGCTACCAAACACAACCAGCTCTTGACCTGGATACTCTGAGGGTGGGAAAC
TCATCCTGCCAGCCTGTCTTCAAGGCTCAGTCTCAGGGGCTGGTACGGTTCCACATACCC
CTGAATGGATGCGGAACAAGATATAAGTTTGAAGACGATAAAGTCATCTATGAAAATGAA
ATACATGCTCTCTGGACGGATCTTCCTCCAAGCAAAATATCTAGAGACAGTGAGTTCAGA
ATGACAGTGAAGTGTTCTTACAGCAGGAATGACATGCTACTAAACATCAACGTTGAAAGC
CTTACTCCTCCAGTGGCCTCGGTGAAGTTGGGTCCATTTACCTTGATCCTGCAAAGCTAC
CCAGACAATTCCTACCAACAACCTTATGGGGAAAACGAGTACCCTCTAGTGAGATTCCTC
CGTCAACCAATTTACATGGAAGTGAGAGTCATAAACAGGGATGACCCCAACATCAAGCTG
GTCTTAGATGACTGCTGGGCGACGTCCACCATGGATCCAGACTCTTTCCCCCAGTGGAAC
ATTGTTGTGGATGGCTGTGCATACGAGCTGGACAACTACCAGACCACCTTCCATCCAGTC
GGCTCCTCTGTGACCCATCCTGATCACTATCAGAGGTTTGACATGAAGGCTTTTGCCTTT
GTATCAGAAGCCCATGTGCTCTCTAGCCTGGTCTACTTCCACTGCAGTGCCTTAATCTGC
AATCGACTCTCTCCAGACTCCCCTCTGTGTTCTGTGACCTGCCCTGTGTCATCTAGGCAC
AGGCGAGCCACAGGGGCCACTGAAGCAGAGAAAATGACAGTCAGCCTCCCAGGACCCATC
CTGCTATTGTCAGATGACTCTTCATTCAGAGGTGTTGGCTCATCTGATCTAAAAGCAAGT
GGGAGCAGTGGGGAGAAGAGTAGGAGCGAAACAGGGGAGGAGGTTGGCTCACGAGATGTT
ATGGACACCAAAGGGCACAGGACTGCTGGAGATGTTGGTTCCAAAGCTGTGGCTGCTGTG
GCTGCCTTGGCAGGTGTGGTGGCAACTCTAGGCTTCATCTGTTACCTGTACAAGAAAAGG
ACTGTGTCAAATCAC
>orangutan
ATGGCATGCAGGCAGAGAGGAGGCTCTTGGAGTCCCTCGGGTTGGTTCAATGCAGGCTGG
AGCACCTACAGGTCGATTTCTCTCTTCTTCGCCCTTGTGACTTCAGTCAACTCCATAGAT
GTTTCTCAGTTGGTAAATCCTGCCTTTCCAGGCACTGTCACTTGCGATGAAATGGGAATA
ACGGTGGAGTTCCCAAGCAGTCCTGGCACCAAGAAATGGCATGCATCTGTGGTGGATCCT
CTTGGTCTCGACATGCCGAACTGCACTTACATCCTGGACCCAGAAAAGCTCACCCTGAGG
GCTACCTATGATAACTGTACCAGGAGAGTGCATGGTGGACACCAGATGACCATCAGAGTC
ATGAATGACAGTGCTGCTTTAAGACAAGGAGCTGTCACGTATCAGTTCTTCTGTCCAGCT
ATGCAAGTAGAAGAGACCCAGGGGCTTTCAGCATCTACAATCTGCCAGAAGGATTTCATG
TCCTTTTCCTTGCCACGGGTCTTCTCTAGCTTGGCTGACGACAGTAAGGGGACCAAAGTT
CAGATGGGATGGAGCATTGAGGTTGGCGATGGTGCAAGAGCCAAAACTCTGACCCTACCA
GAGGCCATGAAGGAAGGCTTCAGCCTCTTGATTGACAACCACAGGATGACCTTCCATGTG
CCATTCAATGCCACTGGAGTGACTCACTATGTGCAAGGTAACAGTCATCTCTACATGGTG
TCTCTGAAGCTTACATTTATATCTCCTGGACAGAAGGTGATCTTCTCCTCACAAGCTATT
TGTGCACCAGATCCTGTGACCTGCAATGCCACACACATGACTCTCACCATACCAGAGTTT
CCTGGGAAGCTGAAGTCTGTGAGCTTTGAAAACCAGAACATTGATGTGAGCCAGCTGCAT
GACAATGGAATTGATCTAGAAGCAACGAATGGCATGAAATTACATTTCAGCAAAACTCTG
CTCAAAATGAAATTATCTGAAAAATGCCTACTCCATCAGTTCTACTTAGCTTCACTCAAG
CTGACCTTTCTCCTTCGGCCAGAGACAGTATCCATGGTGATCTATCCTGAGTGTCTCTGT
GAGTCACCAGTTTCTATAGTTACAGGGGAGCTGTGCACCCAGGATGGGTTTATGGACATC
GAGGTCTACAGCTACCAAACACAACCAGCTCTTGACCTGGGTACTCTGAGGGTGGGAAAC
TCATCCTGCCAGCCTGTCTTTGAGGCTCAGTCTCAGGGGCTGGTACGGTTCCACATACCC
CTGAATGGATGTGGGACGAGATATAAGTTCGAAGATGATAAAGTCATCTATGAAAATGAA
ATACATGCTCTCTGGACGGATTTTCCTCCAAGCAAAATTTCTAGAGACAGTGAGTTCAGA
ATGACAGTGAAGTGTTCTTATAGCAGGAATGACATGCTACTAAACATCAACGTTGAAAGC
CTTACTCCTCCAGTGGCCTCAGTGAAGTTGGGTCCATTTACCTTGATCCTGCAAAGCTAC
CCAGATAATTCCTACCAACAACCTTATGGGGAAAATGAGTACCCTCTAGTGAGATTCCTC
CGCCAACCAATTTACATGGAAGTGAGAGTCCTAAACAGGGATGACCCCAACATCAAGCTG
GTCTTAGATGATTGCTGGGCGACATCCACCATGGATCCAGACTCTTTCCCCCAGTGGAAC
ATTGTCGTGGAT------------------------------------------------
------------------------------------------------------------
------------------------------------------------------------
------------------------------------------------------------
------------------------------------------------------------
---------------------------------GTCAGCTCATCTGATCTAAAAGCAAGT
GGGAGCAGTGGGGAGAAGAGTAGGAGTGAAACAGGGGAGGAGGTTGGCTCACAAGGTGCC
ATGGACGCCAAAGGGCACAAGACTGCTGGAGATGTTGGTTCCNAAGCTGCAGCTGCTGTG
GCTGCCTTTGCAGGTGTGGTGGCAACTCTAGGCTTCATCTACTACCTGTAC---AAAAGG
ACTGTGTCAAATCAC
>pig-tailed_macaque
ATGGCGTGCGGGCAGAGAGGAGGCTCTTGGAGACCCTCGGGCTGGTTCAATGCAGGCTGG
AGCACTTACAGGTCGATTTCTCTCTTCTTTGCCCTTGTGACTTCAGTGAACTCCATAGAT
GTTTTTCAGTTGGTAAATCCTGCTTTTCCAGGCACTGTCATTTGCGATGAAAGGGGAATA
ACAGTGGAGTTCCCAAGAAGTCCTGGCACCAAGAAATGGCATGCATCTGTGGTGGATCCC
CTTGGTCTCGATGTGCCGAACTGCACTTACATCCTGAACCCAGAAAAGTTCACCCTGAGG
GTTACCTATGAAAACTGTACCAGGAGAGTGCATGGTGGATACCAGATGACCATCAGAGTC
ATGAATGACAGTGCTGCTCTAAGACATGGAGCTGTCATGTATCAGTTCTTCTGTCCAGCT
ATGCAAGTAGAAGAGACCCAGGGGCTTTCAGCATCTACAATCTGCAAGAAGGATTTCATG
TCTTTTTCCTTGCCACGGGTCTTCTCTGGCTTGGCTGATGACAATAAGGTGACCAAACTT
AAGATGGGATGGAGCATTGAGGTTGGTGATGGTGCAAGAGTCAAGACTCTAACCCTGCCA
GAGGCCATGAAGGAAGGCTTCAGTCTCTTGATTGACAACCACAGGATGATCTTCCACGTG
CCATTCAATGCCACTGGAGTGACTCACTATGTGCAAGGTAACAGTCATCTCTACATGGTG
TCTCTGAAGCTTACATTTATATCTCCTGGACAGAAGGTGATCTTCTCCTCACAAGCTATT
TGTGCACCAGATCCCGTGAACTGCAATGCCACACACATGACTCTCACCATACCAGAGTTT
CCTGGGAAGCTTAAGTCTGTAAGCTTTGAAAACCAGAACATTGATGTGAGCCAGCTGCAT
GACAATGGAATTGATCTAGAAGCAACAAATGGCACAAAATTGCATTTCAGCAAAACTCTG
CTCAAAACAAAATTATCTGAAAAATGCCTACTCCATCAGTTCTACTTAGCTTCACTCAGG
CTGACCTTTCTCCTTCAGTCGGAGACAGTATCCATGGTGATCTATCCTGAGTGTGTCTGT
GAGTCACCAGTTTCCATAGTTACAGGGGAGCTGTGTACCCAGGATGGGTTTATGGACTTC
GAGGTCTACAGCTACCAAACACAACCAGCTCTTGACCTGGATACTCTGAGGGTGGGAAAC
TCATCCTGCCAGCCTGTCTTCAAGGCTCAGTCTCAGGGGCTGGTACGGTTCCACATACCC
CTGAATGGATGTGGAACGAGATATAAGTTTGAAGACGATAAAGTCATCTATGAAAATGAA
ATACATGCTCTCTGGACGGATCTTCCTCCAAGCAAAATATCTAGAGACAGTGAGTTCAGA
ATGACAGTGAAGTGTTCTTACAGCAGGAATGACATGCTACTAAACATCAACGTTGAAAGC
CTTACTCCTCCAGTGGCCTCGGTGAAGTTGGGTCCATTTACCTTGATCCTGCAAAGCTAC
CCAGACAATTCCTACCAACAACCTTATGGGGAAAATGAGTACCCTCTAGTGAGATTCCTC
CGTCAACCAATTTACATGGAAGTGAGAGTCATAAACAGGGATGACCCCAACATCAAGCTG
GTCTTAGATGACTGCTGGGCGACGTCCACCATGGATCCAGACTCTTTCCCCCAGTGGAAC
ATTGTTGTGGATGGCTGTGCATATGAGCTGGACAACTACCAGACCACCTTCCATCCAGTC
GGCTCCTCTGTGACCCATCCTGATCACTATCAGAGGTTTGACATGAAGGCTTTTGCCTTT
GTATCAGAAGCCCATGTGCTCTCTAGCCTGGTCTACTTCCACTGCAGTGCCTTAATCTGC
AATCGACTCTCTCCAGACTCCCCTCTGTGTTCTGTGACCTGCCCTGTGTCATCTAGGCAC
AGGCGAGCCACAGGGGCCACTGAAGCAGAGAAAATGACAGTCAGCCTCCCAGGACCCATT
CTCCTGTTGTCAGACGACTCCTCATTCAGAGGTGTTGGCTCATCTGATCTAAAAGCAAGT
GGGAGCAGTGGGGAGAACAGTAGGAGCGAAACAGGGGAGGAGGTTGGCTCACGAGATGTT
ATGGACACCAAAGGGCACAGGACTGCTGGAGATGTTGGTTCCAAAGCTGTGGCTGCTGTG
GCTGCCTTGGCAGGTGTGGTGGCAACTCTAGGCTTCATCTGTTACCTGTATAAGAAAAGG
ACTGTGTCAAATCAC
>sooty_mangabey
ATGGCGTCCAGGCAGAGAGGAGGATCTTGGAGTCCCTCGGGTTGGTTCAATGCAGGCTGG
---------AGGTCGATTTCTCTCTTCTTTGCCCTTGTGACTTCAGTGAACTCCATAGAT
GTTTTTCAGTTGGTAAATCCTGCCTTTCCAGGCACTGTCATTTGCGATGAAAGGGGAATA
ACAGTGGAGTTCCCAAGCAGTCCTGGCACCAAGAAATGGCATGCATCTGTGGTGGATCCC
CTTGGTCTTGACATGCCGAACTGCACTTACATCCTGAACCCAGAAAAGTTCACCCTGAGG
GTTACCTATGAAAACTGTACCAGGAGAGTGCATGGTGGATACCAGATGACCATCAGAGTC
ATGAATGACAGTGCTGCTCTAAGACATGGAGCTGTCATGTATCAGTTCTTCTGTCCAGCT
ATGCAAGTAGAAGAGACCCAGGGGCTTTCAGCATCTACAATCTGCAAGAAGGATTTCATG
TCTTTTTCCTTGCCACGGGTCTTCTCTGGCTTGGCTGATGACAATAAGGTGACCAAACTT
AAGATGGGATGGAGCATTGAGGTTGGTGATGGTGCAAGAGTCAAGACTCTAACCCTGCCA
GAGGCCATGAAGGAAGGCTTCAGTCTCTTGATTGACAACCACAGGATGATCTTCCACGTG
CCATTCAATGCCACTGGAGTGACTCACTATGTGCAAGGTAACAGTCATCTCTACATGGTG
TCTCTGAAGCTTACATTTATATCTCCTGGACAGAAGGTGATCTTCTCCTCACAAGCTATT
TGTACACCAGATCCCGTGAACTGCAATGCCACACACATGACTCTCACCATACCAGAGTTT
CCTGGGAAGCTTAAGTCTGTGAGCTTTGAAAACCAGAACATTGATGTGAGCCAGCTGCAT
GACAATGGAATTGATCTAGAAGCAACAAATGGCACGAAATTGCATTTCAGCAAAACTCTG
CTCAAAACGAAACTATCTGAAAAATGCCTACTCCATCAGTTCTACTTAGCTTCACTCAGG
CTGACCTTTCTCCTTCAGTCGGAGACAGTATCCATGGTGATCTATCCTGAGTGTGTCTGT
GAGTCACCAGTTTCCATAGTTACAGGGGAGCTGTGTACCCAGGATGGGTTTATGGACTTC
GAGGTCTACAGCTACCAAACACAACCAGCTCTTGACCTGGATACTCTGAGGGTGGGAAAC
TCATCCTGCCAGCCTGTCTTCAAGGCTCAGTCTCAGGGGTTGGTACGGTTCCACATACCC
CTGAATGGATGTGGAACGAGATATAAGTTTGAAGATGATAAAGTCATCTATGAAAATGAA
ATACATGCTCTCTGGACGGATCTTCCTCCAAGCAAAATATCTAGAGACAGTAAGTTCAGA
ATGACAGTGAAGTGTTCTTACAGCAGGAATGACATGCTACTAAACATCAACGTTGAAAGC
CTTACTCCTCCAGTGGCCTCGGTGAAGTTGGGTCCATTTACCTTGATCCTGCAAAGCTAC
CCAGACAATTCCTACCAACAACCTTATGGGGAAAACGAGTACCCTCTAGTGAGATTCCTC
CGTCAACCAATTTACATGGAAGTGAGAGTCATAAACAGGGATGACCCCAACATCAAGCTG
GTCTTAGATGACTGCTGGGCGACGTCCACCATGGATCCAGACTCTTTCCCCCAGTGGAAC
ATTGTTGTGGATGGCTGTGCATATGAGCTGGACAACTACCAGACCACCTTCCATCCAGTC
GGCTCCTCTGTGACCCATCCTGATCACTATCAGAGGTTTGACATGAAGGCTTTTGCCTTT
GTATCAGAAGCCCATGTGCTCTCTAGCCTGGTCTACTTCCACTGCAGTGCCTTAATCTGC
AATCGACTCTCTCCAGACTCCCCTCTGTGTTCTGTGACCTGCCCTGTGTCATCTAGGCAC
AGGCGAGCCACAGGGGCCACTGAAGCAGAGAAAATGACAGTCAGCCTCCCAGGACCCATC
CTGCTATTGTCAGATGACTCTTCATTCAGAGGTGTTGGCTCATCTGATCTAAAAGCAAGT
GGGAGCAGTGGGGAGAAGAGTAGGAGCGAAACAGGGGAGGAGGTTGGCTCACGAGATGTT
ATGGACACCAAAGGGCACAGGACTGCTGGAGATGTTGGTTCCAAAGCTGTGGCTGCTGTG
GCTGCCTTGGCAGGTGTGGTGGCAACTCTAGGCTTCATCTGTTACCTGTACAAGAAAAGG
ACTGTGTCAAATCAC
>tarsier
ATGGTGTGCTGGCAGAGAGGAGATTCTGGGATTCCCCCAGGCTGGTTCAACCCAGTTGGG
AGCACCTACAAGTTGATTTCTTTTTTCTTCGTCCTTGTGACTTCAGTGAACTCAATTGGT
GTTTCTCACTTGGTGAATTCTGCCTTTCCAGGCACTGTCATTTGCAGTGAAAATGAAATA
ACAGTGGAGTTTCCAAGCGATCTTAGCACCAAGAAATGGCATGCATTCGTGGTGGATCCC
CTTGGTCTAGACATGCCAAACTGCCCTTATGTCCTGGATCCAGAAAAGCTCACCCTGAGG
GCTCCTTATGACAACTGTACCAAAAGAGTGCTTGGTGGGTACCAGATGACCATCAGATTC
ATGAACAGCAGTACTGCTTTAAGAAACAGGGCTGTCATGTATCAGTTCTTCTGTCCAACT
ATGCAAGTAGAAGAGACCCATGGGCTTTCAGAATCTACAGTCTGCAAGAAAGATTCCATG
TCTTTTTCCTTGCCACGGGTTTTCTCTGGCTTGGCTGATGACATTGAGGAAACT---ATT
CAGCTGGGATGGAGTGTTGAGGTTGGTGATGGTGTAAGAGCCAAAACTCTGACCCTGCCA
GAGGCCATGAATCAAGGCTTTGGTCTTCTGATTGAAAACCACAAGATGACCTTCCATGTG
TCATTCAATGCCACTGGAGTGACTCACTATATGCAAGGTAACAGTCATCTCTACATGGTG
TTTTTGAAGCTTATGTTTGTATCTCCCGGGCAGAAGGTAATCTTCTCATCACAAGCTATT
TGTGCACCAGATCCTGTGTCCTGTAATGCCACACACCTGACTGTCACCATACCAGAGTTT
CCTGGGAAGCTTAAGTTAGTGAACTTTGAAAACAGGAACATCATTGTGAGCCAGTTGCAT
GACAATGGGATTGATTTTGAAGTGACAAATGGCTTGAGATTGCATTTCAGCAAAACTCTT
CTGAAAACAAAATCCTCTGAAAAATGCCTACTCGATCAGTTCTATGTCTCTTCACTCAAG
CTGACCTTTTACCTGCGAAAGGAGACAGTCTCCATGGTGATTTATCCTGAGTGTCTCTGT
GAGTCACCGGTTTCTATAGTTACAGGTGAGCTGTGTACCCAGGATGGATTTATGGACTTT
GAGGTCTACAGTCACCAAACAAAACCAGCTCTCAACTTGGGTACCCTCAGGGTGGGAAAC
TCATCCTGCCAACCTGTCTTCAAGGCTCAGTCCCAGGGGATAGTACGATTTCACATACCC
CTGAATGGCTGTGGGACGAGATATAAGTTTGAAGATGATAAAGTCATCTACGAAAACGAA
ATACATGCTCTCTGGACAGATCTTCCTCCAAGCAAAATATCCAGAGATAGCGAGTTCAGG
ATGACAGTGAAATGTTCTTACAGCAGAGATGACAGGCTACTAAACGTCAATGTCAAAAGT
CTTCTTCCTCCAGTGGCCTCAGTGAAGCAAGGTCCACTTACCTTGATCCTGCAAGCCTAC
CCAGATAACTCCTACCAACAACCTTATGGGAACAACGAGTATCCTATAGTGAGATTCCTC
CGCCAACCAATTTACATGGAAGTGAGAGTCCTAAACAGGGATGACCCCAACATCAAGCTA
GTCTTAGATGACTGCTGGGCAACGTCCACCACAGACCCAGACTCTCTCCCCCAGTGGAAT
ATTGTTGTGGATGGCTGTGCATACAACTTGGACAACTACCAAACTAACTTCCACCCAGTT
GGTTCCTCTGTGACCCATCCTGATCACTACCAGAGGTTTGACGTGAAGACCTTTGCCTTT
GTATCAGAAACCCAGGCACTTTCTAGTCTGATCTACTTCCACTGCAGCACCTTAATCTGC
AATCAGCTCTCTCCTGACTCCCCTCTATGTTCTGTGACTTGCCCTGTATCAGCTAGGCTC
AGGCGAGCCACAGGGGTCACTGAAGAAGAGAAAATGACAGTCAGCCTCCCAGGACCCATT
CTCCTGTTGTCAGATGACTCTTCATTCAGAGGTGTCAGCCGCTCTGATCTGAGACTGGCA
AAAGCAAGTGGGAACAGTGGGAGTGGAGCAGGGAAGGAGGAAGTTGGCTCACAAGATATT
GTGGGTGCCAAAGGGCATGGGACTGCTGGAGATGTTGCTATTAAAGCAGTGACTGTCATG
GCTGCCATAGCAGGTGTGGTGGCAACTCTAGGCTTCATCAATTATCTGTGCAAGAAAAGA
ACCCTGATGAATCAC
>vervet
ATGGCGTCCAGGCAGAGAGGAGGATCTTGGAGTCCCTCGGGCTGGTTCAATGCAGGCTGG
AGCACTTGCAGGTCGATTTCTCTCTTCTTTGCCCTCGTGACTTCAGTGAACTCCATAGAT
GTTTTTCAGTTGGTAAATCCTGCCTTTCCAGGCACTGTCATTTGTGATGAAAGGGGAATA
ACAGTGGAGTTCCCAAGCAGTCCTGGCACCAAGAAATGGCATGCATCTGTGGTGGATCCC
CTTGGTCTCCACGTGCCGAACTGCACTTACACCCTGGACCCAGAAAAGTTCACCCTGAGG
GTTACCTATGATAACTGTACCAGGAGAGTGCATGGTGGATACCAGATGACCATCAGAGTC
ATGAATGACAGTGCTGCTCTAAGACATGGAGCTGTCATGTATCAGTTCTTCTGTCCAGCT
ATGCAAGTAGAAGAGACCCAGGGGCTTTCAGCATCTACAATCTGCAAGAAGGATTTCATG
TCTTTTTCCTTGCCACGGGTCTTCTCTGGCTTGGCTGATGACAATAAGGTGACCAAACTT
AAGATGGGATGGAGCATTGAGGTTGGTGATGGTGCAAGAGTCAAGACTCTAACCCTGCCA
GAGGCCATGAAGGAAGGCTTCAGTCTCTTGATTGACAACCGCAGGATGATCTTCCACGTG
CCATTCAATGCCACTGGAGTGACTCACTATGTGCAAGGTAACAGTCATCTCTACATGGTG
TCTCTGAAGCTTACCTTTATATCTCCTGGACAGAAGGTGATCTTCTCCTCACAAGCTATT
TGTGCACCAGATCCCGTGACCTGCAATGCCACACACATGACTCTCACCATACCAGAGTTT
CCTGGGAAGCTTAAGTCTGTGAGCTTTGAAAACCAGAACATTGATGTGAGCCAGCTGCAT
GACAATGGAATTGATCTAGAAGCAACAAATGGCACGAAATTGCATTTCAGCAAAACTCTG
CTCAAAACGAAATTATCTGAAAAATGCCTACTCCATCAGTTCTACTTAGCTTCTCTCAGG
CTGACCTTTCTCCTTCAGTTGGAGACAGTATCCATGGTGATCTATCCTGAGTGTGTCTGT
GAGTCACCAGTTTCCATAGTTACAGGGGAGCTGTGCACCCAGGATGGGTTTATGGACTTC
GAGGTCTATAGCTACCAAACACAACCAGCTCTTGACCTGGATACTCTGAGGGTGGGAAAC
TCATCCTGCCAGCCTGTCTTCGAGGCTCAGTCTCAGGGGCTGGTACGGTTCCACATACCC
CTAAATGGATGTGGAACAAGATATAAGTTCGAAGATGATAAAGTCATCTATGAAAATGAA
ATACATGCTCTCTGGACGGATCTTCCTCCAAGCAAAATATCTAGAGACAGTGAGTTCAGA
ATGACAGTGAAGTGTTCTTACAGCAGGAATGACATGCTACTAAACATCAACGTTGAAAGC
CTTACTCCTCCAGTGGCCTCAGTGAAGTTGGGTCCGTTTACCTTGATCCTGCAAAGCTAC
CCAGACAATTCCTACCAACAACCTTATGGGGAAAACGAGTACCCTCTAGTGAGATTCCTC
CGTCAACCAATTTACATGGAAGTGAGAGTCCTAAACAGGGATGACCCCAACATCAAGCTG
GTCTTAGATGACTGCTGGGCGACGTCCACCATGGATCCAGACTCTTTCCCCCAGTGGAAC
ATTGTTGTGGATGGCTGTGCATATGAGCTGGACAACTACCAGACCACCTTCCATCCAGTC
GGCTCCTCTGTGACCCATCCTGATCACTATCAGAGGTTTGACATGAAGGCTTTTGCCTTT
GTATCAGAAGCCCATGTGCTCTCTAGCCTGGTCTACTTCCACTGCAGTGCCTTAATCTGC
AATCGACTATCTCCAGACTCCCCTCTGTGTTCTGTGACCTGCCCTGTGTCATCTAGGCAC
AGGCGAGCCACAGGGGCCACTGAAGCAGAGAAAATGACAGTCAGCCTCCCAGGACCCATC
CTGCTGTTGTCAGATGACTCTTCATTCAGAGGTGTTGGCTCATCTGATCTAAAAGCAAGT
GGGAGCAGTGGGGAG---AGTAGGAGCGAAACAGGGGAGGAGGTTGGCTCACGAGATGTT
ATGGACACCAAAGGGCACCGGACTGCTGGAGATGTTGGTTCCAAAGCTGTGGCTGCTGTG
GCTGCCTTGGCAGGTGTGGTGGCAACTCTAGGCTTCATCTGTTACCTGTACAAGAAAAGG
ACTGTGTCAAATCAC
>red_colobus
ATGGCGTGCAGGCAGAGAGGAGGCTCTTGGAGTCCCTCGGGCTGGTTCAATGCAGGCTGG
AGCACTTACAGGTCGATTTCTCTCTTCTTTGCCCTTGTGACTTCAGTGAACTCCATAGAT
GTTTTTCAGTTGGTAAATCCTGCCTTTCCAGGCACTGTCATTTGTGATGAAAGGGGAATA
ACAGTGGAGTTCCCAAGCAGTCCTGGCACCAAGAAATGGCATGCATCTGTGGTGGATCCC
CTTGGTCTCCACATGCCGAACTGCACTTACATCCTGGACCCAGGAAAGTTCACCCTGAGG
GTTACCTATGAAAACTGTACCAGGAGAGTGCATGGTGGATACCAGATGACCATCAGAGTC
ATGAATGACAGTGCTGCTCTAAGACATGGAGCTGTCATGTATCAGTTCTTCTGTCCAGCT
ATGCAAGTAGAAGAGACCCAGGGGCTTTCAGCATCTACAATCTGCAAGAAGGATTTCATG
TCTTTTTCCTTGCCACGGGTCTTCTCTGGCTTGGCTGATGACAATAAGATGACCAAACTT
AAGATGGGATGGAGCATTGAGGTTGGTGATGGTGCAAGAGTCAAGACTCTAACTCTGCCA
GAGGCCATGAAAGAAGGCTTCAGCCTCTTGATTGACAACCACAGGATGATCTTCCACGTG
CCATTCAATGCCACTGGAGTGACTCACTATGTGCAAGGTAACAGTCACCTCTACATGGTG
TCTCTGAAGCTTACATTTATATCTCCTGGACAGAAGGTGATCTTCTCCTCACAAGCTATT
TGTGCACCAGATCCCGTGACCTGCAATGCCACACACATGACTCTCACCATACCAGAGTTT
CCTGGGAAGCTTAAGTCTGTGAGCTTTGAAAACCGGAACATTGATGTGAGCCAGCTGCAT
GACAATGGAATTGATCTAGAAGCAACAAATGGCACAAAGTTGCATTTCAGCAAAACTCTG
CTCAAAACGAAATTATCTGAAAAATGCCTACTCCATCAGTTCTACTTAGCTTCACTCAAG
CTGACCTTTCTCCTTCAGTTGGAGACAGTATCCATGGTGATCTATCCTGAGTGTGTCTGT
GAGTCACCAGTTTCCATAGTTACAGGGGAGCTGTGCACCCAGGATGGGTTTATGGACTTC
GAGGTCTACAGCTACCAAACACAACCAGCTCTCGACCTGGATACTCTGAGGGTGGGAAAC
TCATCCTGCCAGCCTGTTTTCGAGGCTCAATCTCAGGGGCTGGCACGGTTCCACATACCC
CTGAATGGATGTGGAACGAGATATAAGTTCAAAGATGATAAAATCATCTATGAAAATGAA
ATACATGCTCTCTGGACAGATCTTCCTCCAAGCAAAATATCTAGAGACAGTGAGTTCAGA
ATGACAGTGAAGTGTTCTTACAGCAGGAATGACATGCTACTAAACATCAACGTTGAAAGC
CTTACTCCTCCAGTGGCCTCAGTGAAGTTGGGTCCATTTACCTTGATCCTGCAAAGCTAC
CCAGACAATTCCTACCAACAACCTTATGGGGAAAACGAGTACCCTCTAGTGAGATTCCTC
CGTCAACCAATTTACATGGAAGTGAGAGTCCTAAACAGGGATGACCCCAACATCAAGCTG
GTCTTAGATGACTGCTGGGCGACGTCCACCATGGATCCAGACTCTTTCCCCCAGTGGAAC
ATTGTTGTGGATGGCTGTGCATATGACCTGGACAACTACCAGACCACCTTCCATCCAGTC
GGCTCCTCTGTGACCCATCCTGATCACTATCAGAGGTTTGACATGAAGGCTTTTGCCTTT
GTATCAGAAGCCCATGTGCTCTCTAGCCTGGTCTACTTCCACTGCAGTGCCTTAATCTGC
AATCGACTCTCTCCAGACTCCCCTCTGTGTTCTGTGACCTGCCCTGTGTCATCTAGGCAC
AGGCGAGCCACAGGGGCCACTGAAGCAGAGAAAATGACAGTCAGCCTCCCAGGACCCATT
CTCCTCTTGTCAGATGACTCCTCATTCAGAGGTGTCGGCTCGTCTGATCTAAAAGCAAGT
GGGAGCAGTGGGGAGAAGAGTAGGAGTGAAACAGGGGAGGAGGTTGGCTCACGAGATGTT
ATGAACACCAAAGGGCACAAGACTGCTGGAGATGTTGGTTCCAAAGCTGTGGCTGCTGTG
GCTGCCTTGGCAGGTGTGGTGGCAACTCTAGGCTTCATCTGTTACCTGTACAAGAAAAGG
ACTGTGTCAAACCAC
((bushbaby,(mouse_lemur,Coquerels_sifaka)),(tarsier,(((Bolivian_squirrel_monkey,capuchin),(Mas_night_monkey,marmoset)),(((((human,(chimpanzee,bonobo)),gorilla),orangutan),gibbon),(((((sooty_mangabey,drill),olive_baboon),((macaque,crab-eating_macaque),pig-tailed_macaque)),vervet),((red_colobus,Angola_colobus),(black_snub-nosed_monkey,golden_snub-nosed_monkey)))))));
