# Supplementary material for: Molecular evolution of mammalian genes with epistatic interactions in fertilization
Source: BMC Evol Biol. 2019 Jul 25;19:154. doi: 10.1186/s12862-019-1480-6 (PMC6659299; doi:10.1186/s12862-019-1480-6)
Supplement: Supplementary file 2 — Appendix S2. Input files for codon model analyses (alignments, Newick strings) in fasta format (ZIP 91 kb) [file 12862_2019_1480_MOESM2_ESM.zip › AdditionalFile2/5.Zp3_Glires.txt]

>pika
ATGGGGCTGAGCTACAGGCTTGTCTTCTGCTTCCTGTTTTCGGGATGTGTGGAGCTGTGCTACCCACAGGCGCCGTGGTT
TCAGGGTACAGCCCACCCGCCCTCATCCTTGGAGTCCCCTGTGGTGGTAGAGTGTCGGGAGGCTCAGCTCGTGGTCACCG
TCAGCAAGGACCTGTTCGGCACCGGGAAGCTCATCCAAGCATCTGACCTCAGCCTGGGCCCGGCGGGCTGTGAGCCTCTG
GCCTCTGCAGGCATGGATGTGGTCAAGTTCAAGGTCGGGCTGCATGAGTGTGGCAATAGTGTGCAGATGACCGATGACGC
CCTAGTGTACAGCACGTTCTTGCTCCACAACCCGCGGCCCATGGGAAATCTGTCCATCCTAAGGACCAACCGTGCCGAGG
TCCCCATCGAGTGCCGCTACCCCAGGCAGGGTAACGTGAGTAGCCGGGCCATCCAGCCCACCTGGGTGCCCTTCCGGACC
ACCGTGCTCTCGGAAGAGAGGCTGATCTTCTCTCTGCGCCTCATGGAGGACAACTGGAGGGCAGAGAAGATGTCTCCCAC
CTTCCACCTGGGAGATGTGGCCCACCTGCAGGCCGATGTGCGCACTGGTGGCCACCCGGCCCTGTTGCTCTTGGTGGACC
ACTGCGTGGCCACACCCACGCCTGACCACAGCGCTTCCCCATCTCACACCATCGTGGACTTCCATGGCTGTCTGGTGGAC
GGGCTCTATGATGGCTCTTCCAAGTTCAAAGCCCCCAGATCCAAGCCGGACACCCTGCAGTTCACAGTGGCTGTGTTCCA
CTTTGCCAATGACTCCAGACACACGGTATACATCACCTGCCATCTAAAAGTCATTCCTGCCCAGCAAGCTCCGGACCAGC
TCAACAAGGCCTGTTCCTTCAACCAGGCTTCTGGCAGGTGGTCCCCGGTGGAAGGCACAGATGACATCTGTGAATGCTGT
AATGAGGGTGACTGTGGGAGCCCAGGCTCCTTGGAGAAGTGGAACCATTCCACCACCCACTGGCTCAAGGCCGCTCTGAG
AAACCGCAGGCATGCAACAGAGGAAGCTGACATCACTGTGGGGCCTCTCGTCTTCCTGGGAAAGGCAGACCCCAAAGACC
CGAAGGCGTGGGCCTCTCCTGCATATTCCAGTGCCACTGTGCTGGGCTTAGGCCTGGCCACGGTGGTGCTCCTGGTCTGT
GTGGCTGTGCTG---AGTGCCAGGGGGCGCCACGCAGCCTCCAGTCCCATGGCTGCTTCTCAA
>rabbit
ATGGGGCTGAGCTACGGGCTCTTCGTTTGCCTACTGCTCTGGGGAGGCTCGGAGCTGTGCTGCCCCCAGCCGCTCTGGTT
CCAGGGCGGGACCCGCCAGCCCGCGCCCTCCGTGACGCCCGTGGTGGTGGAGTGTCTGGAGGCCCGGCTCGTGGTCACGG
TCAGCAGGGACCTTTTTGGCACCGGGAAGCTCATCCAGGAGGCCGACCTCAGCCTGGGCCCCGAGGGCTGCGAGCCCCAG
GCCTCCACGGAC------GTGGTCAGGTTCGAGGTCGGGCTGCATGAATGTGGTAACAGCGTGCAGGTGACTGACGACTC
CCTGGTGTACAGCTCCTTCCTGCTCCACGACCCCCGCCCCGCGGGAAACCTGTCCATCCTCAGGACCAACCGCGCCGAGG
TCCCCATCGAGTGCCGCTACCCCAGGCAGGGCAACGTGAGCAGCCGGGCGATCCTGCCGACCTGGGTGCCCTTCTGGACC
ACGGTACTGTCAGAGGAGAGGCTGGTGTTCTCCCTGCGCCTCATGGAGGAGAACTGGAGCCGAGAAAAGATGTCCCCCAC
CTTCCACCTGGGCGACACGGCCCACCTGCAGGCAGAGGTCCGCACGGGCAGCCACCCGCCCCTGCTGCTGTTCGTGGATC
GCTGCGTGGCCACCCCGACACGGGACCAGAGCGGCTCCCCCTATCACACCATCGTGGACTTGCACGGCTGTCTTGTGGAT
GGCCTCTCCGATGGGGCTTCCAAGTTCAAAGCCCCCAGGCCGAAGCCGGACGTGCTCCAGTTCATGGTGGCCGTGTTCCA
CTTCGCTAATGACTCCAGGCACACGGTCTACATCACGTGTCACCTGAGGGTCATTCCTGCCCAGCAAGCCCCGGACCGGC
TCAACAAGGCTTGTTCTTTCAACCAGTCCTCCAGCAGCTGGGCCCCGGTGGAAGGCAGTGCAGACATCTGTGAGTGTTGC
GGCAACGGTGACTGTGACCTCGCAGGCTCCCCCATGAACCAGAACCATGCTGCC------------CGGTCCTCTCTGCG
AAGCCGCAGGCACGTGACGGAAGAAGCAGACGTCACCGTGGGCCCGCTGATCTTCCTGGGGAAGGCTGACCCTGCCGGCA
CAGAGGGGCTGGCCTCTGCTGCGCAGGCGACCCTG---GTGCTGGGCTTCGGCATGGCCACCATTGTGTTCCTGGCTGTG
GCTGCTGTGGTCGGCCTCACCAGGGGGCGCCACGCTGCTTCCCACCCCAGGTCTGCTTCCCAA
>kangaroo_rat
ATGGGGCTGAGCTACGGGCTCTTGCTTTGCCTCCTGCTCTGGGGAGCCCCAGAGCGGTGCTGCCCCTACCCTGTCTTGCT
TCAGCCTGGGTCCCCTGAG------------------CCCGTGGCGGTGGAATGTCTGGAGGCTCAGATGGTGGTGACGG
TCAGCAGAGACCTTTTTGGTACAGGAAAGCTGGTGCAGCCCGCTGACCTCAGCCTGGGCCCTGAGGGCTGTCAGCCCCTG
GTCTCCCTGGACAGTGAAGTGGTCAGATTCGAAGCTGGACTGCATGAATGTGGCAACAGCATACAGGTGACAGATGATGC
TCTGGTGTACAGCACTTTCCTGCTGCACGATCCCAGCCCCGTGGGAAACCTGTCCATCCTGAGGACCAGCCGAGCACAGG
TCCCCATCAAGTGCCGCTACCCCCGGCAAGGCAATGTGAGCAGTCATGGCATCTTGCCCACCTGGGTGCCCTTCTGGACC
ACAGTGTCCTCGGAGGAGAGGCTGATCTTCTCTCTGCGGGTGATGCAGGCAAACTGGAGCGCTGAGAAGCCATCCCCCAC
CTTCTACCTGGGCGAGGTGGCCCATCTCCAGGCAGAAGTTCACACGAACAGCCATTTTCCCCTGCAATTGTTTGTGGACT
ATTGCGTGGCTACTGCTACACCAGACTGGAGCTCCTCTCCTTTCCACGTCCTCGTGGGCTTCCATGGCTGCTTGGTGGAT
GGTGTCTTTGGCGGCTCCTCTTCATTTCAAGTCCCCAGACCTGGCCCCGAGATTCTCCAGTTCACCGTAGATGTGTTCCA
CTTTGCCAACGACTCCAGGAACACGATATACATCACCTGCCACCTAAAGGTTGCTCCAGCCAACCAAGCCCCAGATCCAA
TGAACAAAGCCTGTTCTTTCAACAAGTCTGCCAACAGCTGGTCACCAGTAGAGGGTGCCGCAGACATCTGCAAATGCTGT
GACACTGGTAATTGTAGCAGGCCAGACCAATCCAGAGGCATGAACCATAGGTGGACCCAGGCACCCGATGTGGCTTCGAG
GAAGCGCAGACACATGACAGATGAGGCTGATGTCACTTTGGGGCCGCTGATCTTCCTGGGGAAGACTGGGGACTACGATG
TGGAGGGTTCCACCTCTCCTGCTCATCCCTCCATG---GCGCTGGGCTTAGGCCTGGCCACTGTGGCGCTGGTCACCCTG
GCCGGGATCATCGGTCTGGCCAGGGGTTGTCACACTGCTGCCCACTCCATGTCCCCTTCCCAA
>house_mouse
ATGGCGTCAAGCTATTTCCTCTTCCTTTGTCTCCTGCTGTGTGGAGGCCCCGAGCTGTGCAATTCCCAGACTCTGTGGCT
TCCGGGTGGAACTCCCACCCCAGTGGGGTCCTCATCACCTGTGAAGGTGGAGTGTCTGGAAGCTGAACTAGTGGTGACTG
TCAGTAGAGACCTTTTTGGCACGGGGAAGCTGGTGCAGCCCGGGGACCTCACCCTTGGCTCAGAGGGTTGTCAGCCCCGG
GTGTCCGTGGATACCGACGTGGTCAGGTTCAACGCCCAGTTGCACGAGTGCAGCAGCAGGGTGCAGATGACGAAAGATGC
CCTGGTGTACAGCACCTTCCTACTCCACGACCCTCGCCCTGTGAGTGGCCTGTCCATCCTCAGGACTAACCGTGTGGAGG
TACCCATTGAGTGCCGATACCCCAGGCAGGGCAATGTGAGCAGCCACCCTATCCAGCCCACCTGGGTTCCCTTCAGAGCC
ACTGTGTCCTCAGAGGAGAAACTGGCTTTCTCTCTTCGCCTGATGGAGGAGAACTGGAATACTGAGAAATCGGCTCCCAC
CTTCCACCTGGGAGAGGTAGCCCACCTCCAGGCAGAAGTCCAGACTGGAAGCCACCTGCCGCTGCAGCTGTTTGTGGACC
ACTGCGTGGCCACGCCTTCACCAGACCCGAACTCCTCCCCCTATCACTTCATCGTGGACTTCCACGGTTGCCTTGTGGAT
GGTCTATCTGAGAGCTTTTCGGCATTTCAAGTCCCCAGACCCCGGCCAGAGACTCTCCAGTTCACGGTGGATGTATTCCA
TTTTGCCAACAGCTCCAGAAATACGCTCTACATCACCTGCCATCTCAAAGTCGCGCCAGCTAACCAGATCCCCGATAAGC
TCAACAAAGCCTGTTCGTTCAACAAGACTTCCCAGAGTTGGTTGCCAGTAGAGGGTGATGCTGACATCTGTGATTGCTGC
AGCCATGGCAACTGTAGTAATTCAAGCTCTTCACAGTTCCAGATCCATGGACCCCGCCAGTGGTCCAAGCTAGTTTCTCG
AAACCGCAGGCACGTGACCGATGAAGCTGATGTCACTGTAGGGCCCCTGATATTCCTTGGAAAGGCCAACGACCAGACTG
TGGAAGGCTGGACTGCTTCTGCTCAAACCTCTGTG---GCTCTTGGGTTAGGCCTGGCCACAGTGGCATTCCTGACCCTG
GCAGCTATAGTCGCTGTCACCAGGAAGTGTCACTCCTCTTCCTACCTTGTATCCCTTCCGCAA
>shrew_mouse
ATGGCGCCAAGCTGTCTCCTCTTCCTTTGTCTCCTGCTGTGCGGAGGCCCCGAGCTGTGCAATCCCCAGACTCTGTGGCT
TCCGGGTGGAACTCCCACCCCAGTGGGGTCCTCATCGCCCGTGAAGGTGGAGTGTCTGGAAGCTGAACTAGTGGTGACTG
TCAGTAGAGACCTTTTTGGCACGGGGAAGCTCGTGCAGCCCGGGGACCTCACCCTTGGGTCAGAGGGTTGTCAGCCCCGG
GTGTCTGTGGATACTGACGTGGTCAGGTTCAACGCCCAGTTGCATGAGTGCAGCAGCGGGGTGCAGGTGACGAAAGATGC
CCTGGTGTACAGCACCTCCCTACTCCACGACCCTCGCCCTATGAGCGGCCTGTCCATCCTCAGGACTAACCGTGTGGAGG
TACCCATTGAGTGCCGATACCCCAGGCAGGGCAATGTGAGCAGCCGCCCTATCCAGCCCACCTGGGTTCCCTTCAGAGCC
ACTGTGTCCTCGGAGGAGAAACTGGCTTTCTCTCTTCGCCTGATGGAGGAGAACTGGAATACTGAGAGATCGGCTCCTAC
CTTCCACCTGGGAGAGGTGGCCCACCTCCAGGCAGAAGTCCAGACAGGAAGCCACCTGCCACTGCAGCTCTTCGTGGACC
ACTGCGTGGCCACGCCTTCACCAGACCCGAACTCCTCCCCCTATCACTTCATCGTGGACTTCCATGGTTGCCTTGTGGAT
GGTCTGTCTGAGAGCTTTTCGGCATTTCAAGTCCCCAGACTCCGGCCAGAGACTCTGCAGTTCACAGTGGATGTATTCCA
TTTTGCCAACAGCTCCAGAAATACGCTCTACATCACCTGCCATCTCAAAGTTGCGCCAGCTAACCAGACTCCCGATAAGC
TCAACAAAGCCTGTTCGTTCAACAAGACTTCCCAGAGTTGGTTGCCAGTAGAGGGTGATGCTGACATCTGTGATTGCTGC
AGCCATGGCAACTGTAGTAATTCAAGCTCTTCACAGTTCCAGATCCACGGACCCCGCCAGTGGTCCAAGCTAGCTTCTCG
AAACCGCAGGCACGTGACCGATGAAGCTGATGTCACTGTAGGACCCCTGATATTCCTTGGAAAGGTCAGTGACCAGACTG
TGGAAGGCTGGACTGCTTCTGCTCAAACCTCTGTG---GCTCTTGGGTTAGGCCTGGCCACAGTAGCGTTCCTGACCCTG
GCCGCTATAGTCGGTGTCACCAGGAAGTGTCACGCCTCTTCCTACCTTGTATCCCTTCCGCAA
>rat
ATGGGGCCCAGCTGTCTACTCTTCCTGTGTCTCCTGCTGTGCGGAGGCCCAGAACTGTGCTATCCCCAGACTCAATGGCT
TCCGGGTGGAACCCCCACCCCAGCGGGGTCCTCATCACCTGTGGAGGTGGAGTGTAAGGAAGCTGAGCTAGTGGTGACTG
TCCGTAGAGACCTTTTTGGCACAGGGAAGCTCGTGCAGCCCGGGGACCTCACCCTTGGCTCAGAAGGCTGTCAGCCCCTC
GTAGCAGTGGATACTGACGTAGTCAGGCTCAACGCCCAGTTGCATGAATGCAGCAGCGGGGTGCAGGTGACAGAAGACGC
CCTGGTGTACAGCACCTTTCTGCTCCACGACCCTCGCCCTGTGAATGGCCTGTCTATCCTAAGGACTAACCGGGTGGAGG
TCCCCATTGAGTGCCGATACCCCAGGCAGGGCAATGTGAGCAGCCACCCTATCCAACCCACCTGGGTTCCCTTCAGCGCT
ACTGTGTCCTCGGAGGAGAAACTGGCTTTCTCTCTTCGTCTGATGGAGGAGGACTGGAATACTGAGAAATCATCTCCCAC
CTTCCACCTGGGAGAGGTAGCCCACCTCCAGGCGGAAGTCCAGACCGGAAGCCACCTGCCTCTGCAGTTGTTTGTGGACC
ACTGCGTGGCCACGCCTTCACCAGGCCAGAACTCCTCCCCCCATCACTTCATCGTGGACTCCCATGGATGCCTTGTGGAC
GGTCTATCTGAGAGCTTTTCAGCATTTCAAGTCCCTAGACCCCGGCCAGAGACTCTGCAGTTCACAGTGGACGTATTCCA
TTTCGCCAACAGCTCCAGAAATACGGTTTACATCACCTGCCATCTCAAAGTCGCTCCAGCTAACCAGATCCCCGATAAGC
TCAACAAAGCCTGTTCCTTCAACAAGACTTCCCAGAGTTGGTCACCAGTAGAGGGCGATGCTGACATCTGTGATTGCTGC
AGCAATGGCAACTGTAGTAATTCAAGCTCTTCAGAGTTCGAGACCCATGAACCAGCCCAGTGGTCCACGCTAGTTTCTCG
AAACCGCAGGCACGTGACGGATGAAGCTGATGTCACTGTAGGGCCCCTGATATTCCTTGGAAAAGCAAATGACCAGGCTG
TGGAGGGCTGGACCTCTTCTGCTCAAACCTCTGTG---GCTCTCGGCTTAGGCTTGGCCACAGTGGCATTCCTGACCCTG
GCTGCTATTGTCGGTGTCACCAGGATGTGTCACACCTCTTCCTACCTTGTATCCCTTCCTCAA
>deer_mouse
ATGGGGCAGAGCTACCGCCTCGTCCTCTGTTTCCTGCTGTGTGGAGGAATAGAGCTG------GGCCGTCCCCAGCTTCT
GCCAGGTGGAACCCCGACCCCAGCGAGGTCTGCGTCACCCGTGGAGGTGGAGTGTCTGGAGGCCGAGCTGGTGGTGACGG
TCAGTAGAGACCTTTTCGGCACCGGGAAGCTCGTGCAGCCCGGGGACCTCACCCTTGGCTCAGAAAGCTGTCGGCCCCTG
GTTTCCGTGGATACCGATGTGGTCAGGTTCAAGGCCCAGCTGCATGAATGCAGCATCAGGGTGCAGGTGACAGACGATGC
CCTGGTGTACAGCACCTTCCTGTTCCATGATCCCCGCCCTGTGGGCAGCCTGTCCATCCTGAGGACTAACCGTGTGGAGG
TCCCCATTGACTGCCGCTACCCCAGGCAGGGCAATGTGAGCAGCCATGCCATCCTGCCCACCTGGGTTCCCTTCAGCACC
ACTGTGTCCTCAGAGGAGAAGCTGGTTTTCTCTCTCCGCCTGATGGAGGAGAACTGGAATGCTGAGAAACCATCCCCCAC
CTTCCACCTGGGAGAGGTAGCCCACCTCCAGGCAGAAGTCCAGACCGGAAGCCACCCGCCACTGCAGCTGTTTGTGGACC
ACTGTGTGGCCACACCTTCGCCAGACCAGACTGCCTCTCCCTATCACGTCATCGTGGACTTCCATGGTTGCCTCGTGGAT
GGTCTATCTGAGAGCTTTTCTACATTTCAAGCCCCTAGACCCCGGCCGGAGACCCTCCAGTTCACGGTGGACGTATTCCA
TTTTGCCAACAGCTCCAGAAATACGATCTATATCACCTGTCATCTCAAAGTGACTCCAGCAAACCAGACCCCAGATGAGC
TCAATAAAGCCTGCTCCTACAACAGGACTTCCAATAGCTGGCTGCCAGTAGAGGGCGACGCTGCCATCTGTGACTGCTGC
GTTAAGGGTGACTGTAGTAGTTTGAACAACTCGAAGCACCAGGCCCATGGAGAGAAACAGTGGCCCCGGTCAGCTCCTAG
AAACCGCAGGCACGTGATGGATGAAGCTGATGTCACTGTAGGACCCCTGATTTTCCTGGGAAAGGCAAGTGACCAGGCTG
TGGAGGGCTGGACCTCTTCTGCTCAAACCTCTGTG---GCTCTTGCCTTAGGCCTAGCCACAGTGGCATTTCTGACCCTG
GCTGCCCTTGTCAGTGTCACCAGGAAGTGTCACACCACTTCCCATGTTGTCTCCCTTTCA---
>Chinese_hamster
ATGGGGTTGAGCTACCAACTCCTCCTGTGTCTCCTGCTGTTCGGAAGCACCGAGCTGTGCTGTCCCCAGCCTCTGTGGAC
A---GGTGGAACTCCGGCCCCAGTGAGGCCCACATCATCCGTGGAGGTGGAGTGTCTGGAAGCTGAGCTCGTGGTGACTG
TCAGTCGAGACCTTTTTGGCACCGGGAAGCTCATACAGCCCGGGGACCTCACCCTTGGCTCAGAAAGCTGTCGGCCCCTG
GTTTCCGTGGATACCGATGTGGTCAAATTCAAGGCCCAGCTGCATGAATGCAGTAACGGAGTGCAGGTGACAGAAGATGC
CCTGGTGTACAGCACTTTGCTGCTGCATGAACCCCGCCCTGTGCGTGGCCTGTCCATCCTGAGGACTAACCGTGCCGAGG
TGCCTATTGAGTGCCGTTACCCCAGGTCAGGCAATGTGAGCAGCCACGCTATCCGACCCACCTGGGTTCCCTTCAGCACC
ACTGTGATCTCAGAAGAGAAGCTGGTTTTCTCTCTGCGCCTGATGGAGGAGAACTGGAACACTGAGAAGTTGTCACCTAC
CTTCCACCTGGGAGAGGCAGCCTACCTCCAGGCAGAGGTCCAGACTGGAAGCCACCTGCCACTGCAGCTGTTTGTGGACC
ACTGTGTGGCCACACCTTCGCCAGACCAGACTGCCTCTCCCTATCACACCATTGTGGACTTCCATGGTTGCCTTGTGGAT
GGTCTATCTGAGAGCTTTTCTGCATTTCAAGCTCCTAGACCCCGGCCGGAGACTCTTCAGTTCACAGTGGACGTATTCCA
TTTTGCCAATAGCTCCAGAAATACGATCTATATCACTTGCCATCTCAAAGTCACTCCAGCCAACCAGATCCCAGATGGGC
TCAACAAAGCCTGTTCCTTCAATAGGACTTCCAAAAGTTGGTTGCCAGTAGAGGGCGATGCTGACATCTGTGACTGCTGC
AATGAAGGAGACTGTGGTAGCTCAAGCTATTCAAGGCACCAGGCCCATGGAGTGAGCCGGTGGCCCAAGTCCGCTTCTAG
AAACCGCAGGCATGTGAGAGATGAAGCTGATGTCACTGTAGGGCCCTTGATCTTCCTGGGAAAGGCAAGTGACCAGGCTG
TGGAGGGCTGGGCCTCTTCTGCTCAAACCTCTTTG---GCTCTTGGCTTAGGCCTAGCTGCAGTGGCATTCCTGACCCTG
GCTGCTATTGTCGGTATCACCGGGAATCGTCACACCACTTCCCATGATGTATCCCTTTCACAA
>golden_hamster
ATGGGGCTGAGCTACCAGCTCCTCCTGTGTCTCCTGCTGTGTGGAGGCGCCAAGCAGTGCTGTTCCCAGCCTCTGTGGCT
CCCAGGCGGAACTCCGACCCCAGGAAAGCTCACGTCATCCGTGGAGGTGGAGTGTCTGGAAGCTGAGCTCGTGGTGACTG
TCAGTAGAGACCTTTTTGGCACCGGGAAGCTCATACAGCCCGAGGACCTCACCCTTGGCTCAGAAAACTGTCGGCCCCTG
GTTTCCGTGGCTACGGATGTGGTCAGGTTCAAGGCCCAGTTGCATGAATGCAGCAACAGGGTGCAGGTGACGGAAGATGC
CCTGGTGTACAGCACCGTGCTGCTGCACCAACCCCGCCCTGTGCCCGGCCTGTCCATCCTGAGGACTAACCGTGCGGACG
TGCCTATTGAGTGCCGCTACCCCAGGTCAGGCAATGTGAGCAGCCACGCTATCCGGCCCACCTGGGTTCCCTTCAGCACC
ACTGTGTCCTCAGAGGAGAAGCTGGTTTTCTCTCTCCGCCTGATGGAGGAGAACTGGAACACTGAGAAATTGTCACCCAC
CTTCCACCTGGGAGAGGTAGCCTACCTCCAGGCAGAGGTCCAGACTGGAAGCCATCTGCCACTGCTGCTGTTTGTGGACC
GCTGTGTGGCCACACCTTCGCCGGACCAGACCGCCTCTCCCTATCATGTCATTGTGGACTTCCATGGTTGCCTTGTGGAT
GGTCTATCTGAGAGCTTTTCTGCATTTCAAGTGCCTAGACCCCGGCCGGAGACTCTTCAGTTCACGGTGGATGTATTCCA
TTTTGCCAATAGCTCCAGAAATACGATCTATATCACCTGTCATCTCAAAGTCACCCCAGCCAACCAGACCCCAGATGAGC
TCAACAAAGCCTGCTCCTTCAACAGGTCTTCCAAGAGTTGGTCGCCAGTAGAGGGCGATGCTGAGGTCTGCGGCTGCTGC
AGCAGTGGCGACTGTGGTAGCTCAAGCCGTTCACGGTACCAGGCCCATGGAGTGAGCCAGTGGCCCAAGTCGGCATCTAG
ACGCCGCAGGCACGTGAGAGACGAAGCTGATGTCACGGTAGGACCCCTGATCTTCCTGGGAAAGGCAAGCGACCAGGCTG
TGGAGGGCTGGGCCTCTTCTGCTCAAACCTCTTTG---GCTCTTGGTTTAGGCCTAGCCGCAGTGGCATTCCTGACCCTG
GCTGCTATTGTCGGTGTCACCAGGAGTTGTCACACCCCTTCCCATGTTGTATCCCTTTCACAA
>prairie_vole
ATGGGGCCGAGCTACCGCCTCTTCCTCTGTCTCGTGCTGTGCGGGGGCACGGAGCTGTGCTCTGCCCTGCCTCAGTGGCT
CCCCGGTGGAACTGCGAACCCAGTGACGCCTACATCATCCGTGGAGGTGGAGTGTCTGGAAGCTGAGCTCGTGGTGACCG
TCAATAGAGACCTTTTTGGCACCGGGAAGCTTGTAGAGCCTGAGCACCTCACCCTTGGCTCAGAAAGCTGTCAGCCTCTG
GTTTCCGTGGATACCGATGTGGTCAGGTTTAAGGCCCAGTTGCACGAATGCAGCAGCAGGGTGCAGGTGACAGAAGATGC
CCTGGTCTACAAAACCTTCCTGATGCACGATCCCCGCCCTGTAAGCGGCCTGTCCATCCTGAGGACTAACCAAGCGGAGG
TGCCCATTGAATGCCGCTACCCCAGGCAGGGCAACGTGAGCAGCCACGCTATCCTGCCCACCTGGGTTCCCTTCAGCGCC
ACTGTGTCCTCAGAGGAGAAGCTGGCTTTCTCTCTCCGCCTGATGGAGGAGAACTGGAACACTGAGAAATCATCCCCCAC
CTTCCACCTGGGGGAAGTAGCCCACCTCCAGGCAGAAGTCCAGACTGGAAGCCACCCGCCATTGCAGCTGTTTGTAGACC
ACTGTGTGGCCACACCTTCGCCGGACCAGAATGGCTCTCCCTCTCACGCCATTGTGGACTTCCATGGCTGCCTTGTGGAT
GGTCTGTCTGAGAGCTTTTCTGCATTTCAAGCCCCTCGACCCCGGCCGGAGACTCTCCAGTTCACGGTGGATGTATTCCA
TTTTACCAACAGCTCTAGGAATATGATCTACATCACCTGCCATCTTAAAGTCACCCCCGCCAACCAGACCCCAGACAAGC
TCAACAAAGCCTGTTCCTTTAACAGGACTTCCAAGAGCTGGCTGCCAGTAGAGGGCGATGCTGACGTCTGTGACTGCTGC
ACCAAGGGTGACTGTAGCAGTTCCAGATACTCGAGGCCCCGGGCCCACGCAGTG------------------GCTCCTAG
AAACCGCAGGCACGTGACAGATGAAGCTGATGTCACTGTAGGGCCCCTGATCTTCCTGGGAAAGGCAAGTGACCAGGCTG
TGGAGGGCTGGACCTCTTCTGCTCAAACCTCTGTG---GCTCTTGGCTTAGGCCTAGCCACAGTGGCGTTCCTGACCCTG
GCTGCTATAGTCGGTGTCACCAGGAAGTGTCACAGCACCTCCCATGTTGTATCCCTTTCACAA
>blind_mole_rat
ATGGGGGTGAGCTACCAGCTCTTTCTCTATTTTCTGCTGTGGGGAGGTCCAGAGCTATGCTACCCTGAGCCTTTGTGGCT
CCAGAGTGGAACCCCAAAACCCCTGAGGTCCTCGTTGCCAGTAGAGGTGAAGTGTCTGGAAGCTAAGCTGGTGGTGGCTG
TCAGCAGAGACCTTTTTGGCACTGGGAAGCTTGTGCAGCCTACAGACCTTACCCTTGGCCCTAAAGGCTGTCGGCCCCTG
ATCTCCAAGACTATGGACACAATCATGTTTGAGGCTGCCTTGCATGAGTGTGGCAGTAGCTTGCAGATGACAGAAGATGC
CTTGGTGTACAGCACCTTCCTGCTCCATGACCCTCACCCTGCAGGTGGCCTGTCCATCCTGAGGACTAACCGAGTAGAGG
TTCCCATTCAGTGCCGCTACCCCAGGTCAGGCAATGTGAGCAGCCAAGCGATCCTACCCACCTGGGTGCCCTTCAGCACC
ACTGTGTCCTCGGAGGAGAGGCTGATTTTCTCTCTGCGTCTCATGGAGGAGAACTGGACCACTGAAAAAACATCCCCCAG
CTTTCACCTGGGAGAAGTAGCCCACCTCCAGGCAGAAGTCCACAAGGGTAGCCACCCACCACTGAAGCTGTTCGTGGACC
ACTGTGTGGCCACATCTACGCCAGACCAGAACTCCTGGCCTTATCATATTATTGTGGACTTCCATGGTTGCCTTGTGGAT
GGTCTCTCTGAGAGCTTTTCTGCATTTCAAGCCCCAAGACCTCAACCAGAGACTCTCCAGTTCACTGTGGACGTCTTCCA
TTTTGCCAACAGCTCCAGAAATATGATGTACATCACCTGTCACCTCAAAGTCACTCCAGCTAACCAAACCCCAGATCAAC
TCAACAAAGCATGCTCATTCAACAAGACTGCCAATAGTTGGCTGCCAGTAGAGGGCACTGCTGACATCTGTGATTGCTGT
AACAAAGGTGACTGTAGTATCTTGGGTTCTTCTGGGAGTCAGACCCATGGGGTGAGCCAGTGGCCCAAGTCAGCTTCCAG
AAACCGTAGGCACGTGAGAGACGAAGCTGATGTCACAGTAGGGCCACTGATCTTCCTGGGAAAGGCAAGTGACCATGTTG
TGGAGGGCTGGACCTCTTCCTCCCACACGTCTGTG---GCCCTGGGCTTAGGTCTAGCCACAGTGGCATTCCTGACCCTT
GCTGTTATTATCGGTGTCTCCAGGAAGTGTCACACTGCTTCTCACCCTGTTTCCCCTTCTCAA
>naked_mole_rat
ATGGAGCTGAACCACAGGCTCTTTGTGTGCTTGCTGCTCTTGGGGAGCATGGAGGTGTGCTGCCCCCAGCCCCTCTGGCT
CCAGGGGGGAGCCCACCCCCCTGTACCCTCTGTGTCTCCGGTACAGGTGCAGTGTCAGGAAGCTCAGCTGGTGGTCACCG
TCCACAGAGACCTCTTTGGCACAGGGAAGCTTGTCCAGCCTGCCGACCTCACCCTGGGCCCTGAAGGCTGCCGGCCCCTG
GTCTCCACAGGCACGGATGTGGTCAAGTTCAGTGTTGGGGTTCATGAGTGTGGCAGCAGCGTGGAGGTGACAGATGATGC
CCTGGTATACAGCACCTTCCTGCTCCACACGCCTCGGCCCGTGGGAAACCTGTCCATCGTGAGGACCAACCGTGCAGAAG
TTCCCATCGAGTGTCGCTACCCCAGGCACGGCAATGTGAGCAGCCAAGCGATCCTGCCCACCTGGCTGCCCTTCAGGACC
ACAGTGTCCTCGGAGGAGAAGCTGGCTTTCTCCCTGAGCCTGATGGAGGAGAACTGGAGCACCGAGAAGATGTCCCCCAC
CTTCCACCTGGGCGAGGAGGCCCACCTGCAGGCCGAGGTCCACACTGGCAGCCACCTGCCACTGCAGCTTTTCGTGGACC
ACTGTGTGGCTACACCAACACCAGACCAGGATGCATCCCCTCGTCACACCATTGTGGACTTCCACGGCTGCCTTGTGGAC
GGGCTGTCTGATGGCTCTTCTGCATTCCAAGCCCCCAGACCCAGGCCGGACACACTCCGGTTCACGGTGGACGTGTTCTA
CTTTGCTAACGACTCCAAAAACACGATATACATCACCTGTCATCTGAAAGTTACTCCAGCTAACCAAGTCCCAGACCAAC
TCAACAAAGCCTGCTCCTTCAACAAGTCTTCCAATAGCTGGTCCCCAGTAGAAGGCACTGCTGACATCTGTAAGTGCTGT
GACAAGGGAGACTGTGGTGGTCCAGGCTATTCCATGAGGCAGCTCCCTGGGGTGAGCCAGGGATTCAGATCTACTTCACG
GAACCGCAGGCACGTAACA---GAAGCAGATGTCACCGTGGGACCACTGATCTTCCTGGGAGGGGCCAGCGACCAGAGTG
TGGAGGGCTGGACCACT------CGGACCCCCATG---GTTCTGAGCTTGGGCCTAGCCGCAGTGGCGTTCCTGACCCTG
GCTGTTGTCCTGGGTCTTTCCAGGAGGTGGCACACTTCTTCCCACCCTGTGTCCCTTTCCCAA
>Damara_mole_rat
ATGAAGCTGAGCCACGGGTTCTTCATGTGCTTGCTGCTCTTGGGGAGCATGGAGCTGTGCTGCCTTCAGCCTCTCTGGCT
CCAGGGCGGATCCCGGCGCCCTGTACCCTCTGTCTCTCCGGTACAGGTGCAGTGTCTGGAAGCTCGGCTGGTGGTCACTG
TCAACAGAGATCTCTTTGGCACGGGGAAGCTTGTCCAGCCTGCCGACCTCACCCTGGGCCCTGAAGGCTGCCGCCCCCTG
GTCTCCACAGGCATGGATGTGGTCAAGTTCGAGGTTGGGGTGCATGAGTGTGGCAGCAGTGTTCAGGTGACAAGTGATGC
CCTGGTGTACAGCACCTTCCTGCTGCACACGCCCCGGCCCGTGGGAAACCTGTCCATCGTGAGGACCAACCATGCGGAAG
TTCCCATCGAGTGTCGCTACCCCAGGCACGGCAACGTGAGCAGCCAGGCGATCCTGCCCACGTGGGTGCCCTTCAAGATG
ACAGTGTCCTCAGAGGAGAAGCTGGCTTTCTCCCTGCGCCTGATGGAGGGAAACTGGAGCACTGAGAAGACATCCCCCAC
CTTCCACCTGGGTGAGGTTGCCCACCTGCAGGCTGAGGTCCGCACTGGCAGCCACCTGCCGCTGCAGCTCTTCGTGGACC
ACTGTGTGGCCACACCGACACCAGACCAGGATGCGTCCCCTCGTCACACCATTGTGGACTTCCACGGCTGTCTCGTGGAC
GGGCTGTTTGACGGTTCTTCTGTATTCCAAGCCCCCAGACCCAGGCCGGACACACTCCGGTTCACAGTAGACATGTTCTA
CTTCGCTAATGACTCCAGAAACACGATATATATCACCTGTCGCCTGAAGGTTACTGCAGCTAACCAAGTCCCAGACCAAC
TCAACAAAGCCTGCTCCTTCAACAAGCCTTCTAATAGCTGGTCCCCAGTAGAAGGCACTGCTGACATCTGTAAGTGCTGT
GACAAGGGAGATTGTGGTGGTCCGGGCTATTCCCAGAGGCAGCTCCCTAGGGTGAGCCAGGGATTTGGATCTACTTCACG
AAACCGCAGGCACGTAACAGAAGAAGCAGATGTCACCGTGGGACCACTGATCTTCCTGGGACGGGCTAGTGACCACAGTG
TGGAGGGCCAGACCACCCCCACCCCCACCCCCACG---GTTCTAGGCTTGGGCCTGGCTGCAGTGGCTTTCCTGACCCTG
GCTGTTGTCCTGGGTCTTTCCAGGAGGTGCCACACTGCTTCCCACCCTGTGTCCCTTTCTCAA
>guinea_pig
ATGGCGCTGAGCTCTGGGCTCTTAGTGCGCTTGCTGCTCTTGGGGAGCATGGAGCTATGC--------------------
-------AGTCCCCACCCCACTGTGTCCTCCCTGCCGCCCATACAGGTTCAATGTCTGGAAGCCCAGCTGGTGGTCACCG
TCAGCAGAGACCTCTTCGGCACAGGGAAGCTTGTCCAGCCTGGCGACCTCACCCTGGGCCCCGAGCGCTGCAGGCCCCTG
GTCTCCGCAGGCTCAGATGTGGTCAAGTTCGAGGTTGGAGTGCATGAGTGTGGCAGCAGCGTGCAGGTGACAAATGATGC
CCTGGTGTACAGCACCTTCCTGCTCCATACGCCCAGGCCTATGGGAAACCTGTCCATCGTGAGAACAAACCATGCAGAAG
TTCCCATTGAGTGTCGCTACCCCAGGCATGGCAACGTGAGCAGCCAGGCAATCCTGCCCACCTGGGTGCCCTTCAGGACC
ACGGTGTCCTCGGAAGAGAAGCTGGTTTTCTCCCTGCGCCTGATGGAGGAGAACTGGAGCACCGAGAAGACATCCCCCAC
CTTCCGCCTGGGACAGGCAGCCTACCTGCAGGCAGAGGTCCACACAGGTAACCACCTGCCACTGCAGCTCTTTGTGGACT
ACTGTGTGGCCACACCGACACCAGACCAGAACTCATCCCCTCTTCACACCATTGTGGACTTCCACGGCTGCCTCGTGGAC
GGGGTGTCTGACAGCTCTTCTGCATTCCAAGCCCCCAGACCCAGGCCGGACATGCTCCGGTTCACGGTGGATGTGTTCCA
CTTTGCTAACAACTCCAGAAACACGATCTACATCACCTGTCATCTGAAGGTCACTCCAGCTAGCCAGGTCCCAGACCAAC
TCAACAAAGCCTGCTCCTTCAACAAGTCCTCTAACAGCTGGTCACCAGTAGAAGGCAGTGCTGACATCTGTAAGTGCTGT
GACTCCGGGGACTGTGGTGGTCCAGGCCATTCCAGGAGG---CTGTCTACTAAGATCCAGGATGTCGGGTCTACTTCACG
GAAACGCAGGCATGTGACAGAAGCAGCTGATGTTACTGTGGGACCACTGATCTTCCTGGGAGAAGCTGGGGACCACAGCG
TGGAGGGCTGGACCTCTCCCACACACACCTCCATG---GCTCTGGGCTTGGGCCTGGCCGTGATGGCATTCCTAAGCCTG
GCTGTGGTTCTGGGTCTCACCAGAAGGTGCCATGCTGCTTCCCATTCTGTGTCCCTTACCCAA
>degu
ATGGAGCTGAAGCCTGGGCTTTTGCTGTGCTTGTTCCTCTTGGGGAACACCAAGCTGTGCTGCTCCCAGTCCCTCTGGCC
CCAGGGTGGAACCCGGCCCCCTGTGCCCTTCCTGCCACCCATACACGTGCAGTGTCTGGAAGCTCAGCTGGTGGTCACAG
TCAACAGAGACCTCTTTGGCACAGGGAAGCTTGTCCAGCCTGGTGACCTCACTCTGGGGCCTGAGGGCTGCCGGCCCCTG
GATTCCTCAGCCATGGATGTGGTCAAGTTTGAGGTTGGGGTGCATGAGTGTGGCAGCAGCGTGCAGGTGACAAACGATGC
CCTGGTATACAGCACCTTCCTTCTCCACACGCCCCGGCCTGTGGGAAACCTTTCCATCGTGAGGACCAACCGTGCGGAAG
TTCCCATCGAGTGCCGATACCCGAGGCATGGCAACGTGAGCAGCCAGGCGATCCTGCCCACCTGGGTGCCCTTCAGAACC
ACAGTGTCCTCAGAGGAGAAGCTGGCATTCTCCCTGCGCCTGATGGAGGAGAACTGGAGCATGGAGAAGACATCTCCCAC
CTTCTACCTGGGAGAGGCAGCCTACCTGCAGGCAGAGGTCCACACTGGCAGCCACCCGCCACTGCAGCTCTTTGTGGACT
ACTGTGTGGCCACACCGACACCAGACCAGGATGCCTTCCCTCGTCACACCATCGTGGACTTCCATGGCTGCCTTGTAGAT
GGGCAGTATGACAGCTCTTCGACATTCCAAGCCCCCAGACCCAGGCCAGACATGCTCCGGTTCACAGTGGATGTGTTCCA
CTTTGCCAACGACTCCAGAAACACGATCTACATCACCTGCCATCTGAAGGTTACGCCAGCTGGCCAAGTCCCAGACCAAC
TCAACAAAGCCTGCTCCTTCAACAAGTCTTCCAATAGCTGGTCACCAGTAGAAGGTGCTGCTGACATCTGTAAGTGTTGT
GACGAGGGCAACTGTGGCGGTCCAGGCTATCCCAAGAGGCAGCTGAGCCAGAGACTCGAGACGCTT---CCGCTTCCACG
GAACCGCAGACATGTGACAGAAGAAGCAGACGTTACTGTGGGACCACTGATCTTCCTGGGAGAAGCTGGGGACCACAGTG
TAGAGGGCTGGGCCTCTTCTGCACACACGTCCATG---GCTCTGGGTTTGGGCCTGGCCATGATGGCACTTCTGAGCCTA
GCTGTGGTCCTGGGTCTTACCAGGAGGTGCCACACTGCTTCCCGTTCTGTGTCCCTTTCCCAA
>long-tailed_chinchilla
ATGGAGCCCAACCCCGGGCTTTTCGTGTGCTTGCTTCTCTTGGGGAGCACAGAGCTGTGCTGCCCCCAGCCCCTCGGGCT
CCAGGGTGGAGCCCGCCCCCCTGTGCCCTCCCTGCCGCCCGTACAGGTGCAGTGTCTGGAAGCCCAGCTGGTGGTCACGG
TCAGCAGAGACCTCTTTGGCACAGGGAAGCTTGTCCAGCCCAGCGACCTCACCCTGGGCCCCGAGGGCTGCCGGCCTCTG
GTCTCCACAGGCGGGGACGTGGTCAAGTTCGAGGTCGGGGTGCATGAGTGTGGCAGCAGCGTGCAGGTGACAAACGATGC
CCTGGTGTATAGCACCTTCCTGCTCCACAAGCCCCGGCCTGTGGGAAACCTGTCCATCGTGAGGACCAACCGTGCAGAGG
TTCCCATCGAGTGTCACTACCCCAGGCAAGGTAATGTGAGCAGCCGGGCGATCCTGCCCACCTGGGTGCCCTTCAGGACC
ACGGTGTCCTCCGAGGAGAAGCTGGTGTTTTCCCTGCGCCTGATGGAGGGTGAGTGGGGCCTGCGA--------------
--------------------------------------------------------------------------------
--------------------------------------------------------------------TGCCTCGTGGAC
GGGCTGTCTGACAGCTCCTCTGCGTTCCAAGGCCCCAGGCCCAGGCCAGACATACTCCGGTTCACAGTGGACGTGTTCCA
CTTCGCTAACGACTCCAGAAACACGGTATACATCACCTGTCATCTGAAGGTTACTCCAGCCAACCAGGCCCCAGACCAAC
TCAACAAAGCCTGCTCCTACAGCAAGTCCTCCAGTAGCTGGACACCAGTAGAAGGTGCTGCTGACATCTGTAAGTGCTGT
GACAAGGGCAACTGTGGCGGTCCAGGCTATTCCAGGAGGCAGGCCCCTGCACGGAGCCAGGAGATCAGGTCTATGTCACG
GAAACGCAGGCACGTGACAGAAGAAGCGGATGTTACCGTGGGACCACTGATCTTCCTAGGAGAAGCTGGGGGCCACAGCG
TGGAGGGCTGGACCTCTCCCGTGCATCCCTCCATG---GCTCTGGGCTTGGGCCTGGCCGTGATGGCGTTCCTCAGCCTG
GCTGTGGTCCTGGGTCTCACCAAGAGGTGCCACAGTGCTTCCCATTCCATGTCCCTTTCCCAA
>squirrel
ATGGGCCGGGGCATC-----------------------------------------------------------------
--------------------------------------------------------------------------------
--------------------------------------------------------------------------------
------------------------------------------------------------------GTGACAGATGATGC
CCTGGTGTACAGCACCTTCCTGCTCCATGACCCCCATCCCGTGGGAAACCTGTCCATTGTGAGGACCAACCGCGTGGAGA
TTCCCATTGAGTGCCGCTACCCCAGGCAGGGCAATGTGAGCAGCCAGGCCATCTGGCCCACTTGGGTGCCCTTCAGGACC
ACAGTGTCTTCAGAGAAGCAGCTGATTTTCTCTCTGCGCCTGATGGAGGAGAACTGGACCTCTGAGAAACTGTCCCCCAC
CTTCTACCTGGGAGACACCGCCTACCTCCTGGCCGATGTCCACACTGGCAGCCACCCGCCACTGCACCTGTTTGTAGACC
ACTGTGTAGCCACCCCGACACCAGACCAGAGCGCCTTGCCTCGTCACAGCATTGTGGACTTCCATGGTTGCCTGGTGGAC
GGTCTCTCCGATGGCTCTTCTGCATTCCAAGCTCCGAGGTCTAAGACCGATGTTCTCCGGTTCACCATGGATGTGTTCCA
CTTCGCTAACGACTCCAGAAATACGATCTACATCACCTGCCATCTGAAGGTTATTCCTGCCCACCAACCCCCGGATCAAC
TCAACAAAGCCTGTTCCTTCAACAAGTCCTCCAACAGCTGGTCGCCAGTCGAAGGCTCTGCTGAGATCTGTGAATGCTGC
GCCAGGGGGGACTGTAGCACACCAGGCTCTTCCAGGAGGCAG------CCCCCTGTCCAGGGGCCCAAGGCCACGTCACG
AAACCGCAGACATGTGACTGAAGAAGCAGATGTCACCGTGGGGCCACTGATCTTCCTGGGAAAGGCTGGCGACCATGGTG
TGGAGGGTTGGCACACTCCTGCTCACGCCTCCATG---GCTCTGGGCCTGAGCCTGGCTGTGGTGGCATTCCTGACCCTG
GCTGCTGTTGTCGGTCTTGCCAGGAGGTGCCACACTGCTTCCCACCCCATGTCCACTCCT---
>beaver
ATGGAGCTGAGCTATGGGCTCTTTGTTTGCGTTGTGCTCTGGGGAGTCACGGAGCTGTGTTGTCCCCACTCTCTCTGGCT
CCACAGAGAAACTCCGCATTCTGTGCGGTCCGTGATGCCTGTGGAGGTGGAGTGCCTAGAGGCTCACCTGGTGGTGACTG
TCAGCAGAGACCTTTTTGGTACAGGAAAGCTCATCCAAGCTGCTGACCTCACCCTGGGCCCTGAGGGGTGTCAGCCTCTG
GTCTCCATGGACACAGACGCGGTCAGGTTCAAGGCTGGGCTCCATGAGTGTGGGAACAGTGTGCAGGTGACGGATGACGC
CTTGGTGTACAGCACCTTTCTGCTCCACGACCCCCGCCCCGTGGGAAACCTGTCTATCCTGAGGACCAACCGTGCAGAGG
TGCCCATTGAGTGTCGGTACCCCAGGCAAGGCAACGTGAGCAGTCAGGCCATCCTCCCTACCTGGGTACCCTTCAGGACC
ACAGTGTTCTCAGAGGAGAAGCTGGTGTTCTCGCTGCGCCTGATGCAGGAGAACTGGAGCACTGAGAAGTCATCCCCCAC
CTTCTACCTGGGAGAGGCAGCACACCTCCAAGCAGAAGTACACACTGGCAGCCATCTTCCCCTGCAGCTGTTCGTGGACC
ACTGTGTGGCCACGCCTACACCGGACCAGAACTCCTCCCCATATCACATCATCGTGGACTTCCATGGTTGCCTTGTGGAC
GGTCTCTTT---GGCTCTTCTGCGTTCCAAGTCCCCAGACCTGGGCCTGGGACCCTCCAGTTCACAGTGGATGTGTTCCA
TTTTGCCAACGATTCCAGAAACACGGTGTACATCACCTGCCACCTAAAAGTGGCTCCAGCTGACCAAGCCCCGGATCAAC
TCAACAAAGCCTGTTCCTTCAACAAGTCTTCCAATAGGTGGTCACCAGTAGAGGGCGATGCTGACATCTGCAAATGCTGT
GACACAGGTGACTGTAACAGGCCAGGTTATTCCAGCAGACAGCCCCAGGCAGTGAGCCAGTGGCCCAAGTCAGCTTCAAG
AAACCGCAGGCACGTGTCAGAGGAAGCAGATGTCACTGTGGGGCCACTTATCCTCCTGGGAAAGGCTGGTGACCACAGAG
TGGAGGGCTGGACCTCTCCTGCTCACACATCCATT---GCACTAGGCTTAGGTCTAGCTGTGGTGGCATTCCTGACTGTG
GCTGCTCTTGTCGGTCTCACCAGTACCTACCGCACTGCTTCCCACTCTGCAACACTTTCCCAA
>Mongolian_gerbil
ATGGGGCTGAGCTTTCGACTCTTTCTCTGCTTCCTACTGGGCGGAGGCCCCCAGCTCTGCCATCCCCAGCCTCTATGGCT
CCCGGATGGAACCCCCTCCCCAGTGAGGTCCTCATTATCGGTGGAGGTGGAGTGTCTGGAAGCTGAGCTGGTGGTGACTG
TCAATAGAGACCTTTTTGGCACGGGGAAGCTTGTGCAGCCTATGGACCTCACCCTTGGCTCAGAAGGCTGTCAGCCTCTG
GTGTCCACAGATACTGACGTGGTCAGGTTCAAGGTCCAATTACATGAGTGCAGCAGCAAGGTGCAGGTGACAGAAGATGC
CCTGGTGTACAGAACCTTCCTGCTCCACGACCCCCACCCTGTGGGCGGCCTGTCCATCCTGAGGACTAACCGCGTGGAGG
TTCCTATTGAGTGCCGCTACCCCAGGCAGGGCAATGTGAGCAGCTATGCTATTCAGCCCACCTGGGTCCCCTTCAGCACC
ACCGCGTCCTCGGAGGAGAAGCTGGCGTTCTCTCTCCGCCTGATGGACGAGAACTGGACCGCTGAGAAATCTTCCCCCAC
CTTCCACCTGGGAGAGGTGGCCCACCTCCAGGCAGAGGTCCAGGCCGGAAGCCACCCGCCACTGCAGCTGTTTGTGGACC
ACTGTGTGGCCACACCTACGCCAGACCAGAACTCCTCCCCCTATCACGTCATCGTGGGCTTCCATGGTTGCCTTGTGGAT
GGTGTATCTGAGAGCTTTTCTGCATTTCAAGTCCCTAGACCCCGGCCAGAGACTCTCCGCTTCACAGTGGACGTATTCCA
TTTTGCCAGCAGCTCCAGAAATACGATCTACATCACCTGCCACCTGAAGGTCACCCCAGCTAGCCAGATCCCAGATAGGT
TCAACAAAGCCTGTTCCTTCAACAAGACTTCCAAGAGCTGGTTGGCAGTAGAGGGCAGTGATGACATCTGTGACTGCTGT
AACCAGGGCAACTGCAGTTCAAGCTTTTCAAGGCCCAAGTTTCTCCAGCGAGAGAGCCAGTGGCCCAAGTTGGCTTCCCG
CACCCGCAGGCATGTGACCGATGAAGCCGATGTCACTGTGGGCCCG---ATCTTCCTGGGAAAAGAAAGTGACCAGGCTG
TGGAGGGCTGGATCTCTTCTGCTCAAACCTCCGTG---GCTCTTGGCTTGGGCCTAGCCACAGTGGCATTCCTGACCCTG
GCTGCTGTTGTCGGTGTCACCAGGAAGTGTCACAGCACTTCCCGACTTGTATCCCTTCCGCAA
>marmot
ATGGAGCTGAGCTATGGCCTCTTCATCTGCTCTCTGCTGTGCGCGAGCACAGAGTTGTGCTCCCCACAACCTATCTGGAT
CGCTGGGCCCACCCAGCTGCTGCTGCCGCCTGCCTCCCCCGTGGAAGTGGAGTGTCTGGAAGCCCAGCTGGTGGTCACTG
TCAGCAGGGACCTTTTTGGCACCGGGAAGCTAATCCAGCCTGCTGACCTCAGCCTGGGCCCTGAGGGCTGTGAACCCCTG
TTCTCCGTGGGCAATGCTGTGATCAGATTTGAGGTTGGCCTGCATGAGTGTGGTAACGGTGTGCAGGTGACAGATGATGC
CCTGGTGTACAGCACCTTCCTGCTCCATGACCCCCATCCCATGGGAAACCTGTCCATTGTGAGGACCAACCGCGTGGAGA
TTCCCATTGAGTGCCGCTACCCCAGGCAGGGCAATGTGAGCAGCCAGGCCATCTGGCCCACCTGGGTGCCCTTCAGGACC
ACAGTGTCTTCAGAGAAGCAGCTGATTTTCTCTCTGCGCCTGATGGAGGAGAACTGGACCTCTGAGAAACTGTCCCCCAC
CTTCCACCTGGGAGACACCGCCTACCTCCTGGCCGATGTCCACACTGGCAGCCACCCGCCACTGCACCTGTTTGTAGACC
ACTGTGTGGCCACCCCGACACCAGACCAGAGCGCCTCGCCTCGTCACAGCATTGTGGACTTCCATGGTTGCCTTGTGGAC
GGTCTCTCCGATGGCTCTTCTGCATTCCAAGCTCCCAGGTCTAAGACCGATGTTCTCCGATTCACCATGGATGTGTTCCA
CTTCGCTAACGACTCCAGAAATACGATCTATATCACCTGCCATCTGAAGGTCATTCCTGCCCACCAACCCCCGGATCAAC
TCAACAAAGCCTGTTCCTTCAACAAGTCCTCCAACAGCTGGTCGCCAGTTGAAGGATCTGCTGAGATCTGTGAATGCTGC
GGCAGGGGGGACTGTGGCACACCAGGCTCTTCCAGGAGGCAG------CCCCCTGTCCAGGGGCCCAAGGCCACGTCACG
AAACCGCAGACATGTGACTGAAGAAGCTGATGTCACCGTGGGGCCACTGATTTTCCTGGGAAAGGCTGGCGACCGTGGCG
TGGAGGGTTGGCACACTCCTGCTCACGCCTCCATG---GCGCTGGGCCTGAGCCTGGCTGTGGTAGCGTTCCTGACCCTG
GCTGCTGTTGTCGGTCTTGCCAGGAGGTGCCACACTGCTTCCCACCCCGTGTCCTCTCCT---
((pika,rabbit),((squirrel,marmot),((((degu,long-tailed_chinchilla),guinea_pig),(naked_mole_rat,Damara_mole_rat)),((beaver,kangaroo_rat),(blind_mole_rat,((((house_mouse,shrew_mouse),rat),Mongolian_gerbil),(((Chinese_hamster,golden_hamster),prairie_vole),deer_mouse)))))));
