# Supplementary material for: Molecular evolution of mammalian genes with epistatic interactions in fertilization
Source: BMC Evol Biol. 2019 Jul 25;19:154. doi: 10.1186/s12862-019-1480-6 (PMC6659299; doi:10.1186/s12862-019-1480-6)
Supplement: Supplementary file 2 — Appendix S2. Input files for codon model analyses (alignments, Newick strings) in fasta format (ZIP 91 kb) [file 12862_2019_1480_MOESM2_ESM.zip › AdditionalFile2/5.Zp3_Primates.txt]

>human
ATGGAGCTGAGCTATAGGCTCTTCATCTGCCTCCTGCTCTGGGGTAGTACTGAGCTGTGC
TACCCCCAACCCCTCTGGCTCTTGCAGGGTGGAGCCAGCCATCCTGAG---------ACG
CCCGTACTGGTGGAGTGTCAGGAGGCCACTCTGATGGTCATGGTCAGCAAAGACCTTTTT
GGCACCGGGAAGCTCATCAGGGCTGCTGACCTCACCTTGGGCCCAGAGGCCTGTGAGCCT
CTGGTCTCCATGGACACAGAAGATGTGGTCAGGTTTGAGGTTGGACTCCACGAGTGTGGC
AACAGCATGCAGGTAACTGACGATGCCCTGGTGTACAGCACCTTCCTGCTCCATGACCCC
CGCCCCGTGGGAAACCTGTCCATCGTGAGGACTAACCGCGCAGAGATTCCCATCGAGTGC
CGCTACCCCAGGCAGGGCAATGTGAGCAGCCAGGCCATCCTGCCCACCTGGTTGCCCTTC
AGGACCACGGTGTTCTCAGAGGAGAAGCTGACTTTCTCTCTGCGTCTGATGGAGGAGAAC
TGGAACGCTGAGAAGAGGTCCCCCACCTTCCACCTGGGAGATGCAGCCCACCTCCAGGCA
GAAATCCACACTGGCAGCCACGTGCCACTGCGGTTGTTTGTGGACCACTGCGTGGCCACA
CCGACACCAGACCAGAATGCCTCCCCTTATCACACCATCGTGGACTTCCATGGCTGTCTT
GTCGACGGTCTCACTGATGCCTCTTCTGCATTCAAAGTTCCTCGACCCGGGCCAGATACA
CTCCAGTTCACAGTGGATGTCTTCCACTTTGCTAATGACTCCAGAAACATGATATACATC
ACCTGCCACCTGAAGGTCACCCTAGCTGAGCAGGACCCAGATGAACTCAACAAGGCCTGT
TCCTTCAGCAAGCCTTCCAACAGCTGGTTCCCAGTGGAAGGCTCGGCTGACATCTGTCAA
TGCTGTAACAAAGGTGACTGTGGCACTCCAAGCCATTCCAGGAGGCAGCCTCATGTCATG
AGCCAGTGGTCCAGGTCTGCTTCCCGTAACCGCAGGCATGTGACAGAAGAAGCAGATGTC
ACCGTGGGGCCACTGATCTTCCTGGACAGGAGGGGTGACCATGAAGTAGAGCAGTGGGCT
TTGCCTTCTGACACCTCAGTGGTGCTGCTGGGCGTAGGCCTGGCTGTGGTGGTGTCCCTG
ACTCTGACTGCTGTTATCCTGGTTCTCACCAGGAGGTGTCGCACTGCCTCCCACCCTGTG
TCTGCTTCCGAA
>Angola_colobus
------------------------------------------------------------
------------------------------------------------------------
------------------------------------------------------------
------------------------------------------------------------
---------ATGGACACCGAGGATGTGGTCAGGTTTGAGGTTGGACTCCACGAGTGTGGC
AGCAGCATGCAGGTGACTGACGATGCCCTGGTGTACAGCACCTTCCTGCTCCACAACCCC
CGCCCTGTGGGAAACCTGTTCATCGTGAGGACTAACCGCGCAGAGATTCCCATCGAGTGC
CGCTACCCCAGGCAGGGCAATGTGAGCAGCCAGGCCATCCTGCCCACCTGGTTGCCCTTC
AGGACCACGGTATTCTCAGAGGAGAAGCTGACTTTCTCTCTGCATCTGATGGAGGAGAAC
TGGAACGCTGAGAAGAGGTCCCCCACCTTCCACCTGGGAGATGCAGCCCACCTCCAGGCA
GAAATCCACACTGGCAGCCACGTGCCACTGCGGTTGTTTGTGGACCACTGCGTGGCCACA
CCAACACCAGACCAGAATGCCTCCCCTTATCACACCATCGTGGACTTCCATGGG------
------------------------------------------------------------
---------------------------------------------------ATATACATC
ACCTGCCACCTGAAGGCCATCCCAGCTGAGCAGGAACCAGATGAACTCAACAAAGCCTGT
TCCTTCAGCAAGTCTTCCAACAGCTGGTTCCCAGTGGAAGGCCCAGCTGACATCTGTCAA
TGCTGTAGCAAGGGTGACTGTGGCACTCCAAGCCATTCCAGGAGGCAGCCCCATGTCGTG
AGCCAGTGGTCCAGGTCTGCTTCTCGTAACCGCAGGCATGTGACAGAAGAAGCAGATATC
ACCGTGGGGCCACTGATCTTCCTGGACAGGAGTGCTGACTATGAAGTAGAGCAGTGGGCC
TTGCCGGCTGACACCTCCGTGCTGCTGCTGGGCATAGGCCTGGCCATGGTGGCATCTCTG
ACTCTGACCGCTGTTATCCTGGTTCTCACCAGGAGGTGTCGCACTGCCTCCCACCCTGTG
TCTGTTTCCCAA
>black_snub-nosed_monkey
ATGGAGCTGAGCTATAGGCTCTTCATCTGCCTCCTGCTCTGGGATAGCACCGAGCTGTGC
TACCCCCAACCCCTCTGGCTCTTGCAGGGTGGAGCCAGCCGTGCTGAGATGTCCATACAG
CCCATACTGGTGGAGTGTCGGGAGGCCACCCTGATGGTCATGGTCAGCAAAGACCTTTTT
GGCACCGGGAAGCTCATCAGGGCTGCTGACCTCACCTTGGGTCCGGAGGCCTGTGAGCCT
CTGGTCTCCATGGACACCGAGGATGTGGTCAGGTTTGAGGTTGGACTCCACGAGTGTGGC
AGCAGCATGCAGGTGACTGACGATGCCCTGGTGTACAGCACCTTCCTGCTCCACAACCCC
CGCCCTGTGGGAAACCTGTCCATCGTGAGGACTAACCGCGCAGAGATTCCCATCGAGTGC
CACTACCCCAGGCAGGGCAATGTGAGCAGCCAGGCCATCCTGCCCACCTGGTTGCCCTTC
AGGACCACGGTATTCTCGGAGGAAAAGCTGACTTTCTCTCTGCGTCTGATGGAGGAGAAC
TGGAACGCTGAGAAGAGGTCCCCCACCTTCCACCTGGGAGATGCAGCCCACCTCCAGGCA
GAAATCCACACTGGCAGCCACGTGCCACTGCGGTTGTTTGTGGACCACTGCGTGGCCACA
CCAACACCAGACCAGAATGCCTCCCCTTATCATACCATCGTGGACTTCCATGGCTGTCTT
GTCGACGGTCTCACTGATGCCTCTTCTGCATTCAAAGTTCCTCGACCCGGGCCAGATACA
CTCCAGTTCACAGTGGATGTCTTCCACTTTGCTAATGACTCCAGAAACATGATATACATC
ACCTGCCACCTGAAGGCCATCCCAGCTGAGCAGGAACCAGATGAACTCAACAAAGCCTGT
TCCTTCAGCAAGTCTTCCAACAGCTGGTTCCCAGTGGAAGGCCCAGCTGACATCTGTCAA
TGCTGTAGCAAGGGTGACTGTGGCACTCCAAGCCATTCCAGGAGGCAGCCCCATGTCGTG
AGCCAGTGGTCCAGGTCTGCTTCTCGTAACCGCAGGCATGTGACAGAAGAAGCAGATATC
ACCGTGGGGCCACTGATCTTCCTGGACAGGAGTGCTGACTATGAAGTAGAGCAGTGGGCC
TTGCCGGCTGACACCTCTGTGCTGCTGCTGGGCATAGGCCTGGCCGTGGTGGCATCTCTG
ACTCTGACCGCTGTTATCCTGGTTCTCACCAGGAGGTGTCGCACTGCCTCCCAACCTGTG
TCTGTTTCCCAA
>Bolivian_squirrel_monkey
ATGGAGCTGACCTATGGGCTCTTCATCTGCCTCCTGCTCTGGGGCACTACTGAGCTGTGC
TACCCCCAACCCCTCAGGCTCTTGCAGGGTGGAGCCAGCCGCCCTGAGACCGCTGTGCAG
CCCGTAGTGGTGGAGTGTCGGGAAGCCACCCTGGTGGTCACCGTCAGCAAAGACCTTTTT
GGCACCAGGAAGCTTATCAGGGCTGCTGATCTCACCCTGGGTCCAGAGGGCTGTGAGCCC
CTGGTCTCCACGGACACAGAGGATGTGGTCAGGTTTGAGGTTGGACTCCATGAGTGTGGT
AATAGCATGCAGGTGACTGACGATGCCCTAGTGTACAGCACCTTCCTGCTCCACGACCCC
CGCCCTGTGGGAAACCTGTCCATCGTGAGAACTAACCGTGCAGAGATTCCCATCGAGTGC
CGCTATCCCAGGCGGGGCAATGTGAGCAGCCAGGCCATCCTGCCCACCTGGTTGCCCTTC
AGGACAACGGTGTTCTCGGAGGAGAAGCTGACTTTCTCTCTGCGCCTGATGGAGGAGAAC
TGGAGCGCTGAGAAGAGGACCCCTACCTTCCACCTGGGAGATGCAGCCCACCTCCAGGCA
GAAATCCACACTGGCAGCCACGTGCCACTGCGGCTGTTTGTGGACCACTGTGTGGCCACG
CCGACACCAGACCAGAACGCCTCCCCTTATCACACCATCGTGGACTTCCACGGCTGTCTT
GTCGACGGTCTCACTGATGCCTCTTCTGCATTCCAAGTTCCCAGACCCAGGCCAGATACG
CTCCAGTTCACGGTGGATGTGTTTCATTTTGCTAATGACTCCAGAAATAGGGTATATATC
ACCTGCCACCTGAAGGTCACCCTCGCTGAGCAGGACCCAGATGAACTGAACAAAGCCTGT
TCCTTCAGCAAGCCTTCCAACAGCTGGTTCCCAGTGGAAGGCCCAGCTGACATCTGCCAG
TGCTGTAGCAAGGGTGACTGTGGCACTCCAAGCCATGCCAGGAGGCAGCCCCACGTCGTG
AGCCTGGGGTCCAGTTCGTCGGCCCGTAACCGCAGGCATGGG------------------
------------------------------------------------------------
------------------------------------------------------------
------------------------------------------------------------
------------
>bonobo
------------------------------------------------------------
------------------------------------------------------------
---------------------------------ATGGTCATGGTCAGCAAAGACCTTTTT
GGCACCGGGAAGCTCATCAGGGCTGCTGACCTCACCTTGGGCCCAGAGGCCTGTGAGCCT
TTGGTCTCCATGGACACAGAAGATGTGGTCAGGTTTGAGGTTGGACTCCACGAGTGTGGC
AACAGCATGCAGGTAACTGACGATGCCCTGGTGTACAGCACCTTCCTGCTCCATGACCCC
CGCCCCGTGGGAAACCTGTCCATCGTGAGGACTAACCGTGCAGAGATTCCTATCGAGTGC
CGCTACCCCAGGCAGGGCAATGTGAGCAGCCAGGCCATCCTGCCCACCTGGTTGCCCTTC
AGGACCACGGTGTTCTCAGAGGAGAAGCTGACTTTCTCTCTGCGTCTGATGGAGGAGAAC
TGGAACGCTGAGAAGAGGTCCCCCACCTTCCACCTGGGAGATGCAGCCCACCTCCAGGCA
GAAATCCACACTGGCAGCCACGTGCCACTGCGGTTGTTTGTGGACCACTGCGTGGCCACA
CCGACACCAGACCAGAATGCCTCCCCTTATCACACCATCGTGGACTTCCATGGCTGTCTT
GTCGACGGTCTCACTGATGCCTCTTCTGCATTCAAAGTTCCTCGACCCGGGCCAGATACA
CTCCAGTTCACAGTGGATGTCTTCCACTTTGCTAATGACTCCAGAAACACGATATACATC
ACCTGCCACCTGAAGGTCACCCTAGCTGAGCAGGACCCAGATGAACTCAACAAAGCCTGT
TCCTTCAGCAAGCCTTCCAACAGCTGGTTCCCAGTGGAAGGCCCGGCTGACATCTGTCAA
TGCTGTAACAAAGGTGACTGTGGCACTCCAAGCCATTCCAGGAGGCAGCCTCATGTCGTG
AGCCAGTGGTCCAGGTCTGCTTCCCGTAACCGCAGGCATGTGACAGAAGAAGCAGATGTC
ACTGTGGGGCCACTGATCTTCCTGGACAGGAGTGGTGACCATGAAGTAGAGCACTGGGCT
TTGCCTTCTGACACCTCAGTGGTGCTGCTGGGCGTAGGCCTGGCTGTGGTGGTGTCCCTG
ACTCTGACTGCTGTTATCCTGGTTCTCACCAGGAGGTGTCGCACTGCCTCCCACCCTGTG
TCTGCTTCCGAA
>bushbaby
ATGGAGCTGAGCTATGGGCTCGTCATCTGTTTCCTGCTCTGGGGCGGCACAGAGCTATGC
TACCCCCAGCCCCTCTGGTTCTTGCAGGGGAGACCCGACCATCCTACACCATCTGCCCTA
CCTGTCGTGGTGGAGTGTCTAGAGGCCCAGCTGTTGGTTACAGTCAGGAAAGACCTCTTC
GGTACCGGAAAGCTCATCAGGCCTGCTGACCTCACCCTGGGCCCTGAGGGCTGCCAACCA
CTGGCCTCCATGGACACGGATGATGTGGTCAGATTCCAGGTTGGACTACATGAGTGTGGC
AACAGCCTACAGGTGACAGCCGACTCCCTGGTGTATAGCACCTTCCTGCTCCACGATCCC
CGCCCCATAGGGAACCTGTCCATCCTGAGGACCAACCGTGCCGAAGTTCCCATTGAATGC
CGCTATCCCAGACAGGGCAATGTGAGCAGTCAGGCGATCCTGCCCACCTGGGTGCCCTTC
AGGACCACAGTGTTCTCAGAGGAGAAGCTGGCTTTCTCTCTGCGCCTGATGGAAGAGAAC
TGGAGTGTTGAGAAGAAGTCCCCCACCTTCCACCTGGGAGATGTAGCCCACCTCCAGGCA
GAGATCCACACCGGCAGCCATGTGCCACTGCGGCTGTTTGTGGATCGCTGTGTGGCTACA
CTGACACCAGACCAGAATTCATCCCCTTACCACACCATCGTGGACTTCCATGGTTGTCTG
GTTGATGGTCTCTCAGATTCCTCTTCTGCCTTCAAAGTCCCTAGGCCTGGGCCAGACACA
CTCCAGTTTACAGTGGATGTATTCCACTTTGCCAATGACTCCAGAAATGTGATGTATATC
ACCTGTCATCTGAAGGTCACTCTGGCTGACCAGGACCCGGACCAACTCAACAAAGCCTGT
TACTTCAGCAAGCCTTCGAATAGATGGTTCCCGGTAGAAGGCCCTGCTGACATCTGTGAC
TGCTGTGACAAGGGTGACTGTAGCATTCCAGGCTACTCTGGGAGAAAGCGCCATGTCAGG
AGCCCATGGTTCAGGTCTACTTCCCACACCCACGGGCATGTGACAGAAGAAGCAGATGTC
ACTGTGGGGCCACTGATCTTCCTGGGAAGGGCTAGTGACCATGATATGGAAGGATGGGCC
TCTCCTTCCCGTACCTCT---CTGGCACTGGGTGGAGGCCTAGCTGTGGTGGCGTCCCTG
ACTCTGGCTGCTATTGTTCTGGCTCTCACCAGGCAT---CGTCCTGTTTCCCGCCCTGTG
TCTGCTTCCCAA
>capuchin
ATGGAGCTGACCTATGGGCTCTTCATCTGCCTCCTGCTCTGGGGCAGTACTGAGCTGTGC
TACCCCCAACCCCTCAGGCTCTTGCAGGGTGGAACCAGCCGCCCTGAGACCGCTGTGCAG
CCCATAGTGGTGGAGTGTCGGGAAGCCACCCTGGTGGTCACGGTCAGCAAAGACCTTTTT
GGCACCAGGAAGCTTATCAGGGCTGTTGATCTCACCCTGGGCCCAGAGGGCTGTGAGCCC
CTGGTCTCCACGGACACAGAGGATGTGGTCAGGTTTGAGGTTGGACTCCATGAGTGTGGT
AACAGCATGCAGGTGACTGACGATGCCCTGGTGTACAGCACCTTCCTGCTTCACGACCCC
CGCCCTGTGGGAAACCTGTCCATCGTGAGGACTAACCGAGCAGAGATTCCCATCGAGTGC
CGCTACCCCAGGCGGGGCAATGTGAGCAGCCAGGCCATCCTGCCCACCTGGTTGCCCTTC
AGGACCACGGTATTCTCAGAGGAGAAGCTGACTTTCTCTCTGCGCCTGATGGAGGAGAAC
TGGAGCGCTGAGAAGAGGACCCCTACCTTCCACCTGGGAGATGCAGCCCACCTCCAGGCA
GAAATCCACACTGGCAGCCACGTGCCATTGCGGCTGTTTGTGGACCACTGTGTGGCCACG
CCGACACCAGACCAGAATGCCTCCCCTTATCACACCATCGTGGACTTCCACGGCTGTCTT
GTCGACGGTCTCACTGATGCCTCTTCTGCATTCCAAGTTCCCAGACCCAGGCCAGATACA
CTCCAGTTCACAGTGGATGTGTTTCATTTTGCTAATGACTCCAGAAATATGATATATATC
ACCTGCCACCTGAAGGTCACCCTCGCTGAGCAGGACCCAGATGAACTGAACAAAGCCTGT
TCCTTCAGCAAGCCTTCCAACAGCTGGTTCCCAGTGGAAGGCCCGGCTGACATCTGCCAG
TGCTGTAACAAGGGTGACTGTGGCACTCCAAGCCATGCCAGGAGGCAGCCCCACGTCGTG
AGCCTGGGGTCCAGTTCGTCTGCCCGTAACCGCAGGCATGTGACAGAAGAAGCAGACGTC
ACTGTGGGGCCGCTGATCTTCCTGGACAGGACTGGTGACCACGTAATGGAGCAGTGGGCC
TTGCCAGCTGACACCTCCTTGCTGCTGCTGGGCACAGGCCTGGCTGTGGTGGCGTGTCTG
ACTCTGACTGCTGTTATCCTGCTTCTCACCAGGAGGTGTCGCACTGCCTCCCACCCTGTG
TCTGCTTCCCAA
>chimpanzee
ATGGAGCTGAGCTATAGGCTCTTCATCTGCCTCCTGCTCTGGGGTAGTACTGAGCTGTGC
TACCCCCAACCCCTCTGGCTCTTGCAGGGTGGAGCCAGCCGTCCTGAGACGTCCGTACAG
CCCGTACTGGTGGAGTGTCAGGAGGCCACTCTGATGGTCATGGTCAGCAAAGACCTTTTT
GGCACCGGGAAGCTCATCAGGGCTGCTGACCTCACCTTGGGCCCAGAGGCCTGTGAGCCT
CTGGTCTCCATGGACACAGAAGATGTGGTCAGGTTTGAGGTTGGACTCCACGAGTGTGGC
AACAGCATGCAGGTAACTGACGATGCCCTGGTGTACAGCACCTTCCTGCTCCATGACCCC
CGCCCCGTGGGAAACCTGTCCATCGTGAGGACTAACCGCGCAGAGATTCCTATCGAGTGC
CGCTACCCCAGGCAGGGCAATGTGAGCAGCCAGGCCATCCTGCCCACCTGGTTGCCCTTC
AGGACCACGGTGTTCTCAGAGGAGAAGCTGACTTTCTCTCTGCGTCTGATGGAGGAGAAC
TGGAACGCTGAGAAGACGTCCCCCACCTTCCACCTGGGAGATGCAGCCCACCTCCAGGCA
GAAATCCACACTGGCAGCCACGTGCCACTGCGGTTGTTTGTGGACCACTGCGTGGCCACA
CCGACACCAGACCAGAATGCCTCCCCTTATCACACCATCGTGGACTTCCATGGCTGTCTT
GTCGACGGTCTCACTGATGCCTCTTCTGCATTCAAAGTTCCTCGACCCGGGCCAGATACA
CTCCAGTTCACAGTGGATGTCTTCCACTTTGCTAATGACTCCAGAAACATGATATACATC
ACCTGCCACCTGAAGGTCACCCTAGCTGAGCAGGACCCAGATGAACTCAACAAAGCCTGT
TCCTTCAGCAAGCCTTCCAACAGCTGGTTCCCAGTGGAAGGCCCGGCTGACATCTGTCAA
TGCTGTAACAAAGGTGACTGTGGCACTCCAAGCCATTCCAGGAGGCAGCCTCATGTCGTG
AGCCAGTGGTCCAGGTCTGCTTCCCGTAACCGCAGGCATGTGACAGAAGAAGCAGATGTC
ACTGTGGGGCCACTGATCTTCCTGGACAGGAGTGGTGACCATGAAGTAGAGCAGTGGGCT
TTGCCTTCTGACACCTCAGTGGTGCTGCTGGGCGTAGGCCTGGCTGTGGTGGTGTCCCTG
ACTCTGACTGCTGTTATCCTGGTTCTCACCAGGAGGTGTCGCACTGCCTCCCACCCTGTG
TCTGCTTCCGAA
>Coquerels_sifaka
ATGGAGCTGAGCTATGGGCTCTTCATCTGCTTCCTGCTCTGGGGAGGCTCAGAGCTATGC
TACCCCCAGCCCGTCTGGCTCTCGCAGGAGGGAGCTGGCCGCCCCACACCGTCTGCACCA
CCCGTGATCGTGGAGTGTCTGGAAGCCCAGCTGTTGGTCACTGTCAACAAAGACCTTTTT
GGCACCGGGAAGCTGGTCAGGCCTGCTGACCTCACCCTGGGCCCTGAGGGCTGTCAGCCC
CTAGTCTCTGCGGACACGGATAACGTGGTCAGGTTTGAGGTTGGGCTGCATGAGTGTGGC
AACAGCCTGCAG------------------------------------------------
------------------------------------------------------------
---------------GGCAATGTGAGCAGCCAGGCCATCCTGCCCACCTGGGTGCCCTTT
AAGACCACGGTGCTCTCGGAGGAGAAGCTGGCTTTCTCTCTGCGCCTGATGGAGGAGAAC
TGGAGCACTGAGAAGAGGTCCCCCACCTTCCACCTGGGAGACACGGCTCACCTCCAGGCA
GAAATCCACACCGGTAGCCACGTGCCACTGCGGCTGTTCGTAGACCACTGTGTGGCCACG
CCGACACCAGACCAGAACACCTCCCCTTACCACACCATCGTGGACTTCCATGGTTGTCTT
GTCGATGGTCGTCTTTCGGATGCCTCTTCCTTCAAGGCCCCCAGACCCGGGCCAGACACT
CTACAGTTCACAGTGGATGTGTTCAGCTTCGTTAATGACTCCAGAAACGTGATATATATC
ACCTGTCATCTGAAGGTCACTCTGGCTGACCAGGACCCAAACCAACTCAACAAAGCCTGC
TCCTTCAGCAAGCCTTCCAACAGCTGGTCCCCAGTAGAAGGCACTGCTGACATCTGTGAC
TGCTGTAACAAGGGTGACTGTGGCATTCTGGGCCACTCCAGGAGACAGCCCCGTGTCATG
AGCCCGTGGCCCAAGTCCACTTCCCGCAAACGCAGGCACGTGGCAGATGAAGCAGATGTC
ACCGTGGGGCCGCTGATCTTCCTCGGAAAGGCTAGTGACCATGACATGGAAGGATGGACT
TCTCCGGCTCACACCTCCGTG---GCACTAGGTGGAGGCCTGGCTGCAGTGGCATCCCTG
GCCCTGGCCGCTGTCGTCCTGGCTCTCACCAGGCGG---GGTTCTGTTTCCCACCCTGTG
TCTGTTTCCCAA
>crab-eating_macaque
ATGGAGCTGAGCTATAGGCTCTTTATCTGCCTTCTGCTCTGGGGTAGTACCGAGCTGTGC
TACCCCCAACCCTTCTGGCTCTTGCAGGGTGGAGCCAGTCGTGCTGAGACGTCCGTACAG
CCCGTACTGGTGGAGTGTCGGGAGGCCACCCTGCTGGTCACGGTCAGCAAAGACCTTTTT
GGCACTGGGAAGCTCATCAGGGCTGCTGACCTCACCTTGGGCCCGGAGGCCTGTGAGCCT
CTGGTCTCCATGGACACCGAGGATGTGGTCAGGTTTGAGGTTGGACTCCACGAGTGTGGC
AGCAGCATGCAGGTGACTGACGATGCCCTGGTGTACAGCACCTTCCTGCTCCACAACCCC
CGCCCTGTGGGAAACCTGTCCATCGTGAGGACTAACCGTGCAGAGATTCCCATTGAGTGC
CGCTACCCCAGGCAGGGCAATGTGAGCAGCCAGGCCATCCTGCCCACCTGGTTGCCCTTC
AGGACCACGGTATTCTCGGAGGAGAAGCTGACTTTCTCTCTGCGTCTGATGGAGGAGAAC
TGGAACGCTGAGAAGAGGTCCCCTACCTTCCACCTGGGAGATGCAGCCCACCTCCAGGCA
GAAATCCACACTGGCAGCCACGTGCCACTGCGGTTGTTTGTGGACCACTGCGTGGCCACA
CCAACACCAGACCAGAATGCCTCCCCTTATCACACCATCGTGGACTTCCATGGCTGTCTT
GTCGATGGTCTCACTGATGCCTCTTCTGCGTTCAAAGTTCCTCGACCCGGGCCAGATACA
CTCCAGTTCACAGTGGATGTCTTCCACTTTGCTAATGACTCCAGAAACATGATATACATC
ACCTGCCACCTGAAGGCCATCCCAGCTGAGCAGGAACCAGACGAACTCAACAAAGCCTGT
TCCTTCAGCAAGTCTTCCAACAGCTGGTTCCCAGTGGAAGGCCCAGCTGACATCTGTCAA
TGCTGTAGCAAGGGTGACTGTGGCACTCCAAGCCATTCCAGGAGGCAGCCCCATGTCGTG
AGCCAGTGGTCCAGGTCTGCTTCTCGTAACCGCAGGCATGTGACAGAAGAAGCAGATATC
ACCGTGGGGCCACTGATCTTCCTGGACAGGAGTGCTGACTATGAAGTAGAGCAGTGGGCC
TTGCCGGCTGACACCTCCGTGCTGCTGCTGGGCATAGGCCTGGCGGTGGTGGCATCTCTG
ACTCTGACTGCTGTTATCCTGATTTTCACCAGGAGGTGGCGCACTGCCTCCCGCCCTGTG
TCTGTTTCCCAA
>drill
ATGGAGCTGAGCTATAGGCTCTTTATCTGCCTTCTGCTCTGGGGTAGTACCGAGCTGTGC
TACCCCCAACCCTTCTGGCTCTTGCAGGGTGGAGCCAGCCGTGCTGAGACGTCCGTACAG
CCCGTACTGGTGGAGTGTCGGGAGGCCACCCTGCTGGTCACGGTCAGCAAAGACCTTTTT
GGCACTGGGAAGCTCATCAGGGCTGCTGACCTCACCTTGGGCCCGGAGGCCTGTGAGCCT
CTGGTTTCCATGGACACCGAGGATGTGGTCAGGTTTGAGGTTGGACTCCACGAGTGTGGC
AGCAGCATGCAGGTGACTGACGATGCCCTGGTGTACAGCACCTTCCTGCTCCACAAC---
---CCTGTGGGAAACCTGTCCATCGTGAGGACTAACCGTGCAGAGATTCCCATTGAGTGC
CGCTACCCCAGGCAGGGCAATGTGAGCAGCCAGGCCATCCTGCCCACCTGGTTGCCCTTC
AGGACCACGGTATTCTCGGAGGAGAAGCTGACTTTCTCTCTGCGTCTGATGGAGGAGAAC
TGGAACGCTGAGAAGAGGTCCCCTACCTTCCACCTGGGAGATGCAGCCCACCTCCAGGCA
GAAATCCAC---------------------------------------------------
------------------------------------------------------------
------------------------------------------------------------
---------------------------------------------------ATATACATC
ACCTGCCACCTGAAGGCCATCCCAGCTGAGCAGGAACCAGACGAACTCAACAAAGCCTGT
TCCTTCAGCAAGTCTTCCAACAGCTGGTTCCCAGTGGAAGGCCCAGCTGACATCTGTCAA
TGCTGTAGCAAGGGTGACTGTGGCACTCCAAGCCATTCCAGGAGGCAGCCCCATGTTGTG
AGCCAGTGGTCCAGGTCTGCTTCTCGTAACCGCAGGCATGTGACAGAAGAAGCAGATATC
ACCGTGGGGCCACTGATCTTCCTGGACAGGAGTGCTGACTATGAAGTAGAGCAGTGGGCC
TTGCCGGCTGACACCTCCGTGCTGCTGCTGGGCATAGGCCTGGCCGTGGTGGCATCTCTG
ACTCTGACCGCTGTTATCCTGGTTTTCACCAGGAGGTGGCGCACTGCCTCCCGCCCTGTG
TCTGTTTCCCAA
>gibbon
ATGGAGCTGAGCTATAGGTTCTTCATCTGCCTCCTGCTCTGGGGTAGTACTGAGCTGTGC
TACCCCCAACCCCTCTGGCTCTTGCAGGGTGGAGCCAGCCGTCCTGAGACGTCTGTACAG
CCCGTACTGGTGGAGTGTCGGGAGGCCACCCTGATGGTCACGGTCAGCAAAGACCTTTTT
GGCACCGGGAAGCTCATAAGGGCTGCTGACCTCACCTTGGGCCCAGAGGCCTGTGAGCCT
CTGGTCTCCATGGACACAGAGGATGTGGTCAGGTTTGAGGTTGGACTCCACGAGTGTGGC
AACAGCATGCAGGTAACTGACGATGCCCTGGTGTACAGCACC------------------
------------------------------------------------------------
---------AGGCAGGGCAATGTGAGCAGCCAGGCCATCCTGCCCACCTGGTTGCCCTTC
AGGACCACGGTGTTCTCGGAGGAGAAGCTGACTTTCTCTCTGCGTCTGATGGAGGAGAAC
TGGAACGCTGAGAAGAGGTCCCCCACCTTCCACCTGGGAGATGCAGCCCACCTCCAGGCA
GAAATCCACACTGGCAGCCACGTGCCACTGCGGTTGTTTGTGGACCACTGCGTGGCCACA
CCGACACCAGACCAGAATGCCTCCCCTTATCACACCATCGTGGACTTCCATGGCTGTCTT
GTCGACGGTCTCACTGATGCTTCTTCTGCATTCAAAGTTCCTCGACCCGGGCCAGATACA
CTCCAGTTCACAGTGGATGTCTTCCACTTTGCTAATGACTCCAGAAACATGATATACATC
ACCTGCCACCTGAAGGTCATCCTAGCTGAGCAGGACCCAGATGAACTCAACAAAGCCTGT
TCCTTCAGCAAGCCTTCCAACAGCTGGTTCCCAGTGGAAGGCCTGGCTGACATCTGTCAA
TGCTGTAACAAAGGTGACTGTGGCACTCCAAGTCATTCCAGGAGGCAGCCCCATGTCGTG
AGCCAGTGGTCCAGGTCTGCTTCCCGTAACCGCAGGCATGGT------------------
------------------------------------------------------------
------------------------------------------------------------
------------------------------------------------------------
------------
>golden_snub-nosed_monkey
------------------------------------------------------------
------------------------CAGGGTGGAGCCAGCCGTGCTGAGATGTCCGTACAG
CCCATACTGGTGGAGTGTCGGGAGGCCACCCTGATGGTCATGGTCAGCAAAGACCTTTTT
GGCACCGGGAAGCTCATCAGGGCTGCTGACCTCACCTTGGGTCCGGAGGCCTGTGAGCCT
CTGGTCTCCATGGACACCGAGGATGTGGTCAGGTTTGAGGTTGGACTCCACGAGTGTGGC
AGCAGCATGCAGGTGACTGACGATGCCCTGGTGTACAGCACCTTCCTGCTCCACAACCCC
CGCCCTGTGGGAAACCTGTCCATCGTGAGGACTAACCGCGCAGAGATTCCCATCGAGTGC
CACTACCCCAGGCAGGGCAATGTGAGCAGCCAGGCCATCCTGCCCACCTGGTTGCCCTTC
AGGACCACGGTATTCTCGGAGGAAAAGCTGACTTTCTCTCTGCGTCTGATGGAGGAGAAC
TGGAACGCTGAGAAGAGGTCCCCCACCTTCCACCTGGGAGATGCAGCCCACCTCCAGGCA
GAAATCCACACTGGCAGCCACGTGCCACTGCGGTTGTTTGTGGACCACTGCGTGGCCACA
CCAACACCAGACCAGAATGCCTCCCCTTATCATACCATCGTGGACTTCCATGGCTGTCTT
GTCGACGGTCTCACTGATGCCTCTTCTGCATTCAAAGTTCCTCGACCCGGGCCAGATACA
CTCCAGTTCACAGTGGATGTCTTCCACTTTGCTAATGACTCCAGAAACATGATATACATC
ACCTGCCACCTGAAGACCATCCCAGCTGAGCAGGAACCAGATGAACTCAACAAAGCCTGT
TCCTTCAGCAAGTCTTCCAACAGCTGGTTCCCAGTGGAAGGCCCAGCTGACATCTGTCAA
TGCTGTAGCAAGGGTGACTGTGGCACTCCAAGCCATTCCAGGAGGCAGCCCCATGTCGTG
AGCCAGTGGTCCAGGTCTGCTTCTCGTAACCGCAGGCATGTGACAGAAGAAGCAGATATC
ACCGTGGGGCCACTGATCTTCCTGGACAGGAGTGCTGACTATGAAGTAGAGCAGTGGGCC
TTGCCGGCTGACACCTCTGTGCTGCTGCTGGGCATAGGCCTGGCCGTGGTGGCATCTCTG
ACTCTGACCGCTGTTATCCTGGTTCTCACCAGGAGGTGTCGCACTGCCTCCCAACCTGTG
TCTGTTTCCCAA
>gorilla
ATGGAGCTGAGCTATAGGCTCTTCATCTGCCTCCTGCTCTGGGGTAGTACTGAGCTGTGC
TACCCCCAACCCCTCTGGCTCTTGCAGGGTGGAGCCAGCCGTCCTGAGACGTCCGTACAG
CCCGTACTGGTGGAGTGTCAGGAGGCCACTCTGATGGTCATGGTCAGCAAAGACCTTTTT
GGCACCGGGAAGCTCATCAGGGCTGCTGACCTCACCTTGGGCCCAGAGGCCTGTGAGCCT
CTGGTCTCCATGGACACAGAGGATGTGGTCAGGTTTGAGGTTGGACTCCACGAGTGTGGC
AACAGCATGCAGGTAACTGACGATGCCCTGGTGTACAGCACCTTCCTGCTCCATGACCCC
CGCCCCGTGGGAAACCTGTCCATCGTGAGGACTAACCGCGCAGAGATTCCCATCGAGTGC
CGCTACCCC---------------------------------------------------
------------------------------------------------------------
------------------------------------------------------------
------------------------------------------------------------
------------------------------------------------------------
------------------------------------------------------------
---------------------------------------------------ATATACATC
ACCTGCCACCTGAAGGTCACCCTAGCTGAGCAGGACCCAGATGAACTCAACAAAGCCTGT
TTCTTCAGCAAGCCTTCCAACAGCTGGTTCCCAGTGGAAGGCCCGGCTGACATCTGTCAA
TGCTGTAACAAAGGTGACTGTGGCACTCCAAGCCATTCCAGGAGGCAGCCTCATGTCGTG
AGCCAGTGGTCCAGGTCTGCTTCCCGTAACCGCAGGCATGTGACAGAAGAAGCAGATGTC
ACCGTGGGGCCACTGATCTTCCTGGACAGGAGTGGTGACCATGAAGTAGAGCAGTGGGCT
TTGCCTTCTGACACCTCAGTGGTGCTGCTGGGCGTAGGCCTGGCTGTGGTGGTGTCCCTG
ACTCTGACTGCTGTTATCCTGGTTCTCACCAGGAGGTGTCGCACTGCCTCCCACCCTGTT
TCTGCTTCCGAA
>Mas_night_monkey
ATGGAGCTGAACTATGGGCTCTTCATCTGCCTCCTGCTCTGGGGTAGTACTGAGCTGTGC
TATCCCCAACCCCTCAGGCTCTTGCAGGGTGGAGCCAGCCGCTCCGAGACCGCTGTGCAG
CCCGTAGTGGTGGAGTGTCGGGAAGCCACCTTGGTGGTCACGGTCAGCAAAGACCTTTTT
GGCACCAGGAAGCTTATCAGGGCTGTTGATCTCACCCTGGGCCCAGAGGGCTGTGAGCCC
CTGGTCTCCACGGACACAGAGGATGTGGTCAGGTTTGAGGTTGGACTCCATGAGTGTGGT
AACAGCATGCAGGTGACTGACGATGCCTTGGTGTACAGCACCTTCCTGCTCCACGACCCC
CGCCCTGTGGGAAACCTGTCTATCGTGAGGACTAACCGCGCAGAGATTCCCATCGAGTGC
CACTACCCCAGGCGGGGCAATGTGAGCAGCCAGGCCATCCTGCCCACCTGGTTGCCCTTC
AGGACCACGGTGTTCTCGGAGGAGAAGCTGACTTTCTCTCTGCGCCTGATGGAGGAGAAC
TGGAGCGCTGAGAAGAGGACCCCTACCTTCCACCTGGGAGATGCAGCCTACCTCCAGGCA
GAAATCCACACTGGCAGCCACGTGCCACTGCGGCTGTTTGTGGACCAGTGTGTGGCCACG
CCGACACCAGACCAGAATGCCTCCCCTTATCACACCATCGTGGACTTCCACGGCTGTCTT
GTCGACGGTCTCACTGATGCCTCTTCTGCATTCCAAGTTCCCAGACCCAGGCCAGATACA
CTCCAGTTCACGGTGGATGTGTTTCATTTTGCTAATGACTCCAGAAATATGATATACATC
ACCTGCCACCTGAAGGTCACCCTAGCTGAGCAGGACCCAGATGAACTGAACAAAGCTTGT
TCCTTCAGCAAGCCTTCCAACAGCTGGTTCCCAGTGGAAGGCCCGGCTGACATCTGCCAG
TGCTGTAGCAAGGGTGACTGTGGCACTCCAAGCCATGCCAGGAGGCAGCCCCATGTCGTG
AGCCTGGGGTCCAGTTCGTCTGCCCGCAACCGCAGGCATGTGACAGAAGAAGCAGACGTC
ACTGTGGGGCCGCTGATCTTCCTGGACAGGACTGGTGACCACAAAATGGAGCAGTGGGCC
TTGCCAGCTGACACCTCCTTGCTGCTGCTGGGCACAGGCCTGGCTGTGGTGGCGTTCCTG
ACTCTGACTGCTGTTATCCTGGTTCTCACCAGGAGATGTCGCACTGCTTCCCACCCTGTG
TCTGCTTCCCAA
>macaque
ATGGAGCTGAGCTATAGGCTCTTTATCTGCCTTCTGCTCTGGGGTAGTACCGAGCTGTGC
TACCCCCAACCCTTCTGGCTCTTGCAGGGTGGAGCCAGTCGTGCTGAGACGTCCGTACAG
CCCGTACTGGTGGAGTGTCGGGAGGCCACCCTGCTGGTCACGGTCAGCAAAGACCTTTTT
GGCACTGGGAAGCTCATCAGGGCTGCTGACCTCACCTTGGGCCCGGAGGCCTGTGAGCCT
CTGGTCTCCATGGACACCGAGGATGTGGTCAGGTTTGAGGTTGGACTCCACGAGTGTGGC
AGCAGCATGCAGGTGACTGACGATGCCCTGGTGTACAGCACCTTCCTGCTCCACAACCCC
CGCCCTGTGGGAAACCTGTCCATCGTGAGGACTAACCGTGCAGAGATTCCCATTGAGTGC
CGCTACCCCAGGCAGGGCAATGTGAGCAGCCAGGCCATCCTGCCCACCTGGTTGCCCTTC
AGGACCACGGTATTCTCGGAGGAGAAGCTGACTTTCTCTCTGCGTCTGATGGAGGAGAAC
TGGAACGCTGAGAAGAGGTCCCCTACCTTCCACCTGGGAGATGCAGCCCACCTCCAGGCA
GAAATCCACACTGGCAGCCACGTGCCACTGCGGTTGTTTGTGGACCACTGCGTGGCCACA
CCAACACCAGACCAGAATGCCTCCCCTTATCACACCATCGTGGACTTCCATGGCTGTCTT
GTCGATGGTCTCACTGATGCCTCTTCTGCGTTCAAAGTTCCTCGACCCGGGCCAGATACA
CTCCAGTTCACAGTGGATGTCTTCCACTTTGCTAATGACTCCAGAAACATGATATACATC
ACCTGCCACCTGAAGGCCATCCCAGCTGAGCAGGAACCAGACGAACTCAACAAAGCCTGT
TCCTTCAGCAAGTCTTCCAACAGCTGGTTCCCAGTGGAAGGCCCAGCTGACATCTGTCAA
TGCTGTAGCAAGGGTGACTGTGGCACTCCAAGCCATTCCAGGAGGCAGCCCCATGTCGTG
AGCCAGTGGTCCAGGTCTGCTTCTCGTAACCGCAGGCATGTGACAGAAGAAGCAGATATC
ACCGTGGGGCCACTGATCTTCCTGGACAGGAGTGCTGACTATGAAGTAGAGCAGTGGGCC
TTGCCGGCTGACACCTCCGTGCTGCTGCTGGGCATAGGCCTGGCCGTGGTGGCATCTCTG
ACTCTGACCGCTGTTATCCTGATTTTCACCAGGAGGTGGCGCACTGCCTCCCGCTCTGTG
TCTGTTTCCCAA
>marmoset
ATGGAGCTGACCTATGGGCTATTCATCTGCCTCCTGCTCTGGGGTAGTACTGAGCTGTGC
TACCCCCAACCCCTCAGGCTCTTACAGGGTGGAACCAGCCACCCTGAGACCGCTCTGCAG
CCCGTAGTGGTGGAGTGTCAGGAAGCCACCCTGGTGGTCACAGTCAGTAAAGACCTTTTT
GGCACCAGGAAGCTTATCAGGGCTGTTGATCTCACCCTGGGCCCAGAGGGCTGTGAGCCC
CTGGTCTCCACGGACACAGAGGATGTGGTCAGGTTTGAGGTTGGACTCCATGAGTGTGGT
AACAGCATGCAGGTGACCGACGATGCCCTGGTGTACAGCACCTTCCTGCTTCACGACCCC
CGCCCTGTGGGAAACCTGTCCATCGTGAGGACTAACCGCGCAGAGATTCCCATCGAGTGC
CGCTACCCCAGGCGGGGCAATGTGAGCAGCCAGGCCATCCTTCCCACCTGGCTGCCCTTC
AGGACCACGGTGTTCTCAGAGGAGAAGCTGACTTTCTCTCTGCGCCTGATGGAGGAGAAC
TGGAGCACTGAGAAGAGGACCCCTACCTTCCACCTGGGAGATGTGGCCCACCTCCAGGCA
GAAATCCACACTGGCAGCCACGTGCCACTGCGGCTATTTGTGGACCACTGTGTGGCCACG
CCAACACCAGACCAGAATGCCTCCCCTTATCACACCATCGTGGACTTCCATGGCTGTCTT
GTCGACGGTCTCACTGATGCCTCTTCTGCATTCCAAGCTCCCAGACCCAGGCCAGATACA
CTCCAGTTCACGGTGGATGTGTTTCATTTTGCTAATGACTCCAGAAATATGATATACATC
ACCTGCCACCTGAAGGTCACCCTAGCTGAGCAGGACCCAGATGAACTGAACAAAGCCTGT
TCCTTCAGCAAGGCTTCCAACAGCTGGTTCCCGGTGGAAGGCCCGGCTGACATCTGCCAG
TGCTGTAGCAAGGGTGACTGTGGCACTCCAAGCCATGCCAGGAGGCAGCCCCATGTCGTG
AGCCTGGGGTCCGGTTCTCCTGCCCGTGACCGCAGGCATGTGACAGAAGAAGCAGACGTC
ACCGTGGGACCGCTGATCTTCCTGGACAGGACTGGTGACCACGAAATGGAGCAGTGGGCC
TTGCCGGCTGACACCTCCTTGCTGCTGCTGGGCACAGGCCTGGCTGTTGTGGCGCTCCTG
ACTCTGACCGCTGTTATCCTGGTTCTCACCAGGAGGTGTCGCACTGCCTCCCACCCTGTG
TCTGCTTCCCAA
>mouse_lemur
ATGGAGCTGAGCTACGGGCTCTTCATCTGCTTCCTGCTCTGGGGAGGCACAGAGCTGTGC
TACCCCCAGCCCCTCTGGCTCTTGCAGGGGGGAGCCAGCCGCCCCACACCGTCTGCACCA
CCGGTGATCGTGGAGTGTCTGGAGGCCCAGTTGTTGGTCACTGTCAGCAAAGACCTTTTT
GGCACCGGGAAGTTGGTCAGGCCTGCTGACCTCACCCTGGGCCCTAAGGGCTGTCAGCCC
CTGGTCTCTGCGGACACAGATGATGTGGTCAGGTTCGAGGTTGGGCTACACGAGTGTGGC
AACAGCCTGCAGGTGACTGCTGATTCCCTGGTGTATAGCACCTTCCTGCTGCATGAACCC
CGCCCTGTGGGGAACCTGTCCATCCTCAGGACCAACCGTGCCGAGGTTCCCATCGAGTGC
CGCTACCCCAGGCAGGGCAATGTGAGCAGCCAGGTCATCCTGCCCACCTGGGTGCCCTTC
AGGACCACGGTGCTCTCGGAGGAGAAGCTGGCTTTCTCTCTGCGCCTGATGGAGGAGAAC
TGGAGCACTGAGAAGAGGTCCCCCACCTTCCACCTGGGAGACACAGCTCACCTCCAGGCA
GAAATCCACACTGGCAGCCACGTGCCACTGCGGCTGTTTGTGGACCGCTGTGTGGCCACA
CCAACGCCAGACCGGAACGCCTCCCCTTACCACACCATTGTGGACTTCCATGGTTGTCTT
GTCGATGGTCGTCTCGCGGATGCCTCTTCTTTCAAGGCCCCCAGAGCCAGGCCGGACATA
CTCCAGTTCACAGTGGATGTGTTCAGCTTTGTTAATGACTCCAGAAACGTGATATATATC
ACCTGTCATCTGAAGGTCACTTTGGCTGACCAGGACCCGAACCAACTCAACAAAGCCTGC
TCCTTCAGCAAGACTTCCAACAGCTGGTCCCCGGTAGAAGGCAGTGCTGACATCTGTGAC
TGCTGTAACAAGGGTAACTGTGGCATTTCGGGCTACTCCAGGAGACAGCCCCATGTGATG
AGCCCGTGGCCCAAGTCCACTTCTCGCAAACGCAGGCACGTGACAGAAGAAGCAGACGTC
ACCGTGGGGCCATTGATCTTCCTGAGAAAGGCTAGTGACCGTGACACAGAAAGATGGGCT
TCTCCTCCCTCCTCC------ATGGCGCTAGGTGGAAGCCTGGCTGCACTGGCGTCCCTG
ATGCTGGCCGCTATCGTCCTGGCTGTCACCAGGCGG---GGTTCTGTTTCCCATTCTGTG
TCTGCTTCCCAA
>olive_baboon
ATGGAGCTGAGCTATAGGCTCTTTATCTGCCTTCTGCTCTGGGGTAGTACCGAGCTGTGC
TACCCCCAACCCTTCTGGCTCTTGCAGGGTGGAGCCAGCCGTGCTGAGACGTCCATACAG
CCCGTACTGGTGGAGTGTCGGGAGGCCACCCTGCTGGTCACGGTCAGCAAAGACCTTTTT
GGTACTGGGAAGCTCATCAGGGCTGCTGACCTCACCTTGGGCCCAGAGGCCTGTGAGCCT
CTGGTCTCCATGGACACCGAGGATGTGGTCAGGTTTGAGGTTGGACTCCACGAGTGTGGC
AGCAGCATGCAGGTGACTGACGATGCCCTGGTGTACAGCACCTTCCTGCTCCACAACCCC
CGCCCTGTGGGAAACCTGTCCATCGTGAGGACTAACCGCGCAGAGATTCCCATCGAGTGC
CGCTACCCCAGGCAGGGCAATGTGAGCAGCCAGGCCATCCTGCCCACCTGGTTACCCTTC
AGGACCACGGTATTCTCGGAGGAGAAGCTGACTTTCTCTCTGCGTCTGATGGAGGAGAAC
TGGAACGCTGAGAAGAGGTCCCCTACCTTCCACCTGGGAGATGCAGCCCACCTCCAGGCA
GAAATCCACACTGGCAGCCACGTGCCACTGCGGTTGTTTGTGGACCACTGCGTGGCCACA
CCAACACCAGACCAGAATGCCTCCCCTTATCACACCATCGTGGACTTCCATGGCTGTCTT
GTCGATGGTCTCACTGATGCCTCTTCTGCGTTCAAAGTTCCTCGACCAGGGCCAGATACA
CTCCAGTTCACAGTGGATGTCTTCCACTTTGCTAATGACTCCAGAAACATGATATACATC
ACCTGCCACCTGAAGGCCATCCCAGCTGAGCAGGAACCAGACGAACTCAACAAAGCCTGT
TCCTTCAGCAAGTCTTCCAACAGCTGGTTCCCAGTGGAAGGCCCAGCTGACATCTGTCAA
TGCTGTAGCAAGGGTGACTGTGGCACTCCAAGCCATTCCAGGAGGCAGCCCCATGTCGTG
AGCCAGTGGTCCAGGTCTGCTTCTCGTAACCGCAGGCATGTGACAGAAGAAGCAGATATC
ACCGTGGGGCCACTGATCTTCCTGGACAGGAGTGCTGACTATGAAGTAGAGCAGTGGGCC
TTGCCGGCTGACACCTCCGTGCTGCTGCTGGGCATAGGCCTGGCCGTGGTGGCATCTCTG
ACTCTGACCGCTGTTATCCTGGTTTACACCAGGAGGTGGCGCACTGCCTCCCGCCCTGTG
TCTGTTTCCCAA
>orangutan
ATGGAGCTGAGCTATAGGCTCTTCATCTGCCTCCTGCTCTGGGGTAGTACTGAGCTGTGC
TACCCCCAACCCCTCTGGCTCTTGCAGGGTGGAGCCAGCCGTCCTGAGACGTCCGTACAG
CCCGTACTGGTGGAGTGTCGGGAGGCCACCCTGATGCTCACGGTCAGCAAAGACCTTTTT
GGCACTGGGAAGCTCATCAGGGCTGCTGACCTCACCTTGGGCCCAGAGGCCTGTGAGCCT
CTGGTCTCCATGGACACAGAGGATGTGGTCAGATTTGAGGTTGGACTCCATGAGTGTGGC
AACAGCATGCAGGTAACTGATGATGCCCTGGTGTACAGCACCTTCCTGCTCCATGACCCC
CGCCCTGTGGGAAACCTGTCCATCGTGAGGACTAACCGCGCAGAGATTCCCATCGAGTGC
CGCTACCCGAGGCAGGGCAATGTGAGCAGCCAGGCCATCCTGCCCACCTGGTTGCCCTTC
AGGACCACGGTGTTCTCGGAGGAGAAGCTGACTTTCTCTCTGCGTCTGATGGAGGAGAAC
TGGAACGCTGAGAAGAGGTCCCCCACCTTTCACCTGGGAGATGCGGCCCACCTCCAGGCA
GAAATCCACACTGGCAGCCACGTGCCACTACGGTTGTTTGTGGACCACTGTGTGGCCACA
CCAACACCAGAACAGAATGCCTCCCCTTATCACACCATCGTGGACTTCCATGGG------
------------------------------------------------------------
---------------------------------------------------ATATACATC
ACCTGCCACCTGAAGGTCACCCTAGCTGAACAGGACCCAGATGAACTCAACAAAGCCTGT
TCCTTCAGCAAGCCTTCCAACAGCTGGTTCCCAGTGGAAGGCCCGGCTGACATCTGTCAA
TGCTGTAACAAAGGTGACTGTGGCACTCCAAGCCATTCCAGGAGGCAGCCCCATGTCGTG
AGCCAGTGGTCCAGGTCTGCTTCCCGTAACCGCAGGCATGTGACAGAAGAAGCAGATGTC
ACCGTGGGGCCACTGATCTTCCTGGACAGGAGTGGTGACTATGAAGTAGAGCAGTGGGCC
TTGCCTTCTGACACCTCAGTGGTGCTGCTGGGTATAGGCCTGGCCGTGGTGGCATCCCTG
ACTCTGACTGCTGTTATCCTGGTTCTCACCAGGAGGTGTCGCACTGCCTCCCGCCCTGTG
TCTGCTTCCGAA
>pig-tailed_macaque
ATGGAGCTGAGCTATAGGCTCTTTATCTGCCTTCTGCTCTGGGGTAGTACCGAGCTGTGC
TACCCCCAACCCTTCTGGCTCTTGCAGGGTGGAGCCAGTCGTGCTGAGACGTCCGTACAG
CCCGTACTGGTGGAGTGTCGGGAGGCCACCCTGCTGGTCACGGTCAGCAAAGACCTTTTT
GGCACTGGGAAGCTCATCAGGGCTGCTGACCTCACCTTGGGCCCGGAGGCCTGTGAGCCT
CTGGTCTCCATGGACACCGAGGATGTGGTCAGGTTTGAGGTTGGACTCCACGAGTGTGGC
AGCAGCATGCAGGTGACTGACGATGCCCTGGTGTACAGCACCTTCCTGCTCCACAACCCC
CGCCCTGTGGGAAACCTGTCCATCGTGAGGACTAACCGTGCAGAGATTCCCATTGAGTGC
CGCTACCCCAGGCAGGGCAATGTGAGCAGCCAGGCCATCCTGCCCACCTGGTTGCCCTTC
AGGACCACGGTATTCTCGGAGGAGAAGCTGACTTTCTCTCTGCGTCTGATGGAGGAGAAC
TGGAACGCTGAGAAGAGGTCCCCTACCTTCCACCTGGGAGATGCAGCCCACCTCCAGGCA
GAAATCCACACTGGCAGCCACGTGCCACTGCGGTTGTTTGTGGACCACTGCGTGGCCACA
CCAACACCAGACCAGAATGCCTCCCCTTATCACACCATCGTGGACTTCCATGGCTGTCTT
GTCGATGGTCTCACTGATGCCTCTTCTGCGTTCAAAGTTCCTCGACCCGGGCCAGATACA
CTCCAGTTCACAGTGGATGTCTTCCACTTTGCTAATGACTCCAGAAACATGATATACATC
ACCTGCCACCTGAAGGCCATCCCAGCTGAGCAGGAACCAGACGAACTCAACAAAGCCTGT
TCCTTCAGCAAGTCTTCTAACAGCTGGTTCCCAGTGGAAGGCCCAGCTGACATCTGTCAA
TGCTGTAGCAAGGGTGACTGTGGCACTCCAAGCCATTCCAGGAGGCAGCCCCATGTCGTG
AGCCAGTGGTCCAGGTCTGCTTCTCGTAACCGCAGGCATGTGACAGAAGAAGCAGATATC
ACCGTGGGGCCACTGATCTTCCTGGACAGGAGTGCTGACTATGAAGTAGAGCAGTGGGCC
TTGCCGGCTGACACCTCCGTGCTGCTGCTGGGTATAGGCCTGGCCGTGGTGGCATCTCTG
ACTCTGACCGCTGTTATCCTGATTTTCACCAGGAGGTGGCGCACTGCCTCCCGCCCTGTG
TCTGTTTCCCAA
>sooty_mangabey
ATGGAGCTGAGCTATAGGCTCTTTATCTGCCTTCTGCTCTGGGGTAGTACCGAGCTGTGC
TACCCCCAACCCTTCTGGCTCTTGCAGGGTGGTGCCAGCCGTGCTGAGACGTCCATACAG
CCCGTACTGGTGGAGTGTCGGGAGGCCACCCTGCTGGTCACGGTCAGCAAAGACCTTTTT
GGCACTGGGAAGCTCATCAGGGCTGCTGACCTCACCTTGGGCCCGGAGGCCTGTGAGCCT
CTGGTCTCCATGGACACCGAGGATGTGGTCAGGTTTGAGGTTGGACTCCACGAGTGTGGC
AGCAGCATGCAGGTGACTGACGATGCCCTGGTGTACAGCACCTTCCTGCTCCACAACCCC
CGCCCTGTGGGAAACCTGTCCATCGTGAGGACTAACCGTGCAGAGATTCCCATTGAGTGC
CGCTACCCCAGGCAGGGCAATGTGAGCAGCCAGGCCATCCTGCCCACCTGGTTGCCCTTC
AGGACCACGGTATTCTCGGAGGAGAAGCTGACTTTCTCTCTGCGTCTGATGGAGGAGAAC
TGGAACGCTGAGAAGAGGTCCCCTACCTTCCACCTGGGAGATGCAGCCCACCTCCAGGCA
GAAATCCACACTGGCAGCCACGTGCCACTGCGGTTGTTTGTGGACCACTGCGTGGCCACA
CCAACACCAGACCAGAATGCCTCCCCTTATCACACCATCGTGGACTTCCATGGCTGTCTT
GTCGATGGTCTCACTGATGCCTCTTCTGCGTTCAACGTTCCTCGACCCGGGCCAGATACG
CTCCAGTTCACAGTGGATGTCTTCCACTTTGCTAATGACTCCAGAAACATGATATACATC
ACCTGCCACCTGAAGGCCATCCCAGCTGAGCAGGAACCAGACGAACTCAACAAAGCCTGT
TCCTTCAGCAAGTCTTCCAACAGCTGGTTCCCAGTGGAAGGCCCAGCTGACATCTGTCAA
TGCTGTAGCAAGGGTGACTGTGGCACTCCAAGCCATTCCAGGAGGCAGCCCCATGTCGTG
AGCCAGTGGTCCAGGTCTGCTTCTCGTAACCGCAGGCATGTGACAGAAGAAGCAGATATC
ACCGTGGGGCCACTGATCTTCCTGGACAGGACTGCTGACTATGAAGTAGAGCAGTGGGCC
TTGCCGGCTGACACCTCCGTGCTGCTGCTGGGCATAGGCCTGGCCGTGGTGGCATCTCTG
ACTCTGACCGCTGTTATCCTGGTTTTCACCAGGAGGTGGCGCACTGCCTCCCGCCCTGTG
TCTGTTTCCCAA
>tarsier
ATGGAGCTGAGCTACAGGCTCTTTTTCTGCTTCTTGCTCTGGGGTGGCATGGAGCTGTGC
TGTCCTCAGCCCCTGTGGCCCCTGCAGGGTGGAGCCAACCGCCCCGCGTCATCTGTGCCG
CCCGTGCTGGTCGAGTGTCTGGAGGCCTCGCTGGTGGTCACTGTCCGCAAAGACCTTTTT
GGCACCGGGAAACTCGTCAGGCCTGCAGACCTCACCCTGGGCCCTGAAGGCTGTGAGCCT
CTGGTCTCCACGGACACGAATGATGTGGTCAGGTTTGAGGTCGGGCTGCATGAGTGTGGC
AACAGCGTGCAGGTGACTGATGACTCCTTGGTATATAGCACCTTCCTGCTCCATGTCCCC
CGCCCCATGGGAAACTTGTCCATCGTGAGGACTAACCGTGCTGAGGTCACCATCCAGTGC
CGTTACCCCAGGCAGGGCAATGTGAGCAGCCAGGCGATCCTGCCCACCTGGGTACCCTTC
AGGACCACCATGTTCTCAGAAGAGAAGCTGGCTTTCTCTCTGCACCTGATGGAGGAGAAC
TGGAGCACTGAGAAGAGGTTGCCCACCTTCCACCTGGGAGATGCAGCCCACCTCCAGGCG
GAAGTCCACACTGGCAGCCATGTGCCACTGCGACTGTTTGTGGACCACTGTGTGGCCACG
CTGACACCAGACAAGAGCACCTCCCCTTATCATACCATTGTGGACTCCCATGGTTGTCTT
GTCGATGGTCTCTCTAATGCTTCCTCTGCATTCAAGACCCCCAGACCCGGGCCAGATACT
CTCCAGTTCACAGTGGATGTGTTCCACTTTGCTAATGACTCCAGAAACATGATATATATC
ACCTGCCATCTGAAGGTCACTCTGGCTGACCAGGACCCAGACCAACTCAACAAAGCCTGC
TCCTTCAGCGAGTATTCTAAGAGCTGGTTCCCGGTGGAAGGCCCTGCTGACATCTGTGAG
TGCTGTAACAAAGGTGACTGTGGCCTTCCAGGCCACTCCAGGAGGCAACCCGGTGTCATG
AGCCAATGGCCCAGGTCTACTTCCCGCAACCGCAGGCATGTGACAGAAGAAGCAGACGTC
ACCGTGGGACCGCTGATCTTCCTGGAAAGGGCTGGTGACCGCGATGTGGAAGTATGTACC
TCTCCTGCTCATACCTCTGTGGTGTTG---GGCATAGGCCTGGCAGTGCTGGTGTCCTTG
ACCCTGGCTGCTGTTGGCCTGGGTCTCGCCAGGTGGTGTCGTGCTGCTTCCCACCCTGTG
TCTATCTCCCAA
>vervet
------------------------------------------------------------
------------------------CAGGGTGGAGCCAGCCGTGCTGAGATGTCCATACAG
CCCGTACTGGTGGAGTGTCGGGAGGCCACCCTGCTGGTCACGGTCAGCAAAGACCTTTTT
GGCACCGGGAAGCTCATCAGGGCTGCTGACCTCACCTTGGGCCCGGAGGCCTGTGAGCCT
CTGGTCTCCATGGACACCGAGGATGTGGTCAGGTTTGAGGTTGGACTCCACGAGTGTGGC
AGCAGCATGCAGGTGACTGACGATGCCCTGGTGTACAGCACCTTCCTGCTCCACAACCCC
CGCCCTGTGGGAAACCTGTCCATCGTGAGGACTAACCGCGCAGAGATTCCCATCGAGTGC
CGCTACCCCAGGCAGGGCAATGTGAGCAGCCAGGCCATCCTGCCCACCTGGTTGCCCTTC
AGGACCACGGTATTCTCGGAGGAGAAGCTGGCTTTCTCTCTGCATCTGATGGAGGAGAAC
TGGAACGCTGAGAAGAGGTCCCCTACCTTCCACCTGGGAGATGCAGCCCACCTCCAGGCA
GAAATCCATACTGGCAGCCACGTGCCACTGCGGTTGTTTGTGGACCACTGTGTGGCCACA
CCAACACCAGACCAGAATGCCTCCCCTTATCACACCATCGTGGACTTCCATGGCTGTCTT
GTCGATGGTCTCACTGATGCCTCTTCTGCGTTCAAAGTTCCTCGACCCGGGCCAGATACA
CTCCAGTTCACAGTGGATGTCTTCCACTTTGCTAATGACTCCAGAAACATGATATACATC
ACCTGCCACCTGAAGGCCATCCCAGCTGAGCAGGAGCCAGATGAACTCAACAAAGCCTGT
TCCTTCAGCAAGTCTTCCAACAGCTGGTTCCCAGTGGAAGGCCCAGCTGACATCTGTCAA
TGCTGTAGCAAGGGTGACTGCGGCACTCCAAGCCATTCCAGGAGGCAGCCCCACGTCGTG
AGCCAGTGGTCCAGGTCTGCTTCTCGTAACCGCAGGCATGTGACAGAAGAAGCAGATATC
ACCGTGGGGCCACTGATCTTCCTGGACAGGAGTGCTGACTATGAAGTAGAGCAGTGGGCC
TTGCCGGCTGACACCTCCGTGCTGCTGCTGGGCATAGGCCTGGCCGTGGTGGCATCTCTG
ACTCTGACCGCTGTTATCCTGGTTCTCACCAGGAGGTGTCGCACTGCCTCCCACCCTGTG
TCTGTTTCCCAA
>red_colobus
ATGGAGCTGAGCTATAGGCTCTTCATCTGCCTCATGCTCTGGGGTAGTACCGAGCTGTGC
TACCCCCAACCCCTCTGGCTCTTGCAGGGTGGAGCCAGCCGTGCTGAGACGTCCGTACAG
CCCGTACTGGTGGAGTGTCGGGAGGCCACCCTGGTGGTCACAGTCAGCAAAGATCTTTTT
GGCACCGGGAAGCTCATCAGGGCTGCTGACCTCACCTTGGGCCCAGAGGCCTGTGAGCCT
CTGGTCTCCATGGACACCGAGGATGTGGTCAGGTTTGAGGTTGGACTCCACGAGTGTGGC
AGCAGCATGCAGGTGACTGACGATGCCCTGGTGTACAGCACCTTCCTGCTCCACAACCCC
CGCCCTGTGGGAAACCTGTCCATCGTGAGGACTAACCGCGCAGAGATTCCCATCGAGTGC
CGCTACCCCAGGCAGGGCAATGTGAGCAGCCAGGCCATCCTGCCCACCTGGTTGCCCTTC
AGGACCACGGTATTCTCGGAGGAGAAGCTGACTTTCTCTCTGCATCTGATGGAGGAGAAC
TGGAACGCTGAGAAGAGGTCCCCCACCTTCCACCTGGGAGATGCAGCCCACCTCCAGGCA
GAAATCCACACTGGCAGCCACGTGCCACTGCGGTTGTTTGTGGACCACTGCGTGGCCACA
CCAACACCAGACCAGAACGCCTCCCCTTATCACACCATCGTGGACTTCCATGGCTGTCTT
GTCGATGGTCTCACTGATGCCTCTTCTGCATTCAAAGTTCCTCGACCCAGGCCAGATACA
CTCCAGTTCACAGTGGATGTCTTCCACTTTGCTAATGACTCCAGAAACATGATATACATC
ACCTGCCACCTGAAGGCCATCCCAGCTGAGCAGGAACCAGATGAACTCAACAAAGCCTGT
TCCTTCAGCAAGTCTTCCAACAGCTGGTTCCCAGTGGAAGGCCCAGCTGACATCTGTCAA
TGCTGTAGCAAGGGTGACTGTGGCACTCCAAGCCACTCCAGGAGGCAGCCCCATGTCGTG
AGCCAGTGGTCCAGGTCTACTTCTCGTAACCGCAGGCATGTGACAGAAGAAGCAGATATC
ACTGTGGGGCCACTGATCTTCCTGGACAGGAGTGCTGACTATGAAGTAGAGCAGTGGGCC
TTGCCGGCTGACACCTCCGTGCTGCTGCTGGGCATAGGCCTGGCCGTGGTGGCATCTCTG
ACTCTGACCGCTGTTATCCTGGTTCTCACCAGGAGGTGTCGCACTGCCTCCCACCCTGTG
TCTGTTTCCCAA
((bushbaby,(mouse_lemur,Coquerels_sifaka)),(tarsier,(((Bolivian_squirrel_monkey,capuchin),(Mas_night_monkey,marmoset)),(((((human,(chimpanzee,bonobo)),gorilla),orangutan),gibbon),(((((sooty_mangabey,drill),olive_baboon),((macaque,crab-eating_macaque),pig-tailed_macaque)),vervet),((red_colobus,Angola_colobus),(black_snub-nosed_monkey,golden_snub-nosed_monkey)))))));
