# Supplementary material for: Molecular evolution of mammalian genes with epistatic interactions in fertilization
Source: BMC Evol Biol. 2019 Jul 25;19:154. doi: 10.1186/s12862-019-1480-6 (PMC6659299; doi:10.1186/s12862-019-1480-6)
Supplement: Supplementary file 2 — Appendix S2. Input files for codon model analyses (alignments, Newick strings) in fasta format (ZIP 91 kb) [file 12862_2019_1480_MOESM2_ESM.zip › AdditionalFile2/6.Zp4_Glires.txt]

>pika
ATGCGGCTGCTTTGTTACATCTTGCTCTGTTTCCTAGTATCGCTGGCTATGAACAAACAGCCTGACCTTGAGGATCTTGG
CGTGCTCCACTGTGGACCCAGCGGCTTTCACTTCACTATGCATTTCGGGAGCCAGGAGGGATCTTTCGCATTAGTAGTCT
GGGACAAGGAAGGGCTACTGCGCACGCTGCAGAACGACTCTGACTGTGGCACCTGGCTAGGAGCAGGTCCCGACCACTCC
GTGGTGCTGGAAGTAAACTACAGTAGCTGCTATGCCACTAACTTGGGCTTCTACCATGTTATGCTGGTTGGAGTTGAACA
GGTGAACACAGTTGGACATGGCCTGCCTACAAAGAAGCAGCTGCTGAGGTGCCCTGTGGATCTTCCAGGCCTCGATGCTC
CAGGTGTGGGACTGTGCGACTCCATTGCTCTGCAGGACCGGTTACCATGCGCTGCTTCCCCTGTCTCCCAAAGAGACTGT
GAGGAACTGGGTTGCTGTTACAGCTCC---GAAGATGGAGATTCCTGTTACTATGGAAACACAGTGACCTCACACTGTAC
CCAGGAGGGCCACTTCTCAATTGCTGTGTCCCGAAATGTGTCCTCGCCTCCTCTGCGCTTGGATTCAGTGCACCTGGCCT
CAGGGAATGACAGCAGCTGTGATCCTGTGATAGCAACACCTGCGTTTGTCTTGTTCAGATTTCCATTTACTGCCTGTGGC
ACCACAAGCCAGATCACTGGAGGCCAAGCAACATACGAAAATGAGCTGCTTGCCACAAGGGATGTGAGAACTTGGAGCCG
TGGCTCCATCACCCGGGACAGCATCTTCAGGCTCCGGGTCAGTTGCAGCTACTCCATAAGCAGCAATGAACTTCCAGTAG
ATATGCAGGTGTTGACCCTTCCACCACCCCTTCCTGAGACCCAGTCTGGTCCCCTCACAGTGGTCCTTCAAATAGCCAAA
GATAAAGACTATGGCTCCTACTACATGGCTGGTGACTACCCAGTGGTGAAGCTACTTCGGGAGCCTATTTATGTGGATGT
TGCCATCCTTCACAGAACAGACCCCTACCTGGGGCTACATATACATCAGTGTTGGGCCACACCCAGGATCAACCCTGTGC
ATCAACCACAGTGGCCTGTACTGGTAAAGGGATGTCCCTACACTGGAGACAACTACCGGACCCAACTGATCCCAGTACAG
AAAGCCGTGGGTCTGTTCCCCTCTCATCACCAACGCTTCAGCATTTCCACCTTCAGCTTCGTGGACTCCACTGTGGCAAA
GGAAGCTCTAAAGGGACCGGTCTACCTGCACTGCAGTGTGTCTGTCTGCCAGCCTGTTGGGACACCAGCATGTATGGTAA
CTTGTCCTGTTGACAGCCGAAGA------AGCTCAGTCTATTTTGAAAACAGTACTGCTAGCATTTCTAGCCAAGGCCCC
ATGATTCTACTTCAAGCTACTACAGATGCTTCAGAAAAGCTCCGT------------GCTGCTGTACAGCCTGAAGTTCT
GTGGGTGGCAGGCCTTTCTGGGACCTTGGTCATCGGTGCCTTACTAGTGTCCTACTTGGCTATCAAGACACAGATA
>rabbit
ATGTGGCTGTTAGGGTACATCTTTCTCTGTTTCCCTGTATCATTTGCTCTGATCAAGCAACCTAAGCCTGAGGATCCTGG
TGTGCTCCACTGTAGACCATGGAACTTTAAGTTTACTATAAATTTTCAGAACCAGGAGGGGTCTTCCGTACTTGTAACCT
GGGACAACCAAGGGCGATTGCACAGGCTGCAGAATGACACTGACTGTGGCACCCGGGTAGGAGAGGGTCCAGGCCCCTCC
GTGGTACTGGAAGCAAACTACAGCAGCTGCTACGTCACTGAGTCGGAACCGTACTACGTCATGCTGGTCGGGGTTGAAGA
GGTGGACGCAGCTGGACAAAACCTGGTTACAAAGCAGCAGCTGCTTAAGTGTCCGATGCATCTC---------CCAGCTC
CAGATGCTGGACTGTGCGACTCTGTCCCAGTGCAGGACAGGCTGCCCTGTGCTACTGCACCCATCTCACAAGAAGACTGT
GAGGAACTAGGTTGCTGCCACAGCTCC---GAAGAGGTAAATGCCTGTTACTATGGAAACACAGTGACCTCACACTGTAC
CCAAGAGGGCCACTTCTCCATCGCCGTGTCCCGGAATGTGTCCTCGCCCCCACTGCACTTGGATTCTGTGCACCTGGTCT
TCGGGAATGACAGTGAATGCCAGCCTGTGGTAGCAACGCGTGCCTTTGTCCTGTTTCTGTTCCCATTTACTGCCTGTGGT
ACCACAAGACAGATCACTGGAGATAGAGCAATATATGAAAATGAGCTGCTTGCCACTAGGGAAGTGAGAACTTGGAGCCG
TGGTTCTATCACCCGTGACAGCATCTTCAGGCTCCGGGTCAGCTGCAGCTACTCCATAAGCAGCAGTGCTCTCCCAGTTG
ATATGCATGTGTTGACTCTTCCACCACCACTTCCGGAGACCCAGCCTGGGCCCCTCACTGTGGTACTTCAGATTGCTAAA
GATAAAGACTACCACTCTTACTACACCATGGATGACTACCCAGTGGTAAAGTTACTTCGGGATCCCATCTACGTGGATGT
TTCCATCCTTTACAGGACAGATCCATACCTAGGTCTACGCCTGCATCAGTGTTGGGCCACACCAAGGACGAACCCCTTGT
ATCAACCACAGTGGCCCATACTGGTGAAGGGATGCCCTTACACTGGAGACAACTATCAAACCCAGCTAATCCCAGTCCAG
GAAGCCTTCGATCTGTTCCCCTCTCACCACCAGCGCTTCAGCATTTCCACCTTCAGCTTTCTGGATTCCTCAGTGGCAAA
GGAGGCTCTAAAAGGACCGATATATCTGCACTGCAGTGTGTCAGTCTGCCAGCCTACTGGGACACAATCCTGTACGGTAA
CCTGTCCTATTGACAGTCGAAGAAGAAACTCGGACATCAATTTCCAGAACAGTACTGCTAACATTTCTAGCAAGGGACCC
ATGATTCTACTTCAAGCCACAGAGGATCCCTCAGAAAAGCTCCATAAACACTCAGGTGTTCCTGTGCATCCTGGAGCTCT
ATGGGTGGCAGGCCTTTCTGGGATCTTCATCATTGGAGCCTTGCTTGTATCCTATGTGGCAATCAGGACACGAAGA
>kangaroo_rat
ATGCAGTTGCTTTGGTTTATCTTGCTCTGTCTTGCATTGTCTCTTCCCATGAGCGGCCAGCATGTGCCAGAGGATTCTGT
GAGGCTCCACTGTGGCCCACGCAGTTTTAGGCTCACTATCAACCACAGCCACACAGCA---GAGAGTATGCTAACAGCTT
GGGACAAATACGGGATGGTGTACAGGCTGCAGAATGACTCTGACTGTGGCATCTGGGTGACGGAGGGCCCCAGTGGCTCC
ATGGTGCTGGAAGCTGCCTACAGCGGCTGCCTCGTCATTCCGTGGGGCTCCTCCTACACCCTGCTGGTGGAGGTGAAAGA
GGCAGCTTTGGATGGGCCCACACTGGCCAGAGAGAGGAAGGTGTTCCGGTGTCCCAGACCCATGTCAGTCCAACAGGCTC
TGGAGGCTCATGTGTGCAAGTCGGTGACCACCTCACACAGGCTGCCTTGTGGGCCCTCGCCCATCTCAAGAGAAAGCTGT
GAGGAGCTGGGCTGTTGCTACAGCTCCAGAGAGGAAGGGGGCTCCTGTTACTATGGAAACCAAGTGACCACACACTGTTC
CCAGGAGGGTGGTTTCTCCATCGCCGTGTCCAGGAACGTGGTGTCGCCTCCCCTGCGCTTGGATTCAGTGCACCTGATCC
TCAGGAATGAGAGTGGGTGTGGCCCTGTGGTGACCACGCCCAACTTTGTTTTCTTCCGGTTTCCCTTCACTTCCTGTGGG
ACCACAAGAAGGGTCGTTGGAGACCAGGCAGTGTATGAAAATGAGCTTGCAGCCACCAGGGAAGTGAGAGCATGGGGCCA
CGCATCCATCACCCGAGACAGCGACTTCAGACTCCGAGTCAGCTGTAGCTACTCTGTGAACAGCGACAAACTCCCAGTTC
ACATCCGGGTGTTCACGGTCTCACCACCGCCTCCTAAGACCCGGCCCGGACCCCTCACGATGGAGCTCAGGATTGCCAAG
GATAAAAGCTATGGCTCGTACTATTCCATGCGTGACTACCCCGTGGTGAAGTCGCTTCGGGATCCCATTTATGTGGAGGT
GTCCATCCTTCACAGGACGGACCCCCAGCTGGGGCTGATCCTACAGCAGTGCTGGGCCACGCCCAGCCCCAATCCCCGGC
ACAGGCGGCAGTGGCCCATCCTGGTGAAAGGATGCCCCTATGCTGGAGACAACTATCAGACACAGCAGATCCCCGTCCAG
GGGGCCACGCGC---TTCCCCTCCCACCACCGGCGCTTCAGCATCTCTACCTTCAGCTTCATGAACTCTACCCAGGCGGG
AAAGGCCCTGGGGGGTCAGGTGTACCTGCACTGCAGCACAACCGTCTGCCAGCCTGCAGGGGCCCCGTCCTGTGTGGTAT
CCTGCCCTGTGTCCAGCCGAAGAGGAAAATCTGGCCTCTATTTTGAGAACAGTACTGCCAGCATTTCTAGCAATGGCCCC
ATGATTCTACTCCAGTCTGCTGTGGACCCGCCAGAAGAGCTGAATAAATACCCCAGCACGCCTGCAGATTCCCCGGCTCT
GTGGGTGGCAGGAATTTCTGGCTCCCTGATCATGGGGGCCTTGTGCGTGTCCTTCCTGGCTCTCAGAAAACAGACA
>Ryukyu_mouse
CTGTGGCTTCTGCCAAGCATCTTACTGTGTTTCCCATTCTGTCCTCCCTTGAGTGGCCAGCATGTGACTGAGTTGCCAGG
TGTGCTCCACTGCGGGTTACAGAGCTTCCAGTTTATTGTGAACCTCAGCCTGGAGGCAGAGAGTCCCGTGCTAACAGCTT
GGGATAGCCAAGGGCTGCCCCACAGGCTTAAGAATGACTCTGACTGTGGTACATGGGTGATGGACAGAACTGATGGATTT
TTGGTATTGGAAGCCACCTACAAT---------GTCACTCTAGAAGGCTCCCATTATGTCATGATGGTCGGTGTGCAAGA
GGTAGATGTAGCTGGAAATATGACAGGAACAAGAGAGAGACTGCTTAAGTGCCCTTTGGATCTTAAGTCTCGAGATGCAC
CAAGTGCTGAAGTGTGCAGT---------------------------TGTGCTCCCTCGCCCATCTCCAGAGGAGACTGT
GAAGAGGTGGTCTGCTGCTACAGCTCTGAGGAAAAGGAAGGTTCCTGTTACTATGGAAACACAGTGACCTCCCGTTGTAC
CAGGGAGGGCTGCTTTTCCATTGCTGTGTTCAGGAATGCAACCTCGCCACCCCTGCACTTGGATTCCCTATCCTTGCTCT
TCAGGAACAGCAGTGGGTGTGATCCTGTGATGATGACATCCACCTTTGTCCTGTTCCAATTTCCATTTACTTCCTGTGGG
AACACACGGCAGGTTACTGGAGACCAGGCCGTGTACAAAAATGAGCTAGTGGCCATTTGGGATGTGCAAGCTTGGGGCAG
AAGCTCTATTACCCGAGACAGCAACTTCAGTCTCCGAGTCAGCTGTACTTACTCTGCTCTCAGCAACACATCCCCAATTA
ACATGCAAGTGCTGGCTCTCCCACCACCCCTTTCTAAGACTGAGGCTGGGCCCCTCTCTCTGGAATTTCAGATTGCCAAG
GATAAAAGCTATGGTTCTTACTATGGTTCTGATGCCTACCTACTGGTAAAATTCCTCAAAGATCCTTTTTATGTGGAGGT
CTCCATCATTCACAGAACAGGCCCCTCATTGGGTCTGCTGCTAGAGCAATGTTGGGCCACACCTGGCTCTAATCCTTTTC
ATCAACCACAATGGCCAATCCTGGTGAAGGGATGCCCATATGCTGGAGACAACTATCGGACCAAAAGGATCCCTGTCCAG
AAAGCATCAAGTCCCTTTCTGTCTCATCACCAGCACTTCAGCATAGCTACCTTCAGCTTCATAAGTGCTGTAATGGAGAA
GCAGGTTTTAAGTGGACAGGTATACCTGCACTGCAGTGCATCAGTCTGCCAGCCTGCTGGGATGCCATCCTGTGCGATAG
TCTGTCCTGCTTCCAGGAGTGAGTACCTAAGCTGTCTACATTTCAGCTCTCGTACC---AGCATATCTAGCAAAGGTCCC
GTGATCCTCCTCCAAGCCTCTAAGGACTCTGAAGACATGCTTCCTAGACACTCGAGCACCCCTGTGGATTCTACTGCTCT
GTGGGTAATGGGGCTTTCTGCAACCGTGATCATTGGAGTCTTGGTAGTATCCTACTTGGCCATCAGAAAATGGATA
>shrew_mouse
CTGTGGCTTCTGCCAAGCATCTTTCTGTGTTTCCCGTTCTGTCCTCCCTTGAGTGGCCAGCATGTGACTGAGTTGCCAGG
TGTGCTCCACTGTAGGTTACAGAGCTTCCAGTTTACTGTGAACCTCAGCCTGGAGGCAGAGAGTCCTGTGCTAACAGCTT
GGGATAGCCAAGGGCTGCCACACAGGCTTAAGAATGACTCTGACTGTGGTACGTGGGTGATGGACAGTCCTGATGGATTT
TTGGTATTGGAAGCCACCTACAGTGGCTGCTATGTCACTCTGGAGGGCTCCCATTATGTCATGAGGGTCGGCGTGCAAGA
GGTAGATGTAGCCGGCAATATAACGGGAAGGAGAGAGAGACTGCTCAAGTGCCCTGTGGATCTTAAGTCCACAGATGCAT
CAAATGCTGAAGTGTGCAGTCCTGTGCCAGTAAAGGAAAGGCTGCCCTGTGCTCCCTCGCCCATCTCCAGAGGAGATTGT
GAAGAGGCAGGCTGCTGCTACAGCTCCGAGGAAGAGGCAGGTTCCTGTTACTATGGAAACACAGTGACCTCCCGTTGCAC
CAGGGAGGGCCGCTTTTCCATTGCTGTGTCCAGGAATGCAACCTCGCCACCCCTGCACTTGGATTCCCTACGCTTGGTCT
TCAGGGACAACAGTGCGTGTGATCCTGTGATGACAACAGCCACCTTTGTCCTGTTCCAATTTCCATTTACTTCCTGTGGG
ACCACACGACGGATCACTGGAGACAAGGCCGTGTATGAAAATGAACTAGTGGCCATTCGGGATGTGCAAGCTTGGGGCAG
AAGCTCTATTACCCGAGACAGCAACTTCAGGCTCCGAGTCAGCTGCATTTACTCTGCTCTCAGCAACACATCCCCAGTTA
ACATGCAAGTGCTGGCTCTCCCACCACCCCTTCCTAAGACCCAGCCTGGGCCCCTCTCTCTGAAACTTCAGATTGCCAAG
GATAAAAGCTATGGTTCTTACTATGGTTCTGATGCCTACCCACTGGTAAAATTCCTCCAGGATCCTATTTATGTGGAGGT
CTCCATCATTCACAGGACAGACCCCTCATTGGGTCTGCTGCTAGAGCAATGTTGGGCCACACCTGGCTCTAATCCTTTTC
ATCAACCACAGTGGCCAATCCTGGTGAAGGGATGCCCATATGCTGGAGACAACTATCAGACCAAAAGGATCCCTGTCCAG
AAAGCATCAAGTCCCTTTCCATCTCATCACCAGCGCTTCAGCATCGCTACCTTCAGCTTCATGAGTGCTGCAAGGGAGAA
GCAGGTTTTAAGTGGACAGGTATACCTGCACTGCAGTGCATCAGTCTGCCAGCCTGCTGGAATGCCTTCCTGTGTGATAG
TCTGTCCTGCTTCCAGGAGAAGAAGAAAATCTGAGCTTTATTTTGAGAACACAACC---AGCATATCTAGCAAAGGCCCT
GTGATCCTTCTCCAAGCCACTAAGGACTCCGCAGACGTGCTTCCTAGACACTCAAGCGCCCCTGTGGATTCTCCTGCTCT
GTGGGTAATGGGGCTTTCTGCAACCATGATCATTGGAGTCTTGGTAGTATCCTACTTGGCCATCAGAAAATGGAGA
>rat
CTGTGGCTTCTACCAAGCATCTTACTGTGTTTCCCATTCTGTCTTCCTTTGAGTGGCCAGCATGTTACCGAGTTGCCAGG
TGTGCTCCACTGTGGGTTACAGAGCTTCCAGTTTGCTGTGAACCTCAGCCTGGAGGCAGAGAGTCCTGTGCTAACAACTT
GGGATAGCCAAGGGCTGCCACACAGGCTTAAGAATGACTCTGACTGTGGTACATGGGTGATGGACAGTCCTGATGGCTTT
CTGGTCTTGGAAGCCAGCTACAGTGGCTGCTATGTCACTCTGGAGGGATCCCACTACATCATGACCGTTGGTGTGCAAGA
GGCAGATGTAGCTGGACATGTAGCAGGAACAAGACAAAGACTGCTTACGTGCCCTTTGGCTCTTAAAGCCCCAGATACAC
CAAGTGCTAAAGTGTGCAGTCCTGTGCCAGTAAAGGAAAGGCTGCCCTGTGCTTCCTCGACCATCTCCAGAGGAGACTGT
GAAGAGTTGGGGTGCTGCTACAGCTCTGAGGAAGGGGCAGACTCCTGTTACTATGGAAACACAGTGACCTCCCATTGCAC
CAAGGAGGGCCACTTTTCCATTGCTGTGTCCAGGGACGTGACCTCGCCCCCTCTGCGCTTGGATTCACTTCGCTTAGGCT
TCAGGAACACCACAGGGTGTGATCCTGTGATGAAAACATCCACCTTTGTCCTGTTCCAATTTCCACTTACTTCCTGTGGG
ACTACACAGCGGATCACTGGAGACCAGGCCATGTATGAAAATGAGCTAGTGGCCATTCGGGATGTACAAGCATGGGGCAG
AAGCTCTATTACTAGAGACAGCAACTTCAGGCTCCGAGTCAGCTGCACGTACTCCATTCACAGCATCATGTCCCCAGTTA
ACATGCAAGTGTGGACTCTCCCACCACCCCTTCCTAAGACCCAGCCCGGACCCCTCTCTCTGGAACTTCAGATTGCCCAG
GATAAAAACTACAGCTCTTACTACGGTACTGATGCCTACCCACTGGTAAAATTCCTCCAGGATCCCATTTACGTGGAGGT
CTCCATCCTTCATAGAACAGACCCCTCGTTGAGCCTGCTGCTAGAGCAATGTTGGGCTACACCTGGCTCTAATCCTTTTC
ATCAACCACAATGGCCAATCCTAGTGAAGGGATGCCCATATGCTGGAGACAATTATCAGACCAAAAGGATCCCGGTTCAG
AAAGCATCAGATGTCTTTCCATCTCATCATCAGCGCTTCAGTATCTCTACCTTCAGCTTCATGAGTGCTGGAAGGGAGAA
GCAGGTTTTGGGTGGACAGGTATACCTGCACTGCAGTGCATCGGTCTGCCAGCCTGCTGGGATGCCATCCTGCACGGTTA
TCTGTCCTGCTTCCAGGAGAAGAAGAAAATCTGAGCTTTATTTTGATAACTCCACC---AGCATATCTAGCAAAGGTCCC
GTGATCCTCCTCCAAGCCACTAAGGACCCTGCAGTCATGCTTCATAAACACTCAGGCACCCATGCAGATTCTCCCACTCT
GTGGGTAATGGGACTTTCTGCAAGCATGGTCACTGGAGTCTTGGTAGTATCCTACTTGGCCACCAGGAAACAGAGA
>deer_mouse
CTGTGGCTTCTGCCTGGCATCTTACTATGTTTCCCGTTTTGTCCTCCTTTGAGTGGGCAGCATGTGACCGAGATGCCAGG
TGTGCTCCACTGTGGGCTACAGAACTTTCAGTTTACCATGAACCTCAGCCTGGAGGCACAGAGTCCTGAGTTAACAGCTT
GGGATAGCCAAGGGCTGCCACACAGGCTAAAGAATGACTCCGACTGTGGTACGTGGGTGATGGACAGTCCTGGTGGCCCC
CTGGTGTTGGAGGCTACCTACAATGGCTGCTACGTCACTCTAAGGGGCTCCTATTATGTCATGGTAGTTGGAGTGCAAGG
GGTGGATGTAGCTGGCCATATGGCAGGGCCAATGAAGAGACTGCTTAAGTGCCCTTTGGATCTTCGAGCCCCAGATACTC
GGAACACTGAAGTGTGCAAGCCTGTGCCAGTGAAGGAAAGGCTGCCCTGTGCTCCCTCACCCATCTCTCAAGGAGACTGT
GATGAGCTGGGCTGCTGCTACAGCTCTGAGGAAGAGGCGGGCTCCTGTTACTATGGAAACACAGTGACCTCCCAGTGCTC
CAGAGGGGGCCGCTTCTCCATTGCTGTGTCCAGGAATGTGACCTCGCCACCCCTGCGCTTGGATTCACTACACTTGGTCT
TCAGGAGTGACAGTGGATGTGATCCTGTGATGGCAACGCCCACCTTTGTCCTGTTCCACTTTCCATTTACTTCCTGTGGG
ACCATAAGGCAGATCACTGGAGACCAGGTCGTGTATGAAAACGAGCTAGTGGCGACTCAGGATGTGAGAGCCTGGGACAG
TGGCTCTATTACCCGAGACAGCATCTTCAGGCTCCGAGTCAGCTGCAGCTACTCCATTCTTAGTAGCACATCCCCAATTA
ATATGCAAGTGCTGAGTCTCCCACCACCTCTTCCTAAGATGCAGCCTGGACCTCTCAATCTGGAACTTCAGATTGCCAAG
GATAAAACCTATGGCTCTTACTATGGGGCTAATGACTACCCACTGGTGAAATTACTCCAGGATCCTATCTATGTTGAAGT
CTCCATCCTTCACAGAACAGACCCCTCTTTGGGGCTACTGCTAGAGCAGTGTTGGGCCACACCTGGCCCTAAGCCTTTTC
ATCAACCACAGTGGCCAATCCTGGTGAAGGGATGCCCATATGCTGGAGACAACTATCAGACCAAAAGGATCGCTGTCCAG
AAAGCATCAAGGCCCTTTCCTTCTCATCACCAACGCTTCAGCATCTCCACCTTCAGCTTCACCAATGCTGTAAGGGAGAA
GCAGGTTTTTGGTGGACAGGTATATCTGCACTGCAGTGCACTGGTCTGCCAGCCTGCTGGGACACCATCCTGCATGGGAA
TCTGTCCTGCTTCAAGGAGAAGAAGAAAATCTGAGCTTCATTTTGAAAACAACACTGCCAGCATCTCTAGCAAGGGCCCT
GTGATCCTTCTCCAATCCACTAAGGACCCTGCAGACATGCTTCATAGATACTCAATTACAGTCTTGCATGCTTGTAATCT
CTGG------------------------------------------------------------------------
>Chinese_hamster
TTGTGGCTCCTTCCAGGCATTTTCCTGTGTTTCCCATTCTGTCCTCCTTTGAGTGGGCAGCATGTGACTGAGCTTCCAGG
TATGCTCCACTGTGGGCTAAGGAGCTTCCAGTTTACTGTGAACCTCAGTCTGGAGGCAGGGAGTCCTATGCTAACAACTT
GGGATAGCCAAGGGCTGCCACACAGGCTAAAGAATGACTCCGACTGTGGTACGTGGGTGATGGACAGTCCTGATGGCTCT
TTGGTGTTAGAAGCTACCTACAATGGCTGCTATGTCACTATGAGCGGCTCCCACTATGCCATGGAAGTTGGAGTGCAGGA
GGTGAATGTAACTGGACATATGGCAGGGTCAAGGAAGAGACTGCTTAAATGTCCTTTGGATCTTCAAGCCCAAAACACTC
TGAATACTGAAGTGTGCAATCCTGTGCCAGTAAAAGAAAGGCTTCCCTGTGCTCCCTTGCCCGTCTCTCGAGGAGACTGT
GACAAGCTGGGTTGCTGCTACATCTCTGAGGAAGAAGTGGGCTACTGTTACTATGGAAACACAGTGACCTCCCAGTGTAC
CAGAGAGGGTCGCTTCTCCATTGCTGTGTCCAGGAATGTGACCTCACCACCCCTGAACTTGGATTCACTGCACTTGATCA
TCAGGAGTGACAGTGGATGTGACCCTATAATGGCAACGCCCACCTTTGCCTTGTTCCAATTTCCATTTACTTCCTGTGGG
ACCACAAGGCGGGTCATTGGAGACCAGGTCGTGTATGAAAATGAGCTATTGGCCACTCAGGAAGTGAGAACTTGGGGTAG
TGGCTCTATTACCCGAGACAGCATCTTCAGGCTCCAAGTCAGCTGCAGTTACTCTGTTTTCAGCAACACATCCCCAATTA
ACATGCAAGTGCTGACTCTCCCACCACCCCTTCCTAAGACCCAGACTGGGCCCCTCTCTCTGGAGCTTCAGATTGCCAAG
GATAAAACCTATGGCTCTTACCATGGTGCTGAAGACTACCCACTGGTGAAATTTCTCCAGGATCCTATTTATGTTGAGGT
CTCCATCCTTCACAGAACAGACCCCTCTTTGGAGCTACTGCTAGAGCAGTGCTGGGCCACACCTGGCCCTAACCCTTTTA
ATCAACCACAATGGCCAATCCTGGTAAAGGGATGCCCATATGCTGGAGACAACTATCAGACTAGAAGGATCGATGTCCAG
AAAGCATCAAGCCCCTTTCCTTCTCATCACCAACGTTTCAGCATCTCCACCTTCAGCTTCACAAATGCTGTAAGGGAGGA
GCAGGCTTTTGGCGGACAGGTATACCTGCACTGCAGTGCATTGGTCTGCCAGCCTGCTGGGACACCATCCTGCATGGCAA
TCTGTCCTGCTTCCAGGAGAAGAAGAAAATCTGAGCTTTATTTTAAAAACAACACTGCCAGCATATCTAGCAAGGGCCCT
GTGATCTTCCTCCAAGCCATCAAGGACCCTAAAGACAAGCTTCATAGATACTCAAGCATCTCCACGGATTCCCCTGCTCT
GTGGGTTGTAGGACTTTCTGCAATCACAATCATTGGCGTCTTGTTAGTATTCTACTTGGCCATCAGAATACTAAGA
>golden_hamster
CTGTGGCTCCTTCCAGGCATCTTCCTGTGTTTCCCATTCTGTCCTCCTTTGAGTGGGCAGCATGTGACTGAGCTGCCAGG
TGTGCTCCACTGTGGGCTAGGGAGCTTCCAGTTTACTGTGAACCTCAGCCTGGAGGCAGAGAGTCCTGTGTTAACAGCTT
GGGATAGCCGAGGGCTGCCACACAGGCTAAAGAATGACTCTGACTGTGGTACGTGGGTGATGGACAGTCCTGGTGACTCT
CTGGTGTTAGAAGCTACCTACAATGGCTGCTATGTCACTATGAGCAGCTCCCACTATGTCATGGAAGTTGGAGTGCAAGA
CGTGAATGTAACTGAACATATGCCAGGGGCAAGGAAGAGACTGCTTAAATGCCCTTTGGATCGTCAAGGCCCAAACACTC
TGAGTACTGAAGTGTGCAATCCTGTGCCAGTAAAAGAAAGGCTTCTCTGTGCTCCCTTGCCCATCTCTCAAGGAGACTGT
GACAAGCTGGGTTGCTGCTACATCGCTGAGGAAGAGGTGGGCTACTGTTACTATGGAAACACAGTGACCTCCCAGTGTAG
CAGAGAGGGCAGCTTCTCCATTGCTGTGTCCAGGAATGTGACCTCACCACCTCTGAACTTGGATTCACTACACTTGGTTG
TCAGGAGTGACAGTGGATGTGACCCTGTGATGGCAACACCCACCTTTGCCCTGTTCCAATTTCCATTTACTTCCTGTGGG
ACCACAAGGCGGGTCATTGGAGACCAGGTCGTGTATGAAAATGAACTATTGGCCACTCAGGATGTGAGAACTTGGGGCAA
TGGCTCTATTACCCGAGATAGCATCTTCAGGCTCCGAGTCAGCTGCAGCTACTCTGTTCTCAGCAACACATCCCCAATTA
ACATGCAAGTGCTGACTCTCCCACCACCCCTTCCTAAGACCCAGCCTGGGTCCCTCTCTCTCGAGCTTCAGATTGCCAAG
GATGAAACCTATGGCTCTTACTATGGTGCTGAAGACTACCCATTGGTGAAATTTCTCCAGGATCCTATTTATGTTGAGGT
CTCCATCCTTCACAGAACAGACCCCTCCTTGGAGTTACTGCTAGAGCAATGCTGGGCCACATCTGGCCCTAACCCTTTTC
TTCAACCACAATGGCCAATCCTAGTGAAGGGATGCCCATATGCTGGAGACAACTATCAGACCAGAAGGATCAATGTCCAG
AAAGCATCAAGGCCCTTTCCTTCTCATCACCAACGCTTCAGCATCTCTACCTTCAGCTTCACAAATGCTATCAGGAAGGG
GCAGAGTTTTGCTGGACAGGTATACCTGCACTGCAGTGCATTGGTCTGCCAGCCTGCTGGGACACCATCCTGCAAGGCAA
TCTGTCCTGCTTCCAGGAGAAGAAGAAAATCTGAGCTTTATTTTAAAAACAACACTGCCAGGATATCCAGCAAGGGCCCT
GTGATCCTCCTGCAAGCTACCAAGGACCCTGCAGACATGCTTCATAGATATTCAAGCACCCCCATGAATTCCCCTGCTCT
GTGGGTTGTAGGACTTTCGGCAATCACGATCATTTCCATCTTGTTAGTATTCTACCTGGCCATCAGAAAAGCAAGA
>prairie_vole
CCGTGGCTTCTGCCAGGCATCTTACTGTGTTTCCCATTCTGTCCTCCTTTGAGTGGGCAGCATGTGACTGAGTTGCCAGG
TGTGCTCCACTGTGGGCTACAGAGCTTCCAGTTTACTGTGAACCTCAGCCTGGAGGGAGAGAATCCTGGGTTAACAGCTT
GGGATAGCAAAGGACTGCCGCACAGGCTGAAGAATGATTCTGACTGTGGTACGTGGGTGACAGACAGTCCGAATGGTTCT
CTGGTGTTGGAAGCTACCTACAATGGCTGCTATGTCACTCTGAGAGGCTCCCACTATGTCATGGAACTTGAAATGCAAGG
GGTCGATGTAGCTGGACAGATGGCAGGGGCAAGGAAGAGACTGCTTCAGTGCCCTTTGGATCTTCGAGCCCCAGAGACTC
GGAATCCTGAAGTGTGCAGTCCTGTGCCAATAAAGGAAAGGCTGCCTTGCGCTCCCTCGCCCATCTCTCGAGGAGACTGT
GACCAGCTGAGCTGCTGCTACAGCTCTGAGGGAGAGGTGGGCTCCTGTTACTATGGAAACACAGTGACCTCCCAGTGCAC
CAGAGAGGGCCACTTCTCCATTGCTGTGTCCAGCAATGTGACCTCACCACCCCTGCGCTTGGATTCCCTACACTTGGCCT
TCAGGAGTGACAGTGGATGTGATCCGGTGATGGCAACATCCACCTTTGTCCTGTTCCAATTTCCGTTTACTTCCTGTGGG
ACCACAAGGCGGGTCAGTGGAGACCAGGTCGTGTATGAAAATGAGCTAGTGGCCAATCAGGATGTGAAAGCCTGGGGCAG
TGGCTCTATTACCCGAGACAGCATCTTCAGGCTCCGAGTCAGCTGCAGCTACTCTGTTCTCAGCAACACATCCCCAATTA
ACATGCAAGTGCTGACTCTCCCACCACCCCTTCCTAAGACCCAGCCCGGGCCCCTCTCTCTGGAACTTCAGATTGCCAAG
GATAAAAGCTATAGCTCTTACCATGGTGTTGATGACTACCCGCTGGTGAAATTTCTCCAGGATCCTATTTATGTTGAGGT
CTCCATCCTTCACAGAACAGACCCCTCCTTGGGGTTACTGTTAGAGCAGTGCTGGGCCACACCTGGCCCTAAACCTTCTC
AGCAACCACAATGGCCCATCCTGGTGAATGGATGCCCATATGCTGGGGACAACTATCAGACCGAAAGGATCACTGTTCAG
AAGGCATCAACCCCCTTCCCTTTCCATCACCAACGCTTCAGCATCGCCACCTTCAGCTTCATGAACACTGTAAGGGAGGA
ACACACTCTTGGTGGCCAGGTATACCTGCACTGTAGTGCATTGGTCTGCCAGCCTGCTGGGACACCATCCTGCAGGGTCC
TCTGTCCTGCTTCCAGAAGAAGAAGAAAATCTGAATTTTATTTTGAAAACAGCACTGGCAGCATATCTAGCAAGGGCCCT
GTGATCCTCCTCCAAGCCACCAGGGACCCTGCGGATGTGCTCCGCAGATACTCAGGTAGCCCCGTGGACTCCCCTGCTCT
GTGGATGGTAGGACTTTCTGTCGTCACGATCATTGGAGTCTTATTGGTCTTCTACTTGGCCATCAGAAAACTGAGA
>blind_mole_rat
CTGTGGCTTCTGCCCGGCATCCTGCTGTGCTTCTCCTTCTCTCCTCCTCCAAGTAGCCAGAATGTGACGGAGGTGCCAGG
CACGCTCCTCTGTGGGCACAGGAGTTTCCAGTTCACAGTGAACCTGAGCCAGGAGGCAGAGGCTCCTGTGCTAATAGCCT
GGGATAACCAAAGCCTGCCACACAGGCTACAGAATGACACTGGCTGTGGCACCTGGTTGACGGACGGCCCTGGCAGCACC
GTGGTGTTGGAAGCTACCTACAACAGCTGCTATGCCACTCAGTGGGGCTTCTACTACATCATGGTGGTCGGAGTGGAAGG
GGAGGATGTGGCTGGGCCTGCGGTGGGGACGAAGAAGAGACTGCTCAAGTGTCCTGTGGATCTT------CCAGGTACTC
AGCATGCTGACCTGTGTGACTCGGTGCCACCGAGGGACAGGCTGTCATGTGCCCCCTCTCCCATCTCACAAGGAGACTGT
GAGGACCTTGGCTGCTGCTACAACTTGGAAGGG---ATGGGATCCTGTTACTATGGAAACACAGTGACCTCTCATTGCAC
CAGAGAAGGCCACTTCTCCATCGCTGTATCGAGGAACGTGACCTCCCCACCTCTGCGCTTGGAGTCACTGCGCTTGGTCT
TTGGGAATGACAGTGGGTGTGATCCTGTGATGGTGACGCCCACCTCTGTCCTGTTCCAATTCCCGTTTTCTTCCTGTGGG
ACCACAAGGCGGATCACTGGAGACCAGGCAGTGTATGAGAACGAGCTGGTAGCCATGAGAGAGATGCGAACATGGGGCCG
TGGCTCTATAACCCGTGACAGCACCTTCAGGCTCCAAGTCCGCTGCAGCTACTCTGTGCTCAGCAACACATCCCCAGTGA
ACATGCAAGTTCTGACTCTCCCTCCACCAGTTCCTAAGCCCCAGCCTGGACCCCTGTCTCTGGAACTTCACATTGCCAAG
GATGAAAACTACAGCTCTTACTATGCTGCTGGTGACTACCCACTGGTGAAGATACTGCGGGACCCCATTTATGTGGAGGT
CTCCGTCCTCCGCAGAACAGACCCTGCCCTAGGGCTGCTGCTACAGCAGTGTTGGGCCACACCCAGCCCCAATCCCCTCC
ATCAACCACAATGGCCCATCCTGGTGAAGGGATGCCCATTTGCTGGTGATAACTACCAAACCCAACAGATCCCTGTACAG
AAGGCCTCCAGCCGGTTTCCGTCTCATCACCAGCGCCTCAAAATCTCCACCTTTGGCTTCATGGACCTCACAAGAGCGGA
GCAGACTCTCAGTGGACAGGTATATCTGCACTGCAGCGCATCTGTCTGCCAGCTGGATGGGACCCCTTTCTGCACAGTAA
CCTGTCCTGCC------AGACGAAGAAAACCTGAGCTGCATTTTGAGAACGGTACCACCAGTGTTTCTAGCAAGGGCCCC
ATGATCCTCCTCCAAGCCACTAAGGACCCATCAGACGTATTTCGTAATGACTCAGGTCCTCCAATGGGCTCTCCTGCTCT
GTGGGTGGCAGGACTTTCTGGCACCATGATCGTTGGAGGCTTATTTATATCCTTCGTGGCTCTCAGGAAATGGAGA
>naked_mole_rat
ATGTGGCTCGTGCAGTGCATCTTGCTCTGTTTCTCCCTGTCATTTGTCCTGAGTGGTCAGCATATGCTGAGCGAGCCCGG
TGTGCTCCATTGTGGGAAGCAGAGTTTCGAGTTCACTGTCAACCTTCTCAGCCGAGACGGAATGCTGGTGTTCATAGCTT
GGGACCACCAAGGGCTTCCACACAGGCTGCTGAACAACTCTGAGTGTGGCATGTGGGTGAGGGAGGACCCTGGTGGCTCA
GTGATATTGGAAGCCAACTATAGGGGCTGCTATGTCAAGGAGTGGGGCTTTCACTACATCCTGTCGATTGGGGTGGAAGA
GGCAGATGCAGCTGGACACACAGTGCTCACGAAGAGG---CTACTCAAGTGTCCCATGACTCTTCCAGCTCAAGATGCTC
CAGGTGCTGACCTGTGTAATTCCATGCCTGTGGAGGACAGATTACTGTGTGTGTCTCCTCCAACTTCTCAAGGAGACTGT
GAAGAGCTGGGCTGCTGCTTCAGCCCTGCAGGAGAAGCCAGTTCCTGTTACTATGGAAACACAGTGACCTCACATTGT--
-AGAGAGGGCCACTTCTCCATTGCTGTGTCCCGGGAAGTAGCCTCTCCCCCACTGCACTTGGATTCTGTGCGCCTGGTCC
TTGGGAATGACAGCGGGTGTGAGCCCGTGATGGTAACCAGTGCCTTCGTCCTCTTCCGGTTTCCATTTACTTCCTGTGGG
ACCACAAGCTGGGTCACTGGAGACAAGACAGTGTATGAAAATGAGTTAATTGCCAAAAGAGATGTGAGAACTTGGGGTCA
TGGCTCTATCACTCGTGACAGCATCTTCAGGCTTCGAGTCAGCTGCAGCTATTCGTTAAACAGTAACACACTCCCAGTTC
ATGTCCAGGTGTTAACCATTTCACCACCCCTCCCCAAGACCCAGCCTGGACCCCTCACTCTAGAACTTCAGATAGCCAAA
GATAAGAACTATGGCTCCTACTATGTGGCTAGTGACTACCCAGTGGTGAAGTTCCTTCGGGATCCAATCTATGTGGAGGT
CTCCATCCTTCACAGGACAGACCCCAACCTGGGGCTTTTCCTACAGCAGTGCTGGGCTACAACTAGCCCCAACCCCCTGC
ACCATCCACAATGGCCCATTCTGGTAAAAGGCTGCCCCTACACTGGAGACAACTACCAGACTCAGAAGATCCCTGTGGAG
AGATCGCTGCCA---TTTCCCTCGCACCACCAGCGCTTCAGTTTCTCTACCTTCAGTTTTGTGGACTCTGCAAGGGCAAA
GCAGGCTCTGAGTGGACAGGTGTTTCTGCACTGCAGTGCATCTGTGTGCCAGCCTGCAGGGATGCCATCCTGCATGGTCA
CCTGTCCTCCTGCCAACCGAAGAAGAAAATCTGACCTGTATTTTCAAAACAGTACTGCAAGCATTTCTAGTAAAGTCCCC
GTGATTCTACTCCAAGCTGTTAAGGATCCTTCAGAAAAACCCCGTAAATCTACAGGTGCTCCTGTGGATCCCCAGGCTCT
GTGGGTGGCAGGACTTGCTGGCACCTTCATCATTGGAGCCTTGTTAGTATCCTATTTAGCTATCAGGAGACAGAAG
>Damara_mole_rat
ATGTGGCTCATGCAGCGCATCTTGCTCTGTTTCTCCCTGACATTTGCCCTGAGTAGTTACCATACGCTGGGGGAGCCCGG
AGTGCTCCATTGTGGGAAGCAGAGTTTCCAGTTCATCACCAACCATCTCCACCAGGACGGAAAGATGGTGTTCATCGTTT
GGGACCACCAAGGGCTGCCACACAGGCTG---AACAACTCTGAGTGTGGCATGTGGGTGACGGAGGACCCTGGGGGCTCG
GTGATATTGGAAGCCAACTACAGTGGCTGCTATGTCAAGGAGTGGGGCTTTCACTATGTCCTGCTGATCGGGGTGGAGGA
GGCAGACGCAGCTGGACACACGGTGCTCATGAAGAAGAGGCTACTCAAGTGTCCTGCGAATCTTCCAGCTCAAGATGCTC
CGGGTGCTGACCTGTGCAGTTCCATGCCTGTGGAGGACAGATTACCATGCATGCCTTCTCCAGCTTCTCAAGGAGACTGT
GAAGGGTTGGGCTGCTGCTTCAGCCCTGTGGGAGAAGCCGCTTCCTGTTACTACGGAAACACAGTGACCTCACATTGTAC
CCAGGATGGCCACTTCTCCATCGCTGTATCCCGGGATGCAGCCTCTCCCCCACTGCACTTGGAATCTGTGCGCCTGGTCT
TTGGGAATGACAGTGGGTGTGAGCCCGTGATGGTAACCCGTACCTTTGTCCTGTTCCGGTTTCCATTTACTTCCTGTGGG
ACCACAAGCTGGGTCACGGGAGACCAGACAGTGTATGAAAATGAGTTAATTGCCAAAAGGGATGTGAGAACTGGGGATCA
TGGCTCTATCACTCGTGACAACATCTTCAGGCTTCAAGTCAGCTGCAGCTATTCATTAAACAGTAACACAGTCCCAGTTC
ATGTCCAGGTGTTGACCCTTTCACCACCACTTCCCAAGACCCAGCCTGGACCCCTTGCTCTAGAACTTCAGATTGCCAAA
GATGAAAACTATGGCTCCTACTATGCAGCTGCTGACTACCCAGTAGTGAAGTTCCTTCGGGATCCGGTCTATGTGGATGT
CTCTATCCTTCACAGGACAGACCCTAATCTGGGGCTCCTCCTGCAGCAGTGCTGGGCTACAACCAGCCCCAGCCCGCTGC
ACCAGCCACAGTGGCCCATTCTGGTGGAAGGCTGCCCCTACACTGGAGACAATTACCAGACTCAGAGGATCGCTGTTGAG
AGGTCCCTGCCA---TTTCCCTCATACCACCAGCGCTTCAGTTTCTCTACCTTCGGCTTTGTGGACTCCTCAAGGGCAAA
GCAGGCTCTGAGTGGACAGGTGTTTCTGCACTGCAGTGCATCTGTCTGCCAGCCTGCAGGGATGCTATCCTGCACGGTCA
CCTGTCCTCCTGCCAACCGAAAAAGAAAATCTGGCCTGTATTTTCAGAATAGTACTGCCAGCATTTCTAGCAAGGGCCCC
ATGATTCTACTCCAGGATACTGAAGACCCTTCAGAAAAAACCCATAAAACTACAGGTGGTCCCGTGGATCCCCAAGCTCT
GTGGGTGGCAGGATTTGCAGGCACCTTCATCATTGGAGTCTTGTTAGTATCCTACTTGGCTATCAGGAGACAGAAG
>guinea_pig
ATGTGGCAAATGCAATGCCTCTTATTCTGTTTTTCCCTGTTGCTTGCCCTGAGTGGTCAGCAGACACCGGGGATGTCTGG
TGTGCTCCACTGTGGGCAGCAGGGTTTTCAGTTCATTGTTAACTATCTCCTCCAGGACAGAATGATGGTGTTCATAGCTT
GGGACAACAAAGGGCTGCCACACAAGCTGGTGAACAATTCTGAGTGTGGTATGTGGGTGAGGGAGGACCCTGATGGCTCA
GTGATATTGGAAGCCAACTACAGTGGCTGCTACGTCAAGGAGCGGGGCTTTCACTACATCCTGCCTATCGGGGTAGAAGG
AGTAGATGCAGCTGGACACACGATGCTCATGAAGAGG---CTACTCAGGTGTCCTGTGAATCTTCCAGGCCAAGCTGCTC
CAGGTGCTGACCTGTGTGACTCCGTGCCTGTGGAGGACAGATTACCATGTGTATCCTCTCAGGCTTCTCAAGCAGACTGT
GAAGAGCTGGGCTGCTGCTTCAGCCCTGCAGGAGAAGCCAGTTCCTGTTACTATGGAAACACAGTGACCTCACATTGTAG
CCAGGAAGGCCACTTCTCCATTGCTGTGTCCCGGGAAGTAGCTTCTCCCCCACTACGGTTGGATTCTGTGCGTCTGGTCC
TCGGGAATGACAGTGGGTGTGAGCCCGTGATGGTAACCCGAGCCTTTGTCCTGTTCAAGTTTCCATTTACTTCCTGTGGA
ACCACAAGCTGGGTCACTGGAGACCAGACAGTATATGAAAATGAGTTAACTGCCATTAGGGATGTAAGAACTTGGGATCA
TGGCTCTATCACTCGTGACAGCATCTTCAGGCTTCAAGTCAGCTGCAGCTATTCACTAAAGAGTAACACATTTCCAGTTA
GTGTCCAGGTGTTTACCCTTTCACCTCCTCTTCCCAAGACCCAGGATGGACCTCTCACTCTAGAACTTCAGATTGCCAAG
GACAAGGACTATGGCTCCTACTATGTGGCTAGTGACTACCCAGTGGTGAAATTCCTTCGGGATCCAGTCTACGTAGAGGT
CTCCATTCTTCACAGGACAGACCCCAGTTTGGGGCTCCTCCTACATCAGTGTTGGGCTACACCTAGCCCCAACCCCCTGC
ACCAACCGCAGTGGCCCATCTTGGTGAAAGGCTGCCCCTACACTGGGGACAACTACCAGGCTCAGAGGATCCCTGTCAAG
ACCGCCTCAAACCTATTTCCTTCACACCACCAGCGCTTCAGTTTCTCCACCTTCAGCTTTGTGGACTCTACAAGGGCGAA
ACAGGCTTTGAGTGGACCAGTGTTTCTGCACTGCAGTGCATCCGTGTGCCAGCCTACAGGGATGCTATCGTGCATGGTCA
CCTGTTCTCCTGCCAAGCGAAGAAGAAAATCTGACCTGTATTTTCAGAACAGTACTGCCAGCGTTTCTAGCAAGGGTCCT
ATGATTCTACTCCAAACTACTGAAGATCCTTTAGAAAAGCTCCGTAAATCTACAGGAGTT--------------------
----------------------------------------------------------------------------
>degu
ATGTGGCTAATGCAGCGCTTCTTGCTGTGCTTCTTCTTGTCACTTGCCCTCAGTGGTCAGCATACACTGGGGGAGCCTGG
TGTGCTCCACTGTGGGCAGCAGAGTTTTCAGTTCATGGTTAAGTCTCTCCGCAAGGACAAGATGATGGTGTTTGTAGTTT
GGGATAATCAAGGGCTGCCACACAGGCTGTTGAACAATTCAAAGTGTGGCATGTGGATAAAGGAGGACCCTAGTGGCTCA
GTGACATTGGAAGCCAACTACAGTGGCTGCTACGTCAAGGTGTGGGACTTCCACTACATCCTGCCAGTTGGGGTGGAAGG
AGTGGATGCAGCTGGATATACACCACTGCTGAAGAAGAGGCTCCTCAAGTGTCCTCTTGAGCTACCAGCCCAACATCCTC
CAGGTGCTGACCTGTGCCACTCTGTGCCCGTGGAGGACAGATTACCATGTGTATCTTCTCCGGCTTCTCAAGGAGACTGT
GAAGAGCTGGGCTGCTGCTTCAGCCCTGCAGGAGGAGCCAGTTCCTGTTATTATGGGAACACAGTGACCTCACATTGTAG
CCAAGAGGGCCACTTCTCCATTGCTGTGTCCCGTGAAGTGGTGTCTCCTCCGCTACGTTTGGATTCTGTGCACCTGGTCC
TCGGGAACGGCAGTGGGTGTGAGCCTGTGATGGTAACCCCTGCCTTCATCCTATTCCAGTTTCCATTTACTTCCTGTGGA
ACCACAAGCTGGGTCACTGGAGACCTGACAGTGTATGAAAATGAGTTAATTGCCAATAGGGATGTGAAAAGTTGGGATCA
TGGCTCAATCACTCGTGACAGCATCTTCAGGCTTCAAGTCAGCTGCAGCTATTCATTAAACAGTAACACATTCCCAGTTA
ATGTCCAGGTATTTACCCTTTCACCACCTCTTCCCAAGACCCAGGCTGGAACCCTCACTCTAGAACTTCGGATTGCTAAG
GATAAGGACTACAGCTCCTACTATGTGGCTAGTGACTACCCAGTGGTGAAGTTCCTTCAGGATCCAGTCTATGTGGAGGT
CTCCATCCTTCACAAGACAGACCCCAACCTGGGGCTGCTCCTCCAGCAGTGCTGGGCTACACCTGACCCCAACCCCCTGC
ACCAGCTGCAGTGGCCCATTCTGGTGAAAGGCTGCCCCTATGTTGGAGACAACTACCGGACTCAGAGGATCCCTGTTGAG
ACAGCCTCACGCCTGTTTCCCTCACACCACCAGCGTTTCAGTTTCTCCACCTTCAGCTTTGTAGACTCTGCAAAGGCAAA
GCAGGCTCTGAGTGGACAGGTATTTCTGCACTGCAGCGTATCTGTGTGCCAGCCTGCAGAGATGCTACCCTGCATGGTCA
CCTGTCCTCCTGCCACTCGAAGAAGAAAATCTGACCTGTATTTTGAGAATAGCACTGCCAGTGTTTCTAGCATGGGCCCC
ATGATTCTACTCCAAGCTACTGAAGACCCTTTAGAAAAGCCTTATAAATCTACAAGTGCTCCTGTGGATCCCAAAGCCCT
GTGGGTGGCAGGATTTTCTGGCACCTTGATCATTGGAGCCTTGTTAGTCTCCTACTTAGCTATTAGAAGGTGGAAG
>long-tailed_chinchilla
ATGTCTCTAATGCAGCATCTCTTGCTGTGTTTCTCCTTGTCACTTGCCCTGAGTGGTCAGCATATACTGGGGGAGCCTGG
CGTGCTCCACTGTGGGCAGCAGAGCTTTCAGTTCACTGTGAACTATCTCCACCAGGATGGCATGATGGTGTTCCTAGCTT
GGGACCACAGAGGGCTGCCACACAGGCTGTTGAACAGTTCCGAGTGTGGCACGCGGGTGAGGGAGGACCCCGGCGGCTCA
GTGACATTGGAAGCCAACTACAGCGGCTGTTATGTCAAGGAGCGGGGCTTTTACTACACCCTGCCGATCGGGGTGGAAGG
AGTAGACGTAGCTGGACACACGATATTCATGAAGAAGAGGCTCCTCAAGTGTCCTGTGAATTTTTCCGCCCAAGACCCTT
CAGGTGCTGACCTGTGTGACTCCGTGCCTGTGGAGGACAGATTCCCATGTGTATCTTCTCTAGCTTCTCAGAGAGACTGT
GAAGAGCTGGGCTGCTGCTTCAGCCCTGCAGGAGAAGCAGCCAGTTGTTACTATGGAAACACAGTAACCTCACACTGTAG
CCAAGAGGGCCACTTCTCCATTGCTGTGTCCCGGGAAGTGGCCTCTCCCCCACTACGCTTGAATTCTGTGCACCTGGCCC
TGGGGAATGACAGCGAGTGTGAGCCTGTGATGGTGACCCATGCCTTCGTCCTATTCCAGTTTCCATTTACTTCATGCGGG
ACCACAAGCTGGGTCACTGGAGACCAGACAGTATATGAAAATGAGTTAATTGCTAACAGGGATGTGAGAAGTTGGGATCA
TGGCTCTATCACTCGTGACAGCATCTTCAGGCTTCAAGTCAGCTGCAGCTATTCATTAATCAGTAACACATTCCCAGTTA
ACGTCCAGGTGTTTACACTTTCACCACCTCTTCCCAAGACCCAGGCTGGACCCCTCACTCTAGAACTTCAGATTGCCAAG
GATGAGGACTACAGCTCCTACTATGAGGCTAGTGACTACCCAGTAGTGAAGTTCCTTCGGGATCCAGTCTATGTGGAGGT
CTCCATCCTTCACAGGACAGACCCCAGCCTGGGGCTACTCCTACAGCAGTGCTGGGCTACACCTAGCCGCAACCCCCTGC
ACCAGCCACAGTGGCCCATTCTGGTTAAAGGCTGCCCCTACGCTGGAGACAACTACCGGACTCAGAGGATCCCTGTCAAC
ACAGCCTCATCCCTGTTTCCCTCACACCACCAGCGCTTCAATTTCTCCACCTTCAGCTTTGTGGACTCTAAAAGGGCAAA
GCAGGCTCTAAGTGGACAGGTGTTTCTGCACTGCAGTGCTTCCGTGTGCCAGACTGAGGGGATGCCATCCTGCACGGTCA
CCTGTCCTCCCGCCAACCGAAGAAGAAAATCTGACCTGTATTTTCAGAACAGAACTGCCAGCATTTCTAGCAAGGGCCCC
ATGATTCTACTCCAAGCTACTGAGGACCCTTTAGAAAAGGCTCGTAAATCTACAGGTGCTCCTGTGGATCACCAAGCTCT
GTGGGTGGCAGGACTTTCTGGTACCTTCATCATCGGAGCCTCGTTAGTATCCTACTTAGCTATTAGGAGATGGAAG
>squirrel
ATGCAGCTGCTGCAAACCTTCTGGCTCTGCTTTCCATTGTCTCTTGCTTTGAATGACCAGCATGAGGTG---GGTCCTGG
GGTCCTCCACTGTGGGCTGCAGGGTTTTCAGTTCTTCATAAACCTCACAGACCAA---GAAGTGACCGTGCTGACAGCGT
GGGATAAGCAGGGGTCACCGCACAGATTGCAGAATGACTCCAGCTGTGGCACCTGGGTCAAGGAGGGCCCTGGCAACTCT
GTGGCACTGGAAGCAACCTACAGTGGCTGCTATGTCACTGAGTGGGGATCCCAATATGTCATGCCTGTCGGAGTGGAAGG
GGTAGGTACTTCTGGATTCAAGGTGCTCTTGAAGAGGAGGCTGCTCAGGTGTCCTGTGGACCATCCAGGTAATGATGCTC
TGGATGCCGCCCTGTGTGACTCTGTACCAGTGAGGGACAGACTGCCCTGTGCTCCTTCACCCATCTCTCGAGGAGACTGC
GAGGTGCTGGGCTGCTGCTATGGCTTGGACAAGGAAGAGGCGGGCTGTTACTATGGAAACACAGTGACCTCACAGTGTAC
CCAAGAGGGCCACTTCTCCATCGCTGTGTCCCGGAATTTGGCCTCGCCTCCACTGCGCTTGGATTCTGTGTACTTGGCCT
TCGGGAATGACAGCGACTGCAACCCCGTGACCGCAACTCATGCCTTTCTCCTGTTCCGGTTTCCGTTTACTTCCTGTGGC
ACCACAAGACGGATTTCTGGGGACCAGGTGGTGTATGAGAACGAGCTGGTGGCCACTCGGGATGTGAGAACCTGGGGCCA
TGGCTCTATCACCCGCGACAGCATCTTCAGGCTTCGAGTCAGCTGCCGCTACTCCATAAACAGCAACACGTTCCCCGTTA
ACGTCCAGGTTTTCCCTCTCCCACCGCCCCTTGCTAAGGCCCAGCCGGGAGCCCTCACTCTGGAACTTCAGATTGCCAAG
GATGAGAACTATGGCTCCTACTACGCTGCTTGGGACTACCCAGTGGTGAAGCTGCTCCGGGAGCCCATTCATGTGGAGGT
CTCCATCCTGCACAGGACGGACCCCAACCTGGGGCTGCTCCTGTGGCAGTGCTGGGCCACACCCAGCCCCAGCCCCCAGC
AGCAGCCTCAGTGGCCCATACTGGTGAAAGGGTGCCCCTATGCAGGAGACAATTACCGAACCCGACTGATGCCCGTCCAG
AAGGTCCCCAGCCTGTTCCCCTCCCACCGCCAGCGCTTCAGCATTTCCACCTTCAGCTTCGTGGACTCTGCGAGGACTAA
GGAGGCTCTTGGGGGACAGGTGTACCTGCACTGCAGTGCGTCAGTGTGCCAGCCTGCAGGGACCCCAGCCTGTATGGTGA
CCTGTCCTGTCGTG---AGGGGAAGAAGATCTGACCTCTATCATCAGAACAGTACTGCCAGCATCTCCAGCAATGGCCCC
ATGTTTCTTCTCCAAGCCTCTAAGGACCCTTTGGAAAAGTCCAATATACACTTAAGTGCTCCAGTAGATCCCAAGGCTCT
GTGGGTGGCAGGAGTTTCTGGCATCCTTGTCGTCGGAGCCTTGTTGGTATTCTACTTGGCCATCAGGAGACAGAGA
>beaver
ATGTGGCTGCTGAGGCCCGTTGTGCTCTGTCTCGCACTGTCTCTTCCTCTGAGCAGCCAGTATGATCCAGACGGTCCTGG
TGTGCTCCTGTGTGGGCTGCAGGGTTTTCAGCTCACTGTGAACCTCAGCCAGGAGGCAGAGGCTCCTGTACTGACAACTT
GGGATAGCCATGGCCAGCCACATAGGCTGCAGAATGATTCTATCTGTGGCACCTGGGTGACTGAGGGTCCTGGCGGCTCC
GTGGTACTGGAGGCAACCTACAGTGGCTGCTACGTCACTCAGTGGGACTTTCACTATGTCATGCCGCTT-----------
-------------------GAGGTGGCCACAAAGCAGAGGCTGCTCAGGTGTCCTGTGGAGCTTCCAGCCCAAGACACTC
CAGATACTGACCTGTGCCAGTCCGTGCCAGCAAGGGACAGGCTTCCATGTGCTCCTTCAGCTGTCTCTCGAGGAGACTGC
GAGGAGCTGGGCTGCTGCTACAGCTCTGAGGACAAAGACAGGACTTGTTACTATGGAAACACAGTAACCTCACACTGTAC
CCAAGAGGGTCACTTCTCCATCGCTGTGTCCAGGAATGTGACCTCGCCACCCCTGCACTTGGATTCTGTGCACTTGACTT
TCCAGAATGACAGTGGGTGTGACCCAGTGATGACCACTCATGCCTTTGTCCTGTTCCAGTTCCCGTTCACTTCCTGTGGC
ACCACAAGATGGATCACTGGGGATGAAGCAATGTATGAAAACGAACTGGTCGCCACTAGGGATGTGAGACCTTGGGGCAA
TGGCTCCATCACCCGTGACAGCATCTTCAGGCTCCGAGTCAGCTGCAGCTATTCTGTAAACAGCAACACACATCCAGTTA
ATGTACAAGTGTTTTCTCTCACACCACCTCCACCAGTGAACCAGCCTGGACTCCTCACTCTGGATCTGCAGATTGCCAAG
GACAAAACCTATGGCTCCTACTATTCTGCTGGTGAGTACCCAGTGGTGAAGTTACTTCGAGATCCTATTTATGTGGAGGT
CTCCATTCTTCACAGAACGGATCCCCACCTAGGGCTGCTCCTACAGCAGTGTTGGGCCACACCCACCCCAAACCCTCTGC
ATCAGCAACAGTGGCCCATCCTGGTGAAGGGATGTCCCTATGTTGGAGACAACTATCAGACCCAACGCATCCCTGTCCAA
AGTGCCGTGGGCCTGTTTCCCTCTCACCACCAGCGCTTCAGCATTTCCACCTTCAGCTTCACGGACCCTTCGAGGGCAAA
GCAGACTCTCAGTGGACGGGTGTATCTACACTGCAGCACGTTGGTCTGCCAGCCTGCTGGGACACCATACTGCACAGTAA
CCTGTCCTATTGCTGGCCGAAGAAGGAAATCTGACGTCTATTTTGAGAACCATACTGCCAGCATTTCTAGCAAGGGACCC
ATGATTCTACTCCAAGCCACAAAAGAGCCATCAGAAGAG------------CTCCGTGTTCCTGAGAAGTCCCCAGCTCT
ATGGGTGGCAGGACTTACTGGCACGTTAATCATTGGAGCCTTGTTCTTGACCTACTTGGTCTTTAGGAAATGGAAA
>Mongolian_gerbil
CTGGGGCTCCTGCCAGGCATCTTACTGTGTTTCCCATTCTGTCCTCCTTTGAGTGGCCAGCATGTGGCAGAGATGCCTGG
TGTGTTGCACTGTGGGCTACAGGGCTTCCAGTTCACTGTGAACCTCAGCCTGGAGGCCAAGAGTCTTATGCTAACAGCTT
GGGATAGCCAAGGGCTGCCGCACAGGCTGAAGAATGATTCCGACTGTGGTACGTGGGTGATGGACAGTCCTGGTGGCTTT
CTGGCATTGGAAGTGAACTATAGTAGCTGCTATGTCACTCTGGAGGGCTCCTACTACGTTATGACGGTTGGACTTCAAGA
GGCAAATGTAGCTGAAGATATGGCAGGAACAAGAAAGAGACTGCTTAAGTGCCCTTTGGATCTTCGAGCCTCAGATGTTC
CAAGTACTGAAGTGTGCAGTGCTGTGCCAGTAAAGGAAAGACTGTCCTGTGCTCCCTCGCCAACATCTCCACAAGACTGT
GAAGAGCTGGGCTGCTGCTACAGCTCTGAAGAGGAAGAGGCAGGCTGTTACTATGGAAACACAGTGACCTTCCATTGCAC
CAGAGAGGGCCGCTTCTCCATTGCTGTGTCCAGGAATGTGACCTCGCCGCCCCTGCACTTGGGTTCACTACACTTGGTCT
TCAGGAATGACAGTGAGTGTGACCCTGTGATGACAACACCCACCTTTGTCCTGTTCCAATTTCCAGTTACTTCCTGCGGG
ACCAGACGTCAGATCACTGGAGACCAGGCTGTATATGAAAATGAGCTAGTGGCCATTCGGGATGTGAGAGCTTGGGGAAG
AGGTTCTATTACCCGAGACAGCATCTTCAGGCTCCGAGTCAGCTGCACTTACTCCGTTCTCAGCAACACATCCCCAATTA
ACTTGCAAGTGCTGACTCTGCCACCACCCCTTCCTAAGCCCCAGCCTGGATCTCTCTCTCTGGAACTTCAGATTGCCAAG
GATAGAAACTATAGCTCCTACTATGGTGCAGATGACTACCCACTGGTGAAATTACTCCAGGATCCTATTTATGTGGAGGT
CTCCATCCTTCACAGAACAGATCCCTCCTTGGGGCTGCTGCTAGATCAATGTTGGGCCACACCTAGCCCTAACCCTTTTC
ATCAACTGCAGTGGCCAATCCTGGTGAAGGGATGCCCATATGCTGGAGACAACTATCAGACGAAAAGGATCCCTGTCCAG
AAAGCACCAGATCCCTTTCCTTCTCATCATCAACGCTTCAGCATCTCCACCTTCAGCTTCACCAATGCTGGAAGGGAGGG
GCAGGATTTTGGTGGACAGGTCTATCTGCACTGCAGTGCATGGGTCTGCCAGCCTGCTGGGACACCTTCCTGTACGGTCA
TATGCCCTGCTTCCAGAAGAAAGAGAAAATCTGAGCTTTATTTTGAGAACAGCACTGCCAGCATATCTAGCAAGGGCCCC
CTGATCCTTCTCCACACCACTGAGGATCCTGCAGACCTGCTTCACAGATACCCAGGCACCTCCGTGGATTCTCCTGCTCT
GTGGGTGGTAGTACTTTCTGCAACCATGATCGTTGGAGTCTTGTTCATATCCTACTCGGCCCTCAGAAAACGGAGA
>marmot
ATGCAGCTGCTGCAAACCTTGTGGCTCTGCTTTCCATTGTCTCTTGCTTTGAGTGACCAGCACGAGGTG---GGTCCTGG
GGTCCTCCGCTGTGGGCTACAAGGTTTTCAGTTCGTCGTAGACCTCACTGACCAA---GAAGTGACCGTGCTGACAGCGT
GGGATAAGCAGGGGTTGCCGCACAGACTGCAGAATGACTCCAGCTGTGGTACCTGGGTCAAGGAGGGCCCCGGCAACTCC
GTGGCACTGGAAGCAACCTACAATGGCTGCTATGTCACTGAGTGGGGATCCCAATATGTCATGCCTGTCGGAGTGGAAGG
GATAGGTACTTCTGGATTCAAGGTGCTCTTGAAGAGGAGGCTGCTCAGGTGTCCTGTGGACCGTCCAGGTAATGACGCCC
TGGATGCCACCCTGTGTGACTCTGTACCAGTGAGGGACAGGCTGCCCTGTGCTCCTTCACCTATCTCTCAAGGAGACTGC
GAGGTGCTGGGTTGCTGCTATGCCTTGGACATGGAAGAGGCAGGCTGTTACTATGGAAACACAGTGACCTCACAGTGTAC
CCAAGAGGGCCACTTCTCCATCGCTGTTTCCCGGAACTTGGCCTCGCCTCCACTGCTCTTGGATTCTGTGTACTTGGCCT
TCGGGAATGACAGCAACTGTAACCCCATGACCACAACTCACGCCTTTGTCCTGTTCCGGTTTCCGTTTACTTCCTGTGGC
ACCACAAGACAGATTGCTGGGGACCAGGTGGTATATGAGAATGAGCTGGTGGCCACTAGGGACGTGAGAACCTGGGGCCA
TGGCTCTATCACCCGCGACAGCATCTTCAGGCTTCGAGTCAGCTGCAGCTACTCCATAAACAGCAACACGTTCCCCGTTA
ACGTCCAGGTTTTCCCTCTCCCACCACCTCTTGCTAAGGCCCAGCCGGGAGCCCTCACTCTGGAACTTCAGATTGCCAAG
GACGAGAACTATGGCTCCTACTATGCTGCTTGGGACTACCCAGTGGTGAAGCTGCTCCAGGAGCCCATTCATGTGGACGT
CTCCATCCTGCACAGGACAGACCCCAACCTGGGGCTGCTCCTGTGGCAGTGCTGGGCCACGCCCAGCCCCAGCCCCCAAC
AGCAGCCTCAGTGGCCCATACTGGTGAAGGGGTGCCCCTACGCAGGAGACAATTACCGAACCCGACTGATGCCTGTCCAG
AAGGCCCCGGGCCTGTTCCCCTCCCACCACCAGCGCTTCAGCATTTCCACCTTCAGCTTCGTGGACTCTGCGAGGACAAA
GGAGGCTCTCGGGGGACAGGTGTACCTGCACTGTAGTGCATCAGTGTGCCAGCCTGCAGGGACCCCAGCCTGCATGGTGA
CCTGTCCTGTCGTG---AGGGGAAGAAGATCTGACCTCTATCATCAGAACAGTACTGCCAGCATCTCCAGCAATGGCCCC
ATGTTTCTTCTCCAAGACTCTAAGGACCCTTTGGAAAAGTCCAATACACACTTAAGTGCTCCAGTAGATCCCAAGGCTCT
GTGGGTGGCAGGACTTTCTGGTGTCCTCGTCGTCGGAGCCTTGTTGGTATTCTACTTGGCTATCAGGAGACGGAGA
((pika,rabbit),((squirrel,marmot),((((degu,long-tailed_chinchilla),guinea_pig),(naked_mole_rat,Damara_mole_rat)),((beaver,kangaroo_rat),(blind_mole_rat,((((Ryukyu_mouse,shrew_mouse),rat),Mongolian_gerbil),(((Chinese_hamster,golden_hamster),prairie_vole),deer_mouse)))))));
