# Supplementary material for: Molecular evolution of mammalian genes with epistatic interactions in fertilization
Source: BMC Evol Biol. 2019 Jul 25;19:154. doi: 10.1186/s12862-019-1480-6 (PMC6659299; doi:10.1186/s12862-019-1480-6)
Supplement: Supplementary file 2 — Appendix S2. Input files for codon model analyses (alignments, Newick strings) in fasta format (ZIP 91 kb) [file 12862_2019_1480_MOESM2_ESM.zip › AdditionalFile2/6.Zp4_Primates.txt]

>human
ATGTGGCTGCTGCGGTGCGTTTTGCTGTGTGTTTCATTATCTCTTGCTGTGAGTGGCCAGCATAAGCCTGAGGCACCAGA
TTATTCCAGTGTGCTCCACTGTGGGCCGTGGAGCTTCCAGTTTGCTGTAAACCTCAACCAGGAGGCAACGTCTCCTCCTG
TACTAATAGCTTGGGACAACCAAGGGCTGCTGCACGAGCTGCAGAATGACTCCGACTGTGGCACCTGGATAAGAAAAGGT
CCAGGCAGCTCCGTGGTGTTGGAGGCAACCTATAGCAGCTGCTATGTCACTGAGTGGGACTCCCACTACATCATGCCAGT
TGGAGTTGAAGGAGCAGGCGCGGCTGAACACAAGGTGGTTACAGAGAGGAAGCTGCTCAAGTGTCCTATGGATCTTCTAG
CCCGAGATGCTCCAGATACTGACTGGTGTGACTCCATCCCAGCACGGGACAGACTGCCATGTGCACCTTCACCCATCTCT
CGAGGAGACTGTGAAGGGCTAGGCTGTTGTTATAGCTCTGAAGAGGTGAATTCCTGCTACTATGGAAACACTGTGACCTT
GCATTGTACCCGAGAGGGCCATTTCTCTATTGCTGTGTCTCGGAACGTGACCTCGCCACCACTGCTCTTGGATTCTGTGC
GCTTGGCCCTTAGGAATGACAGTGCGTGTAACCCTGTGATGGCAACACAAGCTTTTGTTCTGTTCCAGTTTCCATTTACT
TCCTGTGGCACCACAAGACAGATCACTGGAGACCGAGCAGTATATGAAAATGAACTGGTGGCAACTAGGGATGTGAAAAA
TGGGAGCCGTGGCTCTGTCACTCGTGACAGCATCTTCAGGCTCCATGTCAGCTGCAGCTACTCAGTAAGTAGCAACTCTC
TCCCAATCAATGTCCAGGTTTTCACTCTCCCACCACCCTTTCCTGAGACCCAGCCTGGACCCCTCACTCTGGAACTTCAG
ATTGCCAAAGATAAAAACTATGGCTCTTACTACGGTGTTGGTGACTACCCAGTGGTGAAGTTGCTTCGGGATCCCATTTA
CGTGGAGGTCTCCATCCTTCACAGAACAGACCCCTACCTGGGGCTGCTCCTACAACAGTGTTGGGCAACACCCAGCACTG
ACCCCCTGAGTCAGCCACAGTGGCCCATCCTGGTAAAGGGCTGCCCCTACATTGGAGACAACTATCAGACCCAGCTGATC
CCTGTCCAGAAAGCCTTGGATCTTCCATTTCCCTCTCACCACCAGCGCTTCAGCATCTTCACCTTCAGCTTTGTGAACCC
TACAGTGGAGAAACAGGCCCTCAGGGGACCGGTGCATCTGCACTGCAGCGTGTCAGTCTGCCAG---CCT---GCTGAGA
CACCATCCTGTGTGGTGACCTGTCCTGATCTCAGTAGAAGAAATTTTGACAACAGTTCTCAGAACACTACTGCTAGTGTT
TCTAGCAAAGGCCCCATGATTCTACTCCAAGCCACTAAGGACCCTCCAGAAAAGCTCCGTGTTCCTGTAGACTCGAAAGT
TCTGTGGGTGGCAGGCCTTTCTGGGACCTTAATCCTTGGAGCCTTGTTAGTATCCTACTTGGCTGTCAAGAAACAGAAGA
GTTGCCCAGACCAAATGTGTCAA
>Angola_colobus
ATGTGGCTGCTGCAGTGTGTCTTGCTGTGTGTTTCATTATCTCTTGTTTTGAGTGGTCAGCATAAGCCTGAGGCACCAGG
TTATTCCAGTGTGCTCCATTGTGGGCTGTGGAGCTTCCAGTTTGCTGTAAACCTCAGTCAGGAGGCAACTTCTCCTCCTG
TACTAGTAACTTGGGACAAACAAGGGCTGCTGCACAAGCTACAGAATGACTCTGACTGTGGCACCTGGATAAGAAAGGGT
CCGGGCAGCTCCGTGGTGTTGGAGGCAACCTATAGCAGCTGCTATGTCACTGAGTGGGACTCCCACTACATCATGCCAGT
CGGAGTTGAAGGAGTGGGTGCGGCTGAACACAAGATGGTTACAGAGAGGAAGCTGCTCAAGTGTCCTATGGATCTTCTAG
CCCGAGATGCTCCAGATACTGACTGGTGTGACTCCATCCCAGCGCAGGACAGGCTGCCGTGTGCACCTTCACCCATCTCT
CGAGGAGACTGCGAGGGGCTAGGCTGCTGTTACAGCTCTGAGGAGGTGAATTCCTGCTACTACGGAAACACCGTGACCTT
GCGTTGTACCCGAGAGGGCCATTTCTCCATCGCCGTGTCTCAGAATGTGGCCTCACCGCCACTGCTCTTGGATTCTGTGC
GCTTGGCCCTTAGAAATGACAGTGCTTGTAACCCTGTGATGGCAACACAAGCTTTTGTTCTGTTCCAGTTTCCATTTACT
TCCTGTGGCACCACAAGACGGATCACTGGAGACCAAGCAGTATATGAAAATGAACTGGTGGCAACTAGGGATGTGAAAAA
TGGGAGCCGCGGCTCTGTCACTCGTGACAGCATCTTCAGGCTCCATGTCAGCTGCAGCTACTCAGTAAGTAGCAACTCTC
TCCCAATCAAGGTCCAGGTTTTTACTCTCCCACCACCCTTTCCTGAGACCCAGCCGGGACCCCTCAATCTGGAACTTCAG
ATTGCCAAAGATAAAAACTATGGCTCCTACTATGGTGTTGGTGACTACCCCGTGGTGAAGTTGCTTCGGGATCCCATCTA
CGTGGAGGTCTCCATCCTTCACAGAACGGACCCCTCCCTGGGGCTGCTCCTACATGAGTGTTGGGCAACACCCAGCACAG
ACCCCCTGAGTCAGCCACAGTGGCCCATCCTGGTAAAGGGCTGCCCCTACATTGGAGACAACTATCAGACCCAGCTGATC
CCTGTCCAGGAAGACTTGGATCTTCCATTTCCCTCTCACTACCAGCGCTTCAGCATCTTCACCTTCAGCTTTGTGGACCC
TACAGCGGAGAAACAGGCCCTCAGGGGACCGGTGCATCTGCACTGCAGCGTGTCAGTCTGCCAG---CCT---GCTGAGA
CACCATCCTGTGTGGTAACCTGTCCTGATCTCAGTCGAAGAAACTCAGACACCATTTTTCAGAACACCACTGCTAGTGTT
TCTAGCAAAGGCCCCATGATTCTACTCCAAGCCACTAAGGACCCTCCAGAAAAGCTCCGTGCTCCTGTAGACTCAAAAGT
TCTGTGGGTGGCAGGCCTTTCTGGGACCTTAATCCTTGGAGGCTTGTTAGTATCCTACTTGGCTATCAAGAAACAGCTGA
ATTGTCCAGACCAAACATGTCAA
>black_snub-nosed_monkey
ATGTGGCTGCTGCAGTGTGTCTTGCTGTGCGTTTCATTATCTCTTGTTTTGAGTGGTCAGCATAAGCCCGAGGCACCAGG
TTATTCCAGTGTGCTCCACTGTGGGCTGTGGAGCTTCCAGTTTGCTGTAAACCTCAGTCAGGAGGCAACTTCTCCTCCTG
TACTAGTAACCTGGGACAACCAAGGGCTGCTGCACAAGCTGCAGAATGACTCTGACTGTGGCACCTGGATAAGAAAGGGT
CAGGGCAGCTCCGTGGTGTTGGAGGCAACCTATAGCAGCTGCTATGTCACTGAGTGGGACTCCCACTACATCATGCCAGT
CGGAGTTGAAGGAGTGGGTGCGGCTGAACACAAGATGGTTACAGAGAGGAAGCTGCTCAAGTGTCCTATGGATCTTCTAG
CCCGAGATGCTCCAGATACTGACTGGTGTGACTCCATCCCAGCGCAGGACAGGCTGCCGTGTGCACCTTCACCCATCTCT
CGAGGAGACTGCGAGGGGCTAGGCTGCTGTTACAGCTCTGAGGAGGTGAATTCCTGCTACTATGGAAACACCGTGACCTT
GCGTTGTACCCGAGAGGGCCATTTCTCCATCGCTGTGTCTCGGAATGTAGCCTCACCGCCACTGCTCTTGGATTCTGTGC
GCTTGGCCCTTAGAAATGACAGTGCGTGTAACCCTGTGGTGGCAACACAAGCTTTTGTTCTGTTCCAGTTTCCATTTACT
TCCTGTGGCACCACAAGACGGATCACTGGAGACCGAGCAGTATATGAAAATGAACTGGTGGCAACTAGGGATGTGAAAAA
TGGGAGCCGCGGCTCTGTCACTCGTGACAGTATCTTCAGGCTCCATGTCAGCTGCAGCTACTCAGTAAGCAGCAACTCTC
TCCCAATCAAGGTCCAGGTTTTTACTCTCCCACCACCCTTTCCTGAGACCCAGCCTGGACCCCTCACTCTGGAACTTCAG
ATTGCCAAAGATAAAAACTATGGCTCCTACTATGGTGTTGGTGACTACCCCGTGGTGAAGTTGCTTCGGGATCCCATCTA
CGTGGAGGTCTCCATCCTTCACAGAACAGACCCCTCCCTGGGGCTGCTCCTACATGAGTGTTGGGCAACACCCAGCACAG
ACCCCCTGAGTCAGCCACAGTGGCCCATCCTGGTAAAGGGCTGCCCCTACATTGGAGACAACTATCAGACCCAGCTGATC
CCTGTCCAGGAAGCCTTGGATCTTCCATTTCCCTCTCACTACCAGCGCTTCAGCATCTTCACCTTCAGCTTTGTGGACCC
TACAGCGGAGAAACAGGCCCTCAGGGGACCGGTGCATCTGCACTGCAGCGTGTCAGTCTGCCAG---CCT---GCTGAGA
CACCATCCTGTGTGGTAACCTGTCCTGATCTCAGTCGAAGAAATTCAGACACCATTTTTCAGAACACTACTGCTAGTGTT
TCTAGCAAAGGCCCCATGATTCTACTCCAAGCCACTAAGAACACTCCAGAAAAGCTCCGTGCTCCTGTAGACTCAAAAGT
TCTGTGGGTGGCAGGCCTTTCTGGGACCTTAATCCTTGGAGGCTTGTTAGTATCCTACTTGGCTATCAAGAAACAGCTGA
ATTGTCCAGACCAAACATGTCAA
>Bolivian_squirrel_monkey
ATGTGGCTGCCACAGTGCATCTTGCTGTGTGTATCATTATCTCTTGCTTCGAGTGGCCAGCGTAAGCCTGAGGCATCAAA
TTATTCCAGTGTGCTCCATTGTGGACTGGAAAGCTTCCAGTTTACTGTAAACCTCAGCCAGGAGGCAACGTCTCCTCCTG
TACTAATATCTTGGGACAAGCAAGGGCTGTTGCACAAGCTGCAGAATGACTCTGGCTGTGGCACCTGGATAAGAAAGGGT
CCGGGCAGCTCTGTGGTATTGGAAACAAGCTACAGCAGCTGCTTTGTCACTGAGTGGGACTCCCACTACATCATGGCAGT
CGGAGTTGAAGGAGCAGGTGCAGCTGAACACAAGACGGTGACAGAGAGGAAGCTGCTTAAGTGTCCTATGGATCTTCTAG
CCCGAGATGCTCCAGGTACTGACTGGTGTGGGTCCATCCCAGCAGGGGACAGGCTGCCATGTGCACCTTCACCCATCTCT
CGAGGAGACTGTGAGAAACTGGGCTGTTGTTACAGCCCTGGAGAGGTGAATTCCTGCTACTATGGAAACACCGTGACTCT
GGACTGTACCCGAGAGGGCCACTTCTCTATCGCTGTGTCTCGGAACGTGGCCTCGCCACCCCTGCTGTTGGATTCTGTGC
ACTTGACCTTTAGGAATGACAGTGTGTGTAAGCCTGTGATAGCAACGCAAGCCTTTGTCCTGTTCCGGTTTCCATTTACT
TCCTGTGGTACCACAAAACAGATCACTGGAGACCAAGCAGTATATGAAAATGAACTGGTGGCAACCAGAGACGTGAGAAA
CGGGAGCAGTGGCTCCGTCACTCGTGACAGCATCTTCAGGCTCCGTGTCAGCTGCAGCTACTCAGTAAGTAGCAACTCTC
TCCCAGTTAACGTCCAGGTTTTCACCCTCTCACCACCCTTTCCTGAGACCCAGCCTGGACCCCTCACTCTGGAACTTCAG
ATTGCCAAAGATAAAAACTATGGCTCCTACTACGGTGTTGGTGACTACCCAGTGGTGAAGTTGCTTCGGGATCCCATTTA
CGTGGAGGTCTCCATCCTTCACAGAACAGACCCCTACCTAGGGCTGTTCCTGCATCAGTGCTGGGCAACACCCAGCACAG
ACCCCCTGAGTCAGCCACAGTGGCCCATCCTGGTAAAGGGATGCCCCTACACTGGAGACAACTATCAGACCCAGCTGATC
CCAATCCAGAAAGCCTTGAATCTGCCATTTCCCTCACACCACCAGCGCTTCAGCATCTTCACCTTCAGCTTTGTGGACCC
TACAGCTGTGAAGCAAGCCCTTAGGGGACCGGTGTATCTGCACTGTAGCGTGTCAGTCTGCCAG---CCT---GCTGAGA
CACCATCCTGTGTGGTAACCTGTCCTGATCTCAGCAGAAGAAGTGCTGACACCAGTTTTCAGAACACCACTGCTAGCGTT
TCTAGCAAAGGCCCCATGATTCTACTCCAAGCCACTGAGGACCCTCCAGAAAAGCTCCGTGCCCCTGTAGACTCAAAACT
TCTGTGGGTGGCAGGTCTTACTGGGACCTTGATCCTTGGAGCCTTGTTGGTATCCTACTTGGCTGTCAGGAAACGGATGA
ATTACTCCAACCAAATGTGTCAA
>bonobo
ATGTGGCTGCTGCGGTGCGTTTTGCTGTGTGTTTCATTATCTCTTGCTGTGAGTGGCCAGCAGAAGCCTGAGGCACCAGA
TTATTCCAGTGTGCTCCACTGTGGGCCGTGGAGCTTCCAGTTTGCTGTAAACCTCAGCCAGGAGGCAACGTCTCCTCCTG
TACTGATAGCATGGGACAACCAAGGGCTGCTGCACAAGCTGCAGAATGACTCCGACTGTGGCACCTGGATAAGAAAAGGT
CCGGGCAGCTCCGTGGTGTTGGAGGCAACCTATAGCAGCTGCTATGTCACTGAGTGGGACTCCCACTATATCATGCCAGT
CGGAGTTGAAGGAGCGGGTGCGGCTGAACATAAGGTGGTTACAGAGAGGAAGCTGCTCAAGTGTCCTATGGATCTTCTAG
CCCGAGATGCTCCAGATACTGACTGGTGTGACTCCATCCCAGCACGGGACAGACTGCCATGTGCACCTTCACCCATCTCT
CGAGGAGACTGTGAAGGGCTAGGCTGTTGTTATAGCTCTGAAGAGGTGAATTCCTGCTACTATGGAAACACCGTGACCAT
GCATTGTACCCGAGAGGGCCATTTCTCTATTGCTGTGTCTCGGAACGTGACCTCGCCACCACTGCTCTTGGATTCTGTGC
GCTTGGCCCTTAGGAATGACAGTGCGTGTAACCCTGTGATGGCAACACAAGCTTTTGTTCTGTTCCAGTTTCCATTTACT
TCCTGTGGCACCACAAGACAGATCACTGGAGACCGAGCAGTGTACGAAAATGAACTGGTGGCAACTAGGGATGTGAAAAA
TGGGAGCCGTGGCTCTGTCACTCGTGACAGCATCTTCAGGCTCCATGTCAGCTGCAGCTACTCAGTAAGTAGCAACTCTC
TCCCAATCAATGTCCAGGTTTTCACTCTCCCACCACCCTTTCCTGAGACCCAGCCTGGACCCCTCACTCTGGAACTTCAG
ATTGCCAAAGATAAAAACTATGGCTCCTACTATGGTGTTGGTGACTACCCAGTGGTGAAGTTGCTTCGGGATCCCATTTA
CGTGGAGGTCTCCATCCTTCACAGAACAGACCCCTACCTGGGGCTGCTCCTACAACAGTGTTGGGCAACACCCAGCACTG
ACCCCCTGAGTCAGCCACAGTGGCCCATCCTGGTAAAGGGCTGCCCCTACATTGGAGACAACTATCAGACCCAGCTGATC
CCTGTCGAGAAAGCCTTGGATCTTCCATTTCCCTCTCACCACCAGCGCTTCAGCATCTTCACCTTCAGCTTTGTGAACCC
TACAGTGGAGAAACAGGCCCTCAGGGGACCGGTGCATCTACACTGCAGCGTGTCAGTCTGCCAG---CCT---GCTGAGA
CACCATCCTGTGTGGTAACCTGTCCTGATCTCAGTAGAAGAAATTTTGACAACAGTTCTCAGAACACTACTGCTAGTGTT
TCTAGCAAAGGCCCCATGATTCTACTCCAAGCCACTAAGGACCCTCCAGAAAAGCTCCGTGTTCCTGTAGACTCGAAAGT
TCTGTGGGTGGCAGGCCTTTCTGGGACCTTAATCCTTGCAGCCTTGTTAGTATCCTACTTGGCTGTCAAGAAACAGAAGA
GTTGCCCAGACCAAATGTGTCAA
>bushbaby
ATGTGGCTGCTGCGGGGCGTCTTGCTGTGTCTTTCTTTATCCCTGGCTTTGAGC---CAGCATAAACCTGAGGCCCCAGA
TGATGCTGGCGTGCTCCACTGTGGGCCACGGAGCTTCCAGTTCACTGTAAGCTCCCTCCAGGAGGAAGAGAGTCCCCCCG
TGTTCGTAGCTTGGGACAGCCAAGGACTACTGCACAGGCTCCAGAACGACTCTGACTGTGGCACCTGGGTCAGGGAGGGC
CCAGGCAGCTCCGTGATGTTGGAGGCAACCTACAGCGGCTGCTATGCCACTGAGCAGGACTCCCACTATGTCATGCCAAT
TGGACTGGAAAGAGGAGATGGGGCTGGACCTGAGATGGTTACAAAGCGTCATCTGCTCAAGTGTCCTGTGGATCTTCTAG
CCCAGGATGCTCCCAGTGCTGACCAGTGTGACTCCATCCCAGTGGTGGACAGGCTTCCATGCACAACCTCACCCATCTCT
CAAGGGGACTGCGAGGAGCTCGGCTGCTGTTACAGCTCCAAAGAGGCGAATTCCTGCTACTATGGAAACATGGTGACCCT
GCACTGCAGTCAAGAGGGCCACTTCTCCATCGCTGTGTCTCGGAATGTGACCTCGCCCCCGCTGCTCATGGGTTCTGTGC
ACTTGGCCTTTGGGAATGATAGTGGATGTAACCCTGTGGTGACAACACAGAACTTCGTCCTGTTCCGGATTCCCTTTACT
TCTTGTGGTACTATAAGACAGGTCACCAGAGACCAAGCAGTATATGAGAATGAACTGGTGGCAACCAGGAATGTAAAACA
TGGGAGTCGTGGCTCGATCACCCGTGATAGCATCTTGAGGCTCCGAGTCAGCTGCAGCTACTCTGTAAGCAGCAGTTCTC
TCCCAGTTAATATCCAGGTCTTCACTCTTCCCCCTCCCCTTGCTGAGATCCAACTTGGACCCCTCACTTTGGAACTTCAG
ATTGCCAAAGATGGAAACTATAGCTCTTACTACACAGCTGGTGACTACCCAGTGGTGAAGGTGCTCCGGGACCCCATCTA
TGTGGATGTCTCCATCCTTCACAGAACAGACCCTTACCTAGGGCTGCTCCTACATCAGTGTTGGGCCACACCTGCCGCAA
ACCCCCTGAGTCAGCCACAGTGGCCTGTGCTGGTGAATGGATGTCCCTACACTGGAGACAACTATCAGACCCAGCTGATT
CCTGTCCAGAAGGCCTTGAATCTGCCATTTCCCTCCCACCACTGGCGCTTCAGCATCTTTACCTTCAGCTTTGTGGACCC
TGCGATGGCAAAGCAAGCTCTCAGGGGACCGGTGTATCTGCACTGCAGTGCGTCCGTCTGCCAG---CCT---GCGGCGA
TGCCATCCTGTAGGGTGACCTGCCCTGTTGCTGATCGAAGAATTGCTAACATCCATCTTCAGAACGGTGCTGCTAGTGTC
TCCAGCAAGGGCCCCATGATTCTACTTCAAGCCACTAAGGACCCTTCTGAAAAGCTCCATATTCCTGAAGATTCACAAGC
TCTGTGGGTGGCAGGCCTTTCTGGGACCTTAATCGCCGGAGTCTTGTTAGTAACCTACTTGGCTATTAGGAAACGGAGA-
-----------------------
>capuchin
ATGTGGCTGCCACAGTGCGTCTTGCTGTGTGCATCATTATCTCTTGCTCTGAGTGGCCAGCATAAGCCTGAGGCATCAGA
TTATTCCAGTGTGCTCCATTGTGGACTGGGGAGCTTCCAGTTTACTGTAAACCTCAGCCAGGAGGCAGCGTCTCCTCCGG
TACTAATATCTTGGGACAAGCAAGGGCTGTTGCACAAGCTGCAGAATGACTCTGACTGTGGCACCTGGATAAGAAAGGGT
CCGGGCAGCTCTGTGGTGTTGGAAACAAGCTACAGCAGCTGCTTTGTCACTGAGTGGGACTCCCATTACATCATGGCAGT
CGGAGTTGAAGGAGCAGGTGCAGCTAAACACAAGACAGTCACAGAGAGGAAGCTGCTGAAGTGTCCCAGGGATCTTCTAG
CCCGAGATGCTCCAGGTACTGACTGGTGTGGGTCCATCCCAGCCAGGGACAGGCTGCCATGTGCACCTTCACCCATCTCT
CGAGGAGACTGTGAGAAACTGGGCTGTTGTTACAGCCCTGGAGAGGTGAATTCCTGCTACTACGGAAACACCGTGACTTT
GGACTGTACCCGAGAGGGCCACTTCTCTATCGCTGTGTCTCGGAACGTGGCCTCGCCACCGCTGCTGTTGGATTCTGTGC
ACTTGACCTTGAGGAATGACAGTGTATGTAAGCCTGTGATAGCAACGCAAGCCTTCGTCCTGTTCCGCTTTCCATTTACT
TCCTGTGGTACCACAAAACAGATCACTGGAGACCAAGCAGTATATGAAAATGAACTGGTGGCAACCAGAGACGTGAAAAA
CGGGAGCAGTGGCTCTGTCACTCGTGACAGTATCTTCAGGCTCCGTGTCAGCTGCAGCTACTCAGTAAGTAGCAGCTCTC
TCCCAGTCAACGTCCAGGTTTTCACTCTCCCACCGCCCTTTCCTGAGACCCAGCCTGGACCCCTCACTCTGGAACTTCAG
ATTGCCAAAGATAAAAACTATGGATCCTACTATGGTGTTGGTGACTACCCAGTGGTGAAGGTGCTTCGGGATCCCATTTA
CGTGGAGGTCTCCATCCTTCACAGAACAGACCCCTACCTAGGGCTGTTGCTGCATGAGTGCTGGGCAACACCCAGCACAG
ACCCCCTGAGTCAGCCACAGTGGCCCATCCTGGTAAAGGGATGCCCCTACACTGGAGACAACTATCGGACCCAGCTGATC
CCAGTCCAGAAAGCCTTGGATCTGCCCTTTCCCTCACACCACCAGCGCTTCAGCATCTTCACCTTCAGCTTTGTGGACCC
TACAGCTGTGAAGCAGGCCCTTAGGGGACCGGTGTATCTGCACTGCAGCGTGTCAGTCTGCCAG---CCT---GCTGAGA
CACCGTCCTGTGTGGTATCCTGCCCTGATCTCAGCAGAAGAAGTTCTGACACCAGTTTTCAGAGCACTACCGCTAGTGTT
TCTAGCAAAGGCCCCATGATTCTACTCCAGGCCACTAAGGACCCTCCAGAAAAGCTCCGTGTTCCTGTGGACTCGAAACT
TCTGTGGGTGGCAGGTCTTACTGGGACCTTGATCCTTGGAGCCTTGTTAGTATCCTACTTGGCTATCAGGAAACGGATGA
ATTACCCCAACCAAATGTATCAA
>chimpanzee
ATGTGGCTGCTGCGGTGCGTTTTGCTGTGTGTTTCATTATCTCTTGCTGTGAGTGGCCAGCAGAAGCCTGAGGCACCAGA
TTATTCCAGTGTGCTCCACTGTGGGCCGTGGAGCTTCCAGTTTGCTGTAAACCTCAGCCAGGAGGCAACGTCTCCTCCTG
TACTGATAGCTTGGGACAACCAAGGGCTGCTGCACAAGCTGCAGAATGACTCCGACTGTGGCACCTGGATAAGAAAAGGT
CCGGGCAGCTCCGTGGTGTTGGAGGCAACCTATAGCAGCTGCTATGTCACTGAGTGGGACTCCCACTACATCATGCCAGT
CGGAGTTGAAGGAGCGGGTGCGGCTGAACATAAGGTGGTTACAGAGAGGAAGCTGCTCAAGTGTCCTATGGATCTTCTAG
CCCGAGATGCTCCAGATACTGACTGGTGTGACTCCATCCCAGCACGGGACAGACTGCCATGTGCACCTTCACCCATCTCT
CGAGGAGACTGTGAAGGGCTAGGCTGTTGTTATAGCTCTGAAGAGGTGAATTCCTGCTACTATGGAAACACCGTGACCAT
GCATTGTACCCGAGAGGGCCATTTCTCTATTGCTGTGTCTCGGAACGTGACCTCGCCACCACTGCTCTTGGATTCTGTGC
GCTTGGCCCTTAGGAATGACAGTGCGTGTAACCCTGTAATGGCAACACAAGCTTTTGTTCTGTTCCAGTTTCCATTTACT
TCCTGTGGCACCACAAGACAGATCACTGGAGACCGAGCAGTATACGAAAATGAACTGGTGGCAACTAGGGATGTGAAAAA
TGGGAGCCGTGGCTCTGTCACTCGTGACAGCATCTTCAGGCTCCATGTCAGCTGCAGCTACTCAGTAAGTAGCAACTCTC
TCCCAATCAATGTCCAGGTTTTCACTCTCCCACCACCCTTTCCTGAGACCCAGCCTGGACCCCTCACTCTGGAACTTCAG
ATTGCCAAAGATAAAAACTATGGCTCCTACTATGGTGTTGGTGACTACCCAGTGGTGAAGTTGCTTCGGGATCCCATTTA
CGTGGAGGTCTCCATCCTTCACAGAACAGACCCCTACCTGGGGCTGCTCCTACAACAGTGTTGGGCAACACCCAGCACTG
ACCCCCTGAGTCAGCCACAGTGGCCCATCCTGGTAAAGGGCTGCCCCTACATTGGAGACAACTATCAGACCCAGCTGATC
CCTGTCGAGAAAGCCTTGGATCTTCCATTTCCCTCTCACCACCAGCGCTTCAGCATCTTCACCTTCAGCTTTGTGAACCC
TACAGTGGAGAAACAGGCCCTCAGGGGACGAACGAAGGCAGGATGCGAGAGATCCGTGTCACGTCTGCCGCTGGCTGAGA
CCATC---TGTGTGGTACTGTCT---GATTCGAGTAGAAGAAATTTTGACAACAGTTCTCAGAACACTACTGCTAGTGTT
TCTAGCAAAGGCCCCATGATTCTACTCCAAGCCACTAAGGACCCTCCAGAAAAGCTCCGTGTTCCTGTAGACTCGAAAGT
TCTGTGGGTGGCAGGCCTTTCTGGGACCTTAATCCTTGGAGCCTTGTTAGTATCCTACTTGGCTGTCAAGAAACAGAAGA
GTTGCCCAGACCAAATGTGTCAA
>Coquerels_sifaka
ATGGGGCTGCTGCGGTGCGTCTTGCTGTGTTTTCCTTTATCTCTGGCTTTGAGTGGCCAGCACACACCGAAGGCCCAAGA
TCATGCTGGCGTGCTCCACTGTGGGCTGCAGGGCTTTCGGTTCACTGCAAATCTCGGCCAGGAGGCAGAGACTCTTCCTG
TATTAATAGCTTGGGACAACCAAGGGCTGCTGCACAGGCTGCAGAATGACTCCGGCTGTGGCACCTGGGTAGGGGAGGGC
CCGGGCGGCTCTGTGGTGTTGGAAGCAACCTATGGTGGCTGCTATGTCACTGAGTGGGACTCCCACTACATCATGCCAAT
CGGAGTGGAAGGAGCAGGTGAGGCTGGACCCAACATGGTTACGGAGAAGCAGCTGCTCAAGTGTCCTGTGGATCTTCTAG
CCCAAGATGCTCCCGAGGCTGACCCGTGCCACTCCATCCCAACGGTGGACAGGCTTCCATGTGCAGCTTCCTCCATCTCT
CGCAGTGACTGCGAGGAGTTAGGCTGTTGCTACAGCTCCACAGAGGTGAATTCCTGCTACTACGGAAACATGGTGACCTT
GCACTGTAGCCGAGAGGGACGCTTCTCCATCGCTGTGTCTCGGAATGTGACCACGCCCCCCCTGCTCTTGGATTCCGTGT
ACTTGGCCTTCGGAAATGACAGCGGATGTGACCCTGTGATGACAACACACACCTTTGCCCTGTTCGTGTTGCCGTTTACT
TCCTGTGGTACTACAAGACGGATCGCTGGAGACCAAGCAGTATATGAAAACGAGCTGGTTGCAACTAGGGACGTAAAACG
TTGGAGCCGTGGGTCCATCACCCGCGACAGCATCTTCAGGCTCCGAGTCAGCTGCAGCTACTCTGTAAACGGCAGCTCTC
TCCCAGTTAATGTCCAGGTCTTCACTCTGCCCCCACCCCTTCCTGAGATCCAGCCTGGACCCCTCACTCTGGAACTTCAG
ATTGCCAAAGATAACAACTATAGCTCCTACTACACTGCTGGGGACTACCCAGTGGTGAAGTTACTTCGGGATCCCATCTA
CGTGGAGGTCTCCGTCCTTCACAGAACAGACCCCTACCTGGGGCTGCTCTTACATCAGTGTTGGGCCACGCCCAGCGCAA
ACCCCCTGAGTCAGCCACAGTGGCCTGTACTGGTGAAGGGATGCCCCTACACTGGAGACAATTATCAGACCCAACTGATC
CCAGTCCAGAGAGCCTCAAATCTGCCATTTCCCTCTCACCACCGGCGCTTCAGCATTTTCACCTTCAGCTTTGTGGACCC
TGTGGCAGCAAAGCAGGCTCTCAAGGGACAGGTATACCTGCACTGCAGCGTGTCAGTCTGCCAG---CCC---GCTGAGA
TGCCATCCTGTAGGGTAACCTGTCCT---GCTGACAGAAGAAACTCTAACATCAGTCTTCAGAACAGTACTGCTAGTGTT
TCTAGCAAGGGCCCCATGATTCTACTTCAAGCCACTAAGGACCCTTCAGGAAAGTTCCATGTTCCTGTAGACTCACAGTC
TCTGTGGGTGGGAGGACTCTCCGGGGTCTTAATCGTTGGAGTCCTGTTAGTATCCTACTTGGCTATCAGGAAACGGAGA-
-----------------------
>crab-eating_macaque
ATGCGGCTGCTGCAGTGTGTCTTGCTGTGTGTTTCATTATCTCTTGTTTTGAGTGGTCAGCATAAGCCTGAGACACCAGG
TTATTCCAGTGTGCTCCATTGTGGGCTGTGGAGCTTCCAGTTTGCTGTAAACCTCAGTCAGGAGGCAACTTCTCCTCCTG
TACTGATAACTTGGGACAACCAAGGGCTGCTGCACAAGCTACAGAATGACTCTGACTGTGGCACCTGGATAAGAAACAGT
CCAGGCAGCTCCGTGGTGTTGGAGGCAACCTATAGCAGCTGCTATGTCACTGAGTGGGACTCCCACTACATCATGCCAGT
TGGAGTTGAAGGAGTGGGTGTGGCTGAACACAAGATGGTTCCAGAGAGGAAGCTGCTCAAGTGTCCTATGGATCTTCTAG
GTAAAGATGCTCCAGATACTGACTGGTGTGACTCCATCCCAGCGCGGGACAGGCTGCCATGTGCACCTTCACCCATCTCT
CGAGGAGACTGTGAGGGGCTAGGCTGCTGTTACAGCTCTGAGGAGGTGAATTCCTGCTACTACGGAAACACCGTGACCTT
GCGTTGTACCCGAGAGGGCCATTTCTCCATCGCTGTGTCTCGGAACGTGGCCTCGCCACCACTGCTCTTGGATTCTGTGC
GCTTGGCCCTTAGGAATGACAGTGCGTGTAACCCTGTGATGGCAACACAAGCTTTTGTTCTGTTCCAGTTTCCATTTACT
TCCTGTGGCACCACAAGACGGATCACTGGAGACCGAGCAGTATACGAAAATGAACTGGTGGCAACTAGGGATGTGAAAAA
TGGGAGCCGTGGCTCTGTCACTCGTGACAGCATCTTCAGGCTCCATGTCAGCTGCAGCTACTCAGTAAGTAGCAACTCTC
TCCCAATCAAGGTCCAGGTTTTTACTCTCCCACCACCCTTTCCTGAGACCCAGCCTGGACCCCTCACTCTGGAACTTCAG
ATTGCCAAAGATAAAAACTATGGCTCCTACTATGGTGTTGGTGACTACCCCGTGGTGAAGTTGCTTCGGGATCCCATCTA
TGTGGAGGTCTCCATCCTTCACAGAACAGACCCCTCCCTGGGGCTGCTCCTACATCAGTGTTGGGCAACACCCAGCACAG
ACCCACTGAGTCAGCCACAGTGGCCCATCCTGGTAAAGGGCTGCCCCTACATTGGAGACAACTATCAGACCCAGCTGATC
CCTGTCCAGAAAGCCTTGGATCTTCCATTTCCCTCTCACTACCAGCGCTTCAGCATCTTCACCTTCAGCTTTGTGGACCC
TACAGCGGAGAAACAGGCCCTCAGGGGACCGGTGCATCTGCACTGCAGTGTGTCAGTCTGCCAG---CCT---GCTGAGA
CACCATCCTGTGCGGTAACCTGTCCTGATCTCAGTCGAAGAAATTCAGGCACCATTTTTCAGAACACTACTGCTAGTGTT
TCTAGCAAAGGCCCCATGATTCTACTCCAAGCCACTAAGGACCCTCCAGAAAAGCTCCGTGCTCCTGTAGACTCAAAAGT
TCTGTGGGTGGCAGGCCTTTCTGGGACCTTAATCCTTGGAGGCTTAGTAGTATCCTACTTGGCTCTCAAA---CAGCTGA
ATTGTCCAGACCAAACATGTCAA
>drill
ATGCGGCTGCTGCAGTGTGTCTTGCTGTGTGTTTCATTATCTCTCGTTTTGAGTGGTCAGCATAAGCCTGAGGCACCAGG
TTATTCCAGTGTGCTCCATTGTGGGCTGTGGAGCTTCCAGTTTGCTGTAAACCTCAGTCAGGAGGCAACTTCTCCTCCTG
TACTAATAACTTGGGACAACCAAGGGCTGCTGCACAAGCTACAGAATGACTCTGACTGTGGCACCTGGATAAGAAAGGGT
CTGGGCAGCTCCGTGGTGTTGGAGGCAACCTATAGCAACTGCTATGTCACTGAGTGGGACTCCCACTACATCATGCCAGT
CGGAGTTGAAGGAGTGGGTGCGGCTGAACACAAGATGGTTCCAGAGAGGAAGCTGCTCAAGTGTCCTATGGATCTTCTAG
CCCGAGATGCTCCAGATACTGACTGGTGTGACTCCATCCCAGCGCGGGACAGGCTGCCATGTGCACCTTCACCCATCTCT
CGAGGAGACTGTGAGGGGCTAGGCTGCTGTTACAGCTCTGAGGAGGTGAATTCCTGCTACTACGGAAACACCGTGACCTT
GCGTTGTACCCGAGAGGGCCATTTCTCCATCGCTGTGTCTCGGAACGTGGCCTCACCACCACTGCTCTTGGATTCTGTGC
GCTTGGCCCTTAGGAATGACAGTGCGTGTAACCCTGTGATGGCAACACAAGCTTTTGTTCTGTTCCAGTTTCCATTTACT
TCCTGTGGCACCACAAGACGGATCACTGGAGACCGAGCAGTATATGAAAATGAACTGGTGGCAACTAGGGATGTGAAAAA
TGGGAGCCGCGGCTCTGTCACTCGTGACAGCATCTTCAGGCTCCATGTCAGCTGCAGCTACTCAGTAAGTAGCAACTCTC
TCCCAATCGAGGTCCAGGTTTTTACTCTCCCACCACCCTTTCCTGAGACCCAGCCTGGACCCCTCACTCTGGAACTTCAG
ATTGCCAAAGATAAAAACTATGGCTCCTACTATGGTGTTGGTGACTACCCCGTGGTGAAGTTGCTTCGGGATCCCATCTA
CGTGGAGGTCTCCATCCTTCACAGAACAGACCCCTCCCTGGGGCTGCTCCTACATCAGTGTTGGGCAACACCCAGCACAG
ACCCCCTGAGTCAGCCACAGTGGCCCATCCTGGTAAAGGGCTGCCCCTACATTGGAGACAACTATCAGACCCAGCTGATC
CCTGTCCAGAAAGCCTTGGATCTTCCATTTCCCTCTCACTACCAGCGCTTCAGCATCTTCACCTTCAGCTTTGTGGACCC
TACAGCGGAGAAACAGGCCCTCAGGGGACCGGTGCATCTGCACTGCAGCGTGTCAGTCTGCCAG---CCT---GCTGAGA
CACCATCCTGTGTGGTAACCTGTCCTGATCTCAGTCGAAGAAATTCAGGCACCATTTTTCAGAACACTACTGCTAGTGTT
TCTAGCAAAGGCCCCATGATTCTACTCCAAGCCACTAAGGACCCTCCAGAAAAGCTCCGTGCTCCTGTAGACTCAAAAGT
TCTGTGGGTGGCAGGTCTTTCTGGGACCTTAATCCTTGGAGGCTTATTAGTATCCTACTTGGCTATCAAGAGACAGCTGA
ATTGTCCAGACCAAACATGTCAA
>gibbon
ATGTGGCTGCTGCGGTGCATCTTGCTGTGTGTTTCATTATCTCTTGCTCTGAGTGGCCAGCATAAGCCTGAGGCACCAGG
TTATTCCAGTGTGCTCCACTGTGGGCCGTGGAGCTTCCAGTTTGCTGTAAACCTCAGCCAGGAGGCAACGTCTCCTCCTG
TACTAATAGCTTGG------------------------------------------------------------------
--------------------------------------------------------------------------------
--------------------------------------------------------------------------------
--CGAGATGCTCCAGATACTGACTGGTGTGACTCCATCCCAGCGCAGGATAGACTGCCATGTGCACCTTCACCCATCTCT
CCAGGAGACTGTGAGGGGCTAGGCTGTTGTTACAGCTCTGAAGAGGTGAATTCCTGCTACTATGGAAACACCGGGGTT--
----TGCTCA---GAAGGCAAA----------------------------------------------------------
--------------------------------------------------------------------------------
---------------------ATCACTGGAGACCGAGCAGTATATGAAAATGAACTGGTGGCAACTAGGGATGTGAAAAA
TGGGAGCCGTGGCTCTGTCACTCGTGACAGCATCTTCAGGCTCCATGTCAGCTGCAGCTACTCAGTAAGTAGCAACTCTC
TCCCAATCAGTGTCCAGGTTTTTACTCTCCCACCACCCTTTCCTGAGACCCAGCATGGACCCCTCACTCTGGAACTTCAG
ATTGCCAAAGATAAAAACTATGGCTCCTACTATGGTGTTGGTGACTACCCAGTGGTGAAGTTGCTTCGGGATCCCATTTA
CGTGGAGGTCTCCATCCTTCACAGAACAGACCCCTACCTGGGGCTGCTCCTACATCAGTGTTGGGCAACACCCAGCACAG
ACCCCCTGAGTCAGCCACAGTGGCCCATCCTGGTAAAGGGCTGCCCCTACGTTGGAGACAACTATCAGACCCAGCTGATT
CCTGTCCAGAAAGCCTTGGATCTTCCATTTCCCTCTCACCACCAGCGCTTCAGCATCTTCACCTTCAGCTTTGTGGACCC
TACAGTGGAGAAACAGGCCCTCAGGGGACCGGTGCATCTGCACTGCAGCGTGTCAGTCTGCCAG---CCT---GCTGAGA
CACCATCCTGTGTGGTAACCTGTCCTGATCTCAGTCGAAGAAATTTTGCTAACAGTTCTCAGAACACTACTGCTAGTGTT
TCTAGCAAAGGCCCCATGATTCTACTCCAAGCCACTAAGGACCCTCCAGAAAAGCTCCGTGCTCCTGTAGACTTGAAAGT
TCTGTGGGTGGCAGGCCTTTCTGGGACCCTAATCCTTGGAGCCTTGTTAGTATCCTACTTGGCTGTCAAGAAACAGAAGA
GTTGCCCAGACCAAATGTGTCAA
>golden_snub-nosed_monkey
ATGTGGCTGCTGCAGTGTGTCTTGCTGTGCGTTTCATTATCTCTTGTTTTGAGTGGTCAGCATAAGCCCGAGGCACCAGG
TTATTCCAGTGTGCTCCACTGTGGGCTGTGGAGCTTCCAGTTTGCTGTAAACCTCAGTCAGGAGGCAACTTCTCCTCCTG
TACTAGTAACCTGGGACAACCAAGGGCTGCTGCACAAGCTGCAGAATGACTCTGACTGTGGCACCTGGATAAGAAAGGGT
CAGGGCAGCTCCGTGGTGTTGGAGGCAACCTATAGCAGCTGCTATGTCACTGAGTGGGACTCCCACTACATCATGCCAGT
CGGAGTTGAAGGAGTGGGTGCGGCTGAACACAAGATGGTTACAGAGAGGAAGCTGCTCAAGTGTCCTATGGATCTTCTAG
CCCGAGATGCTCCAGATACTGACTGGTGTGACTCCATCCCAGCGCAGGACAGGCTGCCGTGTGCACCTTCACCCATCTCT
CGAGGAGACTGCGAAGGGCTAGGCTGCTGTTACAGCTCTGAGGAGGTGAATTCCTGCTACTATGGAAACACCGTGACCTT
GCGTTGTACCCGAGAGGGCCATTTCTCCATCGCTGTGTCTCGGAATGTAGCCTCACCGCCACTGCTCTTGGATTCTGTGC
GCTTGGCCCTTAGAAATGACAGTGCGTGTAACCCTGTGGTGGCAACACAAGCTTTTGTTCTGTTCCAGTTTCCATTTACT
TCCTGTGGCACCACAAGACGGATCACTGGAGACCGAGCAGTATATGAAAATGAACTGGTGGCAACTAGGGATGTGAAAAA
TGGGAGCCGCGGCTCTGTCACTCGTGACAGTATCTTCAGGCTCCATGTCAGCTGCAGCTACTCAGTAAGCAGCAACTCTC
TCCCAATCAAGGTCCAGGTTTTTACTCTCCCACCACCCTTTCCTGAGACCCAGCCTGGACCCCTCACTCTGGAACTTCAG
ATTGCCAAAGATAAAAACTATGGCTCCTACTATGGTGTTGGTGACTACCCCGTGGTGAAGTTGCTTCGGGATCCCATCTA
TGTGGAGGTCTCCATCCTTCACAGAACAGACCCCTCCCTGGGGCTGCTCCTACATGAGTGTTGGGCAACACCCAGCACAG
ACCCCCTGAGTCAGCCACAGTGGCCCATCCTGGTAAAGGGCTGCCCCTACATTGGAGACAACTATCAGACCCAGCTGATC
CCTGTCCAGGAAGCCTTGGATCTTCCATTTCCCTCTCACTACCAGCGCTTCAGCATCTTCACCTTCAGCTTTGTGGACCC
TACGGCGGAGAAACAGGCCCTCAGGGGACCGGTGCATCTGCACTGCAGCGTCTCAGTCTGCCAG---CCT---GCTGAGA
CACCATCCTGTGTGGTAACCTGTCCTGATATCAGTCGAAGAAATTCAGACACCATTTTTCAGAACACTACTGCTAGTGTT
TCTAGCAAAGGCCCCATGATTCTACTCCAAGCCACTAAGAACACTCCAAAAAAGCTCCGTGCTCCTGTAGACTCAAAAGT
TCTGTGGGTGGCAGGCCTTTCTGGGACCTTAATCCTTGGAGGCTTGTTAGTATCCTACTTGGCTATCAAGAAACAGCTGA
ATTGTCCAGACCAAACATGTCAA
>gorilla
ATGTGGCTGCTGCGGTGCGTTTTGCTGTGTGTTTCATTATCTCTTGCTGTGAGTGGCCAGCATAAGCCTGAGGCACCAGA
TTATTCCAGTGTGCTCCACTGTGGGCCGTGGAGCTTCCAGTTTGCTGTAAACCTCAGCCAGGAGGCAATGTCTCCTCCTG
TACTAATAGTTTGGGACAACCAAGGGCTGCTGCACAAGCTGCAGAATGACTCCGACTGTGGCACCTGGATAAGAAAAGGT
CCGGGCAGCTCTGTGGTGTTGGAGGCAACCTATAGCAGCTGCTATGTCACTGAGTGGGACTCCCACTACATCCTGCCAGT
CGGAGTTGAAGGAGCGGGTGCGGCTGAACACAAGGTGGTTACAGAGAGGAAGCTGCTCAAGTGTCCTATGGATCTTTTAG
CCCGAGATGCTCCAGATACTGACTGGTGTGACTCCATCCCAGCACGGGACAGACTGCCATGTACACCTTCACCCATCTCT
CGAGGAGACTGTGAAGGGCTAGGCTGTTGTTACAGCTCTGAAGAGGTGAATTCCTGCTACTATGGAAACACTGTGACCTT
GCATTGTACCCGAGAGGGCCATTTCTCTATTGCTGTGTCTCGGAACGTGACCTCGCCACCACTGCTCTTGGATTCTGTGC
GCTTGGCCGTTAGGAATGACAGTGTGTGTAACCCTGTGATGGCAACACAAGCTTTTGTTCTGTTCCAGTTTCCATTTACT
TCCTGTGGCACCACAAGACAGATCACTGGAGACCGAGCAGTATATGAAAATGAACTGGTGGCAACTAGGGATGTGAAAAA
TGGGAGCCGTGGCTCTGTCACTCGTGACAGCATCTTCAGGCTCCATGTCAGCTGCAGCTACTCAGTAAGTAGCAACTCTC
TCCCAATCAATGTCCAGGTTTTCACTCTCCCACCACCCTTTCCTGAGACCCAGCCTGGACCCCTCACTCTGGAACTTCAG
ATTGCCAAAGATAAAAACTATGGCTCCTACTATGGTGTTGGTGACTACCCAGTGGTGAAGTTGCTTCGGGATCCCATTTA
CGTGGAGGTCTCCATCCTTCACAGAACAGACCCCTACCTGGGGCTGCTCCTACATCAGTGTTGGGCAACACCCAGCACAG
ACCCCCTGAGTCAGCCACAGTGGCCCATCCTGGTAAAGGGCTGCCCCTACATCGGAGACAACTATCAGACCCAGCTGATC
CCTGTCCAGAAAGCCTTGGATCTTCCATTTCCCTCTCACCACCAACGCTTCAGCATCTTCACCTTCAGCTTTGTGGACCC
TACAGTGGAGAAACAGGCCCTCAGGGGACCGGTGCATCTGCACTGCAGCGTGTCAGTCTGCCAG---CCT---GCCGAGA
CATCATCCTGTGTGGTAACCTGTCCTGATCTCAGTCGAAGAAATTTTGACAACAGTTCTCAGAACACTACTGCTAGTGTT
TCTAGCAAAGGCCCCATGATTCTACTCCAAGCCACTAAGGACCCTCCAGAAAAGCTCCGTGTTCCTGTAGACTCGAAAGT
TCTGTGGGTGGCAGGACTTTCTGGGACCTTAATCCTTGGAGCCTTGTTAGTATCCTACTTGGCTGTCAAGAAACAGAAGA
GTTGCCCAGACCAAATGTGT---
>Mas_night_monkey
ATGTGGCTGCCACAGTGCGTCTTGCTGTGTGCATCATTATCTCTTGCTTTGAGTGGCCAGCCTAAGCCTGAGGCACCGGA
TTACTCCAGTGTGCTCCATTGTGGACTGGGGAGCTTCCAGTTTACTGTAAACCTCAGCCAGGAGGCAACGTCTCCTCCTG
TACTAATATCTTGGGACAAGCAAGGGCTGTTGCACAAGCTGCAGAATGACTCTGATTGTGGCACCTGGATAAGAAAGGGT
CCGGGCAGCTCTGTGGTGTTGGAAACGAACTACAGCAGCTGCTTTGTCACTGAGTGGGACTCCCACTACATCATGCCAGT
CGGAGTTGAAGGAGCAGGTGCAGCTGAACATGAGACGGTTACGGAGAGGAAGCTGCTTAAGTGTCCTATGGATCTTCTAG
CCCGAGATGTTCCAGGTACTGACTGGTGTGGGTCCATCCCAGCAGAGGACAGGCTGCCATGTGGACCTTCACCCATCTCT
CGGGGAGACTGTGAGAAACTGGGCTGTTGTTACAGACCTGGAGAGGTGAATTCCTGCTACTATGGAAACACCGTGACTTT
GGACTGTACCCGAGAGGGCCACTTCTCTATCGCTGTGTCTCGGAACGTGGCCTCGCCACCACTGCTGTTGGATTCTGTGC
ACTTGACCTTTAGGAATGACAGTGTGTGTGAACCTGTGACAGCAACGCAAGCCTTTGTCCTGTTCCGGTTTCCATTCACT
TCCTGTGGTACCACAAAACAGATCACTGGAGATCAAGCAGTATATGAAAATGAACTGGTGGCAACCAGAGATGTGAAAAA
CAGGAGCAGTGGCTCCGTCACTCGTGACAGCATCTTCAGGCTCCGTGTCAGCTGCAGCTACTCAGTAAGTAGCAACTCTC
TCCCAGTTAACGTCCAGGTTTTCACTCTCCCACCACCCTTTCCTGAGACCCAGCCTGGACCCCTCACTCTGGAACTTCAG
ATTGCCAAAGATAAAAACTATGGATCCTACTATGGTGTTGGTGACTACCCAGTGGTGAAGTTGCTTCGGGATCCCATTTA
CGTGGAGGTCTCCATCCTTCACAGAACAGACCCCTACCTAGGGCTGTTCCTGCATCAGTGCTGGGCAACACCCAGCACAG
ACCCCCTGAGTCAGCCACAGTGGCCCATCCTGGTAAAGGGATGCCCCTACACTGGAGACAACTATCAGACCCAGCTGATC
CCAGTTCAGAAAGCCTTGGGTCTGCCATTTCCCTCACACCACCAGCGCTTCAGCATCTTCACCTTCAGCTTTGTGGACCC
GACAGCGGTGAAGCAGGCCCTTAGGGGACCGGTGTATCTGCACTGCAGCGTGTCAGTCTGCCAG---CCT---GCTGAGA
TACCATCCTGTGTGGTAACCTGTCCTGATCTCAGCAGAAGAAATTCTGACACCAGTTTTCAGAACACTACTGCTAGTGTT
TCTAGCAAAGGCCCCATGATTCTACTCCAAGCCACTGAAGACCCTCCCGAAAAGCTCCGTGTTCCTGTAGACTCAAAACT
TCTGTGGGTGGCAGGTCTTACTGGGACCTTGATCCTTGGAGCCTTGTTGGTATCCTACTTGGCTATCAGGAAACGGATGA
ATTACCCCAACCAAATGTGTCAA
>macaque
ATGCGGCTGCTGCAGTGTGTCTTGCTGTGTGTTTCATTATCTCTTGTTTTGAGTGGTCAGCATAAGCCTGAGACACCAGG
TTATTCCAGTGTGCTCCATTGTGGGCTATGGAGCTTCCAGTTTGCTGTAAACCTCAGTCAGGAGGCAACTTCTCCTCCTG
TACTAATAACTTGGGACAACCAAGGGCTGCTGCACAAGCTACAGAATGACTCTGACTGTGGCACCTGGATAAGAAACGGT
CCAGGCAGCTCCGTGGTGTTGGAGGCAACCTATAGCAGCTGCTATGTCACTGAGTGGGACTCCCACTACATCATGCCAGT
TGGAGTTGAAGGAGTGGGTGTGGCTGAACACAAGATGGTTCCAGAGAGGAAGCTGCTCAAGTGTCCTATGGATCTTCTAG
CCCGAGATGCTCCAGATACTGACTGGTGTGACTCCATCCCAGCGCGGGACAGGCTGCCATGTGCACCTTCACCCATCTCT
CGAGGAGACTGTGAGGGGCTAGGCTGCTGTTACAGCTCTGAGGAGGTGAATTCCTGCTACTACGGAAACACCGTGACCTT
GCGTTGTACCCGAGAGGGCCATTTCTCCATCGCTGTGTCTCGGAACGTGGCCTCGCCACCACTGCTCTTGGATTCTGTGC
GCTTGGCCCTTAGGAATGACAGTGCGTGTAACCCTGTGATGGCAACACAAGCTTTTGTTCTGTTCCAGTTTCCATTTACT
TCCTGTGGCACCACAAGACGGATCACTGGAGACCGAGCAGTATATGAAAATGAACTGGTGGCAACTAGGGATGTGAAAAA
TGGGAGCCGTGGCTCTGTCACTCGTGACAGCATCTTCAGGCTCCATGTCAGCTGCAGCTACTCAGTAAGTAGCAACTCTC
TCCCAATCAAGGTCCAGGTTTTTACTCTCCCACCACCCTTTCCTGAGACCCAGCCTGGACCCCTCACTCTGGAACTTCAG
ATTGCCAAAGATAAAAACTATGGCTCCTACTATGGTGTTGGTGACTACCCCGTGGTGAAGTTGCTTCGGGATCCCATCTA
TGTGGAGGTCTCCATCCTTCACAGAACAGACCCCTCCCTGGGGCTGCTCCTACATCAGTGTTGGGCAACACCCAGCACAG
ACCCACTGAGTCAGCCACAGTGGCCCATCCTGGTAAAGGGCTGCCCCTACATTGGAGACAACTATCAGACCCAGCTGATC
CCTGTCCAGAAAGCCTTGGATCTTCCATTTCCCTCTCACTACCAGCGCTTCAGCATCTTCACCTTCAGCTTTGTGGACCC
TACAGCGGAGAAACAGGCCCTCAGGGGACCGGTGCATCTGCACTGCAGTGTGTCAGTCTGCCAG---CCT---GCTGAGA
CACCATCCTGTGCGGTAACCTGTCCTGATCTCAGTCGAAGAAATTCAGGCACCATTTTTCAGAACACTACTGCTAGTGTT
TCTAGCAAAGGCCCCATGATTCTACTCCAAGCCACTAAGGACCCTCCAGAAAAGCTCCGTGCTCCTGTAGACTCAAAAGT
TCTGTGGGTGGCAGGCCTTTCTGGGACCTTAATCCTTGGAGGCTTAGTAGTATCCTACTTGGCTATCAAA---CAGCTGA
ATTGTCCAGACCAAACATGTCAA
>marmoset
ATGTGGCTACCGCAGTGCGTCTTGCTGTGTGCATCATTATCTCTTGCATTGAGTGGCCAGCATAAGCCTGAGGCGTCGGA
TTATTCCAGTGTGCTCCACTGTGGACTGGGGAGCTTCCAGTTTACTGTAAACCTCAGCCAGGAGGCAACGTCTCCTCCTG
TACTAATATCTTGGGACAAGCAAGGGCTGTTGCACAAGCTACAGAATGACTCTGACTGTGGCACCTGGATAAGAAAGGGT
CCGGGCAGCTCTGTGGTGTTGGAAACAAACTACAGCAGTTGCTATGTCACTGAGTGGGACTCCCACTATATCATGCCAGT
TGGAGTGGAAGGAGCAGGTGCAGCTGAACACAAGACGGTCACAGAGAGGAAGCTGCTTAAGTGTCCTATGGATCTTCTAG
CCCGAGATGCTCCAGGTACTGACTGGTGTGGGTCCATCCCAGCAGGAGACAGGCTGCCATGTGCCCCTTCACCCATCTCT
CGAGGAGACTGTGAGAAACGGGGCTGTTGTTACAGCCCTGGAGAGGTGAATTCCTGCTTCTATGGGGACACTGTGACTTT
GGACTGTACCCAAGAGGGCCACTTCTCTATCGCTGTGTCTCGGAACGTGGCTTCGCCACCACTGCTGTTGGATTCTGTGC
ACTTGACCTTTAGGAATGACAGTGTGTGTAAACCTGTGATAGCAACACAAGCCTTTGTCCTGTTCCGGTTTCCATTCACT
TCCTGTGGTACCACAAAACAGATCACTGGAGACCAAGCAGTATATGAAAATGAACTGATGGCAACCAGAGACGTGAAAAA
CGGGAGCAGTGGCTCCGTCACTCGTGACAGCATCTTCAGGCTCCGTGTCAGCTGCAGCTACTCAGTAAGTAGCAACTCTC
TCCCAGTTAACGTCCAGGTTTTCACTCTCCCACCACCCTTTCCTGAGACCCAGGCTGGACCCCTCACTCTGGAACTTCAG
ATTGCCAAAGATAAAAACTATGGATCCTACTATGGTGTTGGTGACTACCCAGTGGTGAAGTTGCTTCGGGATCCCATTTA
CGTGGAGGTCTCCATCCTTCACAGAACAGACCCCCACCTAGAGCTGTTCCTGCATCAGTGCTGGGCGACACCCAGCACAG
ACCCCCTGAGTCGGCCACAGTGGCCCATCCTGGTAAAGGGATGCCCCTACACCGGAGACAACTATCAGACCCAGCTGATC
CCAGTCCAGAAAGCCTTGGAACTGCCATTTCCCTCACACCACCAGCGCTTCAGCATCTTCACCTTCAGCTTCGTGGACCC
TACATCTGTGAAGCAGGCCCTTAGGGGACCGGTGTATCTGCACTGCAGCGTGTCAGTCTGCCAG---CCT---GCTGAGC
CACCGTCCTGTGTGGTAACCTGTCCTGACCTCAGCAGAAGAAATTCTGACACCAGTTTTCAGAACACTACTGCTAGTGTT
TCTAGCAAAGGCCCCATGATTCTACTCCAAGCCACTAAGGACCCTCCAGAAAAGCTCCGTGCTTCTGTAGACTCAAAACT
TCCATGGGTGGCAGGTCTTACTGGGACCTTGATCCTTGGAGCCTTGTTAGTATCCTACTTGGCTATCAGGAAACGGATGA
ATTACCCCAACCAAATGTGTCAA
>mouse_lemur
ATGTGGCTGCTGCGGTGCGTCCTGCTGTGTTTGCCTTTGTCTCTGGCTTTGAGCGGCGGGCGCACGCCCGAGGCACCTGC
TCGCGCTGGCGTGCTCCACTGTGGGCTGCGGGGCTTTCGGTTCACTGTAAACCTCAGCCGGGAGGCAGAGACTCCTCCTG
TGTTAATAGCTTGGGACAAGCAAGGGCTGCCCCACAGGCTGCAGAATGACTCCGGCTGCGGCACCTGGGTAGGGCGGGGC
CCGGGCAGCTCTGTGGTGTTGGAAGCGACCTATGGCGGCTGCTATGTCACTGAGTGGGACTCCCACTATGTCCTGCCGGT
CGGAGTGGAAGGAGCAGGTGACGCTGGACCCGACGTGGTTACAGAGAAGCAGCTGCTCAAGTGTCCTGTGGACCTTCTAG
CCCAAGATGCTCCCGAGGATGACCCGTGTGACTCCATCCCAGCAGTGGACAGGATTCCGTGTGCAACTTCACCCATCTCT
CGCGCTGACTGTGAGGCATTGGGCTGTTGCTACAGCGCCACAGGGGTGGGCTCCTGCTACTATGGAAACGTGGTGACCCT
GCGCTGCCACCGAGAGGGCCGCTTCTCCATCGCTGTGTCTCGGAACGCGACCATGCCCCCCCTGCTCTTGGATTCCGTGC
ACTTGGCATTCGGGAATGACAGCGGATGCGGCCCTGTGATGACGACACACGCCTTTGCCCTGTTCGTGTTGCCGTTTACT
TCCTGTGGTACTACCAGACAGATCGCTGGAGACCAAGCAGTATATGAGAACGAGCTGGTTGCAACTAGGGATGTGAAACG
CTGGAGCCGTGGCTCCATCACCCGCGACAGCGTCTTCAGGCTCCGAGTCAGCTGCAGCTACTCTGTAAGTAGCAGTTCTC
TCCCAGTTAATGTCCAGGTCTTCACTCTGCCCCCACCCCTTCCTGAGGTCCAGCCTGGACCCCTCACTCTGGAACTTCAG
ATTGCCAAAGATAACAGCTATAGCTCCTACTACATGGCCGGGGACTACCCAGTGGTGAAGTTACTTCAGGATCCCATTTA
CGTGGAGGTCTCCGTCCTGCACAGAACAGACCCCCACCTGGGGCTGCTCCTGCATCAGTGTTGGGCCACGCCCGGCGCAA
ACCCCCTGAGTCAGCCACAGTGGCCTGTACTGGTGAAGGGATGTCCCTACACTGGAGACAATTATCAGACCCAGCTGATC
CCGGTCCAGAGAGCCTCGAGCCTGCCATTTCCCTCTCACCACCAGCGCTTCAGCATTTTCACCTTCAGCTTCGTGGACCC
TGTGGCAGCGAAGCAGGCTCTCGAGGGACAGGTGTACCTGCACTGCAGTGTGTCAGTCTGCCAG---CCC---GCTGAGA
TGCCGTCCTGTAGGGTCACCTGTCCT---GCCGACAGAAGAAACTCTAACGTCAGTCTTCAGAACAGTACTGCTAGTGTT
TCTAGCAAGGGCCCCATGATTCTACTTCAAGCCACTAAGGACCCTTCAGGAAAGTTCCATGTTCCTGTAGATTCACAACC
TCTGTGGGTGGTAGGCCTTTCTGGGGCCTTAATCATTGGAGTCTTATTAGTATCCTACTTGACC---AAAATGTGT----
--------------------CAA
>olive_baboon
ATGCGGCTGCTGCAGTGTGTCTTGCTGTGTGTTGCATTATCTCTTGTTTTGAGTGGTCAGCATAAGCCTGAGACACCAGG
TTATTCCAGTGTGCTCCATTGTGGGCTGTGGAGCTTCCAGTTTGCTGTAAACCTCAGTCAGGAGGCAACTTCTCCTCCTG
TACTAATAACTTGGGACACCCAAGGGCTGCTGCACAAGCTACAGAATGACTCTGACTGTGGCACCTGGATAAGAAAGGGT
CCGGGCAGCTCCGTGGTGTTGGAGGCAACCTATAGCAGCTGCTATGTCACTGAGTGGGACTCCCACTACATCATGCCAGT
CGGAGTTGAAGGAGTGGGTGCGGCTGAACACAAGATGGTTCCAGAGAGGAAGCTGCTCAAGTGTCCTATGGATCTTCTAG
CCCAAGATGCTCCAGATACTGACTGGTGTGACTCCATCCCAGCGCAGGACAGGCTGCCATGTGCACCTTCACCCATCTCT
CGAGGAGACTGTGAGGGGCTAGGCTGCTGTTACAGCTCTGAGGAGGTGAATTCCTGCTACTACGGAAACACCGTGACCTT
GCGTTGTACCCGAGAGGGCCATTTCTCCATCGCTGTGTCTCGGAACGTGGCCTCACCACCACTGCTCTTGGATTCTGTGC
GCTTGGCCCTTAGGAATGACAGTGCGTGTAACCCTGTGATGGCAACACAAGCTTTTGTTCTGTTCCAGTTTCCATTTACT
TCCTGTGGCACCACAAGACGGATCACTGGAGACCGAGCAGTATACGAAAATGAACTGGTGGCAACTAGGGATGTGAAAAA
TGGGAGCCGCGGCTCTGTCACTCGTGACAGCATCTTCAGGCTCCATGTCAGCTGCAGCTACTCAGTAAGTAGCAACTCTC
TCCCAATCAAGGTCCAGGTTTTTACTCTCCCACCACCCTTTCCTGAGACCCAGACTGGACCCCTCACTCTGGAACTTCAG
ATTGCCAAAGATAAAAACTATGGCTCCTACTATGGTGTTGGTGACTACCCCGTGGTGAAGTTGCTTCGGGATCCCATCTA
CGTGGAGGTCTCCATCCCTCACAGAACAGACCCCTCCCTGGGGCTGCTCCTACATCAGTGTTGGGCAACACCCAGCACAG
ACCCCCTGAGTCAGCCACAGTGGCCCATCCTGGTAAAGGGCTGCCCCTACATTGGAGACAACTATCAGACCCAGCTGATC
CCTGTCCAGAAAGCCTTGGATCTTCCATTTCCCTCTCACTACCAGCGCTTCAGCATCTTCACCTTCAGCTTTGTGGACCC
TACAGCGGAGAAACAGGCCCTCAGGGGACCGGTGCATCTGCACTGCAGTGTGTCAGTCTGCCAG---CCT---GCTGAGA
CACCATCCTGTGTGGTAACCTGTCCTGATCTCAGTCGAAGAAATTCAGGCACCATTTTTCAGAATACTACTGCTAGTGTT
TCTAGCAAAGGCCCCATGATTCTACTCCAAGCCACTAAGGACCCTCCAGAAAAGCTCCGTGCTCCTGTAGACTCAAAAGT
TCTGTGGGTGGCAGGCCTTTCTGGGACCTTAATCCTTGGAGGCTTGTTAGTATCCTACTTGGCTATCAAGAGACAGCTGA
ATTGTCCAGACCAAACATGTCAA
>orangutan
ATGTGGCTGCTGCGGTGCGTCTTGCTGTGTGTTTCATTATCTCTTGCTCTGAGTGGCCAGCATAAGCCTGAGGCACCAGA
TTATTCCAGTGTGCTCCACTGTGGGCCGTGGAGTTTCCAGTTTGCTGTAAACCTCAGCCAGGAGGCAACGTCTCCTCCTG
TACTAATAGCTTGGGACAACCAAGGGCTGCTCCACAAGCTGCAGAATGACTCTGACTGTGGCACCTGGATAAGAAAAGGT
CCCGGCAGCTCCGTGGTGTTGGAGGCAACCTATAGCAGCTGCTATGTCACTGAGTGGAACTCCCACTACATCATGCCAGT
CGGAGTTGAAGGAGCGGGTGCGGCTGAACACAAGATGGTTACAGAGAGGAAGCTGCTCAAGTGTCCTATGGATCTTCTAG
CCCGAGATGCTCCAGATACTGACTGGTGTGACTCCATGCCAGCGCAGGACAGACTGCCATGTGCACCTTCACCCATCTCT
CGAGAAGACTGTGAGGGGCTAGGCTGTTGTTACAACTCTGAAGAGGTGAATTCCTGCTACTATGGAAACACCGTGACCTT
GCATTGTACCCGAGAGGGCCATTTCTCTATTGCTGTGTCTCGGAACGTGACCTCGCCACCACTGCTCTTGGATTCTGTGC
GCTTGGCCCTTAGGAATGACAGTGCATGTAACCCTGTGATGGCAACACAAGCTTTTGTTCTGTTCCAGTTTCCATTTACT
TCCTGTGGCACCACAAGACAGATCACTGCAGACCGAGCAGTATATGAAAATGAACTGGTGGCAACTAGGGATGTGAAAAA
TGGGAGCCGTGGTTCTGTCACTCGTGACAGCATCTTCAGGCTCCATGTCAGCTGCAGCTACTCAGTAAGTAGCAACTCTC
TCCCAATCAATGTCCAGGTTTTTACTCTCCCACCACCCTTTCCTGAGACCCAGCCTGGACCCCTCACTCTGGAACTTCAG
ATTGCCAAAGATAAAAACTATGGCTCCTACTATGGTGTTGGTGACTACCCAGTGGTGAAGTTGCTTCGGGATCCCATCTA
CGTGGAGGTCTCCATCCTTCACAGAACAACCCCCTACCTGGGGCTGCTCCTATATCAGTGTTGGGCAACACCCAGCACAG
ACCCCCTGAGTCAGCCACAGTGGCCCATCCTGGTAGAGGGCTGCCCCTACATTGGAGACAACTATCAGACCCAGCTGATC
CCTGTCCAGAAAGCCTTGGATCTTCCATTTCCCTCTCACCACCAGCGCTTCAGCATCTTCACCTTCAGCTTTGTGGACCC
TACAGTGGAGAAACAGGCCCTCAGGGGACCGGTACATCTGCACTGCAGCGCGTCAGTCTGCCAG---CCT---GCTGAGA
CACCATCCTGTGTGGTAACCTGTCCTGATCTCAGTAGAAGAAATTTTGACAACAGTTCTCAGAACACTACTGCTAGTGTT
TCTAGCAAAGGCCCCATGATTCTACTCCAAGCCACTAAGAACCTTCCAGAAAAGCTCCGTGCTCCTGTAGACTCAAAAGT
TCTGTGGGTGGCAGGCCTTTCTGGGACCTTAATCCTTGGAGCCTTGTTAGTATCCTACTTGGCTGTCAAGAAACAGAAGA
GTTGCCCAGACCAAATGTGTCAA
>pig-tailed_macaque
ATGCGGCTGCTGCAGTGTGTCTTGCTGTGTGTTTCATTATCTCTTGTTTTGAGTGGTCAGCATAAGCCTGAGACACCAGG
TTATTCCAGTGTGCTCCATTGTGGGCTGTGGAGCTTCCAGTTTGCTGTAAACCTCAGTCAGGAGGCAACTTCTCCTCCTG
TACTAATAACTTGGGACAACCAAGGGCTGCTGCACAAGCTACAGAATGACTCTGACTGTGGCACCTGGATAAGAAACGGT
CCAGGCAGCTCCGTGGTGTTGGAGGCAACCTATAGCAGCTGCTATGTCACTGAGTGGGACTCCCACTACATCATGCCAGT
TGGAGTTGAAGGAGTGGGTGTGGCTGAACACAAGATGGTTCCAGAGAGGAAGCTGCTCAAGTGTCCTATGGATCTTCTAG
CCCGAGATGCTCCAGATACTGACTGGTGTGACTCCATCCCAGCGCGGGACAGGCTGCCATGTGCACCTTCACCCATCTCT
CGAGGAGACTGTGAGGGGCTAGGCTGCTGTTACAGCTCTGAGGAGGTGAATTCCTGCTACTACGGAAACACCGTGACCTT
GCGTTGTACCCGAGAAGGCCATTTCTCCATCGCTGTGTCTCGGAACGTGGCCTCGCCACCACTGCTCTTGGATTCTGTGC
GCTTGGCCCTTAGGAATGACAGTGCGTGTAACCCTGTGATGGCAACACAAGCTTTTGTTCTGTTCCAGTTTCCATTTACT
TCCTGTGGCACCACAAGACGGATCACTGGAGACCGAGCAGTATACGAAAATGAACTGGTGGCAACTAGGGATGTGAAAAA
TGGGAGCCGTGGCTCTGTCACTCGTGACAGCATCTTCAGGCTCCATGTCAGCTGCAGCTACTCAGTAAGTAGCAACTCTC
TCCCAATCAAGGTCCAGGTTTTTACTCTCCCACCACCCTTTCCTGAGACCCAGCCTGGACCCCTCACTCTGGAACTTCAG
ATTGCCAAAGATAAAAACTATGGCTCCTACTATGGTGTTGGTGACTACCCCGTGGTGAAGTTGCTTCGGGATCCCATCTA
TGTGGAGGTCTCCATCCTTCACAGAACAGACCCCTCCCTGGGGCTGCTCCTACATCAGTGTTGGGCAACACCCAGCACAG
ACCCACTGAGTCAGCCACAGTGGCCCATCCTGGTAAAGGGCTGCCCCTACATTGGAGACAACTATCAGACCCAGCTGATC
CCTGTCCAGAAAGCCTTGGATCTTCCATTTCCCTCTCACTACCAGCGCTTCAGCATCTTCACCTTCAGCTTTGTGGACCC
TACAGCGGAGAAACAGGCCCTCAGGGGACCGGTGCATCTGCACTGCAGTGTGTCAGTCTGCCAG---CCT---GCTGAGA
CACCATCCTGTGCGGTAACCTGTCCTGATCTCAGTCGAAGAAATTCAGGCACCATTTTTCAGAACACTACTGCTAGTGTT
TCTAGCAAAGGCCCCATGATTCTACTCCAAGCCACTAAGGACCCTCCAGAAAAGCTCCGTGCTCCTGTAGACTCAAAAGT
TCTGTGGGTGGCAGGCCTTTCTGGGACCTTAATCCTTGGAGGCTTAGTAGTATCCTACTTGGCTATCAAA---CAGCTGA
ATTGTCCAGACCAAACATGTCAA
>sooty_mangabey
ATGCGGCTGCTGCAGTGTGTCTTGCTGTGTGTTTCATTATCTCTTGTTTTGAGTGGTCAGCATAAGCCTGAGGCACCAGG
TTATTCCAGTGTGCTCCATTGTGGGCTGTGGAGCTTCCAGTTTGCTGTAAACCTCAGTCAGGAGGCAACTTCTCCTCCTG
TACTAATAACTTGGGACAACCAAGGGCTGCTGCACAAGCTACAGAATGACTCTGACTGTGGCACCTGGATAAGAAAGGGT
CCGGGCAGCTCCGTGGTGTTGGAGGCAACCTATAGCAGCTGCTATGTCACTGAGTGGGACTCCCACTACATCATGCCAGT
TGGAGTTGAAGGAGTGGGTGTGGCTGAACACAAGATGGTTCCAGAGAGGAAGCTGCTCAAGTGTCCTATGGATCTTCTAG
CCCGAGATGCTCCAGATACTGACTGGTGTGACTCCATCCCAGCGCGGGACAGGCTGCCATGTGCACCTTCACCCATCTCT
CGAGGAGACTGTGAGGGGCTAGGCTGCTGTTACAGCTCTGAGGAGGTGAATTCCTGCTACTACGGAAACACCGTGACCTT
GCGTTGTACCCGAGAGGGCCATTTCTCCATCGCTGTGTCTCGGAACGTGGCCTCACCACCACTGGTCTTGGATTCTGTGC
GCTTGGCCCTTAGGAATGACAGTGCGTGTAACCCTGTGATGGCAACACAAGCTTTTGTTCTGTTCCAGTTTCCATTTACT
TCCTGTGGCACCACAAGACGGATCACTGGAGACCGAGCAGTATACGAAAATGAACTGGTGGCAACTAGGGATGTGAAAAA
TGGGAGCCGCGGCTCTGTCACTCGTGACAGCATCTTCAGGCTCCATGTCAGCTGCAGCTACTCAGTAAGTAGCAACTCTC
TCCCAATCAAGGTCCAGGTTTTTACTCTCCCACCACCCTTTCCTGAGACCCAGCCTGGACCCCTCACTCTGGAACTTCAG
ATTGCCAAAGATAAAAACTATGGCTCCTACTATGGTGTTGGTGACTACCCCGTGGTGAAGTTGCTTCGGGATCCCATCTA
CGTGGAGGTCTCCATCCTTCACAGAACAGACCCCTCCCTGGGGCTGCTCCTACATCAGTGTTGGGCAACACCCAGCACAG
ACCCCCTGAGTCAGCCACAGTGGCCCATCCTGGTAAAGGGCTGCCCCTACATTGGAGACAACTATCAGACCCAGCTGATC
CCTGTCCAGAAAGCCTTGGATCTTCCATTTCCCTCTCACTACCAGCGCTTCAGCATCTTCACCTTCAGCTTTGTGGACCC
TACAGCGGAGAAACAGGCCCTCAGGGGACCGGTGCATCTGCACTGCAGCGTGTCAGTCTGCCAG---CCT---GCTGAGA
CACCATCCTGTGCGGTAACCTGTCCTGATCTCGGTCGAAGAAATTCAGGCACCATTTTTCAGAACACTACTGCTAGTGTT
TCTAGCAAAGGCCCCATGATTCTACTCCAAGCCACTAAGGACCCTCCAGAAAAGCTTCGTGCTCCTGTAGACTCAAAAGT
TCTGTGGGTGGCAGGCCTTTCTGGGACCTTAATCCTTGGAGGCTTGTTAGTATCCTACTTGGCTATCAAGAGACAGCTGA
ATTGTCCAGACCAAACATGTCAA
>tarsier
ATGTGGTTGCTGCAGTTTATCCTGCTCTGTCTTCCACTCTCTCTGGTTTTGAGTGACCAGCATAGACCCGAGGCACCAGC
TAATCCTGGTGTGCTCCGCTGTGGGTCACACAGCTTTCAGTTTGCTATAAACCTTTCCCAGGAGGCAGCGACTCCTCCTG
TGCTGATAGCTTGGGACAACCAGGGGCTGGCACGCAGGCTGCAGAATGACTCTGACTGTGGCATCTGGGTCAGGGAGGGC
CCGGGCAGCTCCGTGGATTTGGAGGCCACCTACAGCGGCTGCTATGTCACAGAGTGGGACTCCAACTATATCATGGCAGT
TGGAATTGAAGGAGCGGACGTGGCAGGACACAAGCCGGTTATAGAGAAGAAGCTGCTCAGGTGTCCTGTAGGTCTCCCAG
CCCTAGATGCCCCGGGTGCTGACCGGTGTGACTCTATCCCAGCGTGGGACAGGTTGCCATGTGCACCCTCACCCATCTCT
CCAGGGGACTGTGAGGAGCTAGGCTGTTGCTACAGCTCT------GTGAATTCCTGCTACTATGGAAACACGGTGACCTT
GCACTGTACCCGAGAGGGCCACTTCTCCATCGCTGTGTCTCGGAACATGACCTCGCCCCCTCTGCTCTTGGATTCTGTGC
ACTTGACCTTCAGGAATGATGGTGAATGTAACCCTGTGACAGCAACACACGCCTTTGTCCTATTCCGGTTTCCATTTACT
TCCTGTGGTACCACAAGACAGATCACTGGAGACCAAGTAACGTATGAAAACGAGCTGGTTGCAACTAGGGATGTGAAACG
TGGGAGCCTTGGCTCTATCACCCGTGACAGCATCTTCAGGCTCAGAGTCAGCTGCACCTACTCCGTTAGTAGCAACTCTC
TCCCAGTTGACGTCCAAATATTTACTCTCCCACCACCACTTCCTGAGACCCAGCCTGGACCTCTCACTCTGGAACTTCAG
ATAGCCAAAGATAAAAACTATAGCTCCTACTACACTGTTGGTGACTACCCGGTGGTGAAGTTACTCCGGGATCCCATTTA
TGTGCAGGTCTCCATTCTTCACAGAACGGACCCCTACCTCGGGCTGCTTCTCCATCAGTGTTGGGCAACGCCCAGCACAA
ACCCCCAGAGTCAGCCACAGTGGCCCATCCTGGTAAAGGGATGCCCCTACACTGGAGACAACTATCAGACCAAGCGGATC
CCTGTTCAGAAAGTCTTAGAGGTGCCGTTTCCCTCTCACCACCAGCGTTTCAGCATTTTCACCTTCAGCTTTCTGGACTT
TGCAGCAGCAAAGCCGGCTCTTGGAGGACTGGTGTATCTGCACTGCAGTGTGTCAGTCTGCCAG---CCT---GCTGAGA
CACCATCCTGTGAGACAACCTGCCCTGTTGCCAGCCGAAGAAACTCTGGTATCTATCTTCACAACAGTACTGCTAGTGTT
TCTAGCAAGGGCCCCATGATTCTACTCCAAGCCATGAAGGACCCTTCAGAAAAGCTCCGTGCTCCAGTAGATTCAAAAGC
TCTGTGGGTGGCAGGCCTTTCTGGGACCTTGATTGTTGGAGTCTTGTTAATATTCTACGTGGCTATCAGGAAACAGATGA
GTTACTCAGACCAAATGTGTCAA
>vervet
ATGCGGCTGCTGCAGTGTGTCTTGCTGTGTGTTTCATTATCTCTTGTTTTGAGTGGTCAGCATAAGCCTGAGGCACCAGG
TTATTCCAGTGTGCTCCACTGTGGGCTGTGGAGCTTCCAGTTTGCTGTAAACCTCAGTCAGGAGGCAACTTCTCCTCCTG
TACTAATAACTTGGGACAACCAAGGGCTGCCGCACAAGCTACAGAATGACTCTGACTGTGGCACCTGGATAAGAAAGGGT
CCGGGCAGCTCCGTGGTGTTGGAGGCAACCTATAGCAGCTGCTATGTCACTGAGTGGGACTCCTACTACATCATGCCAGT
CGGAGTTGAAGGAGTGGGTGCGGCTGAACACAAGATGGTTCCAGAGAGGAAGCTGCTCAAGTGTCCTATGGATCTTCTAG
CCCGAGATGCTCCAGATACTGACTGGTGTGACTCCATCCCAGCGCGGGACAGGCTGCCGTGTGCACCTTCACCCATCTCT
CGAGGAGACTGTGAGGGGCTAGGCTGCTGTTACAGCTCTGAGGAGGTGAATTCCTGCTACTACGGAAACACCGTGACCTT
GCATTGTACCCGAGAGGGCCATTTCTCTATCGCTGTGTCTCGGAACGTGGCCTCACCACCACTGCTCTTGGATTCTGTGC
GCTTGGCCCTTAGGAATGACAGTGCGTGTAACCCTGTGATGGCAACACAAGCTTTTGTTCTGTTCCAGTTTCCATTTACT
TCCTGTGGCACCACAAGACAGATCACTGGAGACCGAGCAGTATATGAAAATGAACTGGTAGCAACTAGGGATGTGAAAAA
TGGGAGCCACGGCTCTGTCACTCGTGACAGCATCTTCAGGCTCCATGTCAGCTGCAGCTACTCAGTAAGTAGCAACTCTC
TCCCAATCAAGGCCCAGGTTTTTACTCTCCCACCACCCTTTCCTGAGACCCAGCCTGGATCCCTCACTCTGGAACTTCAG
ATTGCCAAAGATAAAAACTATGGCTCCTACTATGGTGTTGGTGACTACCCCGTGGTGAAATTGCTTCGGGATCCCATCTA
CGTGGAGGTCTCCATCCTTCACAGAACAGACCCCTCCCTGGGGCTGCTCCTACATCAGTGTTGGGCAACACCCAGCACAG
ACCCCCTGAGTCAGCCACAGTGGCCCATCCTGGTAAAGGGCTGCCCCTACATTGGAGACAACTATCAGACTCAGCTGATC
CCTGTCCAGAAAGCCTTGGATCTTCCATTTCCCTCTCACTACCAGCGCTTCAGCATCTTCACCTTCAGCTTTGTGGACCC
TACAGCTGAGAAACAGGCCCTCAGGGGACCGGTACATCTGCACTGCAGCGTGTCAGTCTGCCAG---CCT---GCTGAGA
CACCATCCTGTGCGGTAACCTGTCCTGATCTCAGTCGAAGAAATTCAGGCACCATTTTTCAGAACACTACTGCTAGTGTT
TCTAGCAAAGGCCCCATGATTCTACTCCAAGCCACTAAGGACCCTCCAGAAAAGCTCCGTGCTCCTGTAGACTCAAAAGT
TCTGTGGGTGGCAGGCCTTTCTGGGACCTTAATCCTTGGAGGCTTGTTAGTATCCTACTTGGCTATCAAGAGACAGCTGA
ATTGTCCAGACCAAACATGTCAA
>red_colobus
ATGTGGCTGCTGCAGTGTGTCTTGCTGTGTGTTTCATTATCTCTTGTTTTGAGTGGTCAGCATAAGCCTGAGGCACCAGG
TTATTCCAGTGTGCTCCATTGTGGGCTGTGGAGCTTCCAGTTTGCTGTAAACCTTAGTCAGGAGGCAACTTCTCCTCCTG
TACTGGTAACTTGGGACAACCAAGGGCTGCTGCACAAGCTGCAGAATGACTCTGACTGTGGCACCTGGATAAGAAAGGGT
CCGGGCAGCTCCGTGGTGTTGGAGGCAACCTATAGCAGCTGCTATGTCACTGAGTGGGACTCCCACTACATCATGCCAGT
CGGAGTTGAAGGAGTGGGTGCGGCTGTACACAAGATGGTTACAGAAAGGAAGCTGCTCAAGTGTCCTATGGATCTTCTAG
CCCGAGATGCTCCAGATACTGACTGGTGTGACTCCATCCCAGCGCAGGACAGGCTGCTGTGTGCACCTTCACCCATCTCT
CGAGGAGACTGCGAGGGGCTAGGCTGCTGTTACAGCTCTGAGGACGTGAATTCCTGCTACTATGGAAACACCGTGACCTT
GCGTTGTACCCGAGAGGGCCATTTCTCCATCGCTGTGTCTCGGAATGTGGCCTTACCGCCACTGCTCTTGGATTCTGTGC
GCTTGGCCCTTAGAAATGACAGTGCGTGTAACCCTGTGATGGCAACACAAGCTTTTGTTCTGTTCCAGTTTCCATTTACT
TCCTGTGGCACCACAAGACGGATCACTGGAGACCAAGCAGTATATGAAAACGAACTGGTGGCAACTAGGGATGTGAAAAA
TGGGAGCCGCGGCTCTGTCACTCGTGACAGCATCTTCAGGCTCCATGTCAGCTGCAGCTACTCAGTAAGTAGCAACTCTC
TCCCAATCAAGGTCCAGGTTTTTACTCTCCCACCACCCTTTCCTGAGACCCAGCCTGGACCCCTCACTCTGGAACTTCAG
ATTGCCAAAGATAAAAACTATGGCTCCTACTATGGTGTTGGTGACTACCCCGTGGTGAAGTTGCTTCGGGATCCCATCTA
TGTGGAGGTCTCCATCCTTCACAGAACAGACCCTTCCCTGGGGCTGCTCCTACATGAGTGTTGGGCAACACCCAGCACAG
ACCCCCTGAGTCAGCCACAGTGGCCCATCCTGGTAAAGGGCTGCCCCTACATTGGAGACAACTATCAGACTCAGCTAATC
CCTGTCCAGAAAGCCTTGGATCTTCCATTTCCTTCTCACTACCAGCGCTTCAGCATCTTCACCTTCAGCTTTGTGGACCC
TGCAGCGGAGAAACAGGCCCTCAGGGGACCGGTGCATCTGCACTGCAGCGTGTCAGTCTGCCAG---CCT---GCTGAGA
CACCATCCTGTGTGGTAACCTGTCCTGATCTCAGTAGAAGAAATTCAGACACCATCTTTCAGAACACTACTGCTAGTGTT
TCTAGCAAAGGCCCCATGATTCTACTCCAAGCCACTAAGAACCCTCCAGAAAAGCTCCGTGCTCCTGTAGACTCAAAAGT
TCTGTGGGTGGCAGGCCTTTCTGGGACCTTAATCCTTGGAGGCTTGTTAGTATCCTACTTGGCTATCAAGAAACAGCTGA
ATTGTCCAGACCAAACATGTCAA
((bushbaby,(mouse_lemur,Coquerels_sifaka)),(tarsier,(((Bolivian_squirrel_monkey,capuchin),(Mas_night_monkey,marmoset)),(((((human,(chimpanzee,bonobo)),gorilla),orangutan),gibbon),(((((sooty_mangabey,drill),olive_baboon),((macaque,crab-eating_macaque),pig-tailed_macaque)),vervet),((red_colobus,Angola_colobus),(black_snub-nosed_monkey,golden_snub-nosed_monkey)))))));
