# Supplementary material for: Molecular evolution of mammalian genes with epistatic interactions in fertilization
Source: BMC Evol Biol. 2019 Jul 25;19:154. doi: 10.1186/s12862-019-1480-6 (PMC6659299; doi:10.1186/s12862-019-1480-6)
Supplement: Supplementary file 2 — Appendix S2. Input files for codon model analyses (alignments, Newick strings) in fasta format (ZIP 91 kb) [file 12862_2019_1480_MOESM2_ESM.zip › AdditionalFile2/7.C4bpa_Glires.txt]

>pika
CTGTGCATCGCAAGAGCTCTGAATGGGACCAGGGAAATGGCAACCTGGCCCTTCTCTGGGTATTGGAGAGTCTTGGATCA
AACTCTGTTCCAGGTGATCTTGGTCACTGTTCTGTTGGCTCCTGTTACTGGTGACTGTGACCCCCCACCCTATTTGAGTT
TTGCCTCTCCAATAAATGAACTGCATAAGACCGAATACAGAACTGGAGAAAGTGTGAGATATACCTGCCGCCCTGGCTAT
GGCAGAGCCTCTTCCAAACAGTATCTTACCTGTACATCCAGAGGCCTGTGGGAGTACGATACCTTCTGTATCAAGAAACG
ATGCAGAAACCCAGGAGATCTACCTAATGGACAAGTGGAAGTTAAGACAGATTTCTCTTTTGGATCACAGATAGAATTCA
GCTGTTCAGAAGGGTATTTCTTAATTGGGTCAAGCAGTAGTTATTGTGATATTCAAGAGAAAGGAGTTGAATGGAGTGAT
CCTCTCCCAAAATGTGAAATTGTAAAATGTGAGTCCCCTCCGAACATCAACAATGGGAAGCACAATGGCGAAAATGAAAA
TTTCTTCACATTCGGATCCATCATCACCTACACTTGTGACCCGGACTTCACGCTCTTGGGCGAGGCCTCCATTTCCTGCA
CGATACAGAATCAAACAGTAGGGACCTGGAGCTCAGACCCTCCTACCTGCAAAAAAATCATCTGTCCTCAGCCAGATGTA
CCAAATGGGAAGATTATCTCTGGGTTTCGACCCATCTATAGATACAAAGATTCTGTTATGTTCGACTGCAAGGATGGTTT
TGACCTCATAAACAGCAGTTTAATCCAGTGTGAGAAAGACAGCAGTTGGAGTCCTTCACCTCCTGTTTGTAAGCCCAATT
GCGATATTCCGCCTAGCATTGCCCATGGAAATCATAGA---AGTTACTTCATCACAAAGGAGGTTGAATATGAATGTGAA
GAAGGCTACAGGCTGGTGGGAGCGAAGAAACTC-----------------------------------------------
--------------------------------------------------------------------------------
--------------------------------------------------------------------------------
--------------------------------------------------------------------------------
--------------------------------------------------------------------------------
-----------
>rabbit
ATGCACATCCCAAGAGCTCCGAAAGGGACCGAGGACATCGCAGCCAGGCCAGTCCCTAGATCCTGGAAAGTCTTGGATCA
AACTCTGTTCCGGATTATCTTGATCGCTGCTCTGTTGGCTCCTGTTCTTGGCGACTGTGGTCCCCCACCCCATTTACTGT
TTGCTTCTTCAATAAGTGAATTGTCTGAGAATGAGTACCAAACCGGAACTATTCTGAAATACACCTGCCGCCCTGGCTAT
ACTAGGAACGGTCTAAATCCAATTCTTACCTGCAAACCCAGAGGACTGTGGAGCTACGATACCTTCTGTGTTAAGAAAAG
ATGCAGAAACCCAGGAGACTTACCTAATGGGCAAGTGGAAGTTAAGACAGATTTCTCTTTTGGATCACAAATAGAATTCA
GCTGTTCGGAAGGATATATCTTAATTGGGTCAACCACTAGTCATTGTGATATTCAAGAAAAAGGAGTTGAGTGGAGTGAT
CCGCTCCCCAAGTGTGAAATTGTCAAGTGTGAGCCCCCTCCAAACATCATCAATGGGAAGCACAATGGTGGGAATGAAGA
CATCCACACCTACGGCTCCTCTGTCACCTACAGCTGCAATCCTCGCTTCTCACTCTTGGGCGAGGCCTCCATCTCCTGCA
CGGTGAAGAACAAAACAGTAGGCGTCTGGAGCCCAAGCCCTCCTGTCTGCAAAGAAATCATCTGTTCTCCGCCAAATGTT
CCACATGGGAAGATAATCTCTGGGTTTGGACCCATCTATAACTACAAAGATTCTATTATGTATACCTGCATCGATGGCTT
CGTCCTCAGAGGCAGCAGTTTAATCCACTGTGAGCTTGACAGCAAGTGGAATCCTTCTCCTCCTGTTTGCGAGCTCAATT
GTGACAGTCCACCTCCCATTGCCCACGGATATCACACGAGTTCCTTGTCCTTCACGCAGGAGGTGGAGTACGACTGTGAG
GAAGGCTACACCCTGGTCGGAGAGAGGAAACTGTCCTGCAGTTCCTCCATCTGGTCCAAGGCACCGCCTCAGTGTAAAGC
TCTGTGTCCAAAACCAGAAATAACGAATGGAAAGCTGTCTGTGGTTAAAGCCCAGTATGTTGAGAAGGAAAATCTCACTG
TGCGGTGTGACTCTGGCTATGGTGTGGTCGGTTCCCCAAGCATTACCTGCACAGAGAACAGAAACTGGCAGCCAGAGGTG
CCCAAGTGTGAGTGGGAGGTCCCTGAAGGCTGTGAGCAGGTGCAGGCAGGCAGGAGACTCATGCAGTGTCTCGCAGACCC
ATACGAGGTGAAGATGGCCCTGGAGGTGTACAAGCTGTCTCTGGAGATTGAACTCCTGGAACTGCAGAGGGACAAGGCAA
GGAAATCC---
>kangaroo_rat
ATGTGTCCATCAAGAGCTGGAAATGGGACCAGGGAGATGGCAGTTTGGGTCTTACCTAAGTTGAGCAGTGTCTCTGATCC
AAGTCTGTTCCGAATCACCTTGGCTGCCACACTGTTGGCTACTGTTCTTGGAAATTGTGGACCCCCACCCTATTTAGACT
TTGCCCTACCAGTAAAGGAGATAGATCAGGAAGACTTCAACATAGGAACTATTCTGAAATACACTTGCCGGCTTGGCTAC
AGTAAGACCAGCTCAAATTTGAATCTTGTCTGCAGCAAGGACAACACGTGGAAATATGGTGAATTCTGTGTCAAGAAACG
GTGCCAAAATCCAGGAGATTTGCCTAATGGCCAAATAGAAATCAAGACAGACTTCTCTTTTGGATCACAAATACATTTTA
GCTGCTCAGAAGGATATATGTTAACTGGCCCAGCGACAAGTTTCTGTGAGATCCAAGATAGAGGAGTTGGCTGGAGCGAT
CCTCTCCCTGTATGTGTAAGTGTTGTATGTGAGTCTCCTCCAGTCATCAGCAATGGGAAGCACAATGGTGGAGATGAAGA
TGTCTTCACCTATGGTTCCTCAGTCACCTACAGTTGTGATCCCAACTTCTCACTCATAGGCAACGCCTCCATTTCCTGCT
CCGTGGTGAATAAAACTATAGGTATCTGGAGGCCGGACCCTCCTACCTGTAAAAAGATCAGCTGTCCTCAGCCAGATGTT
CCACATGGAAAGATTGTCTCTGGATTTGCACCTGTTTATTCTTACAAACGCTCTATTGTGTTCACCTGCCAGAAAGGTTT
TATCCTCAGAGGCAACAGTATAATACATTGTCAAGCTGATGGCAAGTGGAATCCTTCTCCTCCCATCTGTACGCCCAATT
GCCAATTTCCTCCTAAAATTGCCCATGGAGTGTATAAAAGTCACTTCTATAGCGCCACAGAGGCTACATACACATGTGAA
GAAGGATACAGTCTGATTGGAGCAGCAACACTAACCTGTGGCAACTGGCAATGGTTACCGGCAGCCCCCGAGTGTAAAGC
TCAATGTCAGAAGCCACAGATAGAAAATGGAAAGGTGTCTGTGAATAAGGCTCAGTATGTTGAACCTGAAAATATCACCA
TCCACTGTGACTCTGGCTTCTCCGTGGTGGGTCCCCAAAGTATCTCTTGCTCAGAGAATGGAACCTGGTATCCGAGGGTG
CCCAGGTGTGAATGGGATGTTCCTGAAGGCTGTGAGCAAGTGCTGGAGGGCAGAAAACTCATGCAGTGCCTCCCAAGTGC
AGAGGAGGTGAAAATGGCCCTAGAGATATATAAACTGTCTCTGGAGATTGAGCTGCTGGAACTACAGAGAGACAAGGCAA
GACAACCA---
>lesser_Egyptian_jerboa
ATACACCCATCAGGAGCTCCAAATAGGGTGAGCAACATGGCAGCCTGGCCCTTCTCTGGGCTGTGCAGAGCTTCTGATCC
GACCCTGTTCCACATAACCTTGCTCGCCGCTTTTCTGCCTACCATTCTGGGAAATTGTGGTCCTCCACCCTTTCTTCCCT
TTGCTTTTCCAATAAGTGAATTGAACCAGACGGAGTTCAGCATTGGAACTATTCTGAGCTACAGCTGCCGCCCCGGCTAC
AGTAGGAGCAGTTCAAGTCAGATTCTCACCTGTAAATCCAGTGGTGAATGGCACTATAAGAACTTCTGTGCCAAAAAGCG
GTGCTCATATCCAGGAGATTTACCTAACGGACAAGTGGAGATTAAGACAGATTTGCTTTTTGGATCACAAATAGAATTCC
GCTGTTTAGAAGGATATATCTTAATTGGCTCACCCACTAGTCGTTGTGAGAGCCGAGATAAAGGCGTCTTTTGGAGTGAC
CCTCTCCCAGAATGCACGATTGCCAAGTGTGCTCCCCCGCCAGCCATTATCAACGGGAAACACAGCGGTGGAGATCAGGA
CTTCTATACCTATGGCGCCTCTGTCACCTACAGATGTGACCCCAACTTCTCACTCTTAGGCAATGCCTCCATTTCCTGCA
CAGTGGTGAATAACACAATGGGTACCTGGAGCTCAAACCCTCCTACATGTAAAAAAATCAATTGTGATCAGCCACATGTT
CCACATGGAAACATTGTCTCTGGATTTGGACCCATCTATAATTATAAAGACTCTATTGTGTTTACCTGCCAGAAAGATTT
TGTCCTCAGAGGCAGCAGTTTAATCCACTGTGAAGCTGACAGCAATTGGAGACCTCCACCTCCTGTCTGTGAACCC---T
GTGATTCTCCTCCTGACATTGCTCATGGGCGTTCTCAAATGACTTGGTTTTTCAAGATTGAGGTTACATATGAATGTGAT
GAAGGATACCAACTGGTTGGGCAAGCAAAATTATCCTGCGACTCTTCCCAGTGGTCAGCCGCAGCCCCGCAGTGTAAAGC
TCTGTGTCTGAAACCAGAGATACAGAATGGAAAGCTGTCGGAGGATAAGGATCAGTATGTCGAATCAGAAAAGATTACCA
TCCATTGTGACTCTGGCTTTGCAGTGGCAGGTCTTCAAAGTATCACTTGCTCAGAGAATAGAACCTGGTACCCAAAGGTA
CCCAAATGTGAGTGGGAGTTCCCTGAAGACTGTGAGGATGTGAACAAAGGCAGCAGACTCTTGCAGTGTCTTCCAAACCC
AAAAGATGTGAAAATGGCCCTGGATATATTTAAATTGTCTCTGGACATTGAACTTTTAAGACTACAGATAGACCGG----
-----------
>house_mouse
CTGCTCCCCACAAGAGCTGCACATGGGAGGAGAGATGCTGTGGCCTGGCCCTTTTCTACGCTCTGCAGAGTCTCTGGCCC
AACTTTGTTCCAAATGACCTTTACTGCTGCTCTTTGGGTTGCTGTATTTGGCAAATGTGGTCCACCACCTGCTATACCCA
ATGCCCTGCCAGCAAGTGACGTGAATCGGACAGACTTCGAAAGTCACACCACCCTGAAATACGAATGCCTCCCTGGCTAT
GGTAGGGGAATATCAAGGATGATGGTTTACTGCAAACCTTCGGGAGAATGGGAGATTTCTGTCTCCTGTGCCAAAAAACA
TTGCCGTAATCCAGGATATTTAGATAATGGATATGTAAATGGAGAGACT---ATCACTTTTGGATCACAGATAGAATTCA
GCTGCCAGGAAGGATTTATCTTAGTTGGCTCATCCACTAGTTCTTGTGAGGTCCGAGGCAAAGGAGTTGCCTGGAGTAAT
CCTTTCCCAGAATGTGTAATTGTAAAGTGTGGGCCCCCTCCAGACATCAGCAATGGGAAGCACAGTGGTACA---GAAGA
CTTCTACCCATATAACCATGGAATCTCCTATACCTGTGATCCCGGCTTCAGGCTCGTTGGCAGCCCCTTCATAGGCTGCA
CTGTGGTGAACAAAACAGTACCTGTTTGGAGCTCAAGCCCTCCTACCTGTGAAAAGATCATCTGTTCTCAGCCAAATATT
TTACATGGTGTAATTGTTTCTGGATATAAAGCTACCTATACACACAGAGACTCTGTTAGATTGGCCTGCCTGAATGGGAC
TGTCCTCAGAGGCAGACATGTCATCGAGTGTCAAGGTAATGGCAATTGGAGT---TCTCTCCCGACTTGTGAGTTCGACT
GTGATTTACCGCCTGCCATTGTCAATGGATATTATACTAGTATGTACTCTAAGATAACTCTGGTTACATATGAATGTGAT
AAAGGATACAGACTGGTTGGAAAGGCAATCATCTCCTGCAGCTTTTCAAAGTGGAAAGGGACAGCTCCACAGTGTAAAGC
TCTATGTCAGAAACCAGAGGTAGGAAATGGAACGCTGTCTGATGAGAAAGATCAGTATGTTGAGTCTGAAAATGTCACCA
TCCAATGTGACTCTGGCTTTGCCATGCTGGGTTCCCAAAGCATCAGTTGTTCAGAGAGTGGAACCTGGTATCCAGAGGTG
CCCAGATGTGAGCAGGAGGCCTCTGAAGACCTTAAGCCTGCGCTTACAGGCAACAAGACCATGCAGTATGTGCCAAATTC
ACACGATGTGAAAATGGCTCTGGAGATCTACAAGCTGACTCTGGAGGTTGAACTACTACAGCTCCAGATACAAAAGGAGA
AACACACT---
>Ryukyu_mouse
CTGCTCCCCACAAGAGCTGCACATGGGAGGAGAGATGCTGTGGCCTGGCCCTTTTCTACGCTCTGCAGAGTCTCTGGCCC
AAGTTTGTTCCAAATGACCTTCACTGCTGCTCTTTGGGTTGCTGTATTTGGCAAATGCGGTCCACCACCTGCTATACCCA
ATGCCCTGCCAGCAAGTGACGTGAATCGGACAGACTACGAAAGTCACACCACCCTGAAATACGAATGCCTCCCTGGCTAT
AGTAGGGGAATATCAAGGATGATGGTTTACTGCAAACCTTCGGGAGAATGGGACATTTCTGTCTCCTGTGCCAGAAAACA
TTGCCAGCATCCAGGATATTTAGATAATGGATATGTAAACATCAAGAGT---TCCGCTTTTGGATCACAGTTAGAATTCG
GCTGCCGGGAAGGATTTATCTTAGTTGGCTCATCCACTAGTTTTTGTGAGGTCCAAGGCAAAGGAGTTGCCTGGAGTAAT
CCTCTCCCAGAATGTGTAGTTGTAAAGTGTGGGCCCCCTCCAGACATCAGCAACGGGAAGCACAGTGGTACA---GAAGA
TTTTTACCCATATGCCCAAGGAGTCTCCTATACCTGTGATCCCAACTTCAGGCTCGTTGGCAGCCGCTTCATAGGCTGCA
CTGTGGTGAACGAAACAGTACCTGTTTGGAGCTCAAGCCCTCCTACCTGTGAAAAGATCATCTGTTCTCAGCCAAATATT
TTACATGGCGTAATTGTTTCTGGATATAAAGCTACCTATACACACAAAGACTCTGTTACATTGGCCTGCCTGAATGGGAC
TGTCCTCAGAGGCAGACATATCATCCAGTGTCAAGGTGATGGAAGCTGGAGT---TCTCTCCCGACTTGTGAGTTCGACT
GTGATTTACCGCCTGCCATTGCCCATGGATATTATACTAGTAGGTACTACAAGACAACTCTGGTTACATACAAATGTGAT
GAAGGATACAGACTGGTTGGAAAGGCAGTCATCTCCTGCAGCTTTTCACGGTGGAAAGGGACAGCTCCATGGTGTAAAGC
TCTATGTCAGAAACCAGAGATAGGAAATGGAACGCTGTCTGATGAGAAAGACCAGTATGATGAGTCTGAAAATGTTACCA
TCCAATGTGACTCTGGCTTTGCCATGCTGGGTTCCCAAAGCATCACTTGTTCAGAGAATGGAACCTGGTATCCAGAGGTG
CCCAGATGTTTTCAGGAGGCCTCTAAAGACCTTAAGCCTGAGTTTACAGGCAACAAGACTATGCAGCATGTGCCAAATTC
ACATGACCTGAAAATGGCTCTGGAGATCTACAAGCTGACTCTGGAGGTTGAACTATTACAGCTCCAGATACAAAAGGAGA
AACACACT---
>rat
CTGCGCCCCACAAGAGCTGCCCACGGGAAGAGAGACGCCGTGGCCTGGCCCTTGTCTACGTTCTGCAGAGCCTCCGGTCC
AACTTTGTTCCAAATGAGCCTCACTGCTGCTCTTTGGGTTGCTGTATTCGGAAAATGTGGCCCACCACCTGATTTACCCT
ACGCCCTGCCAGCAAGTGAGATGAACCAGACAGACTTTGAAAGTCACACTACCCTGAGATACAATTGTCGCCCTGGCTAT
AGTAGAGCGAGCTCAAGCCAGAGTCTCTACTGTAAACCTCTGGGGAAATGGCAGATTAATATCGCCTGCGTCAAAAAGTC
ATGCAGGAATCCAGGAGACTTACAAAATGGAAAGGTGGAAGTTAAGACAGATTTCTTGTTTGGATCACAGATAGAATTCA
GCTGCTCAGAGGGATATATCTTAATTGGCTCATCCACTAGTTATTGTGAGATCCAAGGCAAAGGAGTTTCCTGGAGTGAT
CCTCTCCCAGAATGTGTAATTGCCAAGTGTGGGATGCCTCCAGACATCAGCAATGGGAAGCACAATGGTAGAGAGGAAGA
ATTCTTCACATATCGTTCCTCAGTCACCTATAAGTGTGATCCTGACTTCACACTCCTTGGCAATGCCTCCATTACCTGCA
CTGTGGTGAACAAAACAGTAGGTGTTTGGAGCCCAAGCCCTCCTACCTGTGAAAGAATCATCTGTCCTTGGCCAAAAGTT
TTGCATGGAACAATTAATTCTGGATTCAAGCATACCTATAAATACAAAGACTCTGTGAGATTTGTCTGCCAGAAAGGGTT
TGTCCTCAGAGGCAGCGGTGTAATCCATTGTGAGGCTGATGGCAGCTGGAGTCCCGTA---CCAGTGTGTGAGCTCAATT
GTGATTTTCCGCCTGCCATTGCTCACGGACGTTATACATCTTCTTACTACGTCAGAACTCAGGTTACATATGAATGTGAA
GAAGGATACAGACTGGTTGGAGAGGCAACCATCTCCTGCTGGTATTCACAATGGACACCAGCAGCTCCACAGTGTAAAGC
TCTATGTCGGAAACCAGAGATAGGAAATGGAGTACTGTCTACTAATAAAGATCAATATGTCGAAACTGAAAATGTCACCA
TCCAATGTGACTCGGGCTTTGTCATGCTAGGTTCCCAAAGCATCACTTGTTCGGAGAATGGAACCTGGTACCCAAAGGTG
CCCAGATGTGAGCAGGAGGTCCCTAAAGACTGTGAGCACGTGTTTGCAGGCAAGAAGCTCATGCAATGTCTGCCAAATTC
AAATGACGTGAAAATGGCCCTGGAGGTCTACAAGCTGACTCTGGAGATTAAACAATTACAGCTCCAGATAGACAAGGCAA
AGCACGTT---
>deer_mouse
ATGCGCCCCACAAGAGCTCCACATGGGAGGAGGGATGCTGTGGCCTGGCCCTTCTCTAGGCTCTGGAGAGTCTCTGACCC
AACTTTGTTCCAAATGACCATCATTGCTGCTCTCTGGGTTGCTGTTTTTGGTAAATGTGGTCCACCACCTGATTTACCTG
ATGCCATGCCAGTAAGTGAGACGAACCAGACAGACTTTGAAAGCTCAACTTCCCTGAAATACATTTGTCGTCCTGGCTAC
AGTAGGGCATCTTCAAACCAGATCATTTACTGTGAACCTGATGGGAAATGGCGGATTGATATTGCCTGTGTCAAAAAATC
ATGCAGGAATCCGGGAGAATTACAGAATGGACAAGTGGAAGTCAAGACAGATTTCTCCTTTGGATCACAGGTAGAATTCA
GCTGCTCAGAAGGATATATCTTAGTTGGCTCATCCACTAGTTATTGTGAGATCCAAAGTAAAGGAGTCGCCTGGAGCGAT
CCTCTCCCACATTGTGTAATTGTCAAGTGTGAGTCCCCTCCAGACATCAACAATGGGAGGCACAGTGGTGGT---GATGA
CTTCTACACGTATGGCTCCTCCATCACCTATTGGTGCGATTCCCGCTTCATTCTCCGTGGCAATGCCTCCATTACCTGCA
CCGTAGTGAACAAAACAGTAGGTGTTTGGAGTTCAAGCCCCCCTGCTTGTGAAAGAATCACCTGTTCTCAGCCAAATATT
TCACATGGAACAATTGTTTCTGGATTTAGAACTACCTACAAACCCAAAGAATCCGTTAGAATTACCTGCACGAAAGGGTT
CATCCTCAGAGGCAGCAGTTTCGTTCACTGTGGAGAGGATGGAAACTGGAGTCCTTTC---CCCATCTGTGAGCTCAATT
GTGATTTTCCTCCAAACATTGCCCATGGAAATTATACCACATCTAGTTACTTCACAACTGTGGCAACATATCGGTGTGAT
AAAGGATACAGACTGGTTGGAGAGGCAAATATCTCCTGCTGGCTTTCACAATGGAGATCAGCAGCTCCACAGTGTAAAGC
TTTGTGCCAGAAACCAGAGATAAGGAATGGATTGCTGTCTGCCAATAAAGATCAATATGTTGAATCTGAAAGTGTCACCG
TCCAGTGTAACTTTGGCTTTGCCATGCTAGGTTCCCAAAGTATCACTTGTTCAGAGAATGGAACCTGGTACCCAGAGCTG
CCCAAATGT-----------------------------------------------------------------------
--------------------------------------------------------------------------------
-----------
>Chinese_hamster
ATGTGCCCCACAAGAGTTCCACATGGGAGA---GATGCTGTGGCCTGGCCCATCTCTAGGCTCTGGAGAGTCTCTGACCC
AACTTTGTTCCAAATGACCGTCATTGCTGCTCTCTGGGTTGCTGTGTTTGGTAAATGTGGTCCACCACCTGATGTACCTG
GTGCTTTGCTAGTACGTGAGACAAACCAGACAGACTTCGAAAGCCAAACTCTCTTGAAATACAGTTGCCGTCCTGGCTAC
AGTAGGGCAAGTTCAAGCCAGACTATTTACTGTACATCTGGGGGGAGTTGGCGTATTTCTATCTCATGTGTCAAAAAATC
ATGCGGGAATCCAGGAGACTTACAAAATGGACATGTGGAAGTTAAGACAGATTTCTCTTTTGGATCACAGATAGAATTCA
GCTGCTCAGAAGGATATATCTTAATTGGCTCATCCACTAGTCATTGTGAGATCCAAAGTAAAGGAGTTGCCTGGAGTGAT
CCTCTCCCAGAATGTGAAATTGTCAAGTGTAGGTCCCCTCCTGAGATCAGCAATGGGAAGCACACTGGTGGAGATGAAGA
CTTCTACACATATGGCTCCTCTGTCACCTATAGGTGTGATCCTACCTTCTTACTCCTTGGAAGTCCCTCCATTACCTGCA
TTGTAGTGAACAAAACAGTAGGTGTTTGGAGCCCAAGCCCTCCTACCTGTGAAAGAATCATCTGTCCTCAGCCAAATATT
TCAAATGGACTAATTCGTTCCAGATTGAGGACTACCTATAAATACAAAGACTCTCTTATATTTGCCTGCCAAAAAGGGTT
CACTCTCAGAGGCAAACATATAATCTATTGTGGAGCTGATGGCAACTGGAATCCTCCTCCTCCCATTTGTGAGCTCAGTT
GTAATTTTCCTCCAAACATTGCCCATGGACATTATATAAGATCTCACTACTTCTCAACTGAGGCTACATATGAATGTGAT
GAAGGATACAGATTGGTTGGAGAGGCAAGCATCTCCTGCCGACTTTCAAAATGGACACCAGCACCTCCACAGTGTAAAGC
TCTATGCCAGAAACCAGAGATAAGAAATGGAATGCTGTCTGCCAATAAAGATCAGTATATTGAATCTGAAAATGTCACCA
TCCAGTGTGACTCTGGCTTTGCCATGTTAGGTTCCCAAAGTATCACTTGTTTAGAGAATGGAACCTGGTACCCAGAGATG
CCCAGATGTGTGCAG---------------------GTAAGTGACACAAATCACAAGTTCATGCAATGTCTGTCAAATTC
AGCTGATGTGAAAATGGCACTGGAGGTTTACAAACTGTCTCTGGAGATTGAACTATTAGAGCTACAGATAGAAAAGGCAA
AAGAAACT---
>golden_hamster
ATGTGCCCCACAAAAGTTCCACATGGGAGA---GATGCTGTGGCCTGGCCCTTCTCTAGGCTCTGGAGAGTCTCTGACAC
AACTTTGTTCCAAATGACCGTCATTGCTGCTCTCTGGGTTGCTGTGTTTGGTAAATGTGGTCCACCACCTGATTTACCTG
GTGCCTTGCTAGTAAGTGAGACAAACCAGACAGACTTCGAAAGCAAAACTGTCTTGAAATACAGTTGCCGCCCTGGCTAC
AGTAGGGCATCTTCAAGCCAGACTGTTTATTGTACATCTTGGGGGAATTGGCACATTACTATCTCCTGTGTTAAAAAATC
ATGCAGGAATCCAGGAGACTTACAAAATGGACAGGTGGAAGTCAAGACAGATTTCTCTTTGGGATCACAGATAGAATTCA
GCTGCTCAGAAGGATATGTCTTAATCGGCTCATCCACTAGTTATTGTGAGATCCAAAGTAAAGGAGTTGCCTGGAGTGAT
CCTCTCCCAGAATGTGAAATTGTCAAGTGTGCGTCCCCTCCAGACATCAGCAATGGGAAGCACATTGGTGGAGATGAAGA
CATCTACACATATGGCTCCTCCGTCACCTATAGGTGTGATCCCAACTTCTCACTCCTTGGCAGTCCCTCCATTACCTGCA
CTGTAGTGAACAAAACAGTAGGTGTTTGGAGCCCCAGCCCTCCTACCTGTGAAAAAATCAGCTGTCCTCAGCCAAGTGTT
TCACATGGAATAATTACTTCTGGATTTAGAACTATCTATAAATACAAAGACTCTGTTATATTTGCCTGCCAGAAAGGGTC
CATCCTCAGAGGCGAAAATATAATCTATTGTGGAGCTGATGGCAACTGGAATCCTTCTCTTCCCATTTGTGAGCTCACTT
GTAATTTTCCTCCAAGCATTGCCCATGGACACTATACA---ACTAAATTCTTCCCAACTGAGGCTACATATGAATGTGAT
AAAGGATACAGACTGGTTGGAAAGGCAAGCATCTCCTGCAAGCATTCACAATGGACACCAGCACCTCCACAATGTAAAGC
TCTATGCCAGAAACCAGAGATAAAAAATGGATTGCTGTCTGCCAATAAAGACCAGTACATTGAATCTGAAAATGTCACCA
TCCAGTGTGACTCTGGGTTTGCCATGTTAGGTTCCCAAAGTATCACTTGTTCAGAGAATGGAACCTGGTACCCAGAGGTG
CCCAGATGT------GCGCTGGAGAAAGACTGTGAGCATGTGTTTGCAGGCAAGAGGTTCATGCGATGTCTGCCAAATCC
AGATGATGTGAAAATGGCACTGGAGTTATACAAACTGTCTCTGGAGATTGAATTATTAGAGCTACAGATAGAAAAGGCTA
AACAAACT---
>prairie_vole
ACATGCCCCACAAGAGCTCCACAGGGGAGGAGAGATGCTGTGGCTTGGCTCTTCTCTAGGCTCTGGAGAGCTTCTGACCC
GACTCTGTTCCAAATGACCATCATTGCTGCTCTCTGGGTGACTGTTTTTGGTAAATGTGGTCCACCACCCGATATACCCG
GTGCCTTGCTAGTAAGTGAGACAAACAAAACAGAGTTCGAAAGCTATGAATTCCTGAAATACAGTTGCCGCCCTGGCTAC
ATTAGAGCAACTTCAGGCCAGACTATTTACTGTGAAGCTAAGGGAACATGGATGGTTACTATCTCCTGTGTCAAAAAATC
ATGCAGGAATCCAGGAGACTTACCAAATGGACAAGTGGAAATTAAGTCAGATTTCTCTCTTGGATCACGGATAGAATTCA
GCTGCTTAGAAGGGTATATCTTAATTGGCTCATCCACTAGTTATTGTGAGATCCAAAGTAAAGGAGTTGCCTGGAGCGAT
CCTCTCCCAGATTGTGTAAGTGTCAAGTGTAGGCCCCCTCCAGACATCAGCCATGGGAGGCACAGTGGTGGAGATGAAGA
CTTCTACACGTACGGCTCCTCCATCACCTACAGGTGTTACCCCAACTTCTCACTCATTGGCAGTGCCTCCATCACCTGCA
CTGTGGTGAACAAAACAGTGGGCGTTTGGAGCCCAAGCCCTCCCACCTGTGAAAGGATCAACTGTCCTCAGCCATATGTT
TTACATGCAGTAATTGATTCTGGATTTAGAGCTACCTATAAATACAAAGACTCTGTTAGATTTGCCTGCCTGAAAGGGAC
CATCCTCAGAGGCAAAAATACAATCTCTTGTGAAGCTGATGGCAACTGGCATCCTTCTCCCCCTGTTTGTGAGCTCAATT
GCAATGTTCCTCCAAACATCGCCCATGGACGTTATACAGACTACCGAGGATTCCAACCTAAGGCTACATATGAATGTGAT
AAAGGATACAGACTGGTTGGAGAGGCAGACATCTACTGTCGGTCTTCACAATGGACACCAGCAGCTCCACAGTGTAAAGC
TCTATGCCAGAAACCAGAGATAAGAAACGGAATGCTGTCTGCCAATAAAGACCAGTATGTTGAATCTGAAAATGCCACCA
TCCAGTGTTACCCTGGCTTTGCCTTGCTTGGGTCCCAAAATATCACTTGTTTAGAGAATGGAACCTGGTACCCAGAGATG
CCCAAGTGT------GAGCAGGAGAAAGACTGCGAGCATGTGTTCGCAGGCAAGAAGCTGATGCGATGTCTGTCAAATCC
AAATGATGTGAAAATGGCCCTGGAGGTTTACAAGCTGTCTCGGGAGATTGAACTGTTAGAGCTACAGATAACCAAGGCAA
AACACACC---
>blind_mole_rat
ACATACCCCCCAGGAGCTTCAAATGGAATGAGGAATGTGGTGGCCTGCCCCTTCTCCAGGCTGCGCAGAGTCTCTGATCC
AACCTTGTTCCAAGTGAGCCTAGTGGCTGCTCTGCTGGTTGCTGTTCATGGCAACTGTGGTCCACCTCCCACTTTTCCTT
TTGCCTTTCCAACAACTGAGTTGTACCAGACAGAATTTGAAAGCGGAACTAGTCTGAGATACAGTTGCCGCCCTGGCTAT
AGTAGGACAAGTTCAAAACTCATGATTGTCTGCAGAAATGAGGGCCAATGGGACCATGATGTCGTCTGTGTCAAAAAAAC
GTGCAAGAATCCAGGAGATTTACCAAATGGGCAGGTGGAAATTAAGACAGATTTGTCTTTTGGATCAAAAATAGAATTCA
GCTGTTCAGAAGGATATATTTTAATTGGCTCATCCACTAGTCATTGTGAGATCAAAGATGGAGGAGTTGCCTGGAGTGAT
CCTCTCCCAGAATGTGTAATTGCCAAGTGTGAGTCCCCTCCAGGCATCAGCAATGGGAAGCACAGTGGAGGAGAGGAAGA
GCTCTACACCTACGGCTCCTCGGTCACCTACAGCTGTGATCCAAGTTTTTCACTCCTTGGCAGTGCCTCCATTTTCTGCA
CTGTGGTGAATGAAACAGTAGGTGTCTGGAGCCCAAACCCTCCAGCCTGTGAAAGAATCACATGTCCTTGGCCAGATATT
CCAAATGGAAAAATTGTCTCTGGATTTCGACGTACTTATAACTACAAAGACAGTGTTTTGTTTGCCTGCCAGAAAGGTTT
TATCCTCAGAGGCAGCAGTTTAATCCATTGTGAAGCTGGAAACAACTGGAGTCCTTCTCTTCCCATTTGTGAGCGCAATT
GTAGTTTTCCTCCTAATATTGCCCATGGACATTATACTCAACACACTTTATTCAAATACTACGCTAGCTATCAATGTGAT
GAAGGATATAAACTGGTTGGACAGGCAGAACTCTCCTGCATTTACTCACAGTGGTCAGAAGCAGCTCCACAGTGTAAAGC
TCTCTGTCTAAAACCAGAAGTAGAAAATGGAAAGCTGTCTGTGGATAAGGATCAGTATATTGAACATGAAAATGTCACCA
TCCACTGTGATGCCGGCTTTACTATGCTGGGTTCCCAAAATATCACTTGCTCAGCGAATAGAACCTGGTACCCAGAGGTG
CCCAAGTGTGAGTGGGAGGGCTCTGAAGGCTGTAAGCAAGTGCTCAAGGGCAGGGAACTCATGCATTGCCTATCAAGCCC
AGAGGATGTGAAAATGGCTCTGGAGGTGTATAAACTGTCCTTGGAGATTGAACTCCTAGAACTGCAGAGAGACAAATTGA
GAAAGTCT---
>naked_mole_rat
TTGCGCCCCCCAAGAGCTCCAAATGGGACCGGGGCACTGAGAGCCTGGCCCTTCTCTGGGCTGTGCGGAGTGTCCCATCC
AGCTCTGTTCCAAATCACACTGGTCGCTTCTCTGTTGGCCACCGTTCTTGGCAGATGTGGTCCCCCTCCTGTTTTACTCT
TTGCTTCTCCAACAATGGAGCTGAACCAGACAGAGTTCGAAACTGAAACTGTTCTGAAATACACCTGCCGCCCTGGCTAC
ACCAGGAGCAGTTCAGTTCAGACTCTTACCTGTAACATTAGCGGCCGGTGGAAGTACAATGTCTTCTGCATCAAGAAACG
GTGCAGAAATCCAGGAGATTTACCTAATGGCATAATGGAAATTAAGACAGATTTCTTCTTGGGATCACAAATAGAATTCA
GTTGTTTAGAAGGGTATATCTTAGTTGGCCCAAGCACTAGTGTTTGTGAGATCCAAGACAAAGCAGTGGACTGGAGTGCT
CCTTTTCCAGTATGTGAAATTGTCAAATGTGAGTCCCCTCCAGACATCAGCAATGGGAAACACAGTGGTGAAGATGAAGA
CCTCTACACATATGGCTCCTCGGTCACCTACAGCTGTGACCCCAACTACTCCCTCGTAGGCAATGCCTCCATTTCCTGTG
TGGTGGTGAATAAAACAGTAGGTGTCTGGAGCCCAAGACCTCCTACCTGTGAAAAAATCATCTGTCGCCAGCCAACCATT
CCACATGCTAAGATTTTGTCTGGATTTGGACCCATCTACACTTTGAAAGACTCTATTATGTTTAGCTGCCAGAAGGGTTT
TGTCCTCAGAGGCAGCAGTGTAATCCACTGTGAAGCTGACAACACCTGGAGCCCTTCTCCTCCTGTTTGTGAGCCA---T
GTGAAGTGCCTCCTAGCATTGCCCACGGACATTATGAAGTTTCATATTTCTCATCATATACATTTGTATATAAATGTGAT
GAAGGTTACAAGCTGGTTGGACAAGAGAAGCTCTCCTGCAAGGATTCCCAATGGTTACCTGAAGCCCCCCAGTGCAAAGC
TCAGTGTCTGAAGCCAAAGATAGCAGATGGAAAGCTGTCTGTGAATAAGCCTCTGTATGTCGAGTCTGAAAACATCACCA
TCCACTGTAACGCTGGCTTTGGAGTCGTGGGCTCCCGAAGTATCACTTGCTCTGGGAACAGAACCTGGTACCCAGAGGTA
CCCAGGTGTGAGTGGGAGGTACTGGAAGGCTGTGAACAGGTGATCGCAGGCAGGAAGCTCATGCAGTGCCTCTCAAATCC
AGCTGAAGTGCAGATGGCACTGGAGGTGTATAAGCTGTCTCTGGAGATTGAACTACTGCAACTACAGATAGACAAGGCCG
GGCAGTCC---
>Damara_mole_rat
ACGTGCCCCCCAAGAGCTCCAAACGGGACCGGTGCACTGAGAGTCTGGCCCTTCTCTATGCTGTGCGGAGTCCCCCGTCC
AATTCTGTTCCAAATTACACTGGTCGCTTCTCTGTTGGCCACTGTTCTTGGCAGATGTGGCCCCCCACCTATTTTATCCT
TTGCTTCTCCAACAATGGAGCTGAACCAGACAGAGTTCGAAGCTGAAACTGTCCTGCGATACAGCTGCCGCCCTGGCTAC
TCCAGGAACACTTCAGTTCAGACTCTTACCTGTAAATATAACGGCCAGTGGAAGTATAATGTCTTCTGTGTCAAGAAACG
GTGCAGAAATCCAGGAGATTTACCTAATGGCATAGTGGAAATTAAGACAGATTTCTCCTTGGGATCGCAAATAGAATTCA
GTTGTTTAGAAGGGTATATCTTAGTTGGCCCAAGCACTAGTGCTTGTGAGATCCAAGACAAGGGAGTGGACTGGAACGCT
CCTTTTCCAGTGTGTGAAATTGCTAAGTGTAAGTCCCCTCCAGACATCAGCCACGGGAAACACAGCGGTGACAATGAAGA
CCTCTACACATATGGCTCCTCGGTCACCTACAGCTGTGACCCCAGCTACTCGCTCATAGGCAACACCTCCATTTCCTGTG
TGGTGGTGAATGGGACGGTAGGAATCTGGAGCCCAAGCCCTCCCACCTGTAAAAAAATCATCTGTCGCCTGCCCACCATT
CCATATGCAAAGATTGTGTCTGGATTTGGACCCATCTACACTTTGAAAGACTCTATCATGTTTAGCTGCCAGAAGGGTTT
TGTCCTCAGAGGCAGCAGTGTAATCCGTTGTGAATCTGACAACACCTGGAATCCTTCTCCTCCTGTGTGTGAGCCAAATT
GTGAAGTGCCTCCTAGCATTGCCCATGGACATTATGAAGTTTCA---CTATATCACTCATCATTTGTATATAAATGTGAT
GAAGGTTACAAGCTGGTTGGACAAGAGAAGATCTCCTGCAAGGATTCCCAGTGGTTATCTGAAGCCCCTCAATGTAAAGC
TCAGTGTCTGAAGCCTAAGATAGAAAATGGAAAGCTGTCTGTGAACAAGCCTCTGTACATAGAGTCTGAAAATGTCACCA
TCCACTGTGACGCTGGCTTTGGAGTCGTGGGTTCCCGCAGAATCACTTGCTCTGGGAACAGAACCTGGTACCCAGCGGTG
CCCAAGTGTGAGTGGGATGTACCAGAAGGCTGTGAACAGGTTGTCACAGGCAGGAAGCTCATGCAGTGCCTGTCAAGTCC
CGCTGAAGTGCGGATGGCCCTGGAGGTGTATAAGCTGTCTCTGGAGATCGAACTGCTGCAACTACAGATAGACAAGGCCA
GGCGATCC---
>guinea_pig
--------------------------------------------------------------------------------
-------------ATGGCACTGGTCACTTCTCTGTTGGCCACCGTTCTTGGTAGATGTGGCCCCCCACCTGTTTTATTCT
TTGCTACTCCAGCAAAGGAGTTGAACCAGACAGAGTTCACAACTAACACTGTTCTGAAGTACACCTGCCGCCCTGGCTAC
ATCAGGATCCATTCAGATCAGACGCTTACCTGTAAAGTTAATGGCCAATGGCGGTATGAGGTCTTCTGTAGCAAGAAACA
GTGCAGAAATCCAGGAGATTTACCTCATGGCACAATTGAAGTTAAGACAGATCTCTTCTTGGGATCGAAAATAGAATTCA
GCTGTTCGGAAGGGTTTAACCTAGTTGGCCCAACCACTAGTGTTTGTGAGATCCATGATAAAGGAGTTGATTGGAGTGTA
CCTTTCCCAATATGTGAAATTATTAAGTGTAGGTCCCCTCCAGACATCAGCAATGGGAAACACAGTGGTGCAGTCGAAGA
CCTCTACACATATGGCTCCTCGGTTACCTACAGCTGTGACCCCAGCTACTCTCTGTTAGGCAATCCTTCCATTTCCTGCA
CGGTGGTGAATAAAACAGTAGGTGTCTGGAGCCCAAGCCCTCCAGTCTGTAAAAAAGTCATCTGTCGCCAGCCAATTGTT
CAATATGCAAATATTATTTCTGGATTTGGACCCATCTATACTTTCAAAGATACCATTATGTTTAGCTGCCAGAAAGGTTT
TGTCCTCAAAGGGAGCAGTTTAATCCGTTGTGAAGCTGATAACAACTGGAATCCTTCTCCTCCTGTCTGTGAGCCAAACT
GTCATGTACCTCCTGAAATTGCCCATGGACGTTATAGAGGC---TATTTATCAGCTTTATCATATGTATATGAATGTGAT
GATGGTTATACACTGGTTGGACAAAATACTATCACCTGTAAGAATTCACTGTTGTCGTCTGAAGCACCCCAATGTAAAGC
TCAGTGTCTGAAACCAAAGATAGAAAATGGAAAGCTGTCTGTGGATAAGCCTCAGTATATTGAACCTGAAAATGTCACCA
TTCATTGTGACTCTGGCTTTAAATTGGAGGGTTCTCCGAGTATTACTTGCTCAGAGAAAGGAACATGGCACCCAGGGGTG
CCCAAGTGTGAGTGGGAGGTACCAGAAAACTGTGAACAGGTGATCGTAGGCAAAAAGCTCATGAAGTGCCTCTCAAACCC
AGATGAAGCGCAGATGGCCCTGCAGTTGTATAAGCTGTCTCTGGAGGCTGAACTACTGCGACTACAAATAGTCAAGGCAA
GACAGGGG---
>degu
ATGCACCCCCCAAGAGCTCCAGGT------GGGGTGCTGAGAGCCTGGCCCTTCTCTAGGCTGTGTGGAGTTCCCCATCC
AACTCTGTTCCAAATGACGTTGGTCGCTTCTCTGTTGGCCACTGTTCTTGGTAGATGTGGTCCCCCACCTGCCTTACTAT
TTGCTTCTCCCACAAAGGAGTTGAATGAGACAGAGTTCCCAACTAACACTGTCCTGAGATACACATGTCGCCCTGGCTAC
ATCAGACTCCGTTCAGATCAGACACTGACCTGCAGACTCAACGGCCAGTGGAAGTACGAAGTCTTCTGTGCCAAGAAACC
ATGCAGAAATCCAGGAGACTTACCTCATGGCACAATTGAAATTAAGACAGATCTTGCTTTTGGATCAAAAATAGAATTCA
GCTGTTCAGAAGGGTATAACTTAATTGGCCCAACCAGTAGTGTTTGTGAGATCAAAGAGAAAGGAGTTGATTGGAGCACT
CCTTTTCCAGTATGTGAAATTATTAAGTGTACATCCCCTCCAGACATCAGCAATGGGAAACACAGCGGTAGAGATGAAGA
CTTCTACACATATGGTTCCTCAGTCACCTACAGCTGCGACCACCCCTACTCACTCGTAGGCAATCCTTCCATTTCCTGTA
TGGTGGTGAATAAAACAGCTGGTGTCTGGAGCCCCAGCCCTCCGACCTGTGAGAGGATCATCTGTCGCCAGCCAATTGTT
CAATATGCAAATATTGTTTCTGGATTTGGACCCATCTATACTTTAAAAGATTCTATTGTGTTTAGCTGCCAGAAAGGTTT
TGTCCTTCGAGGCAGCAGTTTAATCCGCTGTGAAGCTGATAACAAGTGGGATCCTTCTCCTCCTGTTTGTGAGCAGCGTT
GTTATCTGCCTCCTGCAATTGCCCATGGACATTATACATCA---TATTTCTCAACTCCATCATTTGAATATAAATGTGAT
GAAGGTTATAAGCTAGTTGGACAAAACACTCTTTCCTGCAAGGATTCACAGTGGTCATCTGAAGCACCCCAATGTAAAGC
GCAGTGTCTGCAACCAAACATAGAAAACGGAAAGCTGTCTGTGAATAAGTCTCAATATATTGAGTCTGAAAATGTCACCA
TCCACTGTGACTCTGGTTTTGAAGTAAAGGGTTCCCAAAGTATCATGTGCTCAGAGAAGGGAACCTGGTACCCAGAGGTG
CCCAAGTGTGAGTGGGAGGTACCGGAAGGCTGTGAACAGGTGGTCATAGGCAGAAAGTACATGCAGTGCCTCACAAGCCC
AGGTGAAGTGCAGATGGCCTTGCAGTTGTATAAGCTGTCTCTGGAGATTGAACTTCTGCGACTACAGATAGACAAAGCAA
TGCAGTCT---
>long-tailed_chinchilla
GTGTGCCCTCCAAGGGCTCCAAGT------GGGGAGCTGAGAGCCTGGCCCTTCTCTAGGCGGTGCGGAGTCCCCCATCC
AACACTGTTCCAAATGACACTGGTCACTTCTCTATTGGCCACTGTTCTTGGTAGATGTGGTCCCCCACCTATTTTATTCT
TTGCTTCTCCAACAAAGGAGTTGAACCAGACAGAGTTTCCAACTGATGCTATCCTGAAATACACCTGTCGCCCTGGCTAC
ATCAGGATCCGTTCAGATCAGACGCTGACCTGTAAACTTAATGGCCAGTGGCAGTATGAGGTCTTCTGTGGCAAGAAACA
GTGCAGAAATCCAGGAGATTTACCTCATGGCATAGTTGAAATTAAGACAGATCTCTCCTTTGGATCAAAAATAGAATTCA
GCTGTTCAGAAGGGTATCATTTAGTTGGCCCAACCATGAGTGTTTGTGAGATCCAAGACAAAGGAGTTGATTGGAGCGCT
CCTTTTCCAGTGTGTGAAATTATTAAGTGTAAATCCCCTCCAGACATCAGCAATGGGAAACACAGTGGTGGAGACGAAGA
CCTCTACACATATGGCTCCTCAGTCACCTACAGCTGTGATCCCAGCTATTCACTCTTAGGCAGTCCCTCTGTTTCTTGTA
CAGTGGTGAATAAAACAGCTGGTGTCTGGAGCCCAAGCCCTCCAACCTGTAAAAAAATCATCTGTCGTCAGCCTACCATT
CAATATGCAAATATTGTTTCTGGATTTGGACCCATCTATAATTTTAAAGACTCTATTGTGTTTAGCTGCCAGAAAGGTTC
TGTCCTCAGAGGCAGCAGTTTAATCCGTTGTGAAGCTGATAACAACTGGAATCCTTCTCCTCCTGTTTGTGAGTTAAATT
GTCATGCGCCTCCTGGAATTACCCATGGACATTATACCCCA---TATTACTCAGATCCATCATTTTCATATAAATGTGAT
GAAGGTTATAAACTGGTTGGACAAGACACCCTCTCCTGCAAGGATTCACAGTGGTCATCTGAAGCACCCAAGTGTAAAGC
ACAGTGTCTGAAACCAAAGATAGAAAACGGAAAGCTGTCTGTGAATAAGCCTCAGTATATTGAATCAGAAAATGTCACCA
TTCACTGTGACTCTGGCTTTGGAGTGAAGGGTTTCCAAACTATCACTTGCTCAGAGAACAGAACCTGGTACCCAGAAGTG
CCCAAGTGTGAGTGGGAGGTACCGGAAAGCTGTGAACGGGTGGCCATAGGCAGAAAGCTCATGCAGTGCCTCACAAGCCC
AGCTGAAGTACAGATGGCCTTGCAGCTGTATAAGCTGTCTTTGGAGATTGAACTGCTGCAACTACAGATAGACAAGGCAA
GGCAGTCT---
>squirrel
ATGTGCCCCCCAAGACCACCAAGTGGAACCAGGGAAATGGCAACCTGGGCCTTCTGTAATCTTCGGAGAGTCTCTGATCC
AATTCTGTTCCAAATGACCTTGGTCGCTGCTCTGTTGGTTACTGTTCATGGCAAATGTGGTCCCCCACCCAATCTAAGCT
TTGCTTCTCCAATAAGTGTACCGAACCAGACAGAATTCAGAACTGGTTATAGTCTGAGCTATACCTGCCGCCCTGGCTAC
AGTAAGACAAGTTCAAGTTCCCAAGTTTCCTGTTCATATACTGGCGAATGGAACTATGATGTCTTCTGTGTCAAGAAACG
ATGCAGTAATCCAGGAGATTTACCTAATGGGCGTGTGGAAATTAAGACAGATCTCACTTTTGGATCACAAATAGAATTCA
GCTGTTCAGAGGGATTTGTCTTAAAGGGTCCAACCACTAGTTATTGTGACATCCAAGATAAGAGAGTTGCCTGGAGTAAC
CCTTTCCCTGTATGTTTAATTGTCAAGTGTGAACCCCCTCCAGACATCAGCCATGGGAAGCACAGTGGCAGCAATGAAGA
CCTCTTTACATATGGCTCCTCTGTCACCTACACCTGTGACCCCAACTTCTCACTCATAGGGAATGCTTCCATTTCCTGCA
CAGTAGAGAATAAAACAGTAGGCGTCTGGAGCCCAAGTCCTCCTACTTGTGAAAATATCAACTGTCCTGCACCAGTTGTT
CCACATGGAATCATCATCTCTGGATTTGGACCGACCTATTCTTACAAAGATTCTATAGTGTTTGGCTGCCAGAGAGGTTT
TAACCTTAAAGGCAGCAGTTCAATCCATTGTGAAGCTAATAAAAAATGGAATACTTCTCCTCCCATCTGTGAGCCCATAT
GCAATTTCCCACCTACTATTGCCCACGGACATCATAAA------CATATATATAAAACTGAGATTGTGTATGAATGCGAT
GTAGGATACCAACTGGTTGGAGAAGCAAAACTCTCCTGCTCCTATTCTCAGTGGTCACCTGAACCTCCTCAGTGCAAAGC
TACCTGCCGGAAACCAGAGATTAAAAATGGGACTCTGTCTGTGAATAAGTATCAGTATCTTGAAATGGAAAGTATCACTG
TCCACTGTGACTCTGGCTTTAAAGTGGTGGGTAGCCAAATGATCACTTGCTCAGAGGACACAGCCTGGCACCCGGCAGTG
CCCAAGTGTGAGTGGGAATTCCAGGAAGGGTGCAATCAAGTATACATAGGAAAAAAACTCTTGCAGTGTCTCCCAAACCC
TGCAGATGTGAAAATGGCCCTGGAAGTATCTAAGCTATCTCTTGAGATTGAATTACTAGAACTACAACTAAACAAGGAAA
GACAAACT---
>Mongolian_gerbil
ATGCATCACACAGGAGCGCCACGTGGGACAAGGGGTGCAGTGGCCTGGCCTTTCTCTAGGCTCTGCAGAATCTGTGGCCC
AACTTTGTTCCAAATGGCCTTGATTGCTGCTCTTTGGGTTGCTGTTTTCGGCAAATGTGGTCCACCACCTGATTTACCCT
ATGCCTTGCCAGCAACTGAGATGAATCAGACAGACTTTGAGAGCCGAACTGTCCTGAGATACAATTGCCGCCCTGGCTAC
AGTAGAGCAACTTCAAGCCAGACTGTTTACTGTACACCGGAAGGGAAATGGTACATTACTATCATCTGTGTCAAAAAATC
ATGCAGGAATCCAGGAGACTTACACAACGGACAGGTGGAAGTTAAAACAGACTTCTCTTTTGGATCACAGATAGAATTCA
GCTGCTCAGAAGGATACATCTTAGTTGGCTCGTCTACTAGTTACTGTGAGATCCAAGGTAAAGGAGTTTCCTGGAGTGAT
CCTCTTCCAGAATGTATCATTGCCAGGTGTGGGCCTCCTCCAGACATCAGCAATGGGAAACACAGTGGTGGATATGAAGA
CTTCTACACATACGGCTCCTCCGTCACCTACAGGTGTGATCCCAGCTTCACACTCTCTGGCAATGCCTCCATTACCTGCA
CTGTAGTGAACAAGACTACAGGAGTTTGGAGCCCGAGCCCCCCTACCTGTGAAAAAATCACCTGTGCTCAGCCAAATATT
TCACATGGAACAATTATTTCTGGACTTAGAACTACCTATAAACATAAAGATGCTATTATGTTTGCCTGCAAGAAAGGGTC
CATCCTCAGAGGCAGCAATTTAATCCGTTGTGAAGCTGATGGCAACTGGAATCCTTCT---CCCATTTGTGAACTCAGTT
GTGATTTTCCTCCTAACATTGCCCATGGACATTATAAAGCTGTTTCCTACTTCTCACCTGAGGTTACATATGAATGTGAT
GAAGGATACAGACTGGTTGGAAAGGCAAACATCTACTGTGAGTCTTCACAATGGATACCCGAAACTCCACAGTGTAAAGC
TCTATGCCCGAAACCAGAGATAAGAAATGGAATGCTGTCTTCCAATAAAGAACAGTATATTGAATCTGAAAATGTCACCA
TCCAGTGTTACTCTGGCTTTGCCATGCTAGGTTCCCAAAACATCACTTGTTCAGAGAATGGAACCTGGTACCCAGAGGTG
CCCAAATGTGAGCAGGAGGCCCTTAAATACTGTGAGCACGTGTTCACAGGCAAGAAAATCATGCAATGTCTGCCAAATTC
AAATGAGGTGAAGATGGCCCTGGAGGTATACAAGCTGTCCCTGGATATTGAACTGTTAAAGCTACAGATAGAGAAGGCAA
AACAGACT---
>marmot
ATGTGCCCCCCAAGACCACCAAGTGGAACCGGGGAAATGGCAACCTGGGCCTTCTGTAATCTGTGGAGAGTCTCTGATCC
AATTCTGTTCCAAATGACCTTGGTCGCTGCTCTGTTGGTTACTGTTCATGGCAAATGTGGTCCCCCACCCAATCTAAGCT
TTGCTTCTCCAATAAGTGCACCGAACCAGACAGAATTCAGAACTGGTTATAGTCTGAGCTATGCCTGCCGCCCTGGCTAC
AGTAAGACAAGTTCAAGTTCCCAAGTTTCCTGTGCATATACTGGCAAATGGAACTATGATGTCTTCTGTGTCAAAAAACG
ATGCAGTAATCCAGGAGATTTACCTAATGGGCGTGTGGAAATTAAGACAGATCTCGCTTTTGGATCACAAATAGAATTCA
GCTGTTCAGAGGGATTTGTCTTAAAGGGTCCAACCACTAGTTATTGTGACATCCAAGATAAGAGAGTTGCCTGGAGTAAC
CCTTTCCCTGTATGTTTAATTGTCAAGTGTGAACCCCCTCCAGACATCAGCAATGGGAAGCACAGTGGTAGTGATGAAGA
CCTCTTTACATATGGCTCCTCTGTCACCTACACCTGTGACCCCAACTTCTCACTCATAGGGAATGCTTCCATTTCCTGCA
CAGTAGAGAATAAAACAGTAGGCGTCTGGAGCCCAAGTCCTCCTACTTGTGAAAATATCAACTGTCCTGCACCAGTTGTT
CCACATGGAATCATCATCTCTGGATTTGGACCGACCTATTCTTACAAAGACTCTATAGTGTTTGGTTGCCAGAAAGGTTT
TAACCTTAAAGGCAGCAGTTCAATCCATTGTGAAGCTAATAAAAAATGGAATACTTCTCCTCCCATCTGTGAGCCCATAT
GCAATTTCCCACCTACCATTGCCCACGGACATCATAAACCATCTCATTTATATAAAACTGAGATTGTGTATGAATGCGAT
GCAGGATACCAACTGGTTGGAGAAGCAAAACTCTCCTGCTCCTATTCTCAGTGGTCACCTGAACCTCCTCAGTGCAAAGC
TATCTGTCGGAAACCAGAGATTAAAAATGGGACTCTGTCTGTGAATAAGTATCAGTATCTTGAAATGGAAAGTATCACTG
TCCACTGTGACTCTGGCTTTAGAGTGGTGGGGAGCCAAATGATCACTTGCTCAGAGGACACAGCCTGGCACCCAGCAGTG
CCCAAGTGTGAGTGGGAATTCCAGGAAGGGTGCAATCAAGTATACACAGGAAAAAAACTCTTGCAGTGTCTCCCAAACCC
GGCAGATGTGAAAATGGCCCTGGAAGTATCTAAGCTATCCCTTGAGATTGAATTACTAGAACTACAACTAAACAAGGAAA
GACAAACT---
>beaver
ATGCACCCCTCCAGAGCTCCAAATGGGACCGAGGAAATGGCAGCCTGGCCCTTCTCTGGGCTTTGCAGTGGCTCTGATCC
AACTCTGTTCCAAATGACCTTGTTTGCTGCTCTGTTGGCTACTGTTCTTGGAAACTGTGGTCCCCCACCTGAGTTAGCCT
TTGCCTCTCATATAAACAAATTGGACCAGACAAACTTCACAACCGGAACTACTCTGAGATACGCCTGCCGGCCTGGGTAT
AGTAGGTTCTCCTCCAATCAGAATGTTGTCTGTACAAGGGATGGCACATGGTTCTATGATAACTTCTGTAACAAAAAACG
GTGTAGAAATCCAGGAGATTTACCAAATGGACATGTGGAAATTAAGACAGATTTGTCTCTTGGATCACAAATAGAATTCA
GCTGTTCAGAAGGATATATCTTAACTGGCTCAACCACTAGTCATTGTGTAATCCAAGATAAAGGAGTTGAGTGGAGTAAT
CCTTTCCCAGTATGTGTAATTGCCAAGTGTGAGCCCCCTCCAAAGATCAGCAACGGGAAGCACAATGGTGGAGATGAAGA
AGTCTACACGTATGGCTCTTCGATCACCTACAACTGTGACCCTCCCTTCTCACTCTTAGGCAATGCTTCCATTTCCTGTA
CAGTTGAGAATAAAACAATAGGCGTCTGGAGCCCCAGTCCTCCTACCTGCAAACAAATCATCTGTCCTTCACCAGACATT
CCACATGGGAAGATCATCTCTGGATTTGGACCCATCTATCATTACAAGGACTCTATTGTGTTAACCTGCCAGAAAGGTTC
TGTCCTCAGAGGCAACAGTGTGATCCACTGTGAAGCTGATAGCAAGTGGAATCCTTCTCCTCCCACTTGTGAGCTTAACT
GCAAGTTTCCTCCTAAAATTGCCCATGGACGTTATAAATTGAATAATTTCTTTGGAAGTGAGGCCACATATGAATGCGAT
GAAGGATACACTCTGGTTGGAGAAGAGAAACTCTCCTGTGATTTTTCACGCTGGTTACCAGCAGTCCCTCAGTGTAAAGC
TCGGTGTCTGAAACCAGAGATAGAAAACGGAAAGCTGTCTGTGGATAAGGAACAGTATACTGAATCTGAGAATGTCACCA
TCAGTTGTAACTCTGGCTTTTTAATGGTGGGTCCCCAAAGTATTGCTTGCTCAGAAAACGCAACCTGGTATCCACAGGTG
CCCACATGTGAATGGGAGGTCCTTGAAGGCTGTGAACAAGTGCTCAAAGGCAGGAAACTCACACAGTGTCTCCCAGACCC
AGACGCAGTGAAAATGGCCCTGGAGGTGTATAAGCTG---CTGGAGATCGAGCTACTGGAACTAGAGAGAGACAAGGCAA
GACAATCAGTC
((pika,rabbit),((squirrel,marmot),((((degu,long-tailed_chinchilla),guinea_pig),(naked_mole_rat,Damara_mole_rat)),((beaver,kangaroo_rat),(lesser_Egyptian_jerboa,(blind_mole_rat,((((house_mouse,Ryukyu_mouse),rat),Mongolian_gerbil),(((Chinese_hamster,golden_hamster),prairie_vole),deer_mouse))))))));
