# Supplementary material for: Molecular evolution of mammalian genes with epistatic interactions in fertilization
Source: BMC Evol Biol. 2019 Jul 25;19:154. doi: 10.1186/s12862-019-1480-6 (PMC6659299; doi:10.1186/s12862-019-1480-6)
Supplement: Supplementary file 2 — Appendix S2. Input files for codon model analyses (alignments, Newick strings) in fasta format (ZIP 91 kb) [file 12862_2019_1480_MOESM2_ESM.zip › AdditionalFile2/7.C4bpa_Primates.txt]

>human
ATGCACCCCCCAAAAACTCCATCTGGGGCTCTTCATAGAAAAAGGAAAATGGCAGCCTGGCCCTTCTCCAGGCTGTGGAA
AGTCTCTGATCCAATTCTCTTCCAAATGACCTTGATCGCTGCTCTGTTGCCTGCTGTTCTTGGCAATTGTGGTCCTCCAC
CCACTTTATCATTTGCTGCCCCGATGGATATTACGTTGACTGAGACACGCTTCAAAACTGGAACTACTCTGAAATACACC
TGCCTCCCTGGCTACGTCAGATCCCATTCAACTCAGACGCTTACCTGTAATTCTGATGGCGAATGGGTGTATAACACCTT
CTGTATCTACAAACGATGCAGACACCCAGGAGAGTTACGTAATGGGCAAGTAGAGATTAAGACAGATTTATCTTTTGGAT
CACAAATAGAATTCAGCTGTTCAGAAGGATTTTTCTTAATTGGCTCAACCACTAGTCGTTGTGAAGTCCAAGATAGAGGA
GTTGGCTGGAGTCATCCTCTCCCACAATGTGAAATTGTCAAGTGTAAGCCTCCTCCAGACATCAGGAATGGAAGGCACAG
CGGTGAAGAAAATTTCTACGCATACGGCTTTTCTGTCACCTACAGCTGTGACCCCCGCTTCTCACTCTTGGGCCATGCCT
CCATTTCTTGCACTGTGGAGAATGAAACAATAGGTGTTTGGAGACCAAGCCCTCCTACCTGTGAAAAAATCACCTGTCGC
AAGCCAGATGTTTCACATGGGGAAATGGTCTCTGGATTTGGACCCATCTATAATTACAAAGACACTATTGTGTTTAAGTG
CCAAAAAGGTTTTGTTCTCAGAGGCAGCAGTGTAATTCATTGTGATGCTGATAGCAAATGGAATCCTTCTCCTCCTGCTT
GTGAGCCCAATAGTTGTATTAATTTACCAGACATTCCACATGCTTCCTGGGAAACATATCCTAGGCCGACAAAAGAGGAT
GTGTATGTTGTTGGGACTGTGTTAAGGTACCGCTGTCATCCTGGCTACAAACCCACTACAGATGAGCCTACGACTGTGAT
TTGTCAGAAAAATTTGAGATGGACCCCATACCAAGGATGTGAGGCGTTATGTTGCCCTGAACCAAAGCTAAATAATGGTG
AAATCACTCAACACAGGAAAAGTCGTCCTGCCAATCACTGTGTTTATTTCTATGGAGATGAGATTTCATTTTCATGTCAT
GAGACCAGTAGGTTTTCAGCTATATGCCAAGGAGATGGCACGTGGAGTCCCCGAACACCATCATGTGGAGACATTTGCAA
TTTTCCTCCTAAAATTGCCCATGGGCATTATAAACAATCTAGTTCATACAGCTTTTTCAAAGAAGAGATTATATATGAAT
GTGATAAAGGCTACATTCTGGTCGGACAGGCGAAACTCTCCTGCAGTTATTCACACTGGTCAGCTCCAGCCCCTCAATGT
AAAGCTCTGTGTCGGAAACCAGAATTAGTGAATGGAAGGTTGTCTGTGGATAAGGATCAGTATGTTGAGCCTGAAAATGT
CACCATCCAATGTGATTCTGGCTATGGTGTGGTTGGTCCCCAAAGTATCACTTGCTCTGGGAACAGAACCTGGTACCCAG
AGGTGCCCAAGTGTGAGTGGGAGACCCCCGAAGGCTGTGAACAAGTGCTCACAGGCAAAAGACTCATGCAGTGTCTCCCA
AACCCAGAGGATGTGAAAATGGCCCTGGAGGTATATAAGCTGTCTCTGGAAATTGAACAACTGGAACTACAGAGAGACAG
CGCAAGACAATCCACTTTGGATAAAGAACTA
>Angola_colobus
ATGCGCCCCTCAAGAACTCCATCTGGGGCTCTTCATAGAAAAGGGAAAATGGCAGCCTGGCCCTACTGCAGGCTGTGGAA
AGTCTCTGATCCAATTCTCTTCCAAATGACCTTGGTCGCTGCTCTGTTGCCTGCTATTCTTGGCAATTGTGATCCTCCAC
CCACTTTATCGTTTGCTGCCCCAGTGAATATTACTTTGACTGAGACACACTTCGAAACTGGAACTACTCTGAAATACACC
TGCCGCCCTGGCTATGCCAGATCCCATTCCGATCAGATGCTCACCTGTAATTCTGATGGCCAATGGACATATACTACCTT
CTGTGTCCACAAACGATGCAGGCACCCAGGAGACTTACCTAATGGGCAAGTGGAGATTAAGACAGATTTACTTTTTGGAT
CAGAAATAGAATTTAGCTGTTCAGAAGGATTTGTCTTAATTGGCTCAACAACTAGTCATTGTGAAGTACAAGATAGAGGA
GTTGGCTGGAGTCATCCTGTCCCACAATGTGAAATTGTCAAGTGTGAACCCCCTCCAGACATCAGGAATGGAAGGCACAG
TGGTGAAGAAGATTTCTACACATATGGCTTTTCTGTCACCTACAGCTGTGACTCCCGCTTCTCACTCTTGGGTCATGCCT
CCATTTCCTGCACTGTGGAGAATAAAACAACAGGTGTTTGGAGACCAAGTCCTCCTACCTGTGAAAAAATCACCTGTCAC
AAGCCAGATGTTTCACATGGGGAAATTGTCTCTGGATTTGGACCCATCTATAATTACAAAGATGCTATTGTGTTTAACTG
CCAAAGAGGTTTTGTTCTCAGAGGCAGCAGTGTAATTCGTTGTGGTGCTGATAGCAAATGGGATCCTTCTCCTCCTGCTT
GTGAGCCCAATAGTTGTACTAACTTACCAGACATTCCACATGCTTCCTGGGAAACATATCCTAGGCCGAAGAAAGAGGAT
GTGTATGTTGTTGGGACTATATTAAGGTACCGCTGTCATCCTGGCTACAAACCCACTACAGATGCACCTACGACTTTGAT
TTGTCAGAAAAATTTGAGATGGACCCCATACCAAGGATGTGAGGCATTATGTTGCCCTGAACCAAAGCTAGATAGTGCTC
AAATCACTCAACACAAGAAAAATCGTCCTGCCAATCACTGTGTTTATTTCTATGGAGATGAGATTTTATTTTCGTGTCAT
GGGGTCAGAAGACTTTCAGCTATATGCCAACCAGATGGCACATGGAGTCCCCAAGCACCATCATGTAGAGACAATTGCAA
TATTCCTCCTAAAATTGCCCATGGGCATTATAAACAAGCTAGTATATACAATCTTTTCAAAGAAGAGATTATATATGAAT
GTGATAAAGGCTACACTCTGGTCGGACATGCGACACTCTCCTGCAGTAATTCACGCTGGTCAGCTCCAGCCCCTCGATGT
AAAGCTCTGTGTCTGAAACCAGAATTAGTGAACGGAAGATTGTCTGTGGATAAGAATCAGTATGTTGAGCCTGAAAATGT
CACCATCCAATGTGATTCTGGCTATGGTATGGTTGGTCCCAAAAGCATCACTTGCTCTGAGAACAGAACCTGGTACCCAG
AGGTGCCCAGGTGTGAGTGGGAGACCCCTGAAGGCTGTGAACAAGTGCTTGCAGGCAAAAGACTCATGCAGTGTCTTCCA
AACCGAGAGGATGTGAAAATGGCCCTGGAGGTGTATAAGCTGTCTCTGGAAATTGAACAACTGGAACTACAGAGAGACAG
GGCAAGACAATCCACTTTGGATAAAGAACTA
>black_snub-nosed_monkey
------------------------------------------------ATGGCAGCCTGGCCCTTCTCCAGGCTGTGGAA
AGTCTCTGATCCAATTCTCTTCCAAATGACCTTGGTCGCTGCTCTGTTGCCTGCTATTCTCGGCAATTGTGGTCCTCCAC
CCACTTTATCGTTTGCTGCCCCAGTGAATATTACTTTGACTGAGACACACTTCGAAACTGGAACTACTCTGAAATACACC
TGCCGCCCTGGCTATGCCAGATCCCATTCCGATCAGATGCTTACCTGTAATTCTGATGGCCAATGGACATATACTACCTT
CTGTGTCCACAAACGATGCAGGCACCCAGGAGACTTACCTAATGGGCAAGTGGAGATTAAGACAGATTTACTTTTTGGAT
CAGAAATAGAATTTAGCTGTTCAGAAGGATTTGTCTTAATTGGCTCAACCACTAGTCATTGTGAAGTACAAGATAGAGGA
GTTGGCTGGAGTCATCCTCTCCCACAATGTGAAATTGTCAAGTGTGAACCCCCTCCAGACATCAGGAATGGAAGGCACAG
CGGTGAAGAAGATTTCTACACATATGGCTTTTCTGTTACCTACAGCTGTGACTCCCGCTTCTCACTCTTGGGTCATGCCT
CCATTTCCTGCACTGTGGAGAATAAAACAACAGGTGTTTGGAGACCAAGTCCTCCTACCTGTGAAAAAATCACCTGTCAC
AAGCCAGACGTTTCACATGGGGAAATTGTCTCTGGATTTGGACCCATCTATAATTACAAAGATGCTATTGTGTTTAACTG
CCAAAGAGGTTTTGTTCTCAGAGGCAGCAGTGTAATTCGTTGTGGTGCTGATAGCAAATGGGATCCTTCTCCTCCTGCTT
GTGAGCCCAATAGTTGTACTAACTTACCAGACATTCCACATGCTTCCTGGGAAACATATCCTAGGCCGAAAAAAGAGGAT
GTGTATGTTGTTGGGACTATATTAAGGTACCGCTGTCATCCTGGCTACAAACCCACTACAGATGCACCTACGACTTTGAT
TTGTCAGAAAAATTTGAGATGGACCCCATACCAAGGATGTGAGGCATTATGTTGCCCTGAACCAAAGCTAGATAGTGCTC
AAATCACTCAACACAGGAAAAATCGTCCTGCCAATCACTGTGTTTATTTCTATGGAGATGAGATTTTATTTTCGTGTCAT
GGGGTCAGAAGACTTTCAGCTATATGCCAACCAGATGGCACATGGAGTCCCCAAACACCATCATGTGGAGACAATTGCAA
TATTCCTCCTAAAATTGCCCATGGGCATTATAAACAAACTGGTATATACAGTATTTTCAAAGAAGAGTTTACATATGAAT
GTGAAAAAGGCTACATTCTGGTCGGACAGGCGACACTCTCCTGCAGTAATTCACGCTGGTCAGCTCCAGCCCCTCGATGT
AAAGCTCTGTGTCTGAAACCAGAATTAGTGAATGGAAGGTTGTCTGTAGATAAGAATCAGTATGTTGAGCCTGAAAATGT
CACCATCCAATGTGATTCTGGCTATGGTATGGTTGGTCCCAAAAGCATCACTTGCTCTGAGAACAGAACCTGGTACCCAG
AGGTGCCCAGGTGTGAGTGGGAGACCCCTGAAGGCTGTGAACAAGTGCTCGCAGGCAAAAGACTCATGCAGTGTTTTCCA
AACCCAGAGGATGTGAAAATGGCCCTGGAGGTGTATAAGCTGTCTCTGGAAATTGAACAACTGGAACTACAGAGAGACAG
GGCAAGACAATCCACTTTGGATAAAGAACTA
>Bolivian_squirrel_monkey
ATGCGCTCCTCAAGAACTCCACCTGGGACTCCTCACAGAAAAGGGAAAATGGCAGCCTGGCCCTTCTTCAGGCTTTGGGA
AGTCTCTGATCCCATTCTCTTCCAAATGACCTTGGTCACTGCTCTGTTGCCTGCTGTTCTTGGCAACTGCGGTCCTCCAC
CGACTTTATCGTTTGCTGTCCCAGTGGATACTACTTTGGCTGAGACGCAGTTCGAAACTGGAACTAGTCTGAAATACACC
TGCCGCCCTGGCTACGCCAAGTCCAGTTCAAATCATATGCTTACCTGTAATTCTGATGGCCAATGGACATATATTACTTT
CTGTACCCACAAACGATGCAGAAACCCAGGAGATTTACCTAATGGGCAAGTGGATATTAAGACAGATTTGTCTTTTGGAT
CACAAATAGAATTTAGCTGTTCAGAAGGATATTTCTTAATTGGGTCAACCACTAGTCACTGTGAGCTCCAAGATAGAGGA
GTTGACTGGAGTCATCCTCTCCCACAATGTGAAATTGTCAAGTGTGAGCCCCCTCCAGACATCAAAAATGGAAGGCACAC
CTCTGAAGCAGAATTCCACACATATGGCTCTTCTGTCACCTACAGCTGTGACTCCCGCTTCTCACTCTTGGGCCAAGCCT
CCATTTCCTGCACTGTGGAGAATAAAACAAAAGGTGTTTGGAGACCAAGCCCTCCTACCTGTGAAAAAGTCACCTGTCAC
AAGCCAGATGTTCCACATGGGAATATTGTCTCTGGATTTAGATCCATCTATAATTACAAAGACACTATTGCGTTTAACTG
CCAAAAGGGTTTTGTTCTCAACGGCAGCAGTGTAATTCGTTGTGAAGTTGGTAACAAATGGAATCCTTCTCCTCCTGTTT
GTGAGCCCAATAGTTGTACTGGCTTACCAGAGATTCCACATGCTACGTGGGAAAGCTCTCCTAGGCCAAGTAAAGAGGAT
GTGCATGTTGTTGGGACTGTGTTAACATACCGCTGTCATCCCGGCTACAAACCTGCTACAGATGCGCCTACGACTGTGAC
TTGTCAGAAAAATTTGAGATGGACCCCATTCCAAGGATGTGAGGTGTTATGTTGCCCTGAACCAAAGCTAAGTAATGGTC
AAATCACTAGACAACGAAAACGTCATTCTGCCAATGGCTGTGACTATTTCTATGGAGATGAGGTTTCATATTCATGTGAT
AAGAACGCTTGGTTTTCAGCTACATGCCAACAAGATGGCACATGGAGTCCCCGAACACCATCATGTGACGACAACTGTAA
TTTTCCTCCTAGAATTGCCCATGGGCATTATAAAAGAGCTACGTCATTCGGTGCTCTCAAATATGAATTTACATATGAAT
GTGATGAAGGCTACATTCTGGATGGACCCGTAAGACTCTCCTGCCGTGACTCACACTGGTCACCTCCGGCCCCTCAATGT
AAAGCTTTGTGTCTGAAACCAGAATTAGTGAATGGAAGATTGTCTGTGAATAAGAATCAGTATGTTGAGCCTGAAAATGT
CACCATCCAATGCGATTCTGGCTATGGTGTGGTTGGTCCCCAGATTATCACTTGCTCTGGGAACAGAACCTGGTACCCAG
AGGTACCCAGGTGTGAATGGGAGACCCCTGAAGGCTGTGAACAAGTGCTCGCAGGCAAATATCTCATGCAGTGTCTTCCA
AACCCAGAGGATGTGAAAATGGCCCTGGAGGTATATAAGCTGTCTCTGGAGATTAAACAACTAGAACTACAGAGAGAAAG
GGAAAGAGAATCCACTTTGGATAAAGAACTG
>bonobo
ATGCACCCCCCAAAAACTCCATCTGGGGCTCTTCATAGAAAAAGGAAAATGGCAGCCTGGCCCTTCTCCAGGCTGTGGAA
AGTCTCTGATCCAATTCTCTTCCAAATGACCTTGATCGCTGCTCTGTTGCCTGCTGTTCTTGGCAATTGTGGTCCTCCAC
CCACTTTATCGTTTGCTGTCCCGGTGGATATTACGTTGACTGAGACACACTTCAAAACTGGAACTACTCTGAAATACACC
TGCCGCCCTGGCTACGTGAGATCCCATTCAACTCAGACGCTTACCTGTAATTCTGATGGCGAATGGGTGTATAACACCTT
CTGTATCCACAAACGATGCAGACACCCAGGAGAGTTACGTAATGGGCAAGTAGAGATTAAGACAGATTTATCTTTTGGAT
CACAAATAGAATTCAGCTGTTCAGAAGGATTTTTCTTAATTGGCTCAACCACTAGTCATTGTGAAGTCCAAGATAGAGGA
GTTGGCTGGAGTCATCCTCTCCCACAATGTGAAATTGTCAAGTGTAAGCCTCCTCCAGACATCAGGAATGGAAGGCACAG
CGGTGAAGAAAATTTCTACGCATACGGCTTTTCTGTCACCTACAGCTGTGACCACCGCTTCTCACTCTTGGGCCATGCCT
CCATTTCCTGCACTGTGGAGAATGAAACAATAGGTGTTTGGAGACCAAGCCCTCCTACCTGTGAAAAAATCACCTGTGAC
AAGCCAGATGTTTCACATGGGGAAATGGTCTCTGGATTTGGACCCATCTATAATTACAAAGACACTATTGTGTTTAAGTG
CCAAAAAGGTTTTGTTCTCAGAGGCAGCAGTGTAATTCATTGTGATGCTGATAGCAAATGGAATCCTTCTCCTCCTGCTT
GTGAGCCCAATAGTTGTACTAATTTACCAGACATTCCACATGCTTCCTGGGAAACATATCCTAGGCCGACAAAAGAGGAT
GTGTATGTTGTTGGGACTCTGTTAAGGTACCGCTGTCATCCTGGCTACAAACCTACTACAGATGAGCCTATGACTGTGAT
TTGTCAGAAAAATTTGAGATGGACCCCATACCAAGGATGTGAGGCGTTATGTTGCCCTGAACCAAAGCTAAATAATGGTG
AAATCACTCAACACAGGAAAAGTCGTCCTGCCAATCACTGTGTTTATTTCTATGGAGATGAGATTTCATTTTCATGTCAT
GAGACCAGTAGGTTTTCAGCTATATGCCAAGGAGATGGCACGTGGAGTCCCCGAACACCATCATGTGGAGACATTTGCAA
TTTTCCTCCTAAAATTGCCCATGGGCATTATAAACAATCTAGTTCATACAGCTTTTTCAAAGAAGAGATTACATATGAAT
GTGATAAAGGCTACATTCTGGTCGGACAGGCAAAACTCTCCTGCAGTTATTCACGTTGGTCAGCTCCAGCCCCTCAATGT
AAAGCTCTGTGTCTGAAACCAGAATTACTGAATGGAAGGTTGTCTGTGGATAAGGATCAGTATGTTGAGCCTGAAAATGT
CACCATCCAATGTGATTCTGGCTATGGTGTGGTTGGTCCCCAAAGTATCACTTGCTCTGAGAACAGAACCTGGTACCCAG
AGGTGCCCAAGTGTGAGTGGGAGACCCCCGAAGGCTGTGAACAAGTGCTCACAGGCAAAAGACTCATGCAGTGTCTCCCA
AACCCAGAGGATGTGAAAATGGCCCTGGAGGTGTATAAGCTGTCTCTGGAAATTGAACAACTGGAACTACAGAGAGACAG
TGCAAGACAATCCACTTTGGATAAAGAACTA
>bushbaby
ATGCGCTTTCCAAGAGCTCCGCATGGGACGCTTCGTAAAAAAGGGGAACAGGCAGACTTGTCCTTCCCTGGGCTGTGGAA
AGTCTCCGATCCAACTCTGTTCCAAGTGACCTTGCTCTCTGCTCTGGTGGCCACTGTTCTTGGCAATTGTGGTCCTCCAC
CCATTTTACAATTTGCTTCTCCACTAAGACACGTG------GAGACAGAGTTTGAAGTTGGAAGTGTCCTGAGATACACG
TGCCGCCCTGGATACAGTAGGGTCGCTTCAAATCAGGTTCTTACTTGTGCCTCTGATGGCCAGTGGGAGTATAATGTCTT
CTGTACCAAGAGACGATGCGGAAACCCAGGAGAGTTACCTAATGGGGAAGTGGAAATTAAAACAGATCTGTCTTTGGGAT
CACACATAAAATTCAGCTGTTTAGAAGGATATGTCTTAGTTGGTTCAACTACTAGTTATTGTGAAGTCCAAGATAAAGGA
GTTGACTGGAGTGATCCTTTCCCACAATGTGTAATTGCCAAGTGTGAGGCCCCTCCAGACATCAGCAATGGGAAGCACAA
TGGTAATAAAGACGTGTATGAGTATGGCGCCTCTGTCACCTACAGCTGTGACCCACACTTCTCACTCATAGGCAAAGCCT
CCATTTCCTGCACAGTAGAGAATAAAACCACAGGTGTCTGGAGCTCCAGCCCTCCTGCCTGTAAACGAATCAACTGTCCT
CAACCAAAGGTACTACATGGAAATATTGTTTCTGGATTTAGAGCCCGCTATACTTACAAAGATTCTATTGTGTTTGAGTG
CCAGAAGGGTTTCATTCTCAGAGGCAGCAATTTAATTCATTGTGAAGAGGATAACAAATGGAATCCTTCTCCTCCTACTT
GTGAGCTCAATAGTTGTACTGGCTTACCAGATATTCCACATGCTTCCTGG---GGATATCCTCGGCCAAGAAAAGAGGAA
AGGTATGCTGTTGGGACTGTGTTTAAATACTACTGTCATTCTGGCTATACACCCAGGGTGAATGAGCATACAACTGTGAC
TTGTCAAGAAAATTTGAGATGGACCCCCTATAAAGGGTGTAAGGAGTTATGTTGCCCAATGCCAGACCTAAAGAATGGCG
AAATCCTTCATCATAGAAAACATCATCGCAGCAATGACTGTGTCTATTTCTATGGAGATGAGGTTTCATATACATGTTCT
ATGGGAGGCAAAATTTCAGCTGTATGTCAAGCAGATGGTACATGGAGTCCCCAAACACCAGCATGTGATGACAGTTGCAA
TATTCCTCCTACCATTGCCCATGGACATCATACAGGAGTTCAAACA---TCCATATTCTCTCTTTTTACTACGTATGAAT
GTGAGGAAGGATACACATTGGTTGGAGAGGCAAAACTCTCTTGCCGTTCTTCACACTGGTCACCTTCACCCCCTCAGTGT
AAAGCTCGGTGTGTGAAACCAGAAATAGTGAATGGAAAGCTGTCTGTGGATAAGGATCAGTACAATGAACTTGAAAATAT
CTCCATCCGTTGTGACTCTGGCCATAATAGAATCGGTCCCCAAATCATCACATGCTTAGAGAACAGAACCTGGTACCCAG
AGCTGCCCAAGTGTGAGTGGGAGGTTGCTGAAGGCTGTGAGCAAGTGCTTGCAGGCAGGAAACTCATGCAGTGTCTCCCA
AACCCAGAGGATGTGAAAATGGCTCTAGAGCTATATAAGCTATCTCTGGAAATTGACCTACTGGAACTACAGAGAGACAA
GAAAAAAGGAGGGATGAGGAAAAAAAAGGAG
>capuchin
ATGCGGCCCTCAAGAACTCCACCTGGGACTCTTCACAGAAAAGGGAAAATGGCAGCCTGGCCCTTCTTCAGGCTGTGGAA
AGTCTCTGATCCAATTCTCTTCCAAATGACCTTGGTCGCTGCTCTGTTGCCTACTGTTCTTGGCAATTGTGGTCCTCCAC
CTACTTTATCGTTTGCTGTCCCAGTGAATACTACGTTGGCTGAGACACAGTTCGAAACTGGAACTAGTCTGAAATACACC
TGCCGCCCTGGCTACGCCAAGTCCAGTTCAAATCAGATGCTTACTTGTAATTCTGATGGCCAATGGATACATACTATTTT
CTGTACCCACAAACGATGCAGAAACCCAGGAGATTTACCTAATGGGCAAGTGGAGATTAAGACAGATTTATCTTTTGGAT
CACAAATAGAATTTAGCTGTTCAGAAGGATATTTCTTAATTGGCTCAACCACTAGTCATTGTGCACTCCAAGATAGAGGA
GTTGACTGGAGCCATCCTCTCCCACAATGTGAAATTGTCAAGTGTGAGCCCCCTCCAGACATCAAAAATGGAAGGCACAG
CTCTCAAGCAGAATTGTACACATATGGCTCTTCTGTCACCTACAGCTGTGACTCCCGCTTCTCACTCGTGGGCCAAGCCT
CCATTTCCTGCACTGTGGAGAATAAAACAATAGGTGTTTGGAGTCCAAGCCCTCCTACCTGTGAAAAAGTCTTCTGTCAC
AAGCCAGATGTTCCACATGGGAATATTGTCTCTGGATTTAGAACCATCTATAAGTACAAAGACACTATTGTGTTTAACTG
CGAAAAAGGTTTTGTTCTCAGTGGCAGCAGTGTAATTCATTGTGAAGTTGGTAATGAATGGAGTCCTTCTCCTCCTGTTT
GTGAGCCCAATGGTTGTACTAACTTACCAGACATTCCACATGCTATGTGGGAAGGATATCCTAGGCCAAGTAAAGAGGAT
GTGCACGTTGTTGGGACTGTGTTAAGATACCGCTGTCATCCTGGCTACAAACCTGCTACAGATGCGCCTACGACTGTGAC
TTGTCAGAAAAATTTGAGATGGACCCCATTTCAAGGATGTGAGGTGTTATGTTGCCCTGAACCAAAGCTAAGTAATGATC
AAATTACTACACAACGAAAACGTCATTCTGCCAATGGCTGTGTCTATTTCTATGGAGATGAGATTTCATATTCATGTCAT
AAGAACAGTTGGTTTTCAGCTATATGCCAAGAAGATGGCACATGGAGTCCCCGAACACCATCATGTGAAGACAACTGCAA
TTTTCCTCCTAGAATTGCCCATGGGCGTTATAAAAAAGCTAAGTCATTCGCTATTCTCAGTGATGACATTTTATATGAAT
GTGATGAAGGCTACATTCTGGACGGAGAGGCAAGACTCTCCTGCCGGGACTCACGCTGGTCATCTGCAGCCCCTCAATGT
AAAGCTTTGTGTCTGAAACCGGAATTAGTGAATGGAAGATTGTCTGTGAATAAGAATCAGTATGTTGAGTCTGAAAATGT
CACCATCCAATGCGATTCTGGCTATGGTGTGGTTGGTCCCCAAATTATCACTTGCTCTGGGGACAGAACCTGGTACCCAG
AGGTACCCAGGTGTGAATGGGAGACCCCTGAAGGCTGTGAACAAGTGCTCGCAGGCAAAAATCTCATGCAGTGTCTTCCA
AACCCAGGGGATGTGAAAATGGCCCTGGAGTTATATAAGCTGTCTCTGGAGATTAAACAACTGGAACTGCAGAGAGACAG
GGAAAGACAATCCACTTTGGATAAAGAACTA
>chimpanzee
ATGCACCCCCCAAAAACTCCATCTGGGGCTCTTCATAGAAAAAGGAAAATGGCAGCCTGGCCCTTCTCCAGGCTGTGGAA
AGTCTCTGATCCAATTCTCTTCCAAATGACCTTGATCGCTGCTCTGTTGCCTGCTGTTCTTGGCAATTGTGGTCCTCCAC
CCACTTTATCGTTTGCTGTCCCGGTGGATATTACGTTGACTGAGACACACTTCAAAACTGGAACTACTCTGAAATACACC
TGCCGCCCTGGCTACGTCAGATCCCATTCAACTCAGACGCTTACCTGTAATTCTGATGGCGAATGGGTGTATAACACCTT
CTGTATCCACAAACGATGCAGACACCCAGGAGAGTTACGTAATGGGCAAGTAGAGATTAAGACAGATTTATCTTTTGGAT
CACAAATAGAATTCAGCTGTTCAGAAGGATTTTTCTTAATTGGCTCAACCACTAGTCATTGTGAAGTCCAAGATAGAGGA
GTTGGCTGGAGTCATCCTCTCCCACAATGTGAAATTGTCAAGTGTAAGCCTCCTCCAGACATCAGGAATGGAAGGCACAG
CGGTGAAGAAAATTTCTACGCATACGGCTTTTCTGTCACCTACAGCTGTGACCACCGCTTCTCACTCTTGGGCCATGCCT
CCATTTCCTGCACTGTGGAGAATGAAACAATAGGTGTTTGGAGACCAAGCCCTCCTACCTGTGAAAAAATCACCTGTGAC
AAGCCAGATGTTTCACATGGGGAAATGGTCTCTGGATTTGGACCCATCTATAATTACAAAGACACTATTGTGTTTAAGTG
CCAAAAAGGTTTTGTTCTCAGAGGCAGCAGTGTAATTCATTGTGATGCTGATAGCAAATGGAATCCTTCTCCTCCTGCTT
GTGAGCCCAATAGTTGTACTAATTTACCAGACATTCCACATGCTTCCTGGGAAACATATCCTAGGCCGACAAAAGAGGAT
GTGTATGTTGTTGGGACTCTGTTAAGGTACCGCTGTCATCCTGGCTACAAACCTACTACAGATGAGCCTATGACTGTGAT
TTGTCAGAAAAATTTGAGATGGACCCCATACCAAGGATGTGAGGCGTTATGTTGCCCTGAACCAACGCTAAATAATGGTG
AAATCACTCAACACAGGAAAAGTCATCCTGCCAATCACTGTGTTTATTTCTATGGAGATGAGATTTCATTTTCATGTCAT
GAGACCAGTAGGTTTTCAGCTATATGCCAAGGAGATGGCACGTGGAGTCCCCGAACACCATCATGTGGAGACATTTGCAA
TTTTCATCCTAAAATTGCCCATGGGCATTATAAACAATCTAGTTCATACAGCTTTTTCAAAGAAGAGATTACATATGAAT
GTGATAAAGGCTACATTCTGGTCGGACAGGCAAAACTCTCCTGCAGTTATTCACGCTGGTCAGCTCCAGCCCCTCAATGT
AAAGCTCTGTGTCTGAAACCAGAATTACTGAATGGAAGGTTGTCTGTGGATAAGGATCAGTATGTTGAGCCTGAAAATGT
CACCATCCAATGTGATTCTGGCTATGGTGTGGTTGGTCCCCAAAGTATCACTTGCTCTGAGAACAGAACCTGGTACCCAG
AGGTGCCCAAGTGTGAGTGGGAGACCCCCGAAGGCTGTGAACAAGTGCTCACAGGCAAAAGACTCATGCAGTGTCTCCCA
AACCCAGAGGATGTGAAAATGGCCCTGGAGGTGTATAAGCTGTCTCTGGAAATTGAACAACTGGAACTACAGAGAGACAG
TGCAAGACAATACACTTTGGATAAAGAACTA
>Coquerels_sifaka
ATGTTTCTCCTAAGAGCTCCACAGGGGACCCTTCGTAGAAAAGGGGAGATGGCGGCCTGGTCCTTCTCTGGGCTGTGGAA
AGTCTCTGATCCGACTCTGTTCCAGATGACCTTGGTCGCTGCTCTGCTGGCCACTGTTCTTGGCAGCTGTGGTCCTCCAC
CCATTTTACAATTTGCTTCTCCAGTA---------CTGAACGAGACAGAGTTCCAAACTGGAAGTGTTGTGAAATACAAC
TGCCGCCCTGGCTACAGTAGGACCAGTTCAAGTCAGATTCTTACCTGTAGA---CAGGGCCAATGGAGCTATAGTACCTT
CTGTGTCAAGAAACGATGCAGAAACCCAGGAGATTTACCTAATGGGAACGTGGAAATTAAGACAGATTTCTTTTTTGGAT
CACAAATCGAATTCAGCTGTTTAGAAGGATATATCTTAATTGGCTCGGCCACTAGTCATTGTGAGATTCAGGATAAGGGA
GTCGACTGGAGTGATCCTCTCCCACAATGTGTAAGTGTCATGTGTGACTCCCCTCCACACATCAGCCATGGGAAGCACAG
TGGTGACGAAGACATCTACACATACGGCTCCTCTGTCACCTACAGCTGTGACCCCCGCTTCTCGCTCATAGGCAAAGCCT
CCATTTCCTGCATGGTGGAGAATAAAACCATAGGTGTCTGGAGCCCCAACCCTCCTACCTGTAAACAAATCGCTTGTCCT
CAGCCAAACGTGCCACATGGAAGTATTATCTCTGGATTTGGACCCATCTATTCCTACAAAGACACTATTGTGTTTAGCTG
CCAGAAAGGTTTTATTCTCAAAGGCAGCAGTTTAATACATTGTGAAGCTGACAACAAGTGGGATCCTTCTCCTCCTACTT
GTGAACCCAATAGTTGTACTGACTTACCAGATATTCCACATGCTTCCTGGGATAGATATCCGAGGCCAACAAAAGAGCAA
GCGTATGCTGTTGGGACTGTGTTAAAATACCACTGTCTTCCTGGCTATAAACCCGCCGTGGATGAGCCTACAAGTGTGAC
TTGTCAAAAAAATTTGAGATGGACCCCCTACAAAGGGTGTAAGGAGTTATGTTGCCCCATACCAGAGCTAAACAATGGTG
AAATCATTCAACACAGAAAAAATCGTCGCACCAATGACTGCATGTATTTCTATGGAGACGAGCTTTCGTATTTATGTACT
GGGTACCTAAGATTTTCAGCTACGTGTCAACCAGATGGCACATGGAGTCCCCGTACACCGTCATGTGATGGCAATTGCCA
TTTTCCTCCTACCATTGCCCATGGACATCATAAACGACCTATTACATACAACTTATTCAGAGAAGACGTTATTTATGAAT
GTGATGAAGGATACACTCTGGTTGGACAGGCAAAACTCTCCTGTAGTTCTTCACTCTGGACACCTTCAGCCCCTCAGTGT
AAAGCTCTGTGTGTGAAACCAGAAATAGCGAATGGAAAGCTGTCTGTGGATAAGGATGAGTATGTTGAACTTGAAGACAT
CACCATCCACTGTGACTCTGGCTATAGTCTAGTGGGTCCCGAAAGTATCACTTGCTCAGAGAACAGAACCTGGTACCCAG
GGGTGCCCAAGTGTGAGTGGGAGGTCGTTGAAGGCTGTGAGCAAGTACTCACAGGCAGAAAACTCACGCAGTGCCTCCCA
AGGCCGGAGGATGTGAAAATGGCCCTAGAGGTGTATAAATTGTCTCTGGAGATTGAACTACTGGAACTACAGAGAGACAA
GGCAAGACTGGCAACTCCAGAGAAAGAACTA
>crab-eating_macaque
ATGCGCCCCTCAAGAACTCCATCTGGGGCTCTTCATAGAAAAGGGAAAATGGCAGCCTGGCCCTTCTCCAGGCTGTGGAA
AGTCTCTGATCCAATTCTCTTCCAAATGACCTTGGTCGCTGCTCTGTTGCCTGCTATTCTTGGCAATTGTGATCCTCCAC
CCACTTTATCGTTTGCTGCCCCAGTGAATATTACTTTGACTGAGACACACTTTGAAACTGGAACTACTCTGAAATACACA
TGCCGCCCTGGCTATGCCAGATCCCATTCCGATCAGATGCTTACCTGTAATTCTGATGGCCAATGGACGTATACTACCTT
CTGTGTCCACAAACGATGCAGCAACCCAGGAGATTTACCTAATGGGCATGTGGAGATTAAGACAGATTTACTTTTTGGAT
CAGAAATAGAATTTAGCTGTTCAGAAGGATTTGTCTTAATTGGCTCAACCACTAGTCATTGTGAAGTACAAGATAGAGGA
GTTGGCTGGAGTCATCCTCTCCCACAGTGTGAAATTGTCAAGTGTGAACCCCCTCCAGACATCAGGAATGGAAGGCACAG
CGGTGAAGAAGATTTCTACACATATGGCTTTTCTGTCACCTACAGCTGTGACTCCCGCTTCTCACTCTTGGGCCATGCCT
CCATTTCCTGCACTGTGGAGAATAAAACAACAGGTGTTTGGAGACCAAGTCCTCCTACCTGTGAAAAAATCACCTGTCAC
AAGCCAGATGTTTCACATGGGGAAATTGTCTCTGGATTTGGACCCATCTATAATTACAAAGACGCTATTGTGTTTAACTG
CCAAAAAGGTTTTGCTCTCACAGGCAGCAGTGTAATTCGTTGTGGTGCTGATAGCAAATGGGATCCTTCTCCTCCTGCTT
GTGAGCCCAGTAGTTGTACTAACTTACCAGACATTCCACATGCTTCCTGGGAAACATATCCTAGGCCGAAAAAAGAGGAT
GTATATGTTGTTGGGACTATATTAAGGTACCGCTGTCATCCTGGCTACAAACCCACTACAGATGCACCTACAACTTTGAT
TTGTCAGAAAAATTTGAGATGGACCCCATATCAAGGATGTGAGGCGTTATGTTGCCCTGAACCAAAGCTAGATAGTGCTC
AAATCACTCAACACAGGAAAAATCGTCCTGCCAATCACTGTGTTTATTTCTATGGAGATGAGATTTCATTTTCGTGTCAT
GGGATCAGAAGATTTTCAGCTACATGCCAAGCAGATGGCACATGGAGTCCCCGAACACCATCATGTGGAGACAATTGCAA
TTTTCCTCCTAAAATTGCCCATGGGCATTATAAACAAGCTAGTGTATACAGTTTTTTCAAAGAAGAGATTATATATGAAT
GTGATAAAGGCTACGTTCTGGATGGACAGGCGACACTCTCCTGCAGTAATTCACGCTGGTCAGCTCCAGCCCCTCGATGT
AAAGCTCTGTGTCTGAAACCAGAAATAGTGAATGGAAGGCTGTCTGTGGATAAGGATCAGTATGTTGAGCCTGAAAATGT
CACTATCGAATGTGATTCTGGCTATGGTGTGATCGGTCCCAAAAGTATCACTTGCTCAGAGACGAGAACCTGGTACCCAG
AAGTGCCCAGGTGTGAGTGGGAGGCACCTGAAGGTTGTGAGCAAGTGCTCACAGGCAGAAAACTCATGCAGTGTCTCCCA
AGCCCAGAGGATGTGAAAGTGGCCCTGGAGGTGTATAAGCTGTCTCTGGAGATTAAACAACTTGAAAAAGAGAGAGACAA
AACCCATCAGAAATTTTCTGAAAAAGAGGAA
>drill
ATGCGCCCCTCAAGAACTCCATCTGGGGCTCTTCATAGAAAAGGGAAAATGGCAGCCTGGCCCTTCTCCAGGCTGTGGAA
AGTCTCTGATCCAATTCTCTTCCAAATGACCTTGGTCGCTGCTCTGTTGCCTGCTATTCTTGGCAATTGTGATCCTCCAC
CCACTTTATCGTTTGCTGCCCCAGTGAATATTACTTTGACTGAGACACATTTCGAAACTGGAACTACTCTGAAATACACA
TGCCGCCCTGGCTATGCCAGATCCCATTCCGATCAGATGCTTACCTGTAATTCTGATGGCCAATGGACGTATACTACCTT
CTGTACCCACAAACGATGCAGCAACCCAGGAGATTTACCTAATGGGCATGTGGAGATTAAGACAGATTTACTTTTTGGAT
CAGAAATAGAATTTAGCTGTTCAGAAGGATTTGTCTTAATTGGCTCAACCACTAGTCATTGTGAAGTACAAGATAGAGGA
GTTGGCTGGAGTCATCCTCTCCCACAGTGTGAAATTGTCAAGTGTGAACCCCCTCCAGACATCAGGAATGGAAGGCACAG
CGGTGAAGAAGATTTCTACACATATGGCTTTTCTGTCACCTACAGCTGTGACTCCCGCTTCTCACTCTTGGGCCATGCCT
CCATTTCCTGCACTGTGGAGAATAAAACAACAGGTGTTTGGAGACCAAGTCCTCCTACCTGTGAAAAAATCACCTGTCAC
AAGCCAGATGTTTCACATGGGGAAATTGTCTCTGGATTTGGACCCATCTATAATTACAAAGACGCTATTGTGTTTAAATG
CCAAAAAGGTTTTGCTCTCACAGGCAGCAGTGTAATTCGTTGTGGTGCTGATAGCAAATGGGATCCTTCTCCTCCTGCTT
GTGAGCCCAGTAGTTGTACTAACTTACCAGACATTCCACATGCTTCCTGGGAAACATATCCTAGGCCGAAAAAAGAGGAT
GTGTATGTTGTTGGGACTATATTAAGGTACCGCTGTCATCCTGGCTACAAACCCACTACAGATGCACCTATGACTTTGAT
TTGTCAGAAAAATTTTAGATGGACCCCATATCAAGAATGTGAGGCGTTATGTTGCCCTGAACCAAAGCTAGATAGTGCTC
AAATCACTCAACACAGGAAAAATCGTCCTGCCAATCACTGTGTTTATTTCTATGGAGATGAGATTTCATTTTCGTGTCAT
GGGATCAGAAGA---TCAGCTACATGCCAAGCAGATGGCACATGGAGTCCCCGAACACCATCATGTGGAGACAATTGCAA
TTTTCCTCCTAAAATTGCCCATGGGCATTATAAACAAGCTAGTGTATACACTTTTTTCAAAGAAGAGATTATATATGAAT
GTGATAAAGGCTACGTTCTGGTTGGACAGGCGACACTCTCCTGCAGTAATTCACGCTGGTCAGCTCCAGCCCCTCGATGT
AAAGCTCTGTGTCTGAAACCAGAATTAGTGAACGGAAGGTTGTCTGTGGATAAGAATCAGTATGTTGAGCCTGAAACTGT
CACCATCCAATGTGATTCTGGCTATGGTATGGTTGGTCCGAAAAGCATCACTTGCTCTGAGAACAGAACCTGGTACCCAG
AGGTGCCCAGGTGTGAGTGGGAGACCCCTGAAGGCTGTGAACAAGTGCTCGCAGGCAAAAGACTCATGCAGTGTCTTCCA
AACCCAGAGGATGTGAAAATGGCCCTGGAGGTGTATAAGCTGTCTCTGGAAATTGAACAACTGGAACTACAGAGAGACAG
GGCAAGACAATCCACTTTGGATAAAGAACTA
>gibbon
--------------------------------------------------------------------------------
--------------------------------------------------------------------------------
--------------------------------------------------------------------------------
--------------------------------------------------------------------------------
--------------------------------------------------------------------------------
-----------------------------TTTTTCTTAATTGGCTCAACCACTAGTCATTGTGAAGTCCAAGATAGAGGA
GTTGGCTGGAGTCATCCTCTCCCACAATGTGAAATTGTCAAGTGTGAGCCCCCTCCAGACATCAGGAATGGAAGGCACAG
CGGTGAAGAAAATTTCTACGCATACGGTTTTTCTGTCACCTACAGCTGTGACCCCCGCTTCTCACTCTTGGGCCATGCCT
CCATTTCCTGCGCTGTGGAGAATGAAACAATAGGTGTTTGGAGACCAAGCCCTCCTACCTGTGAAAAAATCACCTGTCAC
AAGCCAGATGTTTCACATGGAAAAATTGTCTCTGGATTTGGACCCATCTATAATTACAAAGACAGTATTGTGTTTAACTG
CCAAAAAGGTTTTGTTCTCAGAGGCAGCAGTGTAATTCATTGTGATGCTGATAGCAAATGGAATCCTTCTCCTCCTGCTT
GTGAGCCCAATAGTTGTACTAATTTAACAGACATTCCACATGCTTCCTGGGAAACATATCCTAGGCCGACAAAAGAGGAT
GTGTATGTTGTTGGGACTGTGTTAAGGTACCGCTGTCATCCTGGCTACAAACCCACTACAGATGCACCTACGACTGTGAT
TTGTCAGAAAAATTTGAGGTGGACCCCATACCAAGGATGTGAGGCATTATGTTGCCCTGAACCAAAGCTAAATAATGGTG
AAATCACTCAACACAGGAAAAGTCGTACTGCCAATCACTGTGTTTATTTCTATGGAGATGAGATTTCATTTTCATGTCAT
GAGATCAGTAGGTTTTCAGCTATATGCCAAGCAGATGGCACATGGAGTCCCAGAACACCATCATGTGGAGACAATTGCGA
TTTTCCTCCTAAAATTGCCCATGGCCATTATAAACCACCTAGTTTATACAGCCTTTTCAAAGAAGAGATTACATATGAAT
GTGACAAAGGCTACATTCTGGTCGGACAGGCGAAACTCTCCTGCAGTTATTCACGCTGGTCAGCTCCAGCCCCTCAATGT
AAAGCTCTGTGTCTGAAACCAGAATTAGTGAATGGAAGGTTGTCTGTGGATAAGAATCAGTATGTTGAGTCTGAAAATGT
CACCATCCAATGTGATTCTGGCTATGGTGTGGTTGGTCCCCAAAGTATCACTTGCTCTGAGAACAGAACCTGGTACCCAG
AGGTGCCCAGGTGTGAGTGGGAGACCCCTGAAGGCTGTGAACAAGTGCTCACAGGCAAAAGACTCATGCAGTGTCTCCCA
AACCCAGAGGATGTGAAAATGGCCCTGGAGGTATATAAGCTATCTCTGGAAATTGAACAGCTGGAACTACAGAGAGACAG
GGCAAGACAATCCACTTTGGATGAAGAACTA
>golden_snub-nosed_monkey
------------------------------------------------ATGGCAGCCTGGCCCTTCTCCAGGCTGTGGAA
AGTCTCTGATCCAATTCTCTTCCAAATGACCTTGGTCGCTGCTCTGTTGCCTGCTATTCTCGGCAATTGTGGTCCTCCAC
CCACTTTATCGTTTGCTGCCCCAGTGAATATTACTTTGACTGAGACACACTTCGAAACTGGAACTACTCTGAAATACACC
TGCCGCCCTGGCTATGCCAGATCCCATTCCGATCAGATGCTTACCTGTAATTCTGATGGCCAATGGACATATACTACCTT
CTGTGTCCACAAACGATGCAGGCACCCAGGAGACTTACCTAATGGGCAAGTGGAGATTAAGACAGATTTACTTTTTGGAT
CAGAAATAGAATTTAGCTGTTCAGAAGGATTTGTCTTAATTGGCTCAACCACTAGTCATTGTGAAGTACAAGATAGAGGA
GTTGGCTGGAGTCATCCTCTCCCACAATGTGAAATTGTCAAGTGTGAACCCCCTCCAGACATCAGGAATGGAAGGCACAG
CGGTGAAGAAGATTTCTACACATATGGCTTTTCTGTTACCTACAGCTGTGACTCCCGCTTCTCACTCTTGGGTCATGCCT
CCATTTCCTGCACTGTGGAGAATAAAACAACAGGTGTTTGGAGACCAAGTCCTCCTACCTGTGAAAAAATCACCTGTCAC
AAGCCAGACGTTTCACATGGGGAAATTGTCTCTGGATTTGGACCCATCTATAATTACAAAGATGCTATTGTGTTTAACTG
CCAAAGAGGTTTTGTTCTCAGAGGCAGCAGTGTAATTCGTTGTGGTGCTGATAGCAAATGGGATCCTTCTCCTCCTGCTT
GTGAGCCCAATAGTTGTACTAACTTACCAGACATTCCACATGCTTCCTGGGAAACATATCCTAGGCCGAAAAAAGAGGAT
GTGTATGTTGTTGGGACTATATTAAGGTACCGCTGTCATCCTGGCTACAAACCCACTACAGATGCACCTACGACTTTGAT
TTGTCAGAAAAATTTGAGATGGACCCCATACCAAGGATGTGAGGCATTATGTTGCCCTGAACCAAAGCTAGATAGTGCTC
AAATCACTCAACACAGGAAAAATCGTCCTGCCAATCACTGTGTTTATTTCTATGGAGATGAGATTTTATTTTCGTGTCAT
GGGGTCAGAAGACTTTCAGCTATATGCCAACCAGATGGCACATGGAGTCCCCAAACACCATCATGTGGAGACAATTGCAA
TATTCCTCCTAAAATTGCCCATGGGCATTATAAACAAACTGGTATATACAGTATTTTCAAAGAAGAGTTTACATATGAAT
GTGAAAAAGGCTACATTCTGGTCGGACAGGCGACACTCTCCTGCAGTAATTCACGCTGGTCAGCTCCAGCCCCTCGATGT
AAAGCTCTGTGTCTGAAACCAGAATTAGTGAATGGAAGGTTGTCTGTAGATAAGAATCAGTATGTTGAGCCTGAAAATGT
CACCATCCAATGTGATTCTGGCTATGGTATGGTTGGTCCCAAAAGCATCACTTGCTCTGAGAACAGAACCTGGTACCCAG
AGGTGCCCAGGTGTGAGTGGGAGACCCCTGAAGGCTGTGAACAAGTGCTCGCAGGCAAAAGACTCATGCAGTGTTTTCCA
AACCCAGAGGATGTGAAAATGGCCCTGGAGGTGTATAAGCTGTCTCTGGAAATTGAACAACTGGAACTACAGAGAGACAG
GGCAAGACAATCCACTTTGGATAAAGAACTA
>gorilla
ATGCACCCCCCAAAAACTCCATCTGGGGCTCTTCATAGAAAAAGGAAAATGGCAGCCTGGCCCTTCTCCAGGCTGTGGAA
AGTCTCTGATCCAATTCTCTTCCAAATGACCTTGATTGCTGCTCTGTTGCCTGCTGTTCTTGGCGATTGTGGTCCTCCAC
CCACTTTATCGTTTGCTGCCCCGATGGATATTGATTTGACTGAGACACTCTTCAAAACTGGAACTACTCTGAAATACACC
TGCCTCCCTGGCTACGTCAGATCCCATTCAACTCAGACGCTTACCTGTAATTCTGATGGCGAATGGGTGTATAACACCTT
CTGTATCCACAAACGATGCAGACACCCAGGAGAGTTACGTAATGGGCAAGTAGAGATTAAGACAGATTTATCTTTTGGAT
CACAAATAGAATTCAGCTGTTCAGAAGGATTTTTCTTAATTGGCTCAACCACTAGTCGTTGTGAAGTCCAAGATAGAGGA
GTTGGCTGGAGTCATCCTCTCCCACAATGTGAAATTGTCAAGTGTAAGCCTCCTCCAGACATCAGGAATGGAAGGCACAG
CGGTGAAGAAAATTTCTACGCATACGGCTTTTCTGTCACCTACAGCTGTGACCCCCGCTTCTCACTCTTGGGCCATGCCT
CCATTTCCTGCACTGTGGAGAATGAAACAATAGGTGTTTGGAGACCAAACCCTCCTACCTGTGAAAAAATCACCTGTCAC
AAGCCAGATGTTTCACATGGGGAAATGGTCTCTGGATTTGGACCCATCTATAATTACAAAGACACTATTTTGTTTAAGTG
CCAAAAAGGTTTTCTTCTCAGAGGCAGCAGTGTAATTCATTGTGATGCTGATAGCAAATGGAATCCTTCTCCTCCTGCTT
GTGAGCCCAATAGTTGTACTAATTTACCAGACATTCCACATGCTTCCTGGGAAACATATCCTAGGCCGACAAAAGAGGAT
GTGTATGTTGTTGGGACTGTGTTAAGGTACCGCTGTCATCCTGGCTACAAACCCACTACAGATGCACCTACAACTGTGAT
TTGTCAGAAAAATTTCAGATGGACCCCATACCAAGGATGTGAGGCGTTATGTTGCCCTGAACCAAAGCTAAATAATGGTG
AAATCACTCAACACAGGAAAAGTCGTCCTGCCAATCACTGTGTTTATTTCTATGGAGATGAGATTTCATTTTCATGTCAT
GAGACCAGTAGGTTTTCAGCTATATGCCAAGGAGATGGCACGTGGAGTCCCCGAACACCAACATGTGGAGACATTTGCAA
TTTTCCTCCTAAAATTGCCCATGGGCATTATAAACAATCTAGTTCATACAGCTTTTTCAAAGAAGAGATTACATATGAAT
GTGATAAAGGCTACATTCTGGTCGGACAGGTGAAACTCTCCTGCAGTTATTCACGCTGGTCAGCTCCAGCCCCTCAATGT
AAAGCTCTGTGTCTGAAACCAGAATTACTGAATGGAAGGTTGTCTGTGGATAAGGATCAGTATGTTGAGTCTGAAAATGT
CACCATCCAATGTGATTCTGGCTATGGTGTGGTTGGTCCCCAAAGTATCACTTGCTCTGAGAACAGAACCTGGTACCCAG
AGGTGCCCAAGTGTGAGTGGGAGACCCCTGAAGGCTGTGAACAAGTGCTCATAGGCAAAAGACTCATGCAGTGTCTCCCA
AACCCAGAGGATGTGAAAATGGCCCTGGAGGTATATAAGCTGTCTCTGGAAATTGAACAACTGGAACTACAGAGAGACAG
TGCAAGACAATCCACTTTGGATAAAGAACTA
>Mas_night_monkey
ATGCGCCCCTCAAGAACTCCACCCGGGACTCTTCACAGAAAAGGGGAAATGGCAGCCTGGCCCTTCTTCGGGCTTTGGAA
AGTCTCTGATCCAATTCTCTTCCAAATGACCTTGGTCGCTGCTCTGCTGCCTACTGTTCTTGGCAATTGTGGTCCTCCAC
CTACTTTATCGTTTGCCACCCCAGTGGATACTACG---GCTGAGACACAGTTCAAAACTGGAACTAATCTGAAATACACC
TGCCGCCCTGGCTACACCAAGACCAGTTCAAATCAGATGCTTACCTGTAATTCTGACGGCCAATGGACATATATCACTTT
CTGTACCCAGAAACGATGCAGAAACCCAGGAGATATACCTAATGGGCAAGTGGAGATTAAGACAGATTTATCTTTTGGAT
CACAAATAGAATTTAGCTGTTCAGAAGGATATTTCTTAATTGGCTCAACCACTAGTCATTGTGAGCTCCAAGACAGAGGA
GTTGACTGGAGTCATCCTCTCCCACAATGTGAAATTGTCAAGTGTGAGCCCCCTCCAGACATCAAAAATGGGAAGCACAG
CTCTGAAGAAGAATTCTACACATATGGCTCTTCTGTCACCTACAGCTGTGATTCCCGCTTCTCACTCTTGGGCCAAGCCT
CCATTTCCTGCACTGTGGAGAATAAAACAATAGGTGTTTGGAGACCAAGCCCTCCTACCTGTGAAAAAGTCACCTGTCAC
AGGCCAGATGTTCCACATGGGAATATTGTCTCTGGATTTGGAATCATCTATAATTACAAAGACACTATTGTGTTTAACTG
CCAAAAAGGTTTTGTCCTCAATGGCAGCAGTATAATTCGTTGTGAAGTTGGTAACAAATGGAATCCTTCTCCTCCTGTTT
GTGAGCCCAATAGTTGTAAGAACTTACCAGACATTCCACATGCTACGTGGGAAGGATATCCTAAGCCAAGTAAAGAGGAC
GTGCACGTTGTTGGGACTGTGCTAACATACCGCTGTCATCCCGGCTACAAACCTGCTACAGATGCGCCTACGACTGTGAC
TTGTCAGAAGAATTTGACATGGACCCCATACCAAGGATGTGAGGTGTTATGTTGCCCTGAACCAAAGCTAAGTAATGGTA
AAATTACTACACATAGAAAACGTCATTCTGCCAATGGCTGTGTCTATTTCTATGGAGATGAGATTTCATATTCATGTGAT
AAGAACAGTAGGTTTTCAGCTTCATGCCAACAAGATGGCACATGGAGTCCCCGAACACCATCCTGTGAAGACAACTGCAA
TTTTCCTCCTAGAATTGCCCATGGACATTATAAAAAAGCTTCATCATTCAATATTTTCAAAGACGACTTTCTATATGAAT
GTGATGAAGGCTACATTCTGGACGGACAGGCAAGACTCTCCTGCCAGGACTCACACTGGTCAGCTCCAGCCCCTCAATGT
AAAGCTTTGTGTCTGAAACCAGAATTAGTGAATGGAAGATTGTCTGTGAGTAAGAATCAGTATGTCGAGCCTGAAAATGT
CACCATCCAATGCGATTCTGGCTATGGTGTGGTTGGTCCCCAAATTATCACTTGCTCTGGGAACAGAACCTGGTACCCAG
AGGTGCCCAGGTGTGAATGGGAGACCCCTGAAGGCTGTGAACAAGTGCTCGCAGGCCAAAATCTCATGCAGTGTCTTCCA
AACCCAGAGGACGTGAAAATGGCCCTGGAGGTATATAAGCTGTCTCTGGAGATTGAACAACTGGAACTACAGAGAGACAG
GGCAAGATTATCCATTTTGGATAAAGAACTA
>macaque
------------------------------------------------------------CCCTTCTCCAGGCTGTGGAA
AGTCTCTGATCCAATTCTCTTCCAAATGACCTTGGTCGCTGCTCTGTTGCCTGCTATTCTTGGCAATTGTGATCCTCCAC
CCACTTTATCGTTTGCTGCCCCAGTGAATATTACTTTGACTGAGACACACTTTGAAACTGGAACTACTCTGAAATACACA
TGCCGCCCTGGCTATGCCAGATCCCATTCCGATCAGATGCTTACCTGTAATTCTGATGGCCAATGGACGTATACTACCTT
CTGTGTCCACAAACGATGCAGCAACCCAGGAGATTTACCTAATGGGCATGTGGAGATTAAGACAGATTTACTTTTTGGAT
CAGAAATAGAATTTAGCTGTTCAGAAGGATTTGTCTTAATTGGCTCAACCACTAGTCATTGTGAAGTACAAGATAGAGGA
GTTGGCTGGAGTCATCCTCTCCCACAGTGTGAAATTGTCAAGTGTGAACCCCCTCCAGACATCAGGAATGGAAGGCACAG
CGGTGAAGAAGATTTCTACACATATGGCTTTTCTGTCACCTACAGCTGTGACTCCCGCTTCTCACTCTTGGGCCATGCCT
CCATTTCCTGCACTGTGGAGAATAAAACAACAGGTGTTTGGAGACCAAGTCCTCCTACCTGTGAAAAAATCACCTGTCAC
AAGCCAGATGTTTCACATGGGGAAATTGTCTCTGGATTTGGACCCATCTATAATTACAAAGACGCTATTGTGTTTAACTG
CCAAAAAGGTTTTGCTCTCACAGGCAGCAGTGTAATTCGTTGTGGTGCTGATAGCAAATGGGATCCTTCTCCTCCTGCTT
GTGAGCCCAGTAGTTGTACTAACTTACCAGACATTCCACATGCTTCCTGGGAAACATATCCTAGGCCGAAAAAAGAGGAT
GTGTATGTTGTTGGGACTATATTAAGGTACCGCTGTCATCCTGGCTACAAACCCACTACAGATGCACCGACGACTTTGAT
TTGTCAGAAAAATTTGAGATGGACCCCATATCAAGGATGTGAGGCGTTATGTTGCCCTGAACCAAAGCTAGATAGTGCTC
AAATCACTCAACACAGGAAAAATCGTCCTGCCAATCACTGTGTTTATTTCTATGGAGATGAGATTTCATTTTCGTGTCAT
GGGATCAGAAGATTTTCAGCTACATGCCAAGCAGATGGCACATGGAGTCCCCGAACACCATCATGTGGAGACAATTGCAA
TTTTCCTCCTAAAATTGCCCATGGGCATTATAAACAAGCTAGTGTATACAGTTTTTTCAAAGAAGAGATTATATATGAAT
GTGATAAAGGCTACGTTCTGGTTGGACAGGCGACACTCTCCTGCAGTAATTCACGCTGGTCAGCTCCAGCCCCTCGATGT
AAAGCTCTGTGTCTGAAACCAGAATTAGTGAACGGAAGGTTGTCTGTGGATAAGAATCAGTATGTTGAGCCTGAAAATGT
CACCGTCCAATGTGATTCTGGCTATGGTATCGTTGGTCCCAAAAGCATCACTTGCTCTGAGAACAGAACCTGGTACCCAG
AGGTGCCCAGGTGTGAGTGGGAGACCCCTGAAGGCTGTGAACAAGTGCTCGCAGGCAAAAGACTCATGCAGTGTCTTCCA
AACCCAGAGGATGTGAAAATGGCCCTGGAGGTGTATAAGCTGTCTCTGGAAATTGAACAACTGGAACTACAGAGAGACAG
GGCAAGACAATCCACTTTGGATAAAGAACTA
>marmoset
ATGTGCCCCTCAAGAACTCCACGTGGGACTCTTCACAGAAAATGGAAAATGGCAGCCTGGCCCTTTTTCAGGCTTTGGAA
AGTCTCTGATCCAATTCTCTTCCAAATGACCTTGGTTGCTGCTCTGTTGCCTGCTGTTCTTGGCAATTGTGGTCCTCCAC
CTACTTTACCGTTTGCTGCCCCAGTGGATACTATGTTGGCTGAGACACAGTTCAAAACTGGAACTAAGCTGAAATACACT
TGCCGCCCAGGCTACGTCAGGTCCCATTCCAATCAGATGCTTACCTGTAATTCTGATGGCCAATGGACATATACTACTTT
CTGTACCCACAAACGATGCAGAAACCCAGGAGATTTACCTAATGGGCAAGTGGAGATTAAAACAGATTTATCTTTTGGAT
CACAAATAGAATTTAGCTGTTTAGAAGGATATTTCTTAATTGGCTCAACCACTAGTCATTGTGAGCTCCAAGATAGAGGA
GTTGACTGGAGTCATCCTCTCCCACAATGTGAAATTGTCAAGTGTGAGCCCCCTCCAGACATCAAAAATGGAAAGCACAG
CTCTGAAGAAGAATTCTACACGTATGGCTCTTCTGTCACCTACAGCTGTGACTCCCGCTTCTCACTCTTGGGCCAAGCCT
CCATTTCCTGCACTGTGGAGAATAAAACAATAGGTGTTTGGAGACCAAGCCCTCCTACCTGTGAAAAAGTCACCTGTCAC
AAGCCAGATGTTCCACATGGGAATATTGTCTCTGGATTTGGAACCATCTATAATTACAAAGACGCTATTGTTTTTAACTG
CCAAAAAGGTTTTGTTCTCAGAGGCAGCAGTGTAATTCATTGTGAAGTTGGTAACAAATGGAATCCTTCTCCTCCTGTTT
GTGAGCCCAATAGTTGTACTAACTTACCAGACATTCCACATGCTATGTGGCAAGGATATCCTAAGCCAAGTAAAGAGGAT
GTGCATGTCGTTGGGACTGTGTTAACATACCGCTGTCATCCTGGCTACAAACCTGCTACAGATGCGCCTATGACTGTGAC
TTGTCAGAAAAATCTGACATGGACCCCATTCCAAGGATGTGAGGCGTTATGTTGCCCTGAACCGAAGCTAAATAATGGTA
AAATTACTACACATAGAAAACGTCCAACCGCCAATGGCTGTGTCTATTTCTATGGAGATGAGGTTTCATATTCATGTGAT
GAGAAC---AGGTTTTCTGCTGCATGCCAACAAGATGGCACATGGAGTCCCCGAACACCGTCATGTGAAGAC---TGCCA
TTTTCCTCCTAGAATTGCCCATGGGCGTTATAAAAAATCTTCGTCATTCAGTATTTTCAAAGACGACGTTACATATGAAT
GTGATGAAGGCTACATTCTGGATGGAGAGGCAAGACTCTTCTGCCGTGACTCACAGTGGTCAGCTCCAGCCCCTCAATGT
AAAGCTTTGTGTCTGAAACCAGAATTAGTGAATGGAAGATTGTCTGTGAATAAGAAGCAGTATGTTGAGCCTGAAAATGT
CACCATCCAGTGCGATTCTGGCTATGGTGTGGTTGGCCCCCAAATTATCACTTGCTCTGGGAACAGAACCTGGTACCCAC
AGGTCCCCAAGTGTGAATGGGAGACCCCTGAAGGCTGTGAACAAGTGCTCGCAGGCAAAAATCTCATGCAGTGTCTTCCA
AACCCAGAGGATGTGAAAATGGCCCTGGAGGTTTATAAATTGTCTCTGGAGATTGAACAACTGGAACTACAGAGAGACAG
GGCAAGAGAATCCACTTTGTATAAAGAACTA
>mouse_lemur
ATGTTCCTCCTAAGAGCTCCACATCGGCCCCTTGGTAGAAAACAGGAGACAGCCGCCTGGTCCTTCTCTGGGCTGTGGGA
AGTCTCTGATCCAACTCTGTTCCGGGTGACCTTGGTCACTTCTCTGCTGGCCACTGTTCTTGGAGACTGTGGTCCTCCAC
CCATTTTACCATTTGCTTCTCTGGTAAACCAGCCA------GAGACAGAGTTCAAAACTGGAAGTACTCTGAAATACACC
TGCCGCCCTGGCTACACTAGGACCAGTTCAAATCAGATTGTTACCTGTAGA---CAGGGCCGATGGAGCTATGGTAGCTT
CTGCGTCAAGAAACGGTGCAGAAACCCAGGAGATTTACCCCATGGGAACGTGCAAGTGAAGACAGATTTCTATTTTGGAT
CACAAATCGAATTCAGCTGTTTAGAAGGATATAACTTAATTGGCTCAGCCACTAGTCATTGTGAGGTCCGAGATAAGGGA
GTTGACTGGAGTGACCCTTTCCCACAGTGTGAAATTGTCAAGTGTGAGTCCCCTCCAGACATCAGCAATGGGAAGCACAG
TGGTAAAGAAGACAGCTACACATATGGCTCCTCTGTCACCTACAGCTGTGACCGCCGCTTCTCGCTCATAGGCCAGGCCT
CCATTTCCTGCACGGTGGAGAATAAAACCATAGGTGTCTGGAGCCCCAGCCCTCCTACCTGCGAACAAATCAATTGTCCT
CAGCCAAATGTGCCACATGGAAGTATTATCTCTGGATTTGGACCCATCTATTCTTATAAAGACACTATTGTGTTTAACTG
CCAGAAAGGTTTTATTCTCCAAGGCAGCAGTTTAATACATTGTGAAGCTGACAAAAAGTGGGATCCTCCTCCTCCTACTT
GTGAGCCCAATAGTTGTACTGACTTACCAGATATTCCACATGCTTCCTGGGATGGCTATCCTAAGCCAACAAAAGACCAA
CTGCATGATGTTGGGACTGTGTTAAAATACCACTGTCTTCCTGGCTACAAACCCGCCGTGGATGAGCCTACAACTGTGAC
TTGTCAAAAGAATCTGAGTTGGACCCCCTACAAAGGGTGTAAGGAGTTATGTTGCCCCATACCACAGCTAAAGAATGGTG
AAATCACTCAACAAAGAAAATATCGTCACGCCAATAACTGCACGTATTTCTATGGAGACCAGCTTTCATATTCATGTCCT
GGGTTCTCAAGACTTTCAGTTACATGCCAGTCAGATGGCACATGGAGTCCCCGTACACCATCCTGCGGTGACAATTGCCA
TTTTCCTCCTACTATTGCCCATGGACATCATCGACGAGTTTCTACATACAGCATATTCAGAGAAGACGTTATTTATGAAT
GTGATAAAGGATACATTCTGGTTGGACAGGCAAAACTCTCCTGTAGTTCTTCACTCTGGACACCTTCAGCCCCTCAATGT
AAAGCTGTGTGCGAGAAACCAGAAATAGCCAATGGAAAGCTGTCCGTGGATAAGCATCAGTATGTTGAACTTGAAGGCGT
CACCATCCACTGTGACTCTGGCTATAATATAGTGGGTCCCAAAAATATCACTTGCTCAGAGAACAGAACCTGGGACCCAG
CAATGCCCAAGTGCGAGTGGGAGGTCGCTGAAGGCTGTGAGCAAGTTCTCGCAGGCAGAAAGCTCATGCGGTGTCTGCCA
AGCCTAGAGGATGTGAAAATGGCCCTAGAGGTGTATAAACTGTCTCTGGAGATTGAACTACTGGAACTACAGAGAGACAA
CGTAAGACTGGCCACGCAGGAGAAAGAACTG
>olive_baboon
ATGCGCCCCTCAAGAACTCCATCTGGGGCTCTTCATAGAAAAGGGAAAATGGCAGCCTGGCCCTTCTCCAGGCTGTGGAA
AGTCTCTGATCCAATTCTCTTCCAAATGACCTTGGTCGCTGCTCTGTTGCCTGCTATTCTTGGCAATTGTGATCCTCCAC
CCACTTTATCGTTTGCTGCCCCAGTGAATATTACTTTGACTGAGACACACTTCGAAACTGGAACTACTCTGAAATACACA
TGCCGCCCTGGCTATGCCAGATCCCATTCCGATCAGATGCTTACCTGTAATTCTGATGGCCAATGGACGTATACTACCTT
CTGTACCCACAGACGATGCAGCAACCCAGGAGATTTACCTAATGGGCATGTGGAGATTAAGACAGATTTACTTTTTGGAT
CAGAAATAGAATTTAGCTGTTCAGAAGGATTTGTCTTAATTGGCTCAACCAGTAGTCATTGTGAAGTACAAGATAGAGGA
GTTGGCTGGAGTCATCCTCTCCCACAGTGTGAAATTGTCAAGTGTGAACCCCCTCCAGACATCAGGAATGGAAGGCACAG
CGGTGAAGAAGATTTCTACACATATGGCTTTTCTGTCACCTACAGCTGTGACTCCCGCTTCTCGCTCTTGGGCCATGCCT
CCATTTCCTGCACTGTGGAGAATAAAACAACAGGTGTTTGGAGACCAAGTCCTCCTACCTGTGAAAAAATCACCTGTCAC
AAGCCAGATGTTTCACATGGGGAAATTGTCTCTGGATTTGGACCCATCTATAATTACAGAGACGCTATTGTGTTTAAATG
CCAAAAAGGTTTTGCTCTCACAGGCAGCAGTGTAATTCGTTGTGGTGCTGATAGCAAATGGGATCCTTCTCCTCCTGCTT
GTGAGCCCAGTAGTTGTACTAACTTACCAGACATTCCACATGCTTCCTGGGAAACATATCCTAGGCCGAAAAAAGAGGAT
GTGTATGTTGTTGGGACTATATTAAGGTACCGCTGTCATCCTGGCTACAAACCCACTACAGATGCACCTATGACTTTGAT
TTGTCAGAAAAATTTGAGATGGACCCCATATCAAGGATGTGAGGCGTTATGTTGCCCTGAACCAAAGCTAGATAGTGCTC
AAATCACTCAACACAGGAAAAATCGTCCTGCCAATCACTGTGTTTATTTCTATGGAGATGAGATTTCATTTTCGTGTCAT
GGGATCAGAAGA---TCAGCTACATGCCAAGCAGATGGCACATGGAGTCCCCGAACACCATCATGTGGAGACAATTGCCA
TTTTCCTCCTAAAATTGCCCATGGGCATTATAAACAAGCTAGTGTATACACTTTTTTCAAAGAAGAGATTATATATGAAT
GTGATAAAGGCTACGTTCTGGTTGGACAGGCGACACTCTCCTGCAGTAATTCACACTGGTCAGCTCCAGCCCCTCGATGT
AAAGCTCTGTGTCTGAAACCAGAATTAGTGAATGGAAGGTTGTCTGTGGATAAGAATCAGTATGTTGAGCCTGAAACTGT
CACCATCCAATGTGATTCTGGCTATGGTATGGTTGGTCCGAAAAGCATCACTTGCTCTGAGAACAGAACCTGGTACCCAG
AGGTGCCCAGGTGTGAGTGGGAGACCCCTGAAGGCTGTGAACAAGTGCTCGCAGGCAAAAGACTCATGCAGTGTCTTCCA
AACCCAGAGGATGTGAAAATGGCCCTGGAGGTGTATAAGCTGTCTCTGGAAATTGAACAACTGGAACTACAGAGAGACAG
GGCAAGACAATCCACTTTGGATAAAGAACTA
>orangutan
ATGCACCCCCCAAAAACTCCATCTGGGGCTCTTCATAGAAAAGGGAAAATGGCAGTCTGGCCCTTCTCCAGGCTGTGGAA
AGTCTCTGATCCAATTCTCTTCCAAATGACCTTGGTCGCTGCTCTGTTGCCTGCTGTTCTTGGCAATTGTGATCCTCCAC
CCACTTTATCGTTTGCTGCCCCGGTGGATATTACGTTGACTGAGACACGCTTCAAAACTGGAACTACTCTGAAATACACC
TGCCGCCCTGGCTACATGAGATCCCATTCAACTCAGACGCTTACCTGTAATTCTGATGGCAAATGGGTGTATAATACCTT
CTGTATCCACAAACGATGCGGACACCCAGGAGAGTTACCTAATGGGCAAGTGGAGATTAAGACAGATTTATCTTTTGGAT
CACAAATAGAATTCAGCTGTTCAGAAGGATTTTTCTTAATTGGCTCAAACACTAGTCATTGTGAAGTCCAAGATAGAGGA
GTTGGCTGGAGTCATCCTCTCCCACAGTGTGAAATTGTCAAGTGTGAGCCTCCTCCAGACATCAGGAATGGAAGGCACAG
CGGTGAAGAAAATTTCTACGCATATGGCTTTTCTGTCACCTACAGCTGTGACCCCCACTTCTTACTCTTGGGCCATGCCT
CCATTTCCTGCACTGTGGAGAATGAAACAATAGGTGTTTGGAGACCAAGCCCTCCTACCTGTGAAAAAATCACCTGTCAC
AAGCCAGATGTTTCACATGGGGAAATTGTCTCTGGATTTGGACCCATCTATAATTACAAAGACACTATTTTGTTTAACTG
CCAAAAAGGTTTTGTTCTCAGAGGCAGCAGTGTAATTCGTTGTGATGCTGATAGCAAATGGAATCCTTCTCCTCCTGCTT
GTGAGCCCAATGAGTGTACTAATTTACCAGACATTCCACATGCTTCCTGGGAAACATATCCTAGGCCAACAAAAGAGGAT
GTGTATGTTGTTGGGACTGTGTTAAGGTACCGCTGTCATCCTGGCTACAAACCCACTACAGATGCGCCTACAACTGTGAT
TTGTCAGAAAAATTTGAGATGGACCCCATACCAAGGATGTGAGGCGTTATGTTGCCCTGAACCAAAGCTAAATAATGGTA
AAATCACTCAACACAGGAAAAGTCGTCCTGCCAATCACTGTGTTTATTTCTATGGAGATGAGATTTCATTTTCATGTCAT
GAGAGCAGTAGATTTTCAGCTATATGCCAAGCAGGTGGCACATGGAGTCCCCGAACACCATCCTGTGGAGACAATTGCAA
TTTTCCTCCTAAAATTGCCCATGGGCATTATAAACAATCTAGTTCATACAGCTTTTTCAAAGAAGAGATTACATATGAAT
GTGATAAAGGCTACATTCTGGACGGACAGGCGAGACTCTCCTGCAGTAATTCACGCTGGTCAGCTCCAGCCCCTCAATGT
AAAGCTCTGTGTCTGAAACCAGAATTAGTGAACGGAAGGTTGTCTGTGGATAAGGATCAGTATGTTGAGCCTGAAAATGT
CACCATCCAATGTGATTCTGGCTATGGTGTGGTTGGTCCCGAAAGTATCACTTGCTCTGAGAACAGAACCTGGTACCCAG
AGGTGCCCAGGTGTGAGTGGGAGACCCCTGAAGGTTGTGAACAAGTGCTCACAGGCAAAAGACTCATGCAGTGTCTCCCA
AACCCAGAGAATGTGAAAATGGCCCTGGAGGTGTATAAGCTGTCTCTGGAAATTGAACAACTGGAACTACAGAGAGACAG
TGCAAGACAATCCACTTTGGATAAAGAACTA
>pig-tailed_macaque
ATGCGCCCCTCAAGAACTCCATCTGGGGCTCTTCATAGAAAAGGGAAAATGGCAGCCTGGCCCTTCTCCAGGCTGTGGAA
AGTCTCTGATCCAATTCTCTTCCAAATGACCTTGGTCGCTGCTCTGTTGCCTGCTATTCTTGGCAATTGTGATCCTCCAC
CCACTTTATCGTTTGCTGCCCCAGTGAATATTACTTTGACTGAGACACACTTCGAAACTGGAACTACTCTGAAATACACA
TGCCGCCCTGGCTATGCCAGATCCCATTCCGATCAGATGCTTACCTGTAATTCTGATGGCCAATGGACGTATACTACCTT
CTGTGTCCACAAACGATGCAGCAACCCAGGAGATTTACCTAATGGGCATGTGGAGATTAAGACAGATTTACTTTTTGGAT
CAGAAATAGAATTTAGCTGTTCAGAAGGATTTGTCTTAATTGGCTCAACCACTAGTCATTGTGAAGTACAAGATAGAGGA
GTTGGCTGGAGTCATCCTCTCCCACAGTGTGAAATTGTCAAGTGTGAACCCCCTCCAGACATCAGGAATGGAAGGCACAG
CGGTGAAGAAGATTTATACACATATGGCTTTTCTGTCACCTACAGCTGTGACTCCCGCTTCTCACTCTTGGGCCATGCCT
CCATTTCCTGCACTGTGGAGAATAAAACAACAGGTGTTTGGAGACCAAGTCCTCCTACCTGTGAAAAAATCACCTGTCAC
AAGCCAGATGTTTCACATGGGGAAATTGTCTCTGGATTTGGACCCATCTATAATTACAAAGACGCTATTGTGTTTAACTG
CCAAAAAGGTTTTGCTCTCACAGGCAGCAGTGTAATTCGTTGTGGTGCTGATAGCAAATGGGATCCTTCTCCTCCTGCTT
GTGAGCCCAGTAGTTGTACTAACTTACCAGACATTCCACATGCTTCCTGGGAAACATATCCTAGGCCGAAAAAAGAGGAT
GTGTATGTTGTTGGGACTATATTAAGGTACCGCTGTCATCCTGGCTACAAACCCACTACAGATGCACCTACAACTTTGAT
TTGTCAGAAAAATTTGAGATGGACCCCATATCAAGGATGTGAGGCGTTATGTTGCCCTGAACCAAAGCTAGATAGTGCTC
AAATCACTCAACACAGGAAAAATCGTCCTGCCAATCACTGTGTTTATTTCTACGGAGATGAGATTTCATTTTCGTGTCAT
GGGATCAGAAGATTTTCAGCTACATGCCAAGCAGATGGCACATGGAGTCCCCGAACACCATCATGTGGAGACAATTGCAA
TTTTCCTCCTAAAATTGCCCATGGGCATTATAAACAAGCTAGTGTATACAGTTTTTTCAAAGAAGAGATTATATATGAAT
GTGATAAAGGCTACGTTCTGGTTGGACAGGCGACACTCTCCTGCAGTAATTCACGCTGGTCAGCTCCAGCCCCTCGATGT
AAAGCTCTGTGTCTGAAACCAGAATTAGTGAACGGAAGGTTGTCTGTGGATAAGAATCAGTATGTTGAGCCTGAAAATGT
CACCGTCCAATGTGATTCTGGCTATGGTATCGTTGGTCCCAAAAGCATCACTTGCTCTGAGAACAGAACCTGGTACCCAG
AGGTGCCCAGGTGTGAGTGGGAGACCCCTGAAGGCTGTGAACAAGTGCTCGCAGGCAAAAGACTCATGCAGTGTCTTCCA
AACCCAGAGGATGTGAAAATGGCCCTGGAGGTGTATAAGCTGTCTCTGGAAATTGAACAACTGGAACTACAGAGAGACAG
GGCAAGACAATCCACTTTGGATAAAGAACTA
>sooty_mangabey
ATGCGCCCCTCAAGAACTCCATCTGGGGCTCTTCATAGAAAAGGGAAAATGGCAGCCTGGCCCTTCTCCAGGCTGTGGAA
AGTCTCTGATCCAATTCTCTTCCAAATGACCTTGGTCGCTGCTCTGTTGCCTGCTATTCTTGGCAATTGTGATCCTCCAC
CCACTTTATCGTTTGCTGCCCCAGTGAATATTACTTTGACTGAGACACACTTCGAAACTGGAACTACTCTGAAATACACA
TGCCGCCCTGGCTATGCCAGATCCCATTCCGATCAGATGCTTACCTGTAATTCTGATGGCCAATGGACGTATACTACCTT
CTGTACCCACAAACGATGCAGCAACCCAGGAGATTTACCTAATGGGCATGTGGAGATTAAGACAGATTTACTTTTTGGAT
CAGAAATAGAATTTAGCTGTTCAGAAGGATTTGTCTTAATTGGCTCAACCACTAGTCATTGTGAAGTACAAGATAGAGGA
GTTGGCTGGAGTCATCCTCTCCCACAGTGTGAAATTGTCAAGTGTGAACCCCCTCCAGACATCAGGAATGGAAGGCACAG
CGGTGAAGAAGATTTCTACACATATGGCTTTTCTGTCACCTACAGCTGTGACTCCCGCTTCTCACTCTTGGGCCATGCCT
CCATTTCCTGCACTGTGGAGAATAAAACAACAGGTGTTTGGAGACCAAGTCCTCCTACCTGTGAAAAAATCACCTGTCAC
AAGCCAGATGTTTCACATGGGGAAATTGTCTCTGGATTTGGACCCATCTATAATTACAAAGACGCTATTGTGTTTAAATG
CCAAAAAGGTTTTGCTCTCACAGGCAGCAATGTAATTCGTTGTGGTGCTGATAGCAAATGGGATCCTTCTCCTCCTGCTT
GTGAGCCCAGTAGTTGTACTAACTTACCAGACATTCCACATGCTTCCTGGGAAACATATCCTAGGCCGAAAAAAGAGGAT
GTGTATGTTGTTGGGACTATATTAAAGTACCGCTGTCATCCTGGCTACAAACCCACTACAGATGCACCTATGACTTTGAT
TTGTCAGAAAAATTTGAGATGGACCCCATATCAAGGATGTGAGGCGTTATGTTGCCCTGAACCAAAGCTAGATAGTGCTC
AAATCACTCAGCACAGGAAAAATCGTCCTGCCAATCACTGTGTTTATTTCTATGGAGATGAGATTTCATTTTCGTGTCAT
GGGATCAGAAGA---TCAGCTACATGCCAAGCAGATGGCACATGGAGTCCCCGAACACCATCATGTGGAGACAATTGCAA
TTTTCCTCCTAAAATTGCCCATGGGCATTATAAACAAGCTAGTGTATATACTTTTTTCAAAGAAGAGATTATATATGAAT
GTGATAAAGGCTACGTTCTGGTTGGACAGGCGACACTCTCCTGCAGTAATTCACGCTGGTCAGCTCCAGCCCCTCGATGT
AAAGCTCTGTGTCTGAAACCAGAATTAGTGAACGGAAGGTTGTCTGCGGATAAGAATCAGTATGTTGAGCCTGAAACTGT
CACCATCCAATGTGATTCTGGCTATGGTATGGTTGGTCCGAAAAGCATCACTTGCTCTGAGAACAGAACCTGGTACCCAG
AGGTGCCCAAGTGTGAGTGGGAGACCCCTGAAGGCTGTGAACAAGTGCTCGCAGGCAAAAGACTCATGCAGTGTCTTCCA
AACCCAGAGGATGTGAAAATGGCCCTGGAGGTGTATAAGCTGTCTCTGGAAATTGAACAACTGGAACTACAGAGAGACAG
GGCAAGACAATCCACTTTGGATAAAGAACTA
>tarsier
TTGGGTCCCTCAAAAGCTCCACATGGGACCTTTCATAGAAAAGGGGAAATGGCAATCTGGCCCTTCTCTGTGCTGTGGAA
AGTCTCTGATCCAACTCTCTTCCAAATGACCTTGGTCGCTGCTCTGTTGGCTACTGTTCTTGGCAACTGTGGTCCTCCAC
CCAGACTACCATTTGCTACTCCAATAAATGAGATG------ATGACAGACTTCAAAACTGGACATATTCTGAGATACACT
TGCCGCCCAGGCTACAGTAGGGTCAGTTCAAATCAGATACTCACCTGTAAACATACTGGCCTATGGGGTTATACTAACTT
CTGTATCAAGAAACGATGCAGATCCCCAGGAGATTTACCTAATGGGAAAGTGGAAGTTAAGACAGATCTCTTTTTTGGAT
CACAAATAGAATTCAGCTGTTCAGAAGGATATATCTTAATTGGCTCAACCACTAGTCATTGTGACATCCAAGACAGAGGA
GTTGACTGGAGTAATCCTCTCCCAGCATGTGTAATTGCCAAGTGTGTGCCCCCTCCAAAAATCAGCAATGGGAAGCACAG
TGGTGATGAAGACATCTACACATACGGTTCATCTGTCACCTACAGCTGTGACCCCCTCTTCTCACTCTTGGGCAATGCCT
CTATTTCCTGCACAGTGGAAAATAAAACAGCAGGGGTTTGGAGCTCAAGTCCTCCTACCTGTGAAAAAATCAACTGTCCT
CGACCACATGTTCCACATGGAAACATTGTCTCTGGATTCGGATCCACCTATGTTTATCAAGACTCTATTTTGTTTAACTG
CCAGAAAGGTTTTCGGCTCAATGGAAGCAATTTAATTCACTGTGGAGCTGATAACAAATGGAATCCTTCTCCTCCTATTT
GTGAACCCAGTAGTTGTACTGACTTACCAGACATTCCACATGCTTCCTGGGACAGATATCTTAGCCCACCAAAAGAGGAA
GTGCATGTTGTTGGAACTGTGTTAAAGTACCACTGTCATCTTGGCTACAAACCTGCAACAAATGAGCCTACAACTGTGAC
TTGTCAGGAAAATTTGAGATGGACCTCATACAAAGGGTGTAAGGAGATATGTTGCCCAATACCAAAGCTACAGATTAGTG
AAATCACTCAACATAAAAGAAGTCATCCTGCCAATGACTGTGTCTATTTCTATGGAGACCAGGTTTCATATTCATGCTAT
GAGGACCATAAGTTATTAGCTACATGCAGAGCAGATGGCACATGGAATCCCCAAACACCATCATGTGATGACAGATGCAA
TTTTCCTCCTAGAATTGTGCATGGACATTACAAACGAAATAAATTTTATGCCTTCTTCAAAGAG---GTTACATATGAAT
GTGATGAAGGATACACTCTGGTGGGAGAGGCAACAATCTCCTGCAGTTCTTCAATGTGGTCGTCTCCAGTCCCTCAATGC
AAAGCTCTGTGTGTGAAACCTGAAATAGCAAATGGAAGGCTATCTGTGGATAAAGATCATTATGTTGAATCTGAAAATGT
CACTATCCAATGTGACTCTGGCTATGGTGTGGTTGGTACCCAAAGTATCACTTGCTCTGAAAACAGAATCTGGTACCCAG
AGGTGCCCACGTGTGAGTGGGAGGTCCCTGAAGGCTGTGAGCAAGTACTTGCAGGCAGAAGACTCATGCAGTGTCTCCTT
AACCCAGAGGATGTGAAAATGGCTCTGGAGTTGTATAAGCTGTCTCTGGAAATTGACCTACTGGAATTACAGAGAGAAAA
GGAAAGATATCCCGCTCCAGTGAAACTA---
>vervet
ACGCCCCCCTCAAGAACTCCATCTGGGGCTCTTCATAGAAAAGGGAAAATGGCAGCCTGGCCCTTCTCCAGGCTGTGGAA
AGTCTCTGATCCAATTCTCTTCCAAATGACCTTGGTCGCTGCTCTGTTGCCTGCTATTCTTGGCAATTGTGATCCTCCAC
CCACTTTATCATTTGCTGCCCCAGTGAATATTACTTTGACTGAGACACACTTCGAAACTGGAACTACTCTGAAATACACA
TGCCGCCCTGGCTATGCCAGATCCCATTCCGATCAGATGCTTACCTGTAATTCTGATGGCCAATGGACGTATACTACCTT
CTGTGTCCACAAACGATGCAGAAACCCAGGAGATTTACCTAATGGGCATGTGGAGATTAAGACAGATTTACTTTTTGGAT
CAGAAATAGAATTTAGCTGTTCAGAAGGATATGTCTTAATTGGCTCAACCACTAGTCATTGTGAAGTACAAGATAGAGGA
GTTGGCTGGAGTCATCCTCTCCCACACTGTGAAATTGTCAAGTGTGAACCCCCTCCAGACATCAGGAATGGAAGGCACAG
CGGTGAAGAAGATTTCTACACATATGGTTTTTCTGTCACCTACAGCTGTGACTCCCGCTTCTCACTCTTGGGCCATGCCT
CCATTTCCTGCACTGTGGAGAATAAAACAGCAGGTGTTTGGAGACCAAGTCCTCCTACCTGTGAAAAAGTCACCTGTCAC
AAGCCAGATGTTTCACATGGGGAAATTGTCTCTGGATTTGGACCCATCTATAATTACAAAGACGCTATTGTGTTTAACTG
CCAAAAAGGTTTTGTTCTCAGAGGCAGCAGTGTAATTCGTTGTGGTGCTGATAGCAAATGGGATCCTTCTCCTCCTGCTT
GTGAGCCCAGAGTATGTACTAACTTACCAGACATTCCACATGCTTCCTGGGAAACATATCCTAGGCCGAAAAAAGAGGAT
GTGTATGTTGTTGGGACTATATTAAGGTACCGCTGTCATCCTGGCTACAAACCCACTACAGATGCACCTACGACTTTGAT
TTGTCAGAAAAATTTGAGATGGACCCCATACCAAGGATGTGAGGCGTTATGTTGCCCTGAACCAAAGCTAGATAGTGCTC
AAATCACTCAACACAGGAAAAATCGTCTTGCCAATCACTGTGTTTATTTCTATGGAGATGAGATTTCATTTTCGTGTCAT
GGGATCAGAAGATCA---GCTACATGCCAAGCAGATGGCACATGGAGTCCCCGAGCACCATCATGTGGAGACAATTGCAG
TTTTCCTCCTAAAATTGCCCATGGGCATCATAAACAAGCTAGTGTATACAGTTTTTTCAAAGAAGAGATTATATATGAAT
GTGATAACGGCTACAGCCACAACTGTGAGCTAAAGAAGTCCTGC------------------------------------
--------------------------------------------------------------------------------
--------------------------------------------------------------------------------
-----------------------------------------CAAGTGCTCCCAGGCAGAAAACTCATGCAGTGTCTCCCA
AACCCAGACAATGTGAAAACGGCGCTGGAGGTGTATAAGCTGTCTCCAGAGATTGACCTACTGGAACTAGAGATACAAGA
C------ATTTCAACTCCAGAGAAGGAACTC
>red_colobus
ATGCGCCCCTCAAGAACTCCATCTGGGGCTCTTCATAGAAAAGGGAAAATGGCAGCCTGGCCCTTCTGCAGGCTGTGGAA
AGTCTCTGATCCAATTCTCTTCCAAATGACCTTGGTCGCTGCTCTGTTGCCTGCTATTCTTGGCAATTGTGATCCTCCAC
CCACTTTATCGTTTGCTGCCCCAGTGAATATTACTTTGACTGAGACACACTTCGAAACTGGAACTACTCTGAAATACACC
TGCCGCCCTGGCTATGCCAGATCCCATTCCGATCAGATGCTCACCTGTAATTCTGATGGCCAATGGACGTATACTACCTT
CTGTGTCCACAAACGATGCAGGCACCCAGGAGACTTACCTAATGGGCAAGTGGAGATTAAGACAGATTTGCTTTTTGGAT
CAGAAATAGAATTTAGCTGTTCAGAAGGATTTGTCTTAATTGGCTCAACCACTAGTCATTGTGAAGTCCAAGATAGAGGA
GTTGGCTGGAGTCATCCTCTCCCACAATGTGAAATTGTCAAGTGTGAACCCCCTCCAGACATCAGGAATGGAAGGCACAG
CGGTGAAGAAGATTTCTACACATATGGCTTTTCTGTCACCTACAGCTGTGACTCCCGCTTCTCACTCTTGGGTCATGCCT
CCATTTCCTGCACTGTGGAGAATAAAACAACAGGTGTTTGGAGACCAAGTCCTCCTACCTGTGAAAAAATCACCTGTCAC
AAGCCAGATGTTTCACATGGGGAAATTTTCTCTGGATTTGGACCCATCTATAATTACAAAGATGCTATTGTGTTTAACTG
CCAAAGAGGTTTTGTTCTCAGAGGCAGCAGTGTAATTCGTTGTGGTGCTGATAGCAAATGGGATCCTTCTCCTCCTGCTT
GTGAGCCCAATAGTTGTACTAACTTACCAGACATTCCACATGCTTCCTGGGAAACATATCCTAGGCCGAAAAAAGAGGAT
GTGTATGTTGTTGGGACTATATTAAGGTACCGCTGTCATCCTGGCTACAAACCCACTACAGATGCACCTACGACTTTGAT
TTGTCAGAAAAATTTGAGATGGACCCCATACCAAGGATGTGAGGCATTATGTTGCCCTGAACCAAAGCTAGATAGTGCTC
AAATCACTCAACACAGGAAAAATCGTCCTGCCAATCACTGTGTTTATTTCTATGGAGATGAGATTTTATTTTCATGTCAT
GGGGTCAGAAGACTTTCAGCTATATGCCAACCAGATGGCACATGGAGTCCCCGAACACCATCATGTGGAGACAATTGCAA
TTTTCCTCCTAAAATTGCCCATGGGCATTATAAACAAACTAATGTATACAGTTTTTTCAAAGAAGAGATTACATATGAAT
GTGATAAAGGCTACGTTCTGGTCGGACAGGCGACACTCTCCTGCAGTAATTCACACTGGTCAGCTCCAGCCCCTCGATGT
AAAGCTCTGTGTCTGAAACCAGAATTAGTGAACGGAAGGTTGTCTGTGGATAAGAATGAGTATGTTGAGCCTGAAAATGT
CACCATCCAATGTGATTCTGGCTATGGTATGGTTGGTCCCAAAAGCATCACTTGCTCTGAGAACAGAACCTGGTACCCAG
AGGTGCCCAAGTGTGAGTGGGAGACCCCTGAAGGCTGTGAACAAGTGCTTGCAGGCAAAAGACTCATGCAGTGTCTTCCA
AACCCAGAGGATGTGAAAATGGCCCTGGAGGTGTATAAGCTGTCTCTGGAAATTGAACAACTGGAACTACAGAGAGACAG
GGCAAGACAATCCGCTTTGGATAAAGAACTA
((bushbaby,(mouse_lemur,Coquerels_sifaka)),(tarsier,(((Bolivian_squirrel_monkey,capuchin),(Mas_night_monkey,marmoset)),(((((human,(chimpanzee,bonobo)),gorilla),orangutan),gibbon),(((((sooty_mangabey,drill),olive_baboon),((macaque,crab-eating_macaque),pig-tailed_macaque)),vervet),((red_colobus,Angola_colobus),(black_snub-nosed_monkey,golden_snub-nosed_monkey)))))));
