# Supplementary material for: Molecular evolution of mammalian genes with epistatic interactions in fertilization
Source: BMC Evol Biol. 2019 Jul 25;19:154. doi: 10.1186/s12862-019-1480-6 (PMC6659299; doi:10.1186/s12862-019-1480-6)
Supplement: Supplementary file 2 — Appendix S2. Input files for codon model analyses (alignments, Newick strings) in fasta format (ZIP 91 kb) [file 12862_2019_1480_MOESM2_ESM.zip › AdditionalFile2/8.C4bpb_Glires.txt]

>rat
ATGCTTTGTTTGGTTGTGTGCTGTCTGATATGGTTGATTTCTGCCTTAGATGGGAGCTGTTCAGAACCCCCTCCGGTGAA
CAATAGTGTGTTTGTTGGAAAGGAAACTGAAGAACAGATTCTGGGAATTTACCTTTGTATCAAAGGCTACCACTTGGTGG
GAAAGAAGTCTTTGGTCTTTGATCCCTCGAAGGAATGGAATGCGACCCTCCCTGAGTGCCTCCTGGGCCACTGTCCTGAC
CCTGTACTGGAAAATGGCAAGATCAATTCTTCTGGGCCTGTGAATATAAGTGGCAAAATCATGTTTGAGTGTAATGATGG
TTACATCCTCAAGGGAAGCAATTGGAGCCAGTGCCTAGAGGACCACACCTGGGCACCTCCCTTGCCCATCTGCCGAAGTA
GAGACTGTGAACCTCCTGAGACTCCTGTCCATGGCTATTTTGAAGGAGAAACTTTCACTTCAGGATCTGTCGTTACTTAT
TACTGTGAAGATGGGTACCACCTAGTGGGCACACAGAAGGTGCAGTGCAGTGATGGAGAGTGGAGCCCGTCCTATCCTAC
CTGTGAGTCCATCCAGGAAAAATCAGCTGAACAGAGTGCACTTGAGAAAGCTATTCTTGCCTTTCAGGAGAGTAAGGACC
TTTGCAATGCTACAGAGAACTTTGTGAGACAGCTAAGGGAAGGTGGAATAACAATGGAAGAACTTAAATGTTCTCTGGAG
ATGAAGAAAACTAAGCTGAAG
>guinea_pig
ATGTTCTGTTGGATTGTGAGCTGCCTTGTGTGGCTGACTTCTGCCTCAGATCAGAGCCATCCAGAAATCCCCTCCGTGAA
GAACAGCATATCCATTGCAGAGGTGGTAGAAGGACAGATTCGGGGGACTTACACATGCATCCAGGGCTACCACCTGGAAG
GGAAGAAAGTCTTTTTTTCCAATGCCTCTGAGGAGTGGGATGCCTCTACCACACAATGCCGCTTGGGCCACTGCCCTGAC
CCTGTGTTGGAGAATGGTGAGTTCAGTTCTTCAGGTCCTGTGAATGTGAATGACATAATCGCATTCAAGTGCAATGACCA
TTATATCCTGAAGGGCAGCAGTTGGAGCCAGTGCCTAGAGGATCACAGCTGGGCGTCTCCCTTTCCCATCTGCAAAAGCA
GAGACTGTGACCCCCCTGAGAAGCCAGCTCATGGCTACTTCCAAGGAGCAAACTTCACCTCAGGGTCCATGGTTACTTAT
CACTGTGAGAGCAGGTACCGCCTGGTGGGCACCCCAAAGCAGCAGTGCGTGGATGGGGAATGGAGTGGTGCTCCTCCGGT
CTGCGAGCTGATCCCACGC---------------TCGGGGTTTGAGGAGGCACTGCTTGCCTTTCAGGAGAATACGGACC
TGTGCAGTGCCATAGAGAACTTTGTGAGACGAGTAAAGGAAAATGGCTTAACCATGGAGGAACTAAAATACTCTCTGGAG
ATTGAGAAAGCAGAGTTGATG
>naked_mole_rat
ATGTTCTGCGGGATTTTGTGCTGTCTTGTGGGGCTGCTTTCGGCCTCAGCCCAGAGCTGTCCAGAAACGCCCTCAGTGAA
GAACAGCATGTCTGTCACAGAGGAGGTGGAAGGACAGGTTCTGGGGACTTACTTTTGTATCAAGGGCTACCACCTGCAAG
GAAAGAAGAGTTTTGTTTGCAATGCCTCTGAGGAGTGGGTGGCTTCCGCCACTCAGTGCCGCTTGGGCCACTGTCCTGAC
CCAGTGTTGGAGAATGGAGAGTTCAATTCTTCAGGTCCTGTGAATGTAAGCGACATAATCACGTTTAAGTGCAATGACCA
CTACATCCTCAAAGGCAGCACCTGGAGCCAGTGCCTAGAGGACCACAGCTGGGCACCTCCCTTTCCTGCCTGCAAAAGTA
GAGACTGTGGCCCTCCCGAGAAGCCAGCGCATGGCTACTTTGAAGGAGCGAAGTTCACCTCAGGATCCACCATTACGTTT
CACTGCGAGAAGAGGTACCGCCTGGTGGGCACCCCGGAGCAGCAGTGTGTAGACGGGGAGTGGAGCAGCGCCCTTCCAGC
CTGCGAGCTGATCCCGGAAACACCAGTACCCCCGATGGGGTTTGAGAGAGCATTTCTTGCCTTTCGGGAGACTGAGGAGA
TGTGTAGTGCCATGGAGGACTTTATGAAGAGAGTAAAGGGAAATGGTTTAACAATGGAGGAACTAAAATACTCTCTGGAG
ATTAAGAAAGCTGAGCTGATG
>Chinese_hamster
ATGCTTTGTTGGGTTGTGTGCTCTCTGATGTGGCTGATTTCTGCCTTAGATGGTAACTTTTCAGAGCTTCCTCCAGTGGA
CAATAGTGTATTTGTTGCAAAGGAAGTAGAAGGACAGATTCTGGGGGTTTACCTTTGTATCAAAGGCTACCACTTGGTGG
GAAAGCAGTCTTTGGTCCTCAATCTCTCAGAGGAATGGGATGACTCCCCTCCTGAATGCCACTTGGGCCACTGTCCTGAG
CCTGTACTGGAAAATGGCAAGACCAATTATTCTGGGCCTGTGAATATAAATGACAAGATCATGTTTAAGTGCAATGATGG
TTACATCCTCAAGGGAAGTAACTGGAGCCAGTGCCTAGAGGACCACACCTGGGCACCTTCCTTGCCCATATGCCGAAATA
GAGACTGTGGACCTCCTGGGGTTCCTAGCCATGGCTATTTCGAAGGAGAGTCTTTCACTGCAGGATCTGTTGTTACTTAT
TACTGTCGAGACGGGTATCACTTAGTGGGCACACAAAAGCTGCAATGCATTGACGGGGAGTGGAGCAGTTCCTATCCTAC
CTGTAAGTCCATTCAGGAACACCTGGCTGAACAGATTGCACTTGGGAAAGCAATTCTTGCCTTTCAGGAGAGTAAGGACT
TTTGCAGTGCCACAGAGAACTTTGTGAGAAGCCTAAAGGAAAGTGGGCTAACAATGGAAGAACTGAAGTATTCTTTGGAG
CTGAAGAAAACTAAGTTGAAG
>golden_hamster
ATGCTTTCTTGGGTTGTGTGCTCTCTGATGTGGCTGATTTCTGCCTTAGATGAAAGCTGTTCAGAGCTTCCTCCAGTGGA
CAATAGTGTATTTGTTGCAAAGGAAGTAGAAGGACAGATTCTGGGGGTTTACCTTTGTATCAGAGGTTACCACTTGGTGG
GAAAGCAGTTTTTGGTCCTCAATCTCTCAGAGGAATGGGATGACTCCCCGCCTGAGTGCCGCTTGGGCCACTGTCCTGAG
CCTGTACTGGAAAATGGCAAGACCAATTATTCTGGACCTGTGAATGCAAGCGACAAAATCATGTTTAAGTGCAATGATGA
TTACATCCTCAAGGGAAGCAATTGGAGCCAGTGCCTAGAGGACCACACCTGGGCACCTTCCTTGCCCATATGCCGAAATA
GAGACTGTGGACCTCCCGGGATTCCTAGCCATGGCTATTTCGAAGGAGAGTCTTTCACTGCAGGATCTATTGTTACTTAT
TACTGTCAAGATGGGTACCACTTAGTGGGCACGCAGACGCTGCAATGCATTGATGGGGAGTGGAGCAGTTCCTATCCTGC
CTGTAAGCCCATTCAGGAAAGCCTGGCTGAACAGACTGCACTTGGGAAAGCAATTCTTGCCTTTCAGGAGAGTAAGGAGC
TTTGCAGTGCCACAGAGAACTTTGTGAGAAGCCTAAAGGAAAGTGGACTAACAATGGAAGAACTAAAATATTCCCTGGAG
ATGAAGAAAACTAAGTTGAAG
>Mongolian_gerbil
ATGCGTAGTTGGATTGTGTGCTGTCTGATGTGGCTGATTTCTTCTTTAGATGAGGGCTGTCCAAAACTTCCTCCAGTGGA
CAATAGTGTATTTGTTGGAAAGGAGATAGAAGGACAGACTCTGGGGATTTACCTTTGTATCAAAGGCTACCACTTGGTGG
GAAAGCAGTCTTTTGTCTTCAGTTCCTCAGAGGAATTGGATGTCTCCCTCCCTGAGTGCCACTTGGGCCACTGTCCCAAC
CCTGTACTGGAAAATGGCACAGTCAGTTCTTCTGGACCTGTGAATGCAAGTGACAAAATTATGTTTAAATGCAATGACGG
TTACATCCTCAGGGGAAGCAATTGGAGTCAATGCCTAGAGAACCACACCTGGGCACCTCCCTTTCCCATCTGCCAAAGCA
GAGACTGTGAACCTCCTGGGATTCCTGACCATGGCTATTTTGAAGGAGAAAACTTCACCTCAGAATCTGTTGTTACTTAT
TTCTGTGAAAGTGGGTACCACCTAGTGGGCATACAGAAGCTGCAATGCATTGATGGGAATTGGAACAGTTCCTATCCTAC
CTGTGAGCCCATTCAAGAAAAACCAGCTGAACAGATTGCACTTGAGAAAGCAATTCATGCCTTCCAGGAGGGAAAGGACC
TTTGCAGTGCCACAGAGAACTTTGTGAGGAGCCTAAAGGAAAGTGGACCAACAATGGAAGAACTGAAATATTCCCTGGAG
ATGAAGAAAACTAAGCTGAAG
>deer_mouse
ATGCTTTGTTGGGTTGTGTGCTGTCTGATGTGGCTGATTTCTGCCTTAGAGGAGAGCTGTTCGGAACTTCCTCCAGTGGA
CAACAGTGTGTTTGTTGCAAAGGAAGAAGAAGGACAGATTATGGGGGTGTACCTTTGTATCAGAGGCTACCACCTGGTGG
GAGAACAGACTTTGGCCCTCAGTCTCTCAGAGGAGTGGGAGGGTCCCTCCCCTGAGTGCCGCTTGGGCCACTGTCCCGAG
CCTGTACTGGAAAATGGCAGGATCAATTATTCTGGGCCTGTGAATGCAGGTGACAAAATCATGTTTAAGTGCAATGATGG
TTACATCCTCAAGGGAAGCAATTGGAGCCAGTGCCTAGAGGACCACACCTGGGCACCTTCCTTGCCCATATGCCAAAGTA
GAGACTGTGACCCCCCTGAGATTCCTAGCCATGGCTACTTTGAAGGAGAGTCTTTCACTTCGGGATCTGTTGTTACTTAT
TACTGTGAAGACAGGTACCGTTTAGTGGGCACACAGAAGCTACAATGCATTGATGGAGAGTGGAGCAGTTCCTGTCCTAC
CTGTGAGCCTGTTCAGGAAAGACCTGCTGAACAGATTGCACTTGAGAAAGCAATTCTTGCCTTTCGGGAGATTAAGGACC
TTTGTGGTGCCACAGAGAGTTTTGTGAGAAGACTGAAGGAAAGCGGACTAACCATGGAAGAAGTGAAGTATTCCCTGGAG
ATGAAGAAAACTAAGCTGAAG
>prairie_vole
ATGCTTTGTTGGGTTGTATGCTGTCTCGTGTGGCTGATTTCTGCCTTAGATGAGAGCTGTTCCGAACTTCCTCCAGTGGA
TAATAGTGTATTTGTTGGAAAGGAAGTAGAAGGACAGATTCTGGGGGATTTCCTATGTATCAAAGGCTACCACTTGGTGG
GAAAGCAGTCTTTGGTCCTCAATATCTCAGAGGAATGGGATGTCTCCCCCCCTGAGTGCCGCTTGGGCCACTGTCCCGAG
CCTGTACTGGGAAATGGCACGGCCAATTATTCTGGGCCTGTGAATGTGAGAGACAAAATCACGTTTAAGTGCATTGATGG
TTACATCCTCAAGGGAAGCAACTGGAGCCAGTGCCAAGAGGACCACACCTGGGCACCTTCCCTACCCATATGCCGAAGTA
GAGACTGTGACCCTCCTGGGATTCCGAGCCATGGCTATTTTGAAGGAGGCTCTTTTTCTTCTGGATCTGTTGTTACCTAT
CACTGTCGAGACAGGTACCACTTAATGGGCTCACAGAAGCTGCAATGCATTGATGGGGAGTGGAACAGTTCGTATCCTAC
CTGTGAGCCCATTCAGGAAAGACCGGCTGAGCAGATTGCACTCGAGAAAGCAATTCTTGCCTTTCAGGAGAGCGAGGACC
TTTGCAGTGCCACAGAGAACTTTGTGAGAAGACTGAAGGAAAGCGGACTAACGATGGAGGAACTGAAGTATTTCCTGGAG
ATGAAGAAAATTAAGTTGAAG
>Ryukyu_mouse
ATG-----------------------------------------------------------------------------
--------------------------------------------------------------------------------
--------------------------------------------------------------CAGGGCCACTGTCCTGAC
CCTGTACTGGAAAATGGCAAGATCAGTTCTTCTGGGCCTGTGAATCTAAGTGACAAAATCATGTTTGAGTGCAGTGACAG
TTACATTCTCAAGGGAAGCAGTTTGAGCCAGTGTCTAGAGGACCACAACTGGGCCCCTCGCTTTCCCATCTGCCAAAGCA
GAGACTGTGAACCTCCTGGGTCTCCTGTCTATGGCTATTTTGAAGGAGAAACATTCACTTCAGGATCTGTTGTTACTTAT
TACTGTGAAGATGGGTACAGCCTAGTGGGCACACAGACACTGCAGTGCATTGATGGGGAGTGGAACAGTTCCTATCCTAC
CTGTGAGTCCATTCAAGAAAAACCTGCTGAAGAGACTGCACTTGAGAAAGCAATTTTTGCCTTTCAGGAGAGTAAGGACC
TTTGCAGTGCTACAGAGAAAGTTGTGAGAAGACTAAAGGAAGGTCGGCTAATGATGGAAGAACTTACATATTCCCTGGAG
ATGAAGAAAACTAAGTTGAAG
>shrew_mouse
ATGCTTTGTTGGATCGTGTGCTGTCTGCTATGGCTGAGTTCTGCCTTAGATGGGAGCTGTTCA---CTTCCTCTAGTGGA
CAACAGCAGATTTGTTGGAAAGGAAACAGAAGAACAGATTCAGGGAGTTTACCTGTGTATGGAAGGCGACCACTTGGTGG
GAAAGCAGTCTTTGGTCTTT---CCCTCAAAGGAATGGAATGCTTCCCTCCCTGAGTGCTTGGTGGGCCACTGTCAAGAC
CCTGTACTTGAAAATGGCAAGATCAGTTCC---GGGCCTGTG------------------------GAGTGCAATGACAG
TTACATTCTCAAGGGAAGCAACTGGAGCCAGTGTCTAGAGGACCACAACTGGGCCCCTCCCTTTCCCGTCTGCCAAAGTA
GAGACTGTGAACCTCCTGGGACTCCTGTCTATGGCTACTTTGAGGGTGAAACTTTCACTTCAGGCTCTGTTGTTACTTAT
TACTGTGAAGATGGGTATGACCTAGTGGGCACACAGATGCTGCAGTTCATTCATGGGGAGTGGAACAGTTCCTATCCTAC
CTGTGAGTCCATTCAAGAAAAACCTGCTGAAGAGAGTGCACTTGAGAAAGCAATTTTTGCCTTTCAGGAGAGTAAGGAG-
--------GCTACAGAGAACTTTGTGAGAAGACTAAAGGAAGGTGGGCTAACGATGGAAGAACTTAAATATTCCCTGGAG
ATGAAGAAAACTAAGTTGAAG
>blind_mole_rat
ATGCTTTGTTGGATTTTGTGCTGTTTTATGTGGCTAACTTCTGCCTCAGATGGTAACTGTCCAGAACCTCCTCCGGTTGA
CAATAGTGTGTTTGTTGCAAAGGAAGTAGAAGGGCAGATTCTGGGAACCTATATTTGTATCAAAGGCTACCACTTGATAG
GACAGAAAGCTTTGGTTTGCAATGCCTCTAAGGAGTGGGATACCTCCTTTACTGAGTGCCGCTTGGGCCACTGTCCGGAC
CCTGTATTGGCAAATGGCAAGTTCAATTCTTCAGGGCCTGTGAATGTAAGCGATAAAATTATGTTTAAGTGCAATGACCA
TTACATCCTCAAGGGCAGTAATTGGAGCCAGTGCCTGGAGGACCATACCTGGGCACCTCCCTTTCCTGTCTGCCAAAGTA
GAGACTGTGAACATCCTGGGATTCCAGTTCATGGCTATTTTGAAGGTGAAACTTTTACTTCAGGATCCATCATTACCTAT
TACTGTAGAGAGAGATACCGCTTAGTGGGCACACAGGAGCTGCGGTGCATTGATGGGGAGTGGAGCAGTTCCCATCCCAT
CTGTGAGCTGATCCAGGAAAAACCAGTTACACTGACTGAGTTTGAGAAAGCCTTTCTGGTCTTTCAGGAGAATAAGGATC
TTTGTAGTGCCATAGAGAGCTTCATGAAAAGACTAGAGGAAAGTGGCCTAACCCTGGAAGAACTGAAATATTCCCTGGAG
GTGAAGAAAGCTAAGTTGGAA
>beaver
ATGTTTTGTCGGATTTTGTGCTGTCTTATGAGGCAGATTTCTGCCTCAAGTGAGAGCTGTCCAGAATTTCCTCCAGTGAA
TAACAGCGTATTTGTCGCAACGGAGGTGGAAGGGCAAATTCTGGGGACTTACTTTTGTATCAAGGGTTACCACCTGGTAG
GAAAGAAAACCTTTTTCTGCAATGAATCTGAAGAGTGGAATGTCTCCACCACTGAGTGCTACTTGGGCCACTGTCCTGAC
CCTGTGCTGCTGAATGGCGAGTTCAATTCTTCAGGGCCTGTGAATATAGGTGACAAAATCACGTTTAAGTGTAACGACCG
CTACTTCCTCAAGGGCAGCAATTGGAGCCAGTGCCTGGAGGACCACACCTGGGAGCCTCCCTTTCCCATCTGCAAAAGTC
GAGACTGTGACTCTCCTGGGAATCCAGACCATGGCTATTTTGAAGGAGAAGATTTCACCTCGGGAGCTGTCATTGCTTTT
TACTGTGAGGAGAGGTACCGCTTAGTGGGCACACAGGAGCTGCAGTGCATTGATGGTGAGTGGAGCAGTGGATTTCCCAC
CTGTAAGTGGATCCAGGAAAAAACAGCTCTGCAGTCTGGGTTGGAGAAGGCACTTCTTGCCTTTCAGGGGACTAAGGACC
TTTGCAGTGCCACAGAGAACTTCATGAAAAGATTACAGGAAAGTGGCTTAACAATGGAAGATGTAAAATATTTTCTGGAG
ACGAAGAAAGCTGAGTTGGAG
>lesser_Egyptian_jerboa
ATGTTCTGTTGGATTGTATGCTGTCTCGTGAGGATGGTGTTTGCCTCAGATGGTATCTGTCCAGACCCTCCACCAGTGGA
CAACAGCATATTTGTGGCAGAGGAGGTGGAAGGACAGCTTCTGGGCACCTACATTTGTATTATGGGCTACCACCTGGTGG
GAAAGGAGACCTTTGTTTGCAATGCCTCTGAGGAGTGGGATGTCTCTCCCACTGAGTGCCGCTTGGGCCACTGTCCCGAC
CCTGTGCTGGCAAATGGCAAGTGCAATTCTTCTGGGCCTGTGAATGTAGGTGACATGATCACATTTAAGTGCAATGACCA
GTACATCCTCAAGGGCAGTGACTGGAGTGAGTGTCTAGATGACCACACCTGGGAGCCTCCCCTTCCCATCTGCAGAAGTA
GAGACTGTGACCCTCCTGGGAATCCAGTTCATGGCTATTTTGAAGGAGGAAGTTTCACTTCAGGATCTGTCATTACTTAT
TATTGTGAAGAGAGATACCGCTTAGTGGGCACCCGGGAGCTGCAATGCATTGATGGGGAGTGGAGCAGTGAGCCTCCCGC
CTGTGAGCCGATCCAGGAAAAGCCAGCTATACTGAGCATTCTTGAGAAAGTGCTGCTCATGTTTCAGGAGAATGAGGACC
TTTGCAGTGACATGGGGAACTTCATTAAAAACCTGAAGCAAAGTGGCTTAACAATGGAAGAAGTGAAACACTCCCTGGAG
GTGAAGAAAGCGAGGTTGGAG
>long-tailed_chinchilla
ATGTTCTGCTGGGTTGTGCGCTGCCTTGTGTGGCTGATTTCTGCTTCAGATCAGAGCCATCCAGAAATCCCGCCCGTAAG
GAACAGCGTATTCATTGCACAGGAGAAGGAAGGACGGATTCTGGGAACTTACATTTGTATCAAGGGCTACCACCTGGAAG
GAACGCGAGTCTTTGTTTCCGATGCCTCTGAGGAGTGGGATGCTTCCGCCACGCAGTGCCGCTTGGGCCACTGTCCTGAC
CCTGTGTTGGAGAACGGTGAGTTCAATGCTTCAGGTCCCGTGAATGTAAGTGACATAATCACGTTCAAGTGCAATGACCA
CTACGTCCTCAGGGGCAGCAGTTGGAGCCAGTGCCTTGAGGACCACAGCTGGGCACCTCCCTTTCCCACCTGCAAAAGTA
GAGACTGTGGCCCCCCTGAGAAGCCAGCTCATGGCTACTTTAAAGGAGTAAATTTCACCTCAGGATCCATCATTACTTTT
TACTGTGAGAAGAGGTACCGCCTGGTGGGCACAAAGGAGCTGCAGTGCCTAGACGGGGAGTGGAGTGGCACTCTTCCGGC
CTGCGAGCTGATCCCGGAAGCACCAGCCCCACTGACGGGGCTTGAGAAAGCATTTCTTGCCTTTCAAGAGAGTAAGGACC
TATGCAGTGCCACAGAGATCTTTATGAAAAGAGTGAAGGAAAATGGCTTAACAATGGAGGAAGTGAAATACTCTCTGGAG
TTTAAGAAAGCTGAGTTGATG
>kangaroo_rat
ATGTTTTGTAGGATTGGGTCCTGTCTTATGTGGCTGATTTCTGCCTCTGGTATGAGCTGTCCAGAATTTCCTCCAGTGGA
CAATAGCATCTTTATTGCAAAGGAGGAAGAAGGACAGATTTGGGGGACTTACCTTTGTACTGAGGGCTACCACATGGTGG
GACAAGAAACTTTTTGGTGCAACAACTCAAAAGTGTGGGATGCCTTCACCCCTGAATGCCGCTTGGGCCACTGTCCTGAT
CCTGTGCTGGCAAATGGCGAATTCAATTCTTCAGGGCTGGTGAATGTAAGAGACAAAGTCACATTCAAGTGCAATGAGCA
CTACATCCTCAAGGGCAGCAACTGGAGCGAGTGCCTAGGGGACCACACCTGGGGGCCTCCCCTCCCCATCTGCAAAAGTA
GAGACTGTGACCCTCCTGGGAAACTGGCGCATGGCTATTTTGAAGGAGAG---TTCACCTCAGGATCTGTTGTTACTTAT
TTCTGTAAGGAAAGGTACCGTTTGGTGGGCCCGCGGGAGCTGCGCTGCCTGGAAGGGGAGTGGAGCGGTGAGGTTCCGAC
CTGTGAGCCCATCCCAGAAAAGCCAGCCCAGCAGATTGCGTTGGAGAAGGCTCTGCAGGCCTTTCAGGAGAGGGAAGACC
TTTGCAGTGCCATCAAGAACTTTCTGAAAAGATTAAAGGAATGTGGCTTACCAGTGGACGAACTAAAATATTCTCTGGAG
ATTAAGAAAGCAGAGTTAAAG
>degu
ATGTTCTGTCAGATCATGTGCTGCCTTGTCTGGCTGACTTCTGCCTCTGCTCAGGACCATCCAGAAATCCCCTCTGTGAA
AAACAGCATATCCATTGCAGAGAAGGAGGGAGAACAGATTCTGGGAACTTACACTTGTATCAAGAATTACCACCGCAAAG
GAAAGAAATTTTTTGTTTCTGATGCCATTGAGGAGTGGAATGTCTCTCCCGCTGAGTGCCACTTGGGCCACTGTCCTGAC
CCTGTGTTGGAGAATGGGTGGTTCAATTCTTCAGGTCCTGTGAACATAAGTGACATAATCGTGTTTACGTGTAATGACCC
CTACATCCTCGAGGGCAGCAGCTGGAGCCAGTGCCTGGAGGACCACAGCTGGGCACCTCCCTTTCCCACCTGCAAAAGTA
GAGACTGTGGCCCTCCTGAGAAGCCAGCTCATGGCTACTTTAAAGGAACAAATTTCACCTCAGGATCCATCATTACTTTT
TACTGTGAGAAGCGGTACCGCCTGGTGGGCACACAGGAGCGGCAGTGCCTGGACCGGGCGTGGAGCGGCGCTCCCCCGGC
CTGTGAGCTGATCCCAGGGGCAGCAGTCCCGCGGACCGGGGTTGAGAAAGCATTTCTTGCCTTTCAGGAAAGTAAGGACC
TGTGCAGTGCCACAGAGAACTTTATGAAAAGAGTAAAAGAAAATGGCTTAACAATGGAGGAAATAAAATACTCTCTGGAG
ATTAAGAGAGCCGAACTGATG
>marmot
ATGTTTTATCGGCTCGTGTGCTGTCTTGTATGGTTGATTTCTGCCTTAGATGAGAGCTGTCTAGAACTTCCCCCAGTGAA
CAACAGCATATTTATTGTAAAGGAGGTGGAAGGACAGATGCTGGGGACTTACGTTTGTATCAAGGGCTACCACCTGGTAG
GAAAGAAAACCTTTCTTTGCAATGCCTCTGAGGGATGGAATGCCTACACCACTGAGTGTCGCTTGGGCCACTGTCCTGAC
CCTGTGCTGGTGAATGGTGAAATTCAGTTCTTCAGGCCTGTGAATATAAGTGACAAAATCACATTTAAGTGCAATGACCA
CTACATCCTCCAGGGCAGCAGTTGGAGCCAGTGCTTAGAGAACCACACCTGGTCACCTCCCTTTCCCATCTGCAAGAGTA
GAGACAGTGACCCTCATGGGGATATATCTCACGGACATTGTGAAGGAGGAAATTCCGACTCGGGGTCTACCAGTTCTTCC
TGTGGGGAGAGGAACCAC---------GGCCCACAGAAGCAGCTGGGCATTGATGGGGAC---CCGGGAAGTGTACTTAC
CTATGAGAGGATCCAC---AAACCATGTTTACAGACTGGGTTTGAGAAGGCATTG------------GAGAATAAGAACC
CTTGCAGTGCCATAGAGAAATTTATGAAAAGATTGAAGGAAAGTGGTTTAACAATAGAAGAATTAAAATCTTCTCTGGAG
ATGAAAAAAGCTGAGTTGGAG
>squirrel
ATGTTTTATCGGCTCGTGTGCTGTCTTGTATGGTTGATTTCTGCCTTAGATGAGAGCTGTCTAGAACTTCCCCCAGTGAA
CAACAGCATATTTATTGTAAAGGAGGTGGAAGGACAGATGCTGGGGACTTACGTTTGTATCAAGGGCTACCATCTGGTAG
GAAAGAAAACCTTTCTTTGCAATGCCTCTGAGGGATGGAATGACTTCACCACTGAGTGTCGCTTGGGCCACTGTCCTGAC
CCTGTGCTGGTGAATGGTGAAATTCAGTTCTTCAGGCCTGTGAATATAAGTGACAAAATCACATTTAAGTGCAATGACCA
CTACGTCCTCCAGGGAAGCAGTTGGAGCCAGTGCTTAGAGAACCACACCTGGTCACCTCCCTTTCCCATCTGCAAGAGTA
GAGACAGTGGCCCTCATGGAGATACACCTCACCGATATTGTGAAGGAGGAAATTCCGACTCGGGGTCTACCAGTTCTTCC
TGTGGGGAGAGGAACCAC---------GGCCCACAGAAGCAGGTGGTCATTGAGGGGGAC---CTGGAAAGTGTACTTAC
CCATGAGAGGATCCAC---AAACCATGTTTACAGACTGGGTTTGAGAAGGCATTG------------GAGAAAAAGAACC
CTTGCAGTGCCATAGAGAAATTTATGAAAAGATTGAAGGAAAGTGGTTCAACAATAGAAGAATTAAAATCTTCTCTGGAG
ATGAAAAAAGCTGAGTTGGAG
>Damara_mole_rat
ATGTTGTGCCAGACTGTATGCTGTCTCGTGTGGCTGCTCCCCGCCTCAGCTCAGAGCTGCACAGAAACCCCCTCAGTGAA
GAACAGCATATCTGTGGCAGAGGAGGTGGAAGGACAGGTGCTGGAGACTTACTTTTGTATCACAGGCTACCACCTACAAG
GAAAGAATAGCTTTGTTTGCAACGGCTCTGAGCAGTGGGCGGCCTCCACCGCTCAGTGCCACTTGGGCCACTGTCCTGAC
CCTGTGTTGGAGAACGGCGAGTTCAGTTCTTCAGGTCCTGTGGATGTAGGCGACACAGTCACATTTACGTGCAGTGACCA
CTACGTCCTCAAGGGCAGCGCCTGGAGTCGCTGCCTGGAGGACCACGGCTGGGCACCTCCCATCCCCACCTGCAGAAGCA
GAAACTGTGGCCCTCCGGAGAAGCCAGCTCACGGCTACTTCAAAGGAGCGAATTTCACCTCAGGGTCCACCGTCAGGTAC
TACTGTGAGAAGAGGGTGCGGGTCTCATCCGCCCCGCAGCGGCAGTGCGCGGACGGGGAGTGGGACAGCGCCCCGCCGGC
CTGCGAGCGGATC---------------CCCCCGACTGGCCTTGAAGAAGCATTTCTTGCCTTTCAGCAGAGCGAGGACC
TGTGCGGTGCCACCGAGAACTTTATGAAGAGAGTAAAGGAAAATGGCTTAACAATGGAGGAGCTGAAATACTCGCTGGAG
GTTAAGAAAGCTGAGCTGATG
((squirrel,marmot),((((degu,long-tailed_chinchilla),guinea_pig),(naked_mole_rat,Damara_mole_rat)),((beaver,kangaroo_rat),(lesser_Egyptian_jerboa,(blind_mole_rat,((((Ryukyu_mouse,shrew_mouse),rat),Mongolian_gerbil),(((Chinese_hamster,golden_hamster),prairie_vole),deer_mouse)))))));
