# Supplementary material for: Molecular evolution of mammalian genes with epistatic interactions in fertilization
Source: BMC Evol Biol. 2019 Jul 25;19:154. doi: 10.1186/s12862-019-1480-6 (PMC6659299; doi:10.1186/s12862-019-1480-6)
Supplement: Supplementary file 2 — Appendix S2. Input files for codon model analyses (alignments, Newick strings) in fasta format (ZIP 91 kb) [file 12862_2019_1480_MOESM2_ESM.zip › AdditionalFile2/8.C4bpb_Primates.txt]

>human
ATGTTTTTTTGGTGTGCGTGCTGTCTTATGGTTGCGTGGCGAGTTTCTGCTTCAGATGCAGAGCACTGTCCAGAGCTTCC
TCCAGTGGACAATAGCATATTTGTCGCAAAGGAGGTGGAAGGACAGATTCTGGGGACTTACGTTTGTATCAAGGGCTACC
ACCTGGTAGGAAAGAAGACCCTTTTTTGCAATGCCTCTAAGGAGTGGGATAACACCACTACTGAGTGCCGCTTGGGCCAC
TGTCCTGATCCTGTGCTGGTGAATGGAGAGTTCAGTTCTTCAGGGCCTGTGAATGTAAGTGACAAAATCACGTTTATGTG
CAATGACCACTACATCCTCAAGGGCAGCAATCGGAGCCAGTGTCTAGAGGACCACACCTGGGCACCTCCCTTTCCCATCT
GCAAAAGTAGGGACTGTGACCCTCCTGGGAATCCAGTTCATGGCTATTTTGAAGGAAATAACTTCACCTTAGGATCCACC
ATTAGTTATTACTGTGAAGACAGGTACTACTTAGTGGGCGTGCAGGAGCAGCAATGCGTTGATGGGGAGTGGAGCAGTGC
ACTTCCAGTCTGCAAGTTGATCCAGGAAGCTCCCAAACCAGAGTGTGAGAAG------------GCACTTCTTGCCTTTC
AGGAGAGTAAGAACCTCTGCGAAGCCATGGAGAACTTTATGCAACAATTAAAGGAAAGTGGCATGACAATGGAGGAGCTA
AAATATTCTCTGGAGCTGAAGAAAGCTGAGTTGAAGGCAAAATTGTTG
>Angola_colobus
ATGTTTTTTTGGTGTGCGTGCTGTCTTATGGTTGCATGGTGGGTTTCTGCTTCAGATGCAGAGCACTGTCCAGAGCTTCC
TCCAGTGAATAATAGCATATTTATCGCAAAGGAGGTGGAAGGACAGATTCTGGGGACTTACGTTTGTATCAAGGGCTACC
ACCTGGTAGGAAAGAAGACCCTTTTCTGCAATGCCTCTAAGGAGTGGGATAACGCCACTACTGAGTGCCGCTTGGGCCAC
TGTCCTGATCCTGTGCTGGTGAATGGCGAGTTCAGTACTTCGGGGCCTGCGAATGTAAGTGACAAAATCACATTTAAGTG
CAATGACCACTACGTCCTCAAGGGCAGCAATTGGAGCCAGTGTCTAGAGGACCACACCTGGGCACCTCCCTTTCCCATCT
GCAAAAGTAGGGACTGTGACCCTCCTGGGAATCCAGCTCATGGCTATTTTGAAGGAGATAATTTCACCTTAGGATCCACC
ATTAGTTATTACTGTGAAGACAGGTACTACTTAGTGGGCATGCAGGAGCAGCAGTGCATTGATGGGGAGTGGAGCAGTGC
ACTTCCAGTATGCAAATTGATCCAGGAAGCTCCCAAACCAGAGTGTGAGAAG------------GCACTTCTTGCCTTTC
AGGAGCGTAAGGACCTCTGTGAAGCCATAGAGAACTTTATGCAACAATTAAAGGAAAGTGGCATGACAATGGAGGAGCTA
AAATATTCTCTGGAGCTGAAGAAAGCTGAGTTGAAGGCAAAATTGTTG
>black_snub-nosed_monkey
ATGTTTTTTTGGTGTGCGTGCTGTCTTATGGTTGCATGGTGGGTTTCTGCTTCAGATGCAGAGCACTGTCCAGAACTTCC
TCCAGTGAATAATAGCATATTTATCGCAAAGGAGGTGGAAGGACAGATTCTGGGGACTTATGTTTGTATCAAGGGCTACC
ACCTGGTAGGAAAGAAGACCCTTTTTTGCAATGCCTCTAAGGAGTGGGATAACACCACTACTGAGTGCCGCTTGGGCCAC
TGTCCTGATCCTGTGCTGCTGAATGGCGAGTTCAGTACTTCGGGGCCTGCGAATGTAAGTGACAAAATCACATTTAAGTG
CAATGACCACTACATCCTCAAGGGCAGCAATTGGAGCCAGTGTCTAGAGGACCACACCTGGGCACCTCCCTTTCCCATCT
GCAAAAGTAGGGACTGTGACCCTCCTGGGAATCCAGCTCATGGCTATTTTGAAGGAGATAATTTCACCTTAGGATCCACC
ATTAGTTATTACTGTGAAGACAGGTACTACTTAGTGGGCATGCAGGAGCAGCAGTGCATTGATGGGGAGTGGAGCAGTGC
ACTTCCAGTCTGCAAATTGATCCAGGAAGCTCCCAAACCAGAGTGTGAGAAG------------GCACTTCTTGCCTTTC
AGGAGCGTAAGGACCTCTGTGAAGCCATAGAGAACTTTATGCAACAATTAAAGGAAAGTGGCATGACAATGGAGGAGCTA
AAATATTCTCTGGAGCTGAAGAAAGCTGAGTTGAAGGCAAAATTGTTG
>Bolivian_squirrel_monkey
ATGTTTTATCGGTGTGCATGCTGTCTTGTGGTTGCGTGGCTGGTTTCTGCTTCAAATGCAGAGCACTGTCCAGAGCTTCC
TCCAGTGGACAACAGCATATTTGTTGCAAAGGAGGTGGATGGACAGATTCTGGGGACTTACATTTGTATCAAGGGCTACC
ACCTGGTAGGAAAGAAGACCCTTTTTTGCAATGCCTCTAAGGGGTGGGATAACACCACTACTGAGTGCTGCTTGGGTCAC
TGTCCTGACCCTGTGCTGATGAACGGCGAAGTCTATTCTTCAGGACCTGTGAATGTAAGTGACAAAATCACGTTTAAGTG
CAGTGATCATTACATCCTCAAGGGCAGCAAATGGAGCCAGTGTCTAGAGGACCACACCTGGGCACCTCCCTTTCCCATCT
GCAAAAGTAGAGACTGTGACCCTCCTGGGAATCCAGCTCATGGGTATTTTGAAGGAAATAATTTCACCTTAGGATCCACC
ATTAGCTATCACTGTGAAGACAGATACTACTTAGTGGGCACACAGGAGCAGCATTGCATTGATGGGGAGTGGAGCAGTGT
ACCTCCAGTCTGCAAGTTGATCCAGGAAGCTCCAAAACCAGAGTATGAGAAG------------GCACTTCTTGCCTTTC
AGGAAAGTAAGGACCTCTGCAAAGCCATAGAGAACTTTATACAACAATTAAATGAAAATGACCTGAAAATGGAGGAGCTA
AAATATTCTCTGGAGCTGAAGAAAACTGAGTTGAAGGCAAAATTGTTT
>bonobo
ATGTTTTTTTGGTGTGCGTGCTGTCTTATGGTTGCGTGGCGGGTTTCTGCTTCAGATGCAGAGCACTGTCCAGAACTTCC
TCCAGTGGACAATAGCATATTTGTCGCAAAGGAGGTGGAAGGACAGATTCTGGGGACTTACGTTTGTATCAAGGGCTACC
ACCTGGTAGGAAAGAAGACCCTTTTTTGCAATGCCTCTAAGGAGTGGGATAACACCACTACTGAGTGCCGCTTGGGCCAC
TGTCCTGATCCTGTGCTGGTGAATGGAGAGTTCAGTTCTTCAGGGCCTGTGAATGTAAGTGACAAAATCACGTTTATGTG
CAATGACCACTACATCCTCAAGGGCAGCAATCGGAGCCAGTGTCTAGAGGACCACACCTGGGCACCTCCCTTTCCCATCT
GCAAAAGTAGGGACTGTGACCCTCCTGGGAATCCAGTTCATGGCTATTTTGAAGGAAATAATTTCACCTTAGGATCCACC
ATTAGTTATTACTGTGAAGACAGGTACTACTTAGTGGGCGTACAGGAGCAGCAGTGCGTTGATGGGGAGTGGAGCAGTGC
ACTTCCAGTCTGCAAGTTGATCCAGGAAGCTCCCAAACCAGAGTGTGAGAAG------------GCACTTCTTGCCTTTC
AGGAGAGTAAGGACCTCTGCGAAGCCATGGAGAACTTTATGCAACAATTAAAGGAAAGTGGCATGACAATGGAGGAGCTA
AAATATTCTCTGGAGCTGAAGAAAGCTGAGTTGAAGGCAAAATTGTTG
>capuchin
------------------------------------------------------------GAGCACTGTCCAGAACTTCC
TCCAGTGGACAATAGCATATTTGTTGCAAAGGAGGTGGATGGACAGATTCTGGGGACTTACATTTGTATCAAGGGCTACC
ACCTGGTAGGAAAGAAGACCCTTTTTTGCAATGCCTCTAAGGAGTGGGATAACACCACTACTGAGTGCTGCTTGGGCCAC
TGTCCTGACCCTGTGCTGGTGAATGGCGAAGTCTGTTCTTCAGGGCCTGTGGATGTAAGTGACAAAATCACGTTTAAGTG
CAGTGATCATTATATCCTCAAGGGCAGCAATTGGAGCCAGTGTCTAGAGGACCACACCTGGGCACCTCCCTTTCCCATCT
GCAAAAGTAGGGACTGCGGCCCTCCTGGGAATCCAGCTCATGGCTATTTTGAAGGGAATAATTTCACCTTAGGATCCACC
ATTAGTTATCACTGTGAAGACAGATACTACTTAGTGGGCACACAGGAGCAGCAGTGCATTGATGGGGAGTGGAGCAGTGT
ACCTCAAGTCTGCAAGCTGATCCAGGAAGCTCCCAAACCAGAATATGAGAAG------------GCACTTCTTGTCTTTC
AGGAGAGTAAGGACCTCTGCAAAGCCATAGAGAACTTTATACAACAATTAAGTGAAAATGACATAAAAATGGAGGAGCTA
AAATATTCTCTGGAGCTGAAGAAAACTGAGTTGAAGGCAAAATTGTTT
>chimpanzee
ATGTTTTTTTGGTGTGCGTGCTGTCTTATGGTTGCGTGGCGGGTTTCTGCTTCAGATGCAGAGCACTGTCCAGAACTTCC
TCCAGTGGACAATAGCATATTTGTCGCAAAGGAGGTGGAAGGACAGATTCTGGGGACTTACGTTTGTATCAAGGGCTACC
ACCTGGTAGGAAAGAAGACCCTTTTTTGCAATGCCTCTAAGGAGTGGGATAACACCACTACTGAGTGCCGCTTGGGCCAC
TGTCCTGATCCTGTGCTGGTGAATGGAGAGTTCAGTTCTTCAGGGCCTGTGAATGTAAGTGACAAAATCACGTTTATGTG
CAATGACCACTACATCCTCAAGGGCAGCAATTGGAGCCAGTGTCTAGAGGACCACACCTGGGCACCTCCCTTTCCCATCT
GCAAAAGTAGGGACTGTGACCCTCCTGGGAATCCAGTTCATGGCTATTTTGAAGGAAATAATTTCACCTTAGGATCCACC
ATTAGTTATTACTGTGAAGACAGGTACTACTTAGTGGGCGTGCAGGAGCAGCAGTGCGTTGATGGGGAGTGGAGCAGTGC
ACTTCCAGTCTGCAAGTTGATCCAGGAAGCTCCCAAACCAGAGTGTGAGAAG------------GCACTTCTTGCCTTTC
AGGAGAGTAAGGACCTCTGCGAAGCCATGGAGAACTTTATGCAACAATTAAAGGAAAGTGGCATGACAATGGAGGAGCTA
AAATATTCTCTGGAGCTGAAGAAAGCTGAGTTGAAGGCAAAATTGTTG
>Coquerels_sifaka
ATGTTTTTTCGGTTTGTGTGCTGTCTTGTGGTTGTGAGGCTGATTTCCACTTCAGACGCAGACAGCTGTTCGGAACCTCC
CCCAGTGGACAACAGCATATTTGTTGCAAAGGAGGTAGAAGGACAGATCCTGGGGACTTACTTTTGTATTAAGGGCTACC
ACCTGGTGGGAGAGAAAACCTTTTCTTGCAATGCCTCTAAGGAATGGAATGGCCCCACTGCTAAATGC------------
--------------------------------------------------------------------------------
--------------------------------------------------------------------------------
--------CGCGACTGTGGCCCTCCGGGGAATCCGCCTCATGGCTATTTTGAAGGAAATGACTTCACTAGAGGAGCTACC
ATTACTTATTACTGTGAAGAGGGGTACCGCTTAGTGGGCACGCAGGAGCAGCGTTGCGTCGATGGGGAGTGGAGCGGTGC
ACTTCCATCCTGC------------GAAGCTCCCAAACCAGCTCCAGAGAGG------------GCGCTTCTTGCCTTTC
AGGAGAGTAAGGACCTTTGCCAAGCCACAGAGAACTTCATGCAACGATTAAAGGAATGCAAATTGACAATGGAAGAACTA
AAATATTCTCTGGAAGAGAAGAAAGCTGAGTTGAAGGAAAAAATG---
>crab-eating_macaque
ATGTTTTTTTGGTGTGCGTGCTGTCTTATGGTTGCACGGTGGGTTTCTGCTTCAGATGCAGAGCACTGTCCAGAACTTCC
TCCAGTGAATAATAGCGTATTTATCGCAAAGGAGGTGGAAGGACAGATTCTGGGGACTTATGTTTGTATCAAAGGCTACC
ACCTGGTAGGAAAGAAGACCGTTTTTTGCAATGCCTCTAAGGAGTGGGATAACACCACTACTGAGTGCCGCTTGGGCCAC
TGTCCTGATCCTGTGCTGGTGAATGGCGAGTTCAGTACTTCAGGGCCTGCGAATGTAAGTGACAAAATCACATTTAAGTG
CATTGACCACTACATCCTCAAGGGAAGCAATTGGAGCCAGTGTCTAGAGGACCACACCTGGGCACCTCCCTTTCCCATCT
GCAAAAGTAGGGACTGTGACCCTCCTGGGAATCCAGCTCACGGCTATTTTAAAGGAGATAATTTCACCTTAGGATCCACC
ATTAGTTATTACTGTAAAGACAGGTACTACTTAGTGGGCATGCAGGAGCAGCAGTGCATTGATGGGGAGTGGAGCAGTGC
ACTTCCAGTCTGCAAATTGATCCAGGAAGCTCCCAAACCGGAGTGTGAGAAA------------GCACTTCTTGCCTTTC
AGGAGCATAAGGACCTCTGCGAAGCCATAGAGAACTTTATGCAACAATTAAAGGAAAGTGGCATGACAATGGAGGAGCTA
AAATATTCTCTGGAGCTAAAGAAAGCTGAGTTGAAGGCAAAATTGTTG
>drill
ATGTTTTTTTGGTGTGCGTGCTGTCTTATGGTTGCATGGTGGGTTTCTGCTTCAGATGCAGAGCACTGTCCAGAACTTCC
TCCAGTGAATAATAGCATATTTATCGCAAAGGAGGTGGAAGGACAGATTCTGGGGACTTATGTTTGTATCAAAGGCTACC
ACCTGGTAGGAAAGAAGACCGTTTTTTGCAATGCCTCTAAGGAGTGGGATAACACCACTACTGAGTGCCGCTTGGGCCAC
TGTCCTGATCCTGTGCTGGTGAATGGCGAGTTCAGTACTTCGGGGCCTGTAAATGTAAGTGACAAAATCACATTTAAGTG
CAATGACCACTACATCCTCAAGGGCAGCAATTGGAGCCAGTGTCTAGAGGACCACACCTGGGCACCTCCCTTTCCCATCT
GCAAAAGTAGGGACTGTGACCCTCCTGGGAATCCAGCTCACGGCTATTTTAAAGGAGATAATTTCACCTTAGGATCCACC
ATTAGTTATTACTGTAAACACAGGTACTACTTAGTGGGCAAGCAGGAGCAGCAGTGCATTGATGGGGAGTGGAGCAGTGC
ACTTCCAGTCTGCAAATTGATCCAGGAAGCTCCCAAACCGGAGTGTGAGAAA------------GCACTTCTTGCCTTTC
AGGAGCGTAAGGACCTCTGCGAAGCCATAGAGAACTTTATGCAACAATTAAAGGAAAGTGGCATGACAATGGAGGAGCTA
AAATATTCTCTGGAGCTAAAGAAAGCTGAGTTGAAGGCAAAATTGTTG
>gibbon
ATGTTTTTCTGGTGTGCGTGCTGTCTTATGGTTGCGTGGCGGGTTTCTGCTTCAGATGCAGAGCACTGTCCAGAACTTTC
TCCAGTGGACAATAGCATATTTGTCGCAAAGGAGGTGGAAGGACAGATTCTGGGGACTTACGTTTGTATCAAGGGCTACC
ACCTGGTAGGAAAGAAGACCCTTTTTTGCAATGCCTCTAAGGAGTGGGATAACACCACTACTGAGTGCCACTTGGGCCAC
TGTCCTGATCCTGTGCTGGTGAATGGAGAGTTCAGTTCTTCGGGGCCTGTGAATGTAAGTGACAGAATCACGTTTAAGTG
CAATGACCACTACATCCTCAAGGGCAGCAATTGGAGCCAGTGTCTGGAGGACCACACCTGGGCACCTCCCTTTCCCATCT
GCAAAAGTAGGGACTGTGACCCTCCTGGGAATCCAGCTCATGGCTATTTTGAAGGAAATAATTTCACCTTAGGATCCACC
ATTAGTTATTACTGTAAAGATAGGTACTACTTAGTGGGCATGCAGGAGCAGCAGTGCATTGATGGGGAGTGGAGCAGTGC
ACTTCCAGTCTGCAAGCTGATCCAGGAAGCTCCCAAACCAGAGTGTGAGAAG------------GCACTTCTTGCCTTTC
AGGAGAGTAAGGACCTCTGCGAAGCCATGGAGAACTTTAAGCAACAATTAAAGGAAAGTGGCATGACAATGGAGTTGCTA
AAATATTCTCTGGAGCTGAAGAAAGCTGAGTTGAAGGCAAAATTGTTG
>golden_snub-nosed_monkey
ATGTTTTTTTGGTGTGCGTGCTGTCTTATGGTTGCATGGTGGGTTTCTGCTTCAGATGCAGAGCACTGTCCAGAACTTCC
TCCAGTGAATAATAGCATATTTATCGCAAAGGAGGTGGAAGGACAGATTCTGGGGACTTATGTTTGTATCAAGGGCTACC
ACCTGGTAGGAAAGAAGACCCTTTTTTGCAATGCCTCTAAGGAGTGGGATAACACCACTACTGAGTGCCGCTTGGGCCAC
TGTCCTGATCCTGTGCTGCTGAATGGCGAGTTCAGTACTTCGGGGCCTGCGAATGTAAGTGACAAAATCACATTTAAGTG
CAATGACCACTACATCCTCAAGGGCAGCAATTGGAGCCAGTGTCTAGAGGACCACACCTGGGCACCTCCCTTTCCCATCT
GCAAAAGTAGGGACTGTGACCCTCCTGGGAATCCAGCTCATGGCTATTTTGAAGGAGATAATTTCACCTTAGGATCCACC
ATTAGTTATTACTGTGAAGACAGGTACTACTTAGTGGGCATGCAGGAGCAGCAGTGCATTGATGGGGAGTGGAGCAGTGC
ACTTCCAGTCTGCGAATTGATCCAGGAAGCTCCCAAACCAGAGTGTGAGAAG------------GCACTTCTTGCCTTTC
AGGAGCGTAAGGACCTCTGTGAAGCCATAGAGAACTTTATGCAACAATTAAAGGAAAGTGGCATGACAATGGAGGAGCTA
AAATATTCTCTGGAGCTGAAGAAAGCTGAGTTGAAGGCAAAATTGTTG
>gorilla
ATGTTTTTTTGGTGTGCGTGCTGTCTTATGGTTGCGTGGCGGGTTTCTGCTTCAGATGCAGAGCACTGTCCAGAACTTCC
TCCAGTGGACAATAGCATATTTGTCGCAAAGGAGGTGGAAGGACAGATTCTGGGGACTTACGTTTGTATCAAGGGCTACC
ACCTGGTAGGAAAGAAGACCCTTTTTTGCAATGCCTCTAAGGAGTGGGATAACACCACTACTGAGTGCCGCTTGGGCCAC
TGTCCTGATCCTGTGCTGGTGAATGGAGAGTTCAGTTCTTCAGGGCCTGTGAATGTAAGTGACAAAATCACGTTTATGTG
CAATGACCACTACATCCTCAAGGGCAGCAATCGGAGCCAGTGTCTAGAGGACCACACCTGGGCACCTCCCTTTCCCATCT
GCAAAAGTAGGGACTGTGACCCTCCTGGGAATCCAGTTCATGGCTATTTTGAAGGAAATAATTTCACCTTAGGATCCACC
ATTAGTTATTACTGTGAAGACAGGTACTACTTAGTGGGCGTGCAGGAGCAGCAGTGCGTTGATGGGGAGTGGAGCAGTGC
ACTTCCAGTCTGCAAGTTGATCCAGGAAGCTCCCAAACCAGAGTGTGAGAAG------------GCACTTCTTGCCTTTC
AGGAGAGTAAGGACCTCTGCAAAGCCATGGAGAACTTTATGCAACAATTAAAGGAAAGTGGCATGACAATGGAGGAGCTA
AAATATTCTCTGGAGCTGAAGAAAGCTGAGTTGAAGGCAAAATTGTTG
>Mas_night_monkey
ATGTTTTATTGGTGTGCATGCTGTCTTGTGGTTGCGTGGCTGGTTTCTGCTTCAAATGCAGAGCACTGTCCAGAACTTCC
TCCAGTGGACAATAGCATATTTGTTGCAAAGGAGGTGGATGGACAGATTCTGGGCACTTACGTTTGTATCAAGGGCTACC
ACCTGGTAGGAGAGAAGATCCTTTTTTGCAATGTCTCTAAGGAGTGGGGTAACACCACTACTGAGTGCTGCTTGGGCCAC
TGTCCTGACCCTGTGCTGGTGAATGGTGAAGTCTATTCTTCGGGGCCTGTGAATGTAAGTGACAAAATCACGTTTAAGTG
CAATGATCATTACATCCTCAAGGGCAGCAATTGGAGCCAGTGTCTAGAGGACCACACCTGGGCACCTCCCTTTCCCATCT
GCAAAAGTAGAGACTGTGGCCCTCCTGGGAATCCAGCTCATGGCTATTTTGAAGGACATAATTTCACCTTAGGATCCACC
ATTAGTTATCACTGTGAAGACAGATACTACTTAGTGGGCACACAGGAGCAGCAGTGCATTGATGGGGAGTGGAGCAGTGT
ACCTCCAGTCTGCAAGTTGATCCAGGAAGCTCCCAAACCAGAGTATGAGAAG------------GCACTTCTTGCCTTTC
AGGAGAGTAAGGACCTCTGCAAAGCCATAGAGAACTTTATACGACGATTAAATGAAAATGACATGAAAATGGAGGAGCTA
AAATATTCTCTGGAGCTGAAGAAAACTGAGTTGAAGGCAAAATTGTTT
>macaque
ATGTTTTTTTGGTGTGCGTGCTGTCTTATGGTTGCACGGTGGGTTTCTGCTTCAGATGCAGAGCACTGTCCAGAACTTCC
TCCAGTGAATAATAGCGTATTTATCGCAAAGGAGGTGGAAGGACAGATTCTGGGGACTTATGTTTGTATCAAAGGCTACC
ACCTGGTAGGAAAGAAGACCGTTTTTTGCAATGCCTCTAAGGAGTGGGATAACACCACTACTGAGTGCCGCTTGGGCCAC
TGTCCTGATCCTGTGCTGGTGAATGGCGAGTTCAGTACTTCAGGGCCTGCGAATGTAAGTGACAAAATCACATTTAAGTG
CATTGACCACTACATCCTCAAGGGAAGCAATTGGAGCCAGTGTCTAGAGGACCACACCTGGGCACCTCCCTTTCCCATCT
GCAAAAGTAGGGACTGTGACCCTCCTGGGAATCCAGCTCACGGCTATTTTAAAGGAGATAATTTCACCTTAGGATCCACC
ATTAGTTATTACTGTAAAGACAGGTACTACTTAGTGGGCATGCAGGAGCAGCAGTGCATTGATGGGGAGTGGAGCAGTGC
ACTTCCAGTCTGCAAATTGATCCAGGAAGCTCCCAAACCGGAGTATGAGAAA------------GCACTTCTTGCCTTTC
AGGAGCGTAAGGACCTCTGCGAAGCCATAGAGAACTTTATGCAACAATTAAAGGAAAGTGGCATGACAATGGAGGAGCTA
AAATATTCTCTGGAGCTAAAGAAAGCTGAGTTGAAGGCAAAATTGTTG
>marmoset
ATGTTTTATTGGTGTGCATGCTGCCTCGTGGTTGCCTGGCTGGTTTCTGCTTCAAATGCAGAGCACTGTCCAGAACTTCC
TCCAGTGGACAACAGCATATTTGTTGCAAAGGAGGTGGATGGACAGATTCTGGGCACTTACGTTTGTATCAAGGGCTACC
ACCTTGTAGGAAAGAAGACCCTTTTCTGCAATGCCTCTAAGGAGTGGGATAACACCACCACTGAGTGCTGCTTGGGCCAC
TGTCCTGACCCCGTACTGGTGAATGGCGAAGTCTATTCTTCCGGGCCTGTGAATGTAAGTGACAAAATCACATTTAAGTG
CAGTGATCATTACATCCTCAAGGGCAGCAATTGGAGCCAGTGTCTAGAGGACCACACCTGGGCACCTCCCTTTCCCATCT
GCAAAAGTAGAGACTGTGGCCCTCCTGGGAATCCAGCTCATGGCTATTTTGAAGGAAATAATTTCACCTTAGGATCCACC
GTTAGTTATCACTGTGAAGACAGGTACTACTTAGTGGGCACACAGCAGCAGCAGTGCATTGATGGGGAGTGGAGCAGTGT
ACCTCCAGTCTGCAAGTTGATCCAGGAAGCTCCCAAACCAGAGTATGAGAAG------------GCATTTCTTGCCTTTC
AGGAGAGTGAGGACCTCTGCAAAGCCATAGAGAACTTTATACAACAATTAAATGAAAGTGATATGACAATGGAAGAGCTA
AAATATTCTCTGGAGCTGAAGAAAAGTGAGTTGAAGGCAAAATTGTTT
>mouse_lemur
ATGTTTTTTCGGTTTGTGTGCTGTCTTGTGGTTGTGTGGCTGATTTCTGCTTCAGAC---GAGAGCTGTTCGGAACCTCC
CCCAGTGAACAATAGCATATTTGTTGCAAAGGAGGTAGAAGGACAGATTCTGGGGACTTACTTGTGTATTAAGGGCTACC
ACTTGGTGGGTGAGAAAACCCTTTCTTGCAATGCCTCTAAGGAATGGAGTGGCCCCACTGCTAAATGCCGCTTGGGCCAC
TGTCCTGACCCCGTGCTGGTAAATGGTGAATTCAATTCTTCGGGGCCTGTGAATGCAACTGACAAAATCACGTTTAAGTG
CGATGACGACTACATCCTCAAGGGCAGCAGTTGGAGCCAGTGTCTGGAGGACCACACCTGGCAACCTCCCTTTCCCATCT
GCAAAAGTAGAGACTGTGGCCCTCCGGGGAATCCACTTCATGGCTATTTTGAAGGCAATGATTTCACTAGAGGATCTACC
ATTACTTATTACTGTGAAGAGGGGTACCGCTTGGTGGGCACGCAGGACCAGCGTTGCGTGGACGGGGAGTGGAGCAGTGC
CCTCCCGTCCTGC------------GAAGCCCCCAAACCCGCTCCAGAGAAG------------GCACTTCTTGCCTTTC
AGGAGAATAAGGACCTTTGCAAAGCTACAGAAGACTTCATGCAACGATTAAAGGAATGTAACTTGACGATGGAAGAACTA
AAATATTCTCTGGAATGGAAGAAAGCTGAGTTGAAGGGGAAAATG---
>olive_baboon
---------------------------------------------------------GCAGAGCACTGTCCAGAACTTCC
TCCAGTGAATAATAGCATATTTATCGCAAAGGAGGTGGAAGGACAGATTCTGGGGACTTATGTTTGTATCAAAGGCTACC
ACCTGGTAGGAAAGAAGACCGTTTTTTGCAATGCCTCTAAGGAGTGGGATAACACCACTACTGAGTGCCGCTTGGGCCAC
TGTCCTGATCCTGTGCTGGTGAATGGCGAGTTCAGTACTTCGGGGCCTGTAAATGTAAGTGACAAAATCACATTTAAGTG
CAATGACCACTACATCCTCAAGGGCAGCAATTGGAGCCAGTGTCTAGAGGACCACACCTGGGCACCTCCCTTTCCCATCT
GCAAAAGTAGGGACTGTGACCCTCCTGGGAATCCAGCTCACGGCTATTTTAAAGGAGATAATTTCACCTTAGGATCCACC
ATTAGTTATTACTGTAAAGACAGGTACTACTTAGTGGGCATGCAGGAGCAGCAGTGCATTGATGGGGAGTGGAGCAGTGC
ACTTCCAGTCTGCAAATTGATCCAGGAAGCTCCCAAACCAGAGTGTGAGAAA------------GCACTTCTTGCCTTTC
AGGAGCGTAAGGACCTCTGCGAAGCCATAGAGAACTTTATGCAACAATTAAAGGAAAGTGGCATGACAATGGAGGAGCTA
AAATATTCTCTGGAGCTAAAGAAAGCTGAGTTGAAGGCAAAATTGTTG
>orangutan
ATGTTGTTTTGGTATGCATGCTGTCTTATGGTTGCGTGGCGGGTTTCTGCTTCAGATGCAGAGCACTGTCCAGAACTTCC
TCCAGTGGACAATAGCATATTTGTCGCAAAGGAGGTGGAAGGACAGATTCTGGGGACTTATGTTTGTATCAAGGGCTATC
ACCTGGTAGGAAAGAAGACCCTTTTTTGCAATGCCTCTAAGGAGTGGGATAACACCACTGCTGAGTGCCGCTTGGGCCAC
TGTCCTGATCCTGTGCTGGTGAATGGAGAGTTCAGTTCTTCGGGGCCTGTGAACGTAAGTGACAAAATCACATTTAAGTG
CAATGACCACTACATCCTCAAGGGCAGCAATCGGAGCCAGTGTCTAGAGGACCACACCTGGGCACCTCCCTTTCCCATCT
GCAAAAGTAGGGACTGTGACCCTCCTGGGAATCCTGCTCACGGCTATTTTGAAGGAAAAAATTTCACCTTAGGATCCACC
ATTAGTTATTACTGTGAAGACAGGTACTACTTAGTGGGCATGCAGGAGCAGCAGTGCATTGATGGGGAGTGGAGCAGTGC
ACTTCCAGTCTGCAAATTGATCCAGGAAGCTCCCAAACCAGAGTGTGAGAAG------------GCACTTCTTGCCTTTC
AGGAGAGTAAGGACCTCTGCGAAGCCATGGAGAACTTTATGCAACAATTAAAGGAAAGTGGCATGACAATGGAGGAGCTA
AAATATTCTCTGGAGCTGAAGAAAGCTGACTTGAAGGCAAAATTGTTG
>pig-tailed_macaque
ATGTTTTTTTGGTGTGCGTGCTGTCTTATGGTTGCACGGTGGGTTTCTGCTTCAGATGCAGAGCACTGTCCAGAACTTCC
TCCAGTGAATAATAGCATATTTATCGCAGAGGAGGTGGAAGGACAGATTCTGGGGACTTATGTTTGTGTCAAAGGCTACC
ACCTGGTAGGAAAGAAGACCGTTTTTTGCAATGCCTCTAAGGAGTGGGATAACACCACTACTGAGTGCCGCTTGGGCCAC
TGTCCTGATCCTGTGCTGGTGAATGGCGAGTTCAGTACTTCAGGGCCTGCGAATGTAAGTGACAAAATCACATTTAAGTG
CATTGACCACTACATCCTCAAGGGCAGCAATTGGAGCCAGTGTCTAGAGGACCACACCTGGGCACCTCCCTTTCCCATCT
GCAAAAGTAGGGACTGTGACCCTCCTGGAAATCCAGCTCACGGCTATTTTAAAGGAGATAATTTCACCTTAGGATCCACC
ATTAGTTATTACTGTAAAGACAGGTACTACTTAGTGGGCATGCAGGAGCAGCAGTGCATTGATGGGGAGTGGAGCAGTGC
ACTTCCAGTCTGCAAATTGATCCAGGAAGCTCCCAAACCGGAGTATGAGAAA------------GCACTTCTTGCCTTTC
AGGAGCGTAAGGACCTCTGCGAAGCCATAGAGAACTTTATGCAACAATTAAAGGAAAGTGGCATGACAATGGAGGAGCTA
AAATATTCTCTGGAGCTAAAGAAAGCTGAGTTGAAGGCAAAATTGTTG
>sooty_mangabey
ATGTTTTTTTGGTGTGCGTGCTGTCTTATGGTTGCATGGTGGGTTTCTGCTTCAGATGCGGAGCACTGTCCAGAACTTCC
TCCAGTGAATAATAGCATATTTATCGCAAAGGAGGTGGAAGGACAGATTCTGGGGACTTATGTTTGTATCAAAGGCTACC
ACCTGGTAGGAAAGAAGACCGTTTTTTGCAATGCCTCTAAGGAGTGGGATAACACCACTACTGAGTGCCGCTTGGGCCAC
TGTCCTGATCCTGTGCTGGTGAATGGCGAGTTCAGTACTTCGGGGCCTGTAAATGTAAGTGACAAAATCACATTTAAGTG
CAATGACCACTACATCCTCAAGGGCAGCAATTGGAGCCAGTGTCTAGAGGACCACACCTGGGCACCTCCCTTTCCCATCT
GCAAAAGTAGGGACTGTGACCCTCCTGGGAATCCAGCTCACGGCTATTTTAAAGGAGATAATTTCACCTTAGGATCCACC
ATTAGTTATTACTGTAAACACAGGTACTACTTAGTGGGCATGCAGGAGCAGCAGTGCATTGATGGGGAGTGGAGCAGTGC
ACTTCCGGTCTGCAAATTGATCCAGGAAGCTCCCAAACCGGAGTGTGAGAAA------------GCACTTCTTGCCTTTC
AGGAGCGTAAGGACCTCTGTGAAGCCATAGAGAACTTTATGCAACAATTAAAGGAAAGTGGCATGACAATGGAGGAGCTA
AAATATTCTCTGGAGCTAAAGAAAGCTGAGTTGAAGGCAAAATTGTTG
>tarsier
ATGTTTTTTCAGGTTGTGTACTGTCTTGTGGTTGTGTGGTTGGGTTCTGCTTCAGAAGCAGAGAACTGTCCAGAACTTCC
CCCAGTGGACAATAGTATATTTGTTGCAAAGGAGGTGGAAGGACAGATTTTTGGGACTTACATTTGCATCGAAGGCTACC
ACCCGGTAGGAGAAAAAAAACTTTTTTGCAATGCCTCTAAGGAGTGGAATGCCGCCCCCATTAAGTGCCGCTTAGGCCAC
TGTCCTGACCCTGTGCTAGTGAATGGCGAGTTCAACTCTTCAGGACCTGTGAATATAAGTGACAAAATCACGTTTAAGTG
CAATGACCACTACATCCTCAAGGGCAGCTATTGGAGCCAGTGTCTAGAAGACCACACCTGGGCACCTCCCTTTCCCGTCT
GCAAAAGTAGAGACTGTGGCCCTCCTGGGAATCCAGCTCATGGCTATTTTGAAGGAAATGATTTCACCTTGGGATCTATT
ATTAGTTATTACTGCAAAGAGAGGTACCACTTAGTGGGCGAGCAGAAGCAGCAGTGCATTGATGGGGAGTGGAGCAGTGC
ACTTCCGGTCTGTGAGTTGATCCAGAAAGCACCTAAGCCAGCTCTTCAGGATGCGTATGAGAAGGCTCTTCTTGCCTTTC
AGGAGAGTAAGGACGTTTGCACAGCCACAGAGAACTTTATGCAACGATTAAAGGAAAGTGGCTTGACAATGGAAGGACTA
AAATATTATCTGGAGATGAAGAAGGTTGAGTTGAAG------------
>vervet
ATGTTTTTTTGGTGTGTGTGCTGTCTTATGGTTGCATGGTGGATTTCTGCTTCAGAT---GAGCACTGTCCAGAACTTCC
TCCAGTGAATAATAGCATATTTATCGCAAAGGAGGTGGAAGGACAGATTCTGGGGACTTATGTTTGTATCAAGGGCTACC
ACCTGGTAGGAAAGAAGACCCTTTTTTGCAATGCCTCTGAGGAGTGGGATAACACCACTACTGAGTGCCGCTTGGGCCAC
TGTCCTGATCCTGTGCTGGTGAATGGCGAGCTCAGTACTTCAGGGCCTGCGAACGTAAGTGACAAAATCACATTTAAGTG
CAATGACCACTACATCCTCAAGGGCAGCAATTGGAGCCAGTGTCTAGAGGACCACACCTGGGCACCTCCCTTTCCCATCT
GCAAAAGTAGGGACTGTGACCCTCCTGGGAATCCAGCTCACGGCTATGTTAAAGGAGATAATTTCACCTTAGGATCCACC
ATTAGTTATTACTGTAAAGACAGGTACTACTTAGTGGGCATGCAGGAGCAGCAGTGCATTGATGGGGAGTGGAGCAGTGC
ACTTCCAGTCTGCAAATTGATCCAGGAAGCTCCCAAACCGGAGTGTGAGAAA------------GCACTTCTTGCCTTTC
AGGAGCGTAAGGACCTCTGCGAAGCCATAGAGAACTTTATGCAACAATTAAAGGAAAGTGGCATGACAATGGAGGAGCTA
AAATATTCTCTGGAGCTAAAGAAAGCTGAGTTGAAGGCAAAATTGTTG
>red_colobus
---------------------------ATGGTTGCATGGTGGGTTTCTGCTTCAGATGCAGAGCACTGTCCAGAACTTCC
TCCAGTGAATAATAGCATATTTATCGCAAAGGAGGTGGAAGGACAGATTCTGGGGACTTATGTTTGTATCAAGGGCTACC
ACCTGGTAGGAAAGAAGATCCTTTTTTGCAATGCCTCTAAGGAGTGGGATAACACCACTACTGAGTGCCGCTTGGGCCAC
TGTCCTGATCCTGTGCTGGTAAATGGCGAGTTCAGTACTTCAGGGCCTGCGAATGTAAGTGACAAAATCACATTTAAGTG
CAATGACCACTACATCCTCAAGGGCAGCAATTGGAGCCAGTGTCTAGAGGACCACACCTGGGCACCTCCCTTTCCCATCT
GCAAAAGTAGGGACTGTGACCCTGCTGGGAATCCAGCTCATGGCTATTTTGAAGGAGATAATTTCACCTTAGGATCCACC
ATTAGTTATTACTGTGAAGACAGGTACTACTTAGTGGGCATGCAGGAGCAGCAGTGCGTTGATGGGGAGTGGAGCAGTGC
ACTTCCAGTCTGCAAATTGATCCAGGAAGCTCCCAAACCAGAGTGTGAGAAG------------GCACTTCTTGCCTTCC
AGGAGCGTAAGGACCTCTGTGAAGCCATAGAGAACTTTATGCAACAATTAAAGGAAAGTGGCATGACAATGGAGGAGCTA
AAATATTCTCTGGAGCTGAAGAAAGCTGAGTTGAAGGCAAAATTGTTG
>bushbaby
ATGTTTTATCAGTTTGCGTGCTGTCTTGTGGTTGTGTGGCTGATTTCTGCTTCCGATGCAGAGCATTGTTTGGAACTTCC
CCCAGTGAACAACAGCATATTTGTTGCCCAGGAGGTAGAAGGACAAATCCTGGGGACTTACTTTTGTATCAAGGGTTACC
ACTTGGTAGGAGAGAAAACCCTTTTGTGCAATGCCACCAAGGAATGGAGTGCTCCCACCACCAAATGCCGCTTGGGCCAC
TGTCCTGACCCGGTGCTGGTGAACGGTGAATTTAATTATTCGGGGCCTGCAAACATAAATGACAGAATCACGTTTACGTG
CAATGACCACTACATCTTGAAGGGCAGTAATTGGAGCCAGTGTCTAGAGGACCACTCCTGGACACCTCCCTTTCCCATCT
GCAAAAGCAGAGACTGTGGCCCTCCAGGGAATCCACCTCATGGTTATTTTGAAGGAAATAATTTCACTTTTGGATCTACC
ATTACTTATCACTGTGAAGACGGGTACCGCCTAGTGGGCACGCAGGAGCAGCATTGCACGGATGGGGATTGGAGCAGTGA
GCTTCCATTGTGCGAGCTGATCCAGAAAGCTCCCAAACCAGCCCCCGAGAAG------------GCACTTCGTGCCTTTT
GGGAGACTAAGGATCTTTGCAAAGCGACAAAAGACTTCATGCAACGATTAAAGGAAAGTGACTTGACAATGAAGGAACTA
AAATATTTTCTGGAAATGAAGAAAGCTGAGTTGAAGGCAAAAATATTG
((bushbaby,(mouse_lemur,Coquerels_sifaka)),(tarsier,(((Bolivian_squirrel_monkey,capuchin),(Mas_night_monkey,marmoset)),(((((human,(chimpanzee,bonobo)),gorilla),orangutan),gibbon),(((((sooty_mangabey,drill),olive_baboon),((macaque,crab-eating_macaque),pig-tailed_macaque)),vervet),((red_colobus,Angola_colobus),(black_snub-nosed_monkey,golden_snub-nosed_monkey)))))));
