# Supplementary material for: Molecular evolution of mammalian genes with epistatic interactions in fertilization
Source: BMC Evol Biol. 2019 Jul 25;19:154. doi: 10.1186/s12862-019-1480-6 (PMC6659299; doi:10.1186/s12862-019-1480-6)
Supplement: Supplementary file 2 — Appendix S2. Input files for codon model analyses (alignments, Newick strings) in fasta format (ZIP 91 kb) [file 12862_2019_1480_MOESM2_ESM.zip › AdditionalFile2/9.Zp3r_Glires.txt]

>house_mouse
ATGATAACCTGGTCCTTCATTGAGCTGTGGAGAACCTCTCATTCAACTCTGTTCCAAATGACCTTGGCCACTGTTCTGAT
GGCTCCTGTTCTTGGTGATTGTGGACCTCCACCCCTTTTACCGTTTGCTTCTCCAACCAACCAGTTGTATGAGACAACCT
TCCCATCTGGAACTGTCCTGAAATATACCTGCCATCACGGCTTCAAGAGAGTCAATTCAAGCCATCTTTCTTGTGATGAG
AATGGTTCATGGGTCTATAGTACCTTTTGTGCCAGGAAACGATGCAAGAACCCAGGCGAGTTGGTCAATGGGAAAGTAGA
AATTCCATCTGACCTTTTGGTAGGCTCAATCATAGAGTTCAGCTGCTCAAAGGGCTATCTTCTGATTGGCTCAGCAACTA
GTCGGTGTGAGGTCCAAGGTAAAGGAGTTGACTGGAGTGATTCTCTCCCAGAATGTGTAATTGCCACGTGTGAGCCCCCT
CCACCCATCAGCAATGGGAAGCACAGTGGGAGAGATGATGACCTGTACACGTTTGGCTCTGTAGTCATCTACAATTGTGA
TCCCACCTTCACACTCCTTGGCAATGCCTCCATTGTCTGCACTGTGGTGAACAGGACAGTAGGTGTTTGGAGACCACACC
CTCCTGCCTGTCAAAAAATCGTCTGCCATCGGCCGCAGATTCTGAAGGGATACTTGGCCCCTGGATTTCGACAGTTCTAT
GCGTACAGAGACGCTCTTGAGATCCGATGCAAGAAGGGTTTTATCCTCAGAGGCAGCAGTGTGATCCACTGTGAAGCAAA
TGGCGAGTGGTTTCCTTCTATCCCCACCTGTGAACCCAATGGTTGTACCAATATACCAGATATTTCCTATGCTTCCTGGG
AGGGATATAAGTTTCCATTAAGAAATTTTGAAGTATTTGAAATTGGGGCCAAATTGAAATACCAGTGCAAGCCTGGTTAT
CGAGCAAGTCTTAACGATCCCCAGACTGTGACTTGTCAGGAAAATCTGACTTGGTCATCTACTAATGGATGTGAAAGGAT
ATGTTGCCCAACACCAGATATGGAGAAAATCAAAATTGTGAGTGAAAGGAGAGATTTCACTGGCACATGCATCTATGCCT
ACGGAGACTATGTTTTCTACATTTGTAATGAAGGCTCTTACCCTATGTCTACGGATGGAAGGAGTTCATGTCAAGCAGAT
GGAAAGTGGGACCCCGCAATACCATCATGTCAGGCAGACTCATGTCTCAAACCAATGGTCATAAATGGAAACCTGTCTGT
GGAGAGAGTTATCTATGCTGAACTGGAAAATATCACCATTCAATGTGATCCTGGATATACCATAGTTGGTTCACCAAACA
TCATTTGTTCAAAC---AGAACGTGGTACCCTGAGGTACCCAGCTGTCAGATGGAGGTCCTAGAAGACTGCAGAATAGTG
AGCAGAGGCGCACAACTCTTGCATTGCCTCTCAAGCCCAGAAGATGTGCACAGGGCCCTGAAGGTGTACAAGCTGTTTCT
AGAGATCGAACGATTGGAACATCAGAAAGAGAAGTGGATACAGTTACACAGGAAACCTTCT
>Chinese_hamster
ATGTCAGCCTGGTCCTGCCTTGAGCTGTGGAAAACCTCTCACTCAACTCTGTTCCAAATGACATTGGCCACCGTTCTGAT
GGCTCCTGTTCTTGGTGATTGTGGCCCTCCTCCCAGCTTGCCGTTTGCTTCTCCAATCAACCAGTTGTTTGAGACAACCT
TCTCTTCCGGAACTGTTCTGAAATATACCTGCCATCATGGCTTCAAGAAAGTCAATTCGAGCCATCTTACTTGTGATGAA
AATGGTTCGTGGGTCTATAATGTCTTTTGTGCCAAGAAACGATGCAGAAACCCTGGCGAATTGGTCAACGGGAAAGTAGA
AATTATGACGGATCTCTTTTTAGGTTCAACCATAGAATTCAGCTGCGCAAAGGGATACCTTCTGATTGGCTCAACAACTA
GTCGGTGTGAGGTCCAAGGTAAAGGAGTTGACTGGAGTGATTCTCTCCCAGAATGTGTAATTGTCACATGTGAGTCCCCT
CCAGACATCAGCAATGGGAGGCACAGTGGCAGAGATGAAGATCTTTACACATACGGCTCCTCAGTCACCTACAGCTGTGA
CCCTAGCTTCACGCTCCTTGGCAATGCCTCCATTGTCTGCACTGTGGTGAACAAAACAGTAGGTGTTTGGAGTCCAAGCC
CTCCTGCCTGTGAAAAAACCATT------------------GCAAAGGGGGAGTTGATCCCTGGATTTACACAGTTCTAT
TCTTACAAACACTCTGTTGAGGTCAGATGCATGAAGGGTTATGTCCTCAGAGGCAGCAGCTTAATCCGCTGTGAAGCTAA
TAGAGAGTGGTACTCTTCTATCCCCACTTGTGTGCCCAATGGTTGTATTGACTTGCCAGATATTCCCTATGCTTTCTGGG
AGGGCAATAAGATACCCTTAAGGAATTTTGAAGTATTTGAAATTGGGACCAAGTTGAAATACCAGTGCAAACCTGGCTAT
CGACCAGCTTCCAATGAGCCCCAGATTGTGAGGTGCCAAGAGAATCTGACATGGTCGCCTTCCAAAGGCTGTGAAAGGAT
TTGTTGCCCAGTACCAAATATGGAAAAAATCAAAATTGTAAGTGAAAGGAGAGATTTCACTGGTGTATGCATCTATGCCT
ATGGAGACTATGTTTTCTATATTTGTGGTGAAGGTACTTATCCTATGTCTACTGATGGAAGGAGTTCATGTCTAGCAGAT
GGAAAGTGGGACCCTGCAATACCAGCATGTCACTCGGGTAAGTGCTCCAAACCAGTGATCATACATGGAAAACTGTCTGT
GGATAAAGATCACTATGCTGAAATGGAAAATATCACCGTTCAATGTGATCCTGGATATGGCTTAGTTGGTTCCCCAAACA
TCATTTGTTCAGAAAAAAAAACATGGTACCCTGAGATACCCAACTGTAAGATGGAACTCCCTGAAGATTGCAAATTTGTG
GTTGAAGGCAGAAAACTCTTGCAGTGCCTCTCAATCCCAGAGGAGGTGAAAAAGGCCATGGAGATATACAAACTGTCTCT
AGAGATCGAACGATTAGAACAGGAGAAAGAGAGGTGGCTACGATTCCACAGGAAACCTAAA
>guinea_pig
ATG------------TTCCCTAGGCTGCAGGCAGTGTCTGCTCCAGCTCTGCTCCAGATTACTTTGATGGCTGTGCTGTT
GGCTCCTGTTCTTGGTGACTGTGGTCCTCCACCCATCTTGCCATTTGCTTCTCCAGTCATACAGTCTTATGAGACAAACT
TCAGAACTGGAACTGCTCTGAAATACAACTGCCACCGCGGCTACTGGAGAGTCAATTCAAGTCACGTCATTTGTGATATT
AATGGATCATGGATCTACAATGTCTTTTGTGCCAAGAAGCGATGCAGAAACCCAGGAGAGTTAGCCAACGGGAAAGTAGA
AATTATAACTGATCTGCTCTTTGGTTCAACCATAGAATTCAGCTGTTCAAAGGGATATAGCCTAATTGGCTCAACAACTA
GTCAATGTGAGAGCCAAGGTAAAACAGTTGACTGGAGTGATCCTCTCCCAGAATGCGTAATTGTCAAATGTGATTCCCCT
CCAGACATCAGCAATGGGAAACACAGCGGTACAGATGAAGACCTCTACACATATGGCTCCTTGGTCACCTATGTCTGTGA
CCCCAACTACTCACTCTTAGGCAATGCCTCTATTTCCTGTCTGGTGGCGAATAAAACAGTAGGTGTCTGGAGTTCAAACC
CTCCGACCTGTGAAAAAGTCATCTGTCGCCAGCCACATATTCCAAAGGGGATATTTCTCTCTGGATTTGGATTCTACTAC
ACTTACAAAGACACTCTTGTGATTAGTTGCAAGAAAGGTTACATCCTCAGGGGCAGCAGTATAATCCACTGTGAAGCGAA
TAGCAAGTGGTACCCTTCTATTCCCACCTGCGAGCCCAACGGTTGTATTGACTTACCAGAAGTCCCTTATATTTCCTGGG
AGAGAAATGTACTTAGCCTAAAGAATCAAGAAATATTTGAGATTGGCTCACTGTTGAAATATGATTGCAAGACAGGCTAT
CGACCAACTCCAAATGAGCCTCGGACTGTCACTTGTCAAGAAAATTTGAAGTGGGCAATTTCCAAAGGGTGTGAAAGAGT
GTGTTGCCCAACACCAAATATGGAGAAAATGAGAATCATAAATGAAAGGAGAGACTTTACTGGTGTCTGTGTCTATGCCT
ATGAAGATTATATTTTCTACATGTGTGATGAAGGCTATTATCCTATTTCTGCTGATGGAAGGAGTTCTTGCCAAGCAGAC
GGCATGTGGAATCCTAAAATGCCAGCGTGTGAGTCAGCTGTGTGTCTGAAACCAGATATACTAAATGGAAAGCTATCTGT
GGAGAAGGATCACTATACTGAAACGGAAAATGTCACCATCCACTGTGACTCTGGCTATGAGGTGGTTGGTCCCCAAAATA
TCATTTGCTCGGAGAACAGAACATGGACTCCAGAAATACCCAAGTGTGAGTGGGAGGTCCCTGAAGAATGCAAGCAAGTG
GCTGCTGGCAGAAAGCTTCTGGAGTGCCTCCCAAACCCCTCTGATGTGAAAATGGCCCTGGAAGTGTATAAGCTGTCTCT
GGAGATTGAGCAATTGGAGAAGGAGAAGTACGTGAAGATCCAGGAGAAATTTTCCAAAGAA
>lesser_Egyptian_jerboa
ATGGCAGCCTGGCCCTTCCTCCCGCGGGGGAAAGCCTCTGATCCAACTCTGTTCCAAACAACGTTAGTTGCTTTTCTGAT
AGTAACTGTTCTTGGTGATTGTGGACCTCCACCCATTTTACCGTTTGCTTCTCCAATCAACCAGTTGTATGAGACAAAGT
TTGAAACTGGAGCTTCTGTGAAATATACCTGCAAACCTGGCTTCAAGATAGTCAGTTCAAATCACCTCACCTGTGCTGTG
AATGGTGCATGGATCTATAATGTCTTCTGTGAAAAGAAACAATGTAGAAATCCAGGAGAGTTAATTAATGGGAAAGTGGA
AATTGTGACTGATCTTCTTTTTGGTTCTGTCATTAAATTCAGCTGCTCAAAGGGCTATCTCCTAATTGGGTCAGCAACTA
GTCAGTGTGAGATCCGAGGAAATGGAACTGACTGGAGTGACTCTCTCCCAGAATGTTTAGCTATCAAGTGTGACTCCCCA
CCAGCCATCATGAATGGGAAGCACAGTGGTGGACACAGAGACTTCTACACATATGGCTCCGTGGTCACCTACAAGTGTGA
GTCCGACTTCTCGCTCATAGGCAACGCCTCCATTTCCTGCACAGTGGTGAATAAAACAATGGGAGTCTGGAGCCCAAGTC
CTCCCACCTGTGAAAAAATCACCTGTCACCCACCACAGATTGCAAATGGAGCCCTTATCTCTGGATTTGGACCTTTATAT
ACTTACAAGGACTCTATAGTGATCAAATGTAAGAAAGGCTACAGACTCAACGGTAGCAGTTTAATCCTCTGTGATACTAA
CGGCGAATGGTATCCTTCCATCCCCACCTGCGAACACAGTGGTTGCACTACCTTGCCAGACATCCCTTTTGCTTCCTGGG
AGAAAAATATTCTTACCCTGAAGAATCTGGATGGATTTGAAGTTGGGACTGAGCTGAAATACCAGTGCAAGCCTGGATAT
CAACCAGCTCCCAGTGAGGCTCAGATTATAACTTGCCAGGAAAACAGGACATGGACACTTTCCAAGGGGTGTGAGAGGGT
GTGCTGCCCAACACCAGATCTGGAGAATATCAAAATCATAAGTGAAAGGAAAGATTTCTCTAGTATATGTACCTATGCCT
ATGGAGACTATGTTTACTATATGTGTGAGGAAGGCTATTACCCTATATCTCCTGATGGCAGGAGTTTATGCCAAGTAGAT
GGCATGTGGAACCCTGTAATACCATTATGTCAGCCGGGTAAGTGTCTAAAACCAGAAATAAAACATGGAAAGCTGTCTGT
GGAGAAAAATCATTATGTTGAAATGGAAAAGCTAACTCTTCGCTGTGATTCTGGCTATGATATAGTTGGTCCCCAAAGTA
TCATTTGCTTACAGAACAGAACCTGGTATCCTGAGATACCCACATGTGAAAAGGAGGTTCTGAAAGGCTGTGAACAAGTA
CAAGCAGGCAGAAAACTCATGAAATGTCTCCCGAGCCATGAGGATGTGAAAAGGGCCTTGGAGGTATATAAACTGTCTCT
GGAGATTAAACAATTGCAAGAAGAGAATAATAGATGGGAAAATACCCAGAAGAAA------
>deer_mouse
ATGACAGCCTGGTCCTTCCTTGAGCTGTGGAAAACCTCTCATTCAACTCTGTTCCAAATGACCTTGGCCACTGTTCTGAT
GGCTCCTGTTCTTGGCGATTGTGGACCTCCACCCAGTTTGCCATTTGCTTCTCCAATCAACCAGTTGTACGAGACAACCT
TCTCATCTGGAACTGTTCTGAAATATGCCTGCCATCACGGCTTCAAGAAAATCAACACAAGCCATCTTGTTTGTGATGAA
AATGGTTCGTGGATCTATACTATCTTTTGTGCCAAGAAACGATGCAGAAACCCCGGCGAGTTGGTCAATGGGAAAATAGA
TATTACGACTGACCTTTTCTTAGGTTCAACCATAGAGTTCAGCTGTGCGAAGGGGTATCTTCTGATTGGCTCAACAACTA
GCCGGTGTGAGGTCCAAGGTAAAGGAGTAGACTGGAGTGATTCTCTCCCAGAATGTGTAATTGTCACGTGTGAGTCCCCT
CCAGAAATCAGCAATGGGAAGCACAGTGGTAGAGAGGAAGATCTTTATACATATGGCTCCTCGGTCATCTACAGCTGTGA
CAGTGGCTTTACGCTCCTTGGCAATGCCTCCATCATCTGCACTGTGGTGAACAGAACAGTAGGTGTTTGGAGCCCAAGTC
CTCCTGCCTGTGGAAAAATCATCTATAAACAGCCACAGCTTCCAATGGGGAACTTG------------------TTCTAT
ACTTACAAAGACTCTGTTGAGATCAGATGCAAGAAGAGTTATGTCCTCAGAGGCAGCATCTTAATCCAATGTGAAGCTAA
TTGTCAGTGGTACCCT----------------------------------------------------------------
-----AATCTAGTGAGCATGGACTATGAAGGAGCTTCAGTATTTTCATCTAAGTTGAAATTCCAGTGCAAACCTGGCTAC
CAATCGCCTCCCAACGACCCCCAGACTGTGACTTGTCAAGAGAATTTGATGTGGACACCTACCAAGGGCTGTGAACGGAT
ATGTTGCCCAATACCAAATATGGAGAAAATCAAAATTGTAAGTGAAAGGAGAGATTTCACTGGTATGTGCACCTATGCCT
ATGGAGACTATGTTTTCTATGTTTGTGGTGAAGGTGCTTCCCCTACGTCTACTGATGGAAGGAGTGCATGTCAGGAAAAT
GGAAAGTGGGACCCTGCAATACCATCATGTCAGAATCATGAATGCCCCAAACCAGTGATCTCACATGGAAACCTGTCTGT
GGATAAAGCTCAGTATGCTGAACTGGAAAACATCACTGTTCGTTGTGATACTGGATATACCATAGTTGGTCCCCCAAACA
TCATTTGTTCGGAAAACAGAACATGGTACCCTGAAATACCCAACTGTAAAATGACGGTCCTTGAACACTGCAGACCAGTG
ACTGAAGGCAAAAAACGCTTGCAGTGCTTCTCAAACCCAGAAGATGTAAAAAACGCCCTGGAGGTGTACAAACTGTTCCT
GGAGATCGAAATATTAGAAAGGGAGAAAGAGAAGTGGACACGAACCCACAGGAAACCTAAA
>rat
ATGACAGCCTGGTCCTTGCATGAGCTGTGGAAAACCTCTCATTCAACACTGTTCCAAGTGACCCTGGCCACTGTTCTGAT
GGCTCCTGTTCTTGGTGACTGTGGACCTCCACCCAGTTTACCGTTCGCTTCTCCAATCAGCCAGTTAGATGAGGTATCCT
TCCCACCTGGAGCTGTTCTGAAATATACCTGCCATCATGGCTTCAAGAGAACCAATTCAAGCCATATTACTTGTGATGAG
AATGGTTCATGGGTGTATACTACTTTTTGTGCCAGGAAACGGTGCAAAAACCCAGGCGAGTTGGTCAATGGGAAAATAGA
AATCCTGTCTGACCTTTTGGTAGGCTCAAACATAGAGTTCAGCTGCTCGGAGGGCTATCTTCTGATTGGCTCAGCAACTA
GCCGGTGTGAGGTCCAAGGTAAAGGAGTTAACTGGAGTGATTCTCTCCCAGAATGTGTAATTGCCACATGTGAGCCCCCT
CCAGTCATCAACAATGGGAAGCACAGTGGTAGAGAGGAAGACCTGTACACATACGGCTCCATGGTCATCTACAGTTGTGA
TCCCAGCTATACACTCTTTGGCAATGCCTCCATTGTCTGCACTGTGGTGAACAAAACAGTAGGTGTTTGGAGTCCACACC
CTCCTGCCTGTGAAAAAATCGTCTGTCATCAGCCACAGATTCCAAAGGGAGAGTTGGTCCCTGGATTTCGACATTTCCAT
ACTTACAAAGACGCTCTTGAGATCAGATGCAAGAAGGGCTTTGCTCTCAGAGGCAACAGCGTGATCCACTGTGAGGCTAA
TGGCGAGTGGTTTCCTTCGGTCCCCACCTGTGAACCCAATGGTTGTATTGATATACCAGATATTTCCTATGCTTCCTGGG
ACGGAAATAGGTTTCCATTAGAAAATACTGCAGTATTTGAAATTGGGACCAAATTGAAATACCGGTGCAAGCCTGGCTAT
CGAGCAAATGTTCACGATGTTCAGATTGTGACTTGTCAGGAAAATCTGACCTGGTCATCTCCTAGTGGATGCGAAAGGGT
ATGTTGCCCAACACCAAATATGGAGAAAATCAAAATCGTAAGTGAAAGGAGAGATTTCACTGGCACATGTGTCTATGCCT
ATGGGGACTACGTTTTCTATATTTGTAGTGAAGGTACTTACCCTATGACTACGGATGGAAGGAGTTCGTGTCAAGCAGAT
GGAAAGTGGGACCCTGCAATACCATCATGTGAGGCAGACCCATGTCCCAAACCAGAAATCATAAATGGAAACCTGTCAGT
GGAGAAAGAGATCTATGCTGAGATGGAAAATATCACCATTCAATGTGATTCTGGATATGACTTAGTTGGTTCCTCAAACA
TCATTTGTTTAGAGAACAGAACATGGTACCCTGACATACCCTTCTGTATAATGGAGGGTCCAGAAGACTGCGAAATAGTG
AACAAAGGCAGACAACTCTTGCAGTGCCTCTCAAGCCCAGAAGACGTGCAAAGGGCCCTGGAGGTGTACAAGCTGTCTCT
AGAGATCGAACGATTAGAACAGCAGAGAGAGAAGAGGACAAGCGTACACAGGAAAGCTCAT
>Ryukyu_mouse
ATGATAACCTGGTCCTTCATTGAGCTGTGGAAAACCTCTCGTTCAACTCTGTTCCAAATGGCCTTGGCCACTGTTCTGAT
GGCTCCTGTTCTTGGTGATTGTGGACCTCCACCCCTTTTACCGTTTGCTTCTCCAATCAACCAGTTGTATGAGACAGCCT
TCCCATCTGGAACTGTCCTGAAATATACCTGCCATCATGGCTTCAAGAGAGTCAATTCAAGCCATCTTTCTTGTGATGAG
AATGGTTCATGGGTCTATAGTACCTTTTGTGTCAGGAAACGATGCAAAAACCCAGGCGAGTTGGTCAATGGGAAAGTAGA
AATTCCATCTGACCTTTTGGTAGGCTCAATCATAGAGTTCAGCTGCTCAAAGGGCTATCTTCTGATTGGCTCAGCAACTA
GTCGGTGTGAGGTCCAAGGTAAAGGAGTTGACTGGAGTGATTCTCTCCCAGAATGTGTAATTGCCACGTGTGAGCCCCCT
CCACCCATCAGCAATGGGAAGCACAGTGGGAGAGATGATGACCTGTACACGTTTGGCTCTGTAGTCATCTACAATTGTGA
TCCCACCTTCACACTCCTTGGCAATGCCTCCATTGTCTGCACTGTGGTGAACAGGACAGTAGGTGTTTGGAGACCACACC
CTCCTGCCTGTCAAAAAATCGTCTGCCATCGGCCGCAGATTCCGAAGGGATACTTGGCCCCTGGATTTCGACAGTTCTAT
GCCTACAGAGATGCTCTTGAGATCCGATGCAAGAAGGGTTTTATCCTCAGAGGCAGCAGTGTGATCCACTGTGAGGCAAA
TGGCGAGTGGTTTCCTTCCATCCCCGCCTGTGAACCCAATGGTTGTACCAATATACCAGATATTTCCTATGCTTCTTGGG
AGGGATATAAGTTTCCATTAAGAAATTTTGAAGTATTTGAAATTGGGGCCAAATTGAAATACCAGTGCAAGCCTGGCTAT
CGAGCAAGTCTTAACGATCCCCAGACTGTGACTTGTCAGGAAAATCTGACGTGGTCATCTTCTAATGGATGTGAAAGGAT
ATGTTGCCCAACACCAGATATGGAGAAAATCAAAATTGTGAGTGAAAGGAGAGATTTCACTGGCACATGCATCTATGCCT
ACGGAGACTATGTTTTCTACATTTGTAATGAAGGCTCTTACCCTGTGTCTACGGATGGAAGGAGTTCATGTCAAGCAGAT
GGAAAGTGGGACCCCGCAATACCATCTTGTCAGACAGACTCATGTCTCAAACCAATGGTCATAAATGGAAACCTGTCTGT
GGAGAAAGCTATCTATGCTGAACTGGAAAATATCACCATTCAGTGTGATCCTGGATATACCATAGTTGGTTCCCCAAACA
TCATTTGTTTGAAC---AGAACGTGGTACCCTGAGATACCCAACTGTAAGATGGAGGTCCTGGAAGACTGCAGAATAGTG
AGCAGAGGCACACAACTCTTGCAGTGCCTCTCAAACCCAGAAGATGTGCACAGGGCTCTGAAGGTGTACAAGCTGTTTCT
AGAGATCGAACGATTGGAACATCAGAAAGAGAAGTGGATACGGCTACACAGGAAACCTCAG
>shrew_mouse
ATGATAACCTGGTCCTACCTTGAGCTGTGGAAAACCTCTCATTCAACTCTGCTCCAAATGACCTTGGCCACTGTTCTGAT
GGCTCCTGTTCTTGGTGATTGTGGACCTCCACCCATTTTACCGTTTGCTTCTCCAATCAACCAGTTGTATGAGACAACCT
TCCCATCTGGAACTGTCCTGAAATATACCTGCCATCATGGCTTCAAGAGAGTCAATTCAAGCCATCTTTCTTGTGATGAG
AATGGTTCATGGGTCTATAGTGCCTTTTGTGTCAGGAGACGATGCAAAAACCCAGGCGAGTTGGTCAATGGGAAAGTAGA
AATTCCATCTAACCTTTTGGTAGGCTCAATCATAGAGTTCAGCTGCTCAAAGGGCTATCTTCTGATTGGTTCAGCAACTA
GTCGGTGTGAGGTCCAAGGTAAAGGAGTTGACTGGAGTGATTCTCTCCCAGAATGTGTAATTGCCACGTGTGAGCCCCCT
CCACCCATCAGCAATGGGAAGCACAGTGGTAGAGATGATGACCTGTACACATTTGGCTCCATAGTCATCTACAGTTGTGA
TCCCACCTTCATACTCCTTGGCAATGCCTCCATTGTCTGCACTGTGGTGAACAGAACAGTGGGTGTTTGGAGACCACACC
CTCCTGCCTGTCAAAAAATCATCTGCCATCGGCCGCAGATTCCGAAGGGATACTTGGCCCCTGGATTTCGACAGTTCTAT
GCGTACAGAGACGCTCTTGAGATCGGATGCAAGAAGGGTTTTATCCTCAGAGGCAGCAGTGTGATCCACTGTGAGGCAAA
CGGCGAGTGGTTTCCTTCTATTCCCACCTGTGAACCCAATGGTTGTATCAATGTACCAGATATTCCCTATGCTTCCTGGG
AAGAATATAAGATTCCATTAAGAAATTTTGAAGTATTTGAAATTGGGGCCAAATTGAAATACCAGTGCAAGCCTGGCTAC
CGAGCACGTCTTAATGATCCCCAGATTGTGACTTGTCAGGAAAACCTGACCTGGTCTTCTTCTAATGGATGTGAAAGGAT
ATGTTGCCCAACACCAAATTTAGAGAAAATCAAAATTGTGAGTGAAAGGAGAGATTTCACTGGCACATGCATCTATGCCT
ATGGAGACTATGTTTTCTACATTTGTAATGAAGGCTCTTACCCTATGTCTACGGATGGAAGGAGTTCATGTCAAGCAGAT
GGAAAATGGGACCCCGCAATACCATCATGTCAGGCAGACTCATGTCCCAAACCAATGGTCATAAATGGAAACTTGTCTGT
GGAGAGAGCTATCTATGCGGAACTGGAAAATATCACCATTCAATGTGATCCTGGATATACCATAGTTGGTTCCCCAAACA
TCATTTGTTCAAAC---AAAACATGGTATCCTGAGATACCCAACTGTAAGATGGGGGTCCCGGAAGACTGCAGACTAGTG
AGCAAAGGAAGACAACTCTTGCAGTGCCTCTCAAGCCCAGAAGATGTGCATAGGGCCCTGAAGGTGTACAAGCTATTTCT
AGAGATCGAACGATTGGAACATCAGAAAGAGAAGTGGATACGGTTACACAGGAAACCTCAA
>golden_hamster
ATGACAGCCTGGTCCTATCTTGAGCTGTGGAAAACCTCTCACTCAACTCTGTTCCAAATGACCCTGGCCACCATTCTGAT
GGCTCCTGTTCTTGGTGATTGCGGCCCTCCGCCCAGTTTACCGTTTGCTTCTCCAATCAACCAGTTGTATGAGACAACCT
TCGCTACTGGAACTGTTCTGAAATACAACTGCCATCACGGCTTCAAGAAAGTCAATTCGAGCCATCTTACTTGTGATGAA
AATGGCTCGTGGATCTATAGTATCTTTTGTGCCAAGAGACGATGCAGAAACCCGGGTGAGTTGGTCAATGGGAAAGTAGA
AATTACAACGGATCTCTTCTTAGGGTCAACCATAGAATTCAGCTGCGCAAAGGGATACCTTCTGATTGGCTCAGCAACTA
GTCGGTGTGAGATCCAAGGTAAAGGAGTTGACTGGAGTGATTCTCTCCCAGAATGTGTAATTGTCACGTGCGAGGCCCCT
CCAGAAATCAGCAACGGGAAGCACAGCGGTAGAGAGGAAGATCTTTACACATATGGCTCCTCAGTCACCTACAGCTGTGA
CCCTAGCTTCACGCTCCTTGGCAATGCCTCCATTGTCTGCACTGTGGTGAACAAAACAGTAGGTGTTTGGAGTCCAAGCC
CTCCTGCCTGTGAAAAAACCATCTGTCATCAGCCACAGATTCCAAAGGGGGACTTGATCCCTGGATTTCGACAGTTCTAT
ACTTACAGAGACTCTATTGAGGTCAGATGCATGAAGGGTTATGTCCTCAGAGGCAGCAGCTTAATCCACTGTGAAGCTAA
TAGCGAGTGGTACCCTTCTGTCCCCACTTGTGAGCCCAATGGTTGTATTGACTTGCCAGAGGTTCCCAATGCTTTCTTGG
AGGGCAATAAGTTTCCCTTAAGAAATTTTGAAGTATTTGAAATTGGGACCAAATTGAAATACCAGTGTAAACCTGGCTAC
CGGCCGGCTCCCAGTGAGCCCCAGATAGTGATGTGTCAAGAGAATCTGACGTGGACGCCTAACAAAGGCTGTGAAAGGAT
TTGTTGCCCAGCACCAAATATGGATAAAATCAAAATTGTAAGTGAAAGGAGAGATTTCACTGGTATATGCATCTATGCCT
ATGGAGACTATGTTTTCTATATTTGTGGTGAAGGTACTTACCCTATGTCTACTGATGGAAGGAGTTCATGTCAATCAGAT
GGAAAGTGGGAACCTGCGATACCATCATGTCAAGCTGACTCATGCCCCAAACCAGTGATCATACATGGAAACTTGTCTGT
GGAGAAAGATCACTATGCTGAAATGGAAAATATCACCATTAAATGTAATCCTGGATATAACTTAGTTGGTTCCCCAAGCA
TCATTTGTTCGGAAAACAGAACATGGTACCCTGAGGTACCCAACTGTAAGATGGAAGTCCTTGAAAACTGCAGAGAAGTG
AATGAAGGCAGAAAACTCTTGCAGTGTCTCTCAAACCCAGAAGATGTGAAAATGGCCCTGGAGGTGTACAAACTGTCTCT
GGAGATCGAACGATTAGAAGAGGAGAAAGAGAAGTGGACACGGTTCCACAGGAGACCTACA
>prairie_vole
AAGACAGCTTGGTCCTTCCTGGAGCTGTGGAGAACCTCTCATTCAATTCTCTTCCAACTGACCTTGGCCACAGTTCTGAT
GGCTCCTGTTCTAGGTGATTGTGGACTTCCACCGAATTTACCATTTGCTGCTCCAATCAACCAGTTGTATGGGACAACCT
TCTCCACTGGAACTATTCTGAAATATGCCTGCCGTCATGGCTTCAGGAAAATCAATTCAAGCCACCTTACTTGTGATGAG
AATGGTTCGTGGGTCTACCCTGTCTTCTGTGCCAAGAAACGGTGCAGAAACCCGGGCGAGTTGGCCAATGGGAACGTAGA
AATCACGACTGATCTTTTCTTAGGTTCGACCATAGGTTTCAGCTGTGGGAAGGGATACCTGTTGATTGGCTCAGCAACTA
GTCGGTGTGTGGTCCAAGGTAAAGGAGTTGACTGGAACAATCCTCTCCCAGAATGTGTGAAAATCATC------------
--------------------------------------------------------------------------------
--------------------------------------------------------------------------------
-----------------------TGTCATCAGCCACAGATTCCACGTGGGGACTTGGCACCTGGATTTCGACAGTTCTAT
ATTTACAAAGACTCTGTTGAGGTCAGATGCAAGAAGTCT---GTTCTCAGAGGCAACAGCGTCATCCGCTGTGAAGCTAA
TAGCGAG---TACCCTTCCGTCCCCACTTGTGAGGTCAATGGTTGTACTGACGTACCAGATATTCCCTACGCTTCCTGGG
AGGGCAATAAGTTTCCCTTAAGAAATTTTGAAATATTTGAGATTGGGACCAAATTGAAATACCGGTGCAAGCCTGGCTAC
CTACCAGTTCTCATGGAGCCCCAGATCGTGACATGTCAAGAGAATCTGACGTGGACGCCTTCCAAAGGCTGTGAACGAGC
ATGTTGCCCAACACCAAATATGGATAAAATCAAGATTGTAAGTGAAAGGAGAGATTTAACTGGCGTATGCACGTATGCCT
TTGGAGACTATGTTTTCTATATCTGTGCTGAAGGCTCTTACCCTATGTCAACTGATGGGAGGAGTTCGTGTCAAGCAGAC
GGAAGGTGGGAACCCGCAATGCCATCATGTCAGGGAGAACCTTGCTCCAAACCGGTGATCATGCACGGAAGCCTGTCTGT
GGAGAAAGAACACTATTCAGAGATGGAAAACATCACCATTCAGTGTGACACTGGATATGACTTAGTTGGCTCCCCGAACA
TCATCTGTTTGGAAAACAGAACATGGGACCCTGAAATACCCAAATGTAAGACGGAGGCCCTTGAAGAATGCAAACAAGTG
AATGAAGGCAGAAAGCTCTTGCAGTGCCTCCCAAGCCCAGATGAAGTGCAAAAGGCCCTGGAGGTGTACAAGCTGTCTCT
GGAGATCAAACAGTTAGAACTGGAGAAAGAGAAGTGGAGACGAGTCTACAGGAAACCTAAA
>beaver
ATGGCAACCTGGGCTAGGCTA------TGGAAAGCCTCTGTCCCAACTCTGTTCCAAATGATCTTGGTTGCTGTTCTGAT
GTCTCCTGTTGCTGGTGATTGTGGTCCTCCACCCACTTTACTGTTTGCTTCTCCAATCAACATCTTGTATGAGACAACCT
TCAAACCTGGAACTATTCTGAAATACACTTGCCATCATGGCTACAGGAAGGTCAATTCAAGTCACCTTACTTGTGATATT
AATGATGAATGGACCTACAATGTGTTTTGTACCAAGAAACAATGCAAACATCCAGGAGAGTTAACAAATGGGAAAATAGA
AATACTGACTGATCTTATTGTTGGTTCGGCTGTAGAATTCACCTGTGCAAAGGGATATCTCCTAATTGGCCCAACAACAA
GTAAGTGTGAGGTACAAGGTAAAGGAGTTGGCTGGAGTGATCCTCTCCCAGAATGTGTAATAATCAAGTGTGAGTCCCCT
CCGGTCATCAGCAACGGGAAACACCGTGGCGGAGATGAAGACCTATACACGTATGGCTCTTCAGTCACCTACAGCTGTGA
TCCTCCCTTCACGCTCGTAGGCAACGCCACCATTTCCTGCATGGTGGTGAATAAAACAATAGGTGTCTGGAGTTCGAGCC
CTCCTGCCTGCAAAAAAACTGTCTGTCTTCAGCCACAGATTCCAAAGGGAATCATTGTCTCTGGATTTAGACCCTTCTAC
ACTTACAAAGACTCCATTGAGATTAGCTGCAAGAAAGGTTATATCCTCAGAGGCAGCAGTTTAATCCACTGCGAAATGAA
TAAAGAATGGTTTCCTTCTGTTCCCACCTGCCAACTCAACGGTTGTAGTGAATTGCCTGAGATTCCCTATGCTTACTGGG
AGAAAAGCATCTTTCTGCAGAGAAATCTGGAAACCTTTGAAGTTGGGACAGAGTTGAAATATCATTGCAAGCCTGGCTAT
AGAGCGATTTCAACTGAGCCTCAGTCGGTCACCTGTCAGGAAAATTTTACATGGAGACATTCGAAGGGGTGTGAGAAGGT
GTGCTGCCCAACACCAAATCTGGAGAAAATCAGAATCATAAGTGAAAGGAGAGATTTCACTGGTATATGTGCCTATGCTT
ATGAAGACTATGTTTTCTACATGTGTGATGAAGGCTATTACCCTCTTTCTATTGATGGAAGGAGTTCATGCCATGCAGAT
GGCAAGTGGGTCCCTAAAATACCCTCATGTGTATCAGCTGTGTGTGGAAAACCAGAGATAAAAAATGGAAAGCTGTCTGT
GGAGAAGAATCAGTATTTTGAAATGGAAAATGTCACCATCCATTGCAACCCTGGCTATGTTACAGTTGGTCCTCAAACTA
TCACTTGCACAGAGAACAAAAACTGGCACCCAGAGGTACCCAGGTGTGAGAGGGAGATTCTTGAAGGATGTGAACAAGTG
ATTGCAGGCCAAAAACTCATGCAGTGTCTTTCAAGCCCAAAGGATGTGAAAAGGGCCCTGGAGTTGTATAAAATGTCTCT
GGAGATCGAACAGTTAGAAAAAGAGAAAGAGAAAGATAAACAGGTAAAAATCCGCCAGTTC
>Mongolian_gerbil
ATGACAGCCTGGTCCTTCCTTGAGCTGTGGAAAACTTCTCATTCAACTCTGCTCCAAATGACTTTGGTCACTGTTCTGAT
GGTTCCTGTTCTTGGTGATTGTGGACCTCCACCTGGTTTACCGTTTGCTGCTCCAGTCAGCCAGATGTATGAGACTATCT
TCCCAACTGGAAGTGTTCTGAAATATGCCTGCCGTCATGGCTTCAGGAAAATCAACTCAAGCCTTCTTACTTGTGATGAG
AATGGTTCATGGGCCTATAATATCTTTTGTGTCAAGAAACAATGCAGAAATCCAGGCGAATTGATCAATGGGAAGGTAGA
AATTACGACTGATCTTTTCTTAGGTTCAACCATAGAGTTCAGCTGCTCAAAGGGCTATGTTCTGATTGGCTCAGCGACTA
GTCGGTGTGAGATCCAAGGTAAAGGCGTTGACTGGAGTGATTCTCTCCCAGAATGTGTAATTGTCACGTGTGAGTCCCCT
CCAGACATCAGCAATGGGAAGCACAGTGGTACAGAAGAAGACCTTTTCTCATATGGCTCAATAGTCACCTATAGCTGTAA
TCCCAGCTTCATACTCGCCGGCAATGCCTCCATTGTCTGTACTGTGGTAAACAAAACAGTGGGTGTTTGGAGCTCAAGAC
CCCCTACTTGTGAAAATGAGCAC---------------------------------------------------------
--------------------------------------------------------------------------------
-------------------------------CAACTGACAGAATGTACTAACCTACCAGATATTCCCAATGCTTCCTGGG
ACAAAAACAGTTTTCCCTTAAGAAAATCTGAAGTATATGAAATTGGGACCAATCTGAAATACCACTGCAATTATGGCTAC
CAGCCAGCTTCAAATGAGTCCCATTTTGTGACTTGTCAGGAAAACCAGACATGGTCGCCTTCCAGAGGATGTGAAAGGAT
ATGCTGCCCAACACCAAATATGGAGAAAATCAAAATTGTAAGTGAAAGGAGAGATTTCACTGGTATATGCACCTATGCCT
ATGGAGACTATATTTTCTATATTTGTGGTGAAGGTTCTTACCCTATGTCTATGGATGGAAGGAGTTCATGTCAAGCAGAT
GGAAAGTGGGGCCCTGCAATACCATCATGTCAAGAGGGTAAGTGTCCCAAACCGTTCATCATAAATGGAAACCTGTCTGT
GGAGAAAGATTACTATGCTAAACTGGAAAATGTCACTGTTCAATGTGATATTGGATTTGACTTAGTTGGTTCCCCAAACA
TCATTTGTTCGGAGAACAAGACATGGCACCCTGATATACCCCACTGTAAGCTGGAGGTCCTTGAAGACTGCAGGGTAGTG
AATGAGGGCAGAAAACTCCTGCAGTGCCTCTCCAGCCCAGACGACGTGAAAAGGGCCCTGCAGGTGTACAAGCTGTCTCT
GGAGATCGAACTGTTAGAACAGCAGAAAAAGAAGTGGACAAAGGTCTCCAAAAAATCAAAA
>naked_mole_rat
ATG------------TTCCCCATGTTGTTAACAGTCTCTGATCCAATTCTGTTCCATGTTATTCTGGTAGCTGCTCTGTT
GGCTCCTGCTCTTGGTGACTGTGGTCCTCTACCCACTCTCCCTTTTGCATCCCCAGTCATGCAGTCATATGGGACAAACT
TCAAAACTGGAATTGCTCTGAGATACAACTGCCACCGCGGCTACTGGAGAGTCAACTCAAGCCATGTTATTTGTGATATT
AATGGATCATGGTTCTACAATGTCTCTTGTGCCAAGAGGCAATACAGACACCCAGGAGAGTTAGCCAATGGGAAAGTAGA
AATTATTACTGATCTGCTCTTTGGTTCAACCATAGAATTCAGCTGCTCAAAGGGATACAGCCTCATTGGTTCAGCAACTA
GTCAGTGTGAGAGCCAGGGTAAAGCAGTTGACTGGAGCTATCCTCTCCCAGAATGCGTGATTGTCAAATGTGAGTCCCCT
CCAGACATCAGCAATGGGAAACACAGTGGTGGAGATGAAGACCTCTATACTTATGGCTCCTCGGTCACCTACATCTGTGA
CCCCAACGACTCATTCATAGGCAATGCTTCCATTTCCTGTGTGGTGGTGAATAAAACAGTAGGTGTCTGGAGCCCAAGCC
CTCCTACCTGTAAAAAAAGCATCTGTCATCACCCACATATTCCAAAGGGAACAGTTCTTTCTGGATTTGGACTCTTCTAC
ACTTACCAAGACACTCTCTTGATTAGCTGCAACAAAGGTTACATCCTCAAGGGCAGCAGCATGATCCATTGTGAAGCTAA
CAGCAAGTGGTACCCTTCTGTTCCCACCTGTGAGCCCAATGGTTGTCATGTCTTATCAGACATCCCCCATGTTTCCTGGG
AGAAAAGTCTGTTTACCATAAGGAATCAAGAAGCATTTGAGATTAGGACACAGGTGAAATATCAGTGCAAGCCTGGCTAT
CGACCAGCTCCGAATGAGCCTCAGACTGCCATCTGTCAGGAAAATTTGACATGGGCAGTTTCCAAAGGGTGTGAAAGGGT
GTGTTGCCCAACACCAAATATGGGGAAAATGAGAATCATAAGTGAAAGCAGAGATCTCACTGGTATATGTGTCTACTCCT
ATGAAGATTATGTTCTCTACATGTGCGATGAAGGGTATTACCCTATTTCTACTGATGGAAGGAGTTCATGCCAAGCAGAT
GGCACGTGGAACCCTAAAATGCCAGCATGTGAGTCAGGTTTCTGTCTGAAACCAGAGATAAGAAATGGAAAGCTGTCTGT
AGAGAAGGATCACTATATTGAAATGGAAAATGTCACCATCCAGTGTGACCCGGGTTACGAGGTGGCCGGTCCCCAAAATA
TCACTTGCTCAGAGAACAGAACCTGGTATCCAGAAGTACCCAAGTGTGAGCAGGAGGTCCCCGTAGACTGCAAACAAGTA
GTTGTGGGCACAAAGCTCATGGGGTGCCTCCCAAGCCCAGCTGAAGTGAAAATCACCCTGGAGGTGTACAAGCTGACTCT
GAAGGTTAAACAGCTAGAGAAAGAGATATACATGAAGACTCTGAGAAATTTCCTAAAAGAA
>kangaroo_rat
ATGGCAGTTTGGGTCTTACCTAAGTTGAGCAGTGTCTCTGATCCAAGTCTGTTCCGAATCACCTTGGCTGCCACACTGTT
GGCTACTGTTCTTGGAAATTGTGGACCCCCACCCTATTTAGACTTTGCCCTACCAGTAAAGGAGATAGATCAGGAAGACT
TCAACATAGGAACTATTCTGAAATACACTTGCCGGCTTGGCTACAGTACCAGCTCAAATTTGAATCTTGTCTGCAGCAAG
GACAACACGTGGAAATATGGTGAATTCTGTGTCAAGAAACGGTGCCAAAATCCAGGAGATTTGCCTAATGGCCAAATAGA
AATCAAGACAGACTTCTCTTTTGGATCACAAATACATTTTAGCTGCTCAGAAGGATATATGTTAACTGGCCCAGCGACAA
GTTTCTGTGAGATCCAAGATAGAGGAGTTGGCTGGAGCGATCCTCTCCCTGTATGTGTAAGTGTTGTATGTGAGTCTCCT
CCAGTCATCAGCAATGGGAAGCACAATGGTGGAGATGAAGATGTCTTCACCTATGGTTCCTCAGTCACCTACAGTTGTGA
TCCCAACTTCTCACTCATAGGCAACGCCTCCATTTCCTGCTCCGTGGTGAATAAAACTATAGGTATCTGGAGGCCGGACC
CTCCTACCTGTAAAAAGATCAGCTGTCCTCAGCCAGATGTTCCACATGGAAAGATTGTCTCTGGATTTGCACCTGTTTAT
TCTTACAAACGCTCTATTGTGTTCACCTGCCAGAAAGGTTTTATCCTCAGAGGCAACAGTATAATACATTGTCAAGCTGA
TGGCAAGTGGAATCCTTCTCCTCCCATCTGTACGCCCAATAGTTGCTTAGGCCTACCAGATATTCCACGTGCTTCCTGGA
TAGAA---TATTATAAACTTAGAGAAGATAATATATATCAGCCTGGGACTAGATTAACTTATCGGTGCAATTTTGGCTAT
AAACCTGCTGGAAATGAGCCTATGACTGTGGTTTGTCAGAGAAATTTCAAGTGGACTCCATTCAATGGGTGTAAAAAGAT
ATGTTGTCCAGTACCACCTCTGAAAAATGTGAAAACCATTAATCATACAGAAACTCACCTTGACACATGTGCTTACTTCT
ATGAAGATGTCGTGTCATATACATGTAATGGGGGGAAAATGGTGTCAGCAACA---------------TGCCAAGCAGAT
GGCACATGGCAGCCTCGAATACCATCATGTGATCACAATTGCTGTCAGAAGCCACAGATAGAAAATGGAAAGGTGTCTGT
GAATAAGGCTCAGTATGTTGAACCTGAAAATATCACCATCCACTGTGACTCTGGCTTCTCCGTGGTGGGTCCCCAAAGTA
TCTCTTGCTCAGAGAATGGAACCTGGTATCCGAGGGTGCCCAGGTGTGAATGGGATGTTCCTGAAGGCTGTGAGCAAGTG
CTGGAGGGCAGAAAACTCATGCAGTGCCTCCCAAGTGCAGAGGAGGTGAAAATGGCCCTAGAGATATATAAACTGTCTCT
GGAGATTGAGCTGCTGGAACTACAGAGAGACAAGGCAAGACAACCAGTCCTGGAGCCACCA
>long-tailed_chinchilla
CTGGAAGCCAGAACTTTCCCCAGGCTATGGACAGCCTCCGATCCAGCTCTGTTCCGAATTACTTTGGTGGTTGCTCTGTT
GGCTCCTGTCATTGGTGACTGTGGTCCTCCGCCCATTTTGCCGTTTGCTTCTCCAGCCATGCAGTCTTATGAGACAAACT
TCAGAACTGGAACTGCTCTGAGATACAACTGCCACCATGGCTACTGGAGAGTGAATACAAGTCATGTTATCTGTGATATT
AGTGGCTCATGGATCTACAATGTCTTTTGTGCCAAGAAGCGATGCAGAAACCCAGGAGAGTTAGCCAACGGGAAAGTAGA
AATTATAACTGATCTGCTCTTTGGTTCCACCATAGAATTCAGCTGCTCAAAGGGATATACCCTAATTGGCTCAACAACTA
GTCAGTGTGAGAGCCAAGGTAAAGCGGTTCACTGGAGTGATCCTCTTCCAGAGTGTGTAATTGTCAAGTGTGAGTCCCCG
CCAGACATAAGCAATGGAAAACACAGTGGTAGAGATGAAGACCTCTACACATATGGCTCTTCAGTCACCTACATCTGTGA
CCCCAACTACTCACTCTTAGGCAATGCCTCCATTTCCTGTATTGTGGTGAATAAAACAATAGGTGTCTGGAGCCCACGCC
CTCCGACTTGTGAAAAAATCATCTGTCGTCAACCACATATTCCTAAGGGAATATTTCACTCTGGATTTGGACTCTTCTAC
ACTTATAAAGACACTCTTGTGATTAGCTGCAACAAAGGTTACATCCTCAGGGGCAGCAGTATAATCCACTGTGAAGCTAA
TGGCAAGTGGTATCCTTCTGTTCCCACCTGTGAGCCCAATGGCTGTGTTGACTTACCAGATATCCCATATATTTCCTGGG
AGAGAAATATACTTAGCCTAAGAAATCAAGAAATATTTGAGATTGGAACACAGGTGAAATATCAGTGCAAGGCTGGTTAT
CGATCACTGCCAGATGTGCGTCGGATTGTCACTTGTCAGGACAGTTTAAAGTGGACAGTTTCCAAAGGGTGTGAAAGGGT
ATGCTGCCCAACACCAAATATGGAGAAAATGAGAATCATAAATGAAAGGAGAGACTTTACGGGTGTATGTCTCTATGCCT
ATGAAGATTATATTTTCTACATGTGTGATGAAGGCTATTTTCCTGTTTCTGTTGATGGAAGGAGTTTATGCCAAGCAGAT
GGCACGTGGAACCCTAAAATTCCAGCGTGTGAGTCAGCTGGGTGTTTGAGACCAGAGATACTGAATGGAAAGCTATCTGT
GGAGAAGGATCGCTACACTGAAATGGAAAAGGTCACCATCCACTGTGACTCTGGCTATGAATTAGTTGGTCCCCAAAGTA
TCACTTGCTCAGAGAACAGAACCTGGTCCCCAGAAGTACCCAAATGTGAGCGGGAAGTCCCTGAAGACTGCAAACAAGTG
ATTGCTGGCAGAAAGCTCTTGGAATGTCTTCCAAACCCAGCTGATGTGAAAATGGCCCTGGAGGTGTATAAGCTGTCTCT
GGAGATTCAACAATTGGAAAAAGAGAAGTACATGCAGAACCAGGAGAAATTTCCTGAACAA
>degu
ATGATA------ACATTCCCCAGGATCTGGACAGCCTCTGATCCAACTCTGTTCCAAATTATTTTGATGGCTGTTCTCTT
GGCTCCTGTTGTTGGTGACTGTGGTCCTCCACCCATTTTGCCATTTGCTTCTCCAGTCATGCAGTCTTATGAGACAAACT
TCAGAACTGGAACTGCCCTGAAGTACAATTGCCACCGCGGCTACTGGAGAGTCAATTCAAGTCATGTTATTTGTGATATT
AATGGATCATGGATCTACAGTGTCTTTTGCGCCAAAAAGCGTTGCAGACACCCAGGAGAGTTAGTCAATGGGAAAGTAGA
AATTATAACTGATCTGCTCTTTGGGTCATCCATAGAATTCAGCTGCTCAAAAGGATACAGCCTCATTGGCTCAACAACTA
GTCAGTGTGAGAGTCAAGGCAAAGTGGTGGACTGGAGCGACCCTCTCCCAGAATGTGTAATTGTCAAGTGTGAGTCCCCT
CCAGACATCAGCAATGGGAAACACAGTGGTAGAGATGAAGATCTTTACACGTATGGCTCCTCAGTCACCTACATCTGTGA
CCCCAACTACTCACTCTTAGGCAATGCTTCCATTTCCTGTATGGTGGTGAATAAAACAGTAGGTGTCTGGAGCCCCAGCC
CTCCGGCCTGTGAGAAAATCATCTGTCACCAGCCTTCTATTCCAAAGGGAATATTTCTCTCTGGCTTTGGATTCTTCTAT
GCGTACAAAGACAGTCTTGTGGTTAACTGCAAGAAAGGTTACATCCTCAGGGGCAGCAGTGTGATCCACTGTGAAGCGAA
TGGCAAATGGTATCCTTCTGTTCCCACCTGTGAGCCCAATGGTTGTGTTGACTTACCAGAAGTCCCCTATGTTTCCTGGG
AGAGAACTATGCTTAGCCTAAGGAATCAAGAAATATTTGAGATTGGAACACAGGTGAAATATCAGTGCAAGACTGGTTAT
CGACCAACTCCAGATGAGCCTCAGACTGCCACTTGTCAGGAAAATTTAAAGTGGGCAGTTTCCAAAGGGTGTGAAAGGGT
GTGTTGCCCAACACCAAATGTGGAGAAAATGAGAATCATAAGTGAAAGGAGAGACTTTACTGGCATATGTGTCTATGCCT
ATGAAGATTATGTTCTCTACATGTGCGATGAAGGCTACTATCCTGCTTCTACTGATGGCAGGAGTCAGTGCCAAGCAGAT
GGCACATGGAATCCAAAGATGCCAGTGTGTGAGTCAGCTGTGTGTCTGAGGCCAGAGATACCAAATGGAAAGCTGTCTGT
GGAGAAGGATCGCTATACTGAGATGGAAAATGTCACCATCAAGTGTGACTCTGGCTATGAGCGGGTTGGTCCCCAAAGTA
TCATTTGCTCAGAGAATAAAACCTGGCACCCAGAGGTGCCCAAGTGTGAGTGGGAGGTCCCTGCAGACTGCAAACAAGTG
ACTGCAGGCCAAAAGCTCATGGAATGCCTTCCCAGCCCAGCTGATGTGAAAATGGCCCTGGAGATATACAAGCTATCTCT
AGAGATTGAAACATTGGAAAAAGGGAAGTACATGAAGACCCGGGAGAGATTTTCTGAAGAA
>squirrel
AGCCCCACGCCCCACAGGCTTGGGATGTGGAAGATCTTTGGCTCAATTCTTGTCCAATTGACTTTGGTTACTGCTCTGCT
GGATACTGTCCTTGGTGATTGCGGTCTTCCACCCAAGTTGCAGTTTGCTTCTCCACTCAGCCAGTTGTATGAGCCCAATT
TCAAAGCTGGAACTGTTCTGAAATACGCCTGCCAC---TCTGGCTACAAAGTCAATTCCAGTCGCGTCACTTGCGGTGCC
TATGGTGCATGGATCTACAATATCTTTTGTATCAAGAAACAATGCAGGAACCCAGGAGAGTTAACCAATGGTAAAGTGGA
TGTTATGACTGATTTTCTTTTTGGTTCAACCATACAATTCAGCTGCTCAAAGGGGTATGTCCTCATTGGTTCAACGAATA
GTCAATGTGAGGTCCAAGGTAGCGAGGTTGAGTGGAGTGACCCTCTCCCAGAATGTGTAATTGTCAAGTGTGAGTCCCCT
CCAGAAATCAGTAATGGGAAGCATGGTGGTGGAGATGAAGATGTCTACACATTTGGATCCTCTGTCACCTACAGCTGTGA
TCCCAACTTCTCACTCATAGGCAATGCCACCATTTACTGCATGGTGGAGAATAAAACATTAGGTGTCTGGAGACCAAACC
CTCCTGTGTGTAAAAAAATATTCTGCCATCAGCCACAGATTCCAAAGGGAATCTTTATCTCTGGATTCAAACCCTTCTAT
ACTCACAAAGACTCTATTGTGGTAAGCTGCAAGAAAGGTTACGTCCTCCGAGGGAGTAATTTAATCCACTGTGAAGCTCA
TAATGAGTGGTACCCCTCTGTTCCCACCTGTGAACTCAATGGTTGTTCAGACTTACCAGAAATTCCTGGTGCTTTCTTGG
AGAAACATATCTATGCTCAGAAAACTCAGGAATTATTTGAAATTGGGACAAAGTTGAAATATCAGTGTAAGCCTGGCTAT
CACGCAGCA---GATGAG---CTGACTGTGACTTGTCAGCAAAATTTGGTATGGTCAACTTCCAAAGGATGTGAGAAAGT
GTGTTGCCCAACACCAAATCTGGAGAAAATCAAAATCGTACGTGAAAAGAGGGATTTCACTACTGTGTGTGCCTATGTTT
CTGGAGACTTTATTTTCTATATGTGTGAAGAAGGCTACTACACTGCTTCTTCTGATGGAAAGAGTACATGCCAAGAAGAT
GGCACCTGGAAGCCTCAAATTCCAGAATGTAAACCAGTTCTGTGTCCAAAACCAACGATAGAAAATGGCAGGCTGGCCAG
GGAGAAGGATCATTATGTTGCAATGGAAAACATCACCATCCAGTGTGACTTTGGCTATAATGTGGTTGGTTCCCAAAGTA
TCACTTGCTCAGTGAACAAAACCTGGTATCCAGAGGTGCCCAAGTGTAAGAAG---------------------------
--------------------------------------------------------------------------------
-------------------------------------------------------------
>marmot
------------------------ATGCAGAAGGTCTTCGGCTCAATTCTTGTCCAAATGACTTTGGTTACTGCTCTGCT
GGATACTGTCCTTGGTGATTGTGGTCTTCCACCCAAGTTGCAGTTTGCTTCTCCACTCAGCCAGTTGTATGAGTCCAACT
TCAAAGCTGGAACTGTTCTGAAATACGCCTGCCAC---TCTGGCTACAGAGTCAATTCCAGTCGCGTCACTTGCGGTGCT
TATGGTGCATGGATTTACAGTAACTTTTGTATCAAGAAACAATGCAGGAACCCAGGAGAGTTAACCAATGGTAAAGTGGA
CGTTATGACTGATTTTCTTTTTGGTTCAACCATACAATTCAGCTGCTCAAAGGGGTATGTCCTCATTGGTTCAACGAATA
GTCAGTGTGAGGTCCAAGGTAGCGAGGTTGAGTGGAGTGACCCTCTCCCAGAATGTGTAATTGTCAAGTGTGAGTCCCCT
CCAGAAATCAGTAATGGGAAGCACGATGGTGGAGACGAAGACCTCTACACGTTTGGATCCTCTGTCACCTACAGCTGTGA
TCCCAACTTCTCACTTATAGGCAATGCCACCATTTACTGCATGGTGGAGAATAAAACATTAGGTGTCTGGAGACCAAACC
CTCCTGTATGTAAAAAAATATTCTGCCATCAGCCACAGATTCCACAGGGAATCTTTATCTCTGGATTCAAACCCTTCTAT
ACTCACAAAGACTCTATTGTGATAAGCTGCAAGAAAGGTTACGTCCTCCGAGGGAGTAATTTAATCCACTGTGAAGCTCA
TAATGAGTGGTACCCCTCTGTTCCCACCTGTGAACTCAATGGTTGTTCAGACTTACCAGAAATTCCTGGTGCTTTCTTGG
AGAAACATATCTATGCTCAGAAAACTCAAGAATTATTTGAAATTGGGACAAAGTTGAAATATCAGTGTAAGCCTGGCTAT
CACGCAGCA---GATGAG---CTGACTGTGACTTGTCAGCAAAATTTGATATGGACAACTTCCAGAGGATGTGAGAAAAT
GTGTTGCCCAACACCAAATCTGGAGAAAATCAAATTCGTACGTGAAAAGAGGGATTTCACTACTGTGTGTGCCTATGTTT
CTGGAGACTTTATTTTCTATATGTGTGAAGAAGGCTACTACACTGCTTCTTCTGATGGAAAGAGTACATGCCAAGAAGAT
GGCACCTGGAAGCCTCAAATTCCAGAATGTAAACCAGTTCTGTGTCCAAAACCAACGGTAGAAAATGGCAGGCTGGCCAG
GGAGAAGGACCATTATGTTGCAATGGAAAACATCACCATCCAGTGTGACTTTGGCTATAATGTGGTTGGTTCCCAAAGTA
TCACTTGCTCAGTGAACAAAACCTGGTACCCAGAGGTGCCCAAGTGTAAGAAGGAGGTTCCAGAAGGCTGTGAACAAGTG
ATCATAGGCAGAAAACTCATGCAGTGTCTTCCAAACCTGGAAGAGGTGAAAATGGCCCTGCAGATATATAAACTGTCTCT
GCAGATTGAACGTTTGGAACAAGAGAAAGATAAATGCATAAAGCTAAGGGAGAATATTAGA
>rabbit
AAGGCAGCGTGGCCTCTCTCTAGACTGTGCAAAGTCTTGGATCCAACTCTGTTCCGAATGACTTTGGTTGCCGTTCTGTT
GGCTCCTGTTCGTGGTGACTGTGATCCTCCACCCATTATACCGTTTGCTTCCCCAATAAACCCGCTTTACGATTTGAGCT
TCAAACCTGGAACCACGTTGAAATACAACTGTCAT---GCTGGCTACAAAATCAATTCAACCTGGATTATCTGTAATGCT
AACGGTGAATGGAACTACAATGTCTTTTGTGCCAAGAAACAATGCAAAAACCCAGGAGAATTAATCAATGGGAAAGTGGA
AGTTAAAACAGATTTTCACCTTGGTTCAATCATAGAATTCAGATGTTTAAGAGGATATATCTTAGTTGGCTCAGCAACTA
GTCGCTGTGAAGTCCACGGGAAAGGAGTTAGCTGGAGTGATCATATCCCAGAATGTGTAATTGTCAAGTGCGAGGCGCCT
CCTACAATCAGCAATGGGAAGCACAATGGGATG---GAAGCTGTGTACACGTACGGCTCTGTGGTCACCTACAGCTGTGA
TCTCCACTACTCGCTCTTGGGCCAGGCTTCCATTTCTTGTGTAATGGAGAACACCACAACGGGTGTTTGGAGCCCAAACC
CTCCTACCTGCAAAAAAATTCTCTGTTATCAGCCACAGATTCCAAATGGAATTTTTGTCTCTGGATTTGGATCCCTTCAT
ACTTACAAGGACGTCATTGTCATTAAATGCAAGAAAGGTTATGCCCTCAGAGGCAGCAGCAGAATCCACTGTGAAGCTAA
CAATGAGTGGCACCCTTCTGTTCCCACCTGTGAACTCAATAGTTGTATTGACTTACCAGAACTTCCCTTTGCTTCCTGGG
AGAAAACTGCCTACACCTCAAGGAGTCCGGAAATATTTGAAGTTGGAACTGAGTTGAAATTTAAGTGCGACCCTGGCTAT
AGAGCTATTCCAGCTGAGTCTCTGACTGTGAAGTGTCAGGAAAATCTGACATGGTCACCTTCCAAAGGGTGTGAGAGGGT
ATGCTGCCCAACACCAGACATGGAGAAGATCATTATCATAAGCGACAGGAGAGACTTCACTGGGATATGCGTCTATGCCT
ATGGAGACTACGTGTCATTCATGTGTGATAAAGGCTATTACCCGATCTCTCCTGATGGAAGGAGCTCCTGCCAGGTGGAC
GGCACGTGGAATCCTAAAATGCCCAAGTGTGAGCCAGCGCGGTGTTTGAAGCCATACATAAAAAATGCAAAGCTGTCCGT
GGATAAGGATGAGTATACGGAATTTGAAAATATCACCATCCAGTGTGACTTTGGCTATGCGGTGGTTGGTCCCCCAAATA
TCATTTGCTTAGAAAACAGAACATGGTACCCAGAGGTGCCCAAGTGTGAATGGGAGATGGCTGAAGAATGTGAGCAGGTG
ATGGTGGGCAGAAAACTCCTGCAGTGTCTCCCCACGCCGGAGGATGTGAAAATGGCCCTGAGTGTGTACAAACTGTCGCT
GGAGATCGAGCGCCTGGAGCAAGAGAACACGCAA---------------------------
>pika
AAGGCAGAGTGGCCTTTCTCCAAGCTGTGCAAAGTCTTGGATCCAACTCTGTTCCAAGTGACTTTGATTGCTGTTCTGTT
GGCTCCTGTTCTTGGTGACTGTGAGCCTCCACCCGTTTTACCTTTTGCGTCTCCAACAAATCTGCTCTATGATACAACCT
TCAAAACTGGAACTACTCTGAAATACAACTGTCTT---CCTGGCTACAAAATAAATTCAACTTGGATTATCTGTACTGCT
AATGGTGACTGGAGCTACAATATCTTTTGTACCAGAAAACAATGCAAACACCCAGGAGAGTTACCCAATGGGAAAGTGGA
AGTTAAA---GATCTTTATTTGGGTTCAGAGATAGAATTCAGATGTTTCAGAGGATATACCTTAACTGGCTCAATAACTA
GTCGTTGTGAAGTCAGTGGTAAAGGAGTTGGCTGGAGTAATCACCGTCCAGAATGTGTAATTATCAAGTGTGAGTTGCCG
CCTGCAATCAGCAATGGGAGACACAATGGAAAT---GAGCTCGTCTACACGTTCGGCTCTTCTGTCACTTACAGCTGTGA
CCCCCACTACTCACTCATAGGCCAGGCTTCCATTTCGTGTACAGTGGAGAACAACACAACAGGTTTTTGGAGCCCAAACC
CTCCTACTTGCAAAAAAATTGCGTGTGATCAGCCACAGATTATAAATGCAGTTTTTGAGTTTGAGCCTGCATCCCTGAAT
AATTTTAAGGACACCATTGTCATTAAATGCAAGAAAGGTTACATAATCAGAGGCAACAGTAAAATGCATTGTGAAGAAAA
TAATGAGTGGTACCCTTCTGCTCCTACCTGTGAACTCAATAGTTGTCTTGATTTACCAGAAGTTCCTTTCGCTTCCTGGG
AGAAAGCTGGCTTAAATCCAAGAGCTGAGGAAGCATTTGAAGTTGGAACTGAGTTGAAATATAAGTGCAACCCTGGCTAT
AGACCTGCTCCAACTGACTCTCTGACTGTGAAGTGTCAGGAAAACTTTTCATGGTCAACTTCCAAAGGGTGTGAAAGAGT
TTGCTGCCCAACACCAGATATGGAGAACATCATCGTCATAAGTGACAGGAGAGATATTACTGGGATATGTGTCTATGCCT
ACGGCGACTATGTATCATTTACGTGTGATAAAGGCTACTACCCTCTTTCTACTGATGGAAGGAGTTCCTGCCAGGCAGAT
GGCACATGGAAGCCTAAAATGCCGACATGTGAACCTGTTATGTGTATGAAACCAGACATTATAAATGGAGTACTGTCTGT
GGACAAGGAACAGTATGCTGAATTTGAAAACATCACCATCCAGTGTGACTTTGGCTATGCAATTGTTGGTCCTCCAAACA
TCATTTGCTTAGAGAACAGAACATGGTACCCACAGTTGCCCAAGTGTGTGTGGGCAATGGCTGAAGAATGTGAGCATGTG
GTGATAGGCAGAAAACTCCTGCAGTGTCTCGCCACCCCGGAGGATGTGACAATGGCCCTGAACGTGTATAAACTGTTTCT
GGAGATTAAGCGACTGGAACAACAGACCATGCAA---------------------------
((pika,rabbit),((squirrel,marmot),((((degu,long-tailed_chinchilla),guinea_pig),naked_mole_rat),((beaver,kangaroo_rat),(lesser_Egyptian_jerboa,(((((house_mouse,Ryukyu_mouse),shrew_mouse),rat),Mongolian_gerbil),(((Chinese_hamster,golden_hamster),prairie_vole),deer_mouse)))))));
